# Supplementary material for: Cellular hierarchy insights reveal leukemic stem-like cells and early death risk in acute promyelocytic leukemia
Source: Nat Commun. 2024 Feb 16;15:1423. doi: 10.1038/s41467-024-45737-7 (PMC10873341; doi:10.1038/s41467-024-45737-7)
Supplement: Supplementary file 4 — Supplementary Data 1 [file 41467_2024_45737_MOESM4_ESM.xlsx]

## Sheet: Supplementary Data 1
Supplementary Data 1. Patient clinical characteristics and sample information
Specimens	Gender	Age (years)	FAB subtype	PML/RARa	Early death	TotalCell	TotalBlast	%Blasts	Median UMI	Median Gene per cell	FLT3-ITD	FLT3-TKD	WT1	NRAS
APL01	F	45	M3	Positive	1	6407	6236	0.973	6548	1837	1	0	0	0
APL02	M	48	M3	Positive	1	8063	7535	0.935	2402	869	0	0	0	0
APL03	F	33	M3	Positive	0	5624	5421	0.964	1499	601	0	0	1	1
APL04	M	62	M3	Positive	0	6399	6160	0.963	2802	981	0	0	0	1
APL05	F	28	M3	Positive	0	9743	8717	0.895	3336	1089	0	1	0	0
APL06	M	56	M3	Positive	0	5804	5650	0.973	8179	2863	1	0	0	0
APL07	M	39	M3	Positive	0	5167	3914	0.757	1464	736	1	0	0	0
APL08	M	37	M3	Positive	0	3316	3116	0.94	9380	3082	1	0	0	0
APL09	M	20	M3	Positive	0	3372	3182	0.944	1140	692	0	1	1	0
APL10	F	67	M3	Positive	0	4689	3360	0.717	2526	1032	0	0	0	0
APL11	M	68	M3	Positive	1	6667	5977	0.897	3356	1232	0	0	0	0
APL12	M	46	M3	Positive	0	15941	15141	0.95	1416	795	0	1	1	0
APL13	M	56	M3	Positive	1	11830	11631	0.983	8176	2810	0	0	NA	NA
APL14	M	22	M3	Positive	0	18053	17106	0.948	4472	1634	0	0	NA	NA
APL15	F	32	M3	Positive	0	13982	13028	0.932	6911	2342	1	0	NA	NA
APL16	F	45	M3	Positive	0	11440	10628	0.929	5670	2002	0	0	NA	NA
FAB, French-American-British; F, Female; M, Male.
NA, not available
