# Supplementary material for: Cellular hierarchy insights reveal leukemic stem-like cells and early death risk in acute promyelocytic leukemia
Source: Nat Commun. 2024 Feb 16;15:1423. doi: 10.1038/s41467-024-45737-7 (PMC10873341; doi:10.1038/s41467-024-45737-7)
Supplement: Supplementary file 6 — Supplementary Data 3 [file 41467_2024_45737_MOESM6_ESM.xlsx]

## Sheet: Supplementary Data 3
Supplementary Data 3. Branch-characteristic genes in the UMAP representation of APL blasts. The P-values were calculated using the FindAllMarkers function in the R Seurat package. Two-sided P-values were calculated.
index	branch	gene	p_val	avg_log2FC	pct.1	pct.2	p_val_adj	cluster
1	APL stem-like	OLFML2A	0	2.41101	0.43	0.027	0	C15
2	APL stem-like	PPP1R14A	0	2.40076	0.562	0.081	0	C15
3	APL stem-like	FAM30A	0	2.30576	0.506	0.062	0	C15
4	APL stem-like	AL157895.1	0	2.26327	0.366	0.038	0	C15
5	APL stem-like	CD34	0	2.24953	0.281	0.019	0	C15
6	APL stem-like	LMNA	0	2.24481	0.859	0.247	0	C15
7	APL stem-like	CD200	0	2.23432	0.402	0.041	0	C15
8	APL stem-like	PRF1	0	2.21172	0.372	0.035	0	C15
9	APL stem-like	TNFRSF18	0	2.13816	0.718	0.149	0	C15
10	APL stem-like	TNFRSF4	0	2.09773	0.797	0.215	0	C15
11	APL stem-like	COL6A1	0	2.06608	0.316	0.048	0	C15
12	APL stem-like	LPAR6	0	2.04858	0.487	0.065	0	C15
13	APL stem-like	MAP1A	0	2.00709	0.62	0.135	0	C15
14	APL stem-like	COL6A2	0	1.99954	0.239	0.034	0	C15
15	APL stem-like	SCN9A	0	1.99535	0.596	0.119	0	C15
16	APL stem-like	GUCY1A1	0	1.9916	0.49	0.077	0	C15
17	APL stem-like	SLC38A1	0	1.95139	0.518	0.09	0	C15
18	APL stem-like	CAMK1D	0	1.94603	0.415	0.057	0	C15
19	APL stem-like	PDLIM1	0	1.91424	0.691	0.173	0	C15
20	APL stem-like	EMP1	0	1.91407	0.523	0.082	0	C15
21	APL stem-like	ME1	0	1.87995	0.352	0.032	0	C15
22	APL stem-like	FCGR2B	0	1.86867	0.254	0.023	0	C15
23	APL stem-like	ALDH2	0	1.86368	0.568	0.109	0	C15
24	APL stem-like	MEF2C	0	1.844	0.415	0.052	0	C15
25	APL stem-like	CRIP2	0	1.81735	0.247	0.029	0	C15
26	APL stem-like	HOPX	0	1.77911	0.256	0.043	0	C15
27	APL stem-like	ARID5B	0	1.76532	0.297	0.029	0	C15
28	APL stem-like	RHOC	0	1.74962	0.599	0.126	0	C15
29	APL stem-like	EVL	0	1.74224	0.549	0.112	0	C15
30	APL stem-like	SCPEP1	0	1.74094	0.603	0.134	0	C15
31	APL stem-like	MMP2	0	1.65691	0.643	0.156	0	C15
32	APL stem-like	ADGRG1	0	1.64619	0.36	0.053	0	C15
33	APL stem-like	SEPTIN11	0	1.64119	0.565	0.134	0	C15
34	APL stem-like	GPR171	0	1.6397	0.197	0.013	0	C15
35	APL stem-like	SLC9A3R2	0	1.63657	0.496	0.095	0	C15
36	APL stem-like	SNORC	0	1.63493	0.51	0.136	0	C15
37	APL stem-like	PTCRA	0	1.58499	0.197	0.019	0	C15
38	APL stem-like	PHLDA2	0	1.58487	0.279	0.039	0	C15
39	APL stem-like	BIN1	0	1.56967	0.343	0.055	0	C15
40	APL stem-like	CD180	0	1.56278	0.231	0.018	0	C15
41	APL stem-like	SH3BP5	0	1.55262	0.354	0.061	0	C15
42	APL stem-like	CFH	0	1.54328	0.402	0.085	0	C15
43	APL stem-like	LPXN	0	1.54286	0.416	0.076	0	C15
44	APL stem-like	STON2	0	1.53606	0.451	0.096	0	C15
45	APL stem-like	DAB2	0	1.52037	0.336	0.056	0	C15
46	APL stem-like	S100A10	0	1.51866	0.984	0.659	0	C15
47	APL stem-like	ANGPT1	0	1.50997	0.222	0.027	0	C15
48	APL stem-like	SPP1	0	1.50457	0.169	0.024	0	C15
49	APL stem-like	FSCN1	0	1.49898	0.787	0.252	0	C15
50	APL stem-like	TSC22D1	0	1.49037	0.541	0.134	0	C15
51	APL stem-like	S100B	0	1.48987	0.903	0.404	0	C15
52	APL stem-like	IFITM1	0	1.47038	0.612	0.162	0	C15
53	APL stem-like	KRT18	0	1.46775	0.814	0.302	0	C15
54	APL stem-like	TRG-AS1	0	1.46721	0.588	0.141	0	C15
55	APL stem-like	VIM	0	1.46681	1	0.932	0	C15
56	APL stem-like	BIK	0	1.46602	0.542	0.153	0	C15
57	APL stem-like	ALOX5	0	1.45935	0.674	0.189	0	C15
58	APL stem-like	BCAT1	0	1.45218	0.382	0.077	0	C15
59	APL stem-like	ICAM4	0	1.44016	0.407	0.076	0	C15
60	APL stem-like	UCP2	0	1.43892	0.716	0.221	0	C15
61	APL stem-like	TP53I3	0	1.42549	0.421	0.081	0	C15
62	APL stem-like	DAPK1	0	1.42327	0.333	0.054	0	C15
63	APL stem-like	LY6E	0	1.41643	0.881	0.378	0	C15
64	APL stem-like	IL3RA	0	1.41408	0.569	0.139	0	C15
65	APL stem-like	AQP3	0	1.40959	0.441	0.121	0	C15
66	APL stem-like	AKR1C3	0	1.40751	0.409	0.082	0	C15
67	APL stem-like	MILR1	0	1.405	0.37	0.063	0	C15
68	APL stem-like	LY86	0	1.39516	0.39	0.076	0	C15
69	APL stem-like	RALA	0	1.39292	0.685	0.204	0	C15
70	APL stem-like	CD9	0	1.39	0.854	0.368	0	C15
71	APL stem-like	AHNAK	0	1.37584	0.818	0.342	0	C15
72	APL stem-like	MMP19	0	1.36451	0.222	0.031	0	C15
73	APL stem-like	CTSH	0	1.36312	0.539	0.146	0	C15
74	APL stem-like	ANXA2	0	1.36118	0.931	0.51	0	C15
75	APL stem-like	SMYD3	0	1.35353	0.529	0.147	0	C15
76	APL stem-like	CCNA1	0	1.35132	0.805	0.326	0	C15
77	APL stem-like	MLLT11	0	1.34618	0.375	0.068	0	C15
78	APL stem-like	GBP2	0	1.34572	0.347	0.063	0	C15
79	APL stem-like	CYTIP	0	1.33319	0.369	0.071	0	C15
80	APL stem-like	SPON2	0	1.33145	0.429	0.131	0	C15
81	APL stem-like	RAB6B	0	1.33001	0.267	0.045	0	C15
82	APL stem-like	GP1BB	0	1.32521	0.353	0.09	0	C15
83	APL stem-like	SOCS2	0	1.32401	0.344	0.071	0	C15
84	APL stem-like	FXYD2	0	1.31651	0.164	0.018	0	C15
85	APL stem-like	TPST2	0	1.31582	0.74	0.239	0	C15
86	APL stem-like	TUBA1A	0	1.31499	0.942	0.496	0	C15
87	APL stem-like	TNNT1	0	1.3095	0.397	0.111	0	C15
88	APL stem-like	ITM2A	0	1.30011	0.927	0.546	0	C15
89	APL stem-like	NPDC1	0	1.29783	0.378	0.094	0	C15
90	APL stem-like	LTBP4	0	1.29467	0.279	0.048	0	C15
91	APL stem-like	CASP3	0	1.29015	0.603	0.189	0	C15
92	APL stem-like	CLECL1	0	1.28434	0.457	0.114	0	C15
93	APL stem-like	AC099489.1	0	1.28315	0.336	0.088	0	C15
94	APL stem-like	TCN2	0	1.28203	0.419	0.105	0	C15
95	APL stem-like	CAPN2	0	1.27968	0.554	0.141	0	C15
96	APL stem-like	FADS3	0	1.27648	0.279	0.045	0	C15
97	APL stem-like	PDE6G	0	1.27031	0.438	0.092	0	C15
98	APL stem-like	FCGR2A	0	1.26927	0.576	0.185	0	C15
99	APL stem-like	AC244502.1	0	1.26856	0.818	0.35	0	C15
100	APL stem-like	GPR174	0	1.2674	0.458	0.123	0	C15
101	APL stem-like	MAGED2	0	1.26068	0.585	0.168	0	C15
102	APL stem-like	NUDT5	0	1.25984	0.777	0.282	0	C15
103	APL stem-like	MAMDC2	0	1.25846	0.379	0.082	0	C15
104	APL stem-like	ZFP36L1	0	1.25839	0.347	0.08	0	C15
105	APL stem-like	FHL1	0	1.25581	0.162	0.015	0	C15
106	APL stem-like	JUP	0	1.25454	0.502	0.116	0	C15
107	APL stem-like	RIPOR2	0	1.25294	0.651	0.169	0	C15
108	APL stem-like	CD2	0	1.25083	0.186	0.028	0	C15
109	APL stem-like	HIST1H2AC	0	1.24826	0.614	0.168	0	C15
110	APL stem-like	TAGLN2	0	1.24818	0.952	0.631	0	C15
111	APL stem-like	S100A4	0	1.24774	0.977	0.645	0	C15
112	APL stem-like	GLIPR1	0	1.24359	0.889	0.387	0	C15
113	APL stem-like	CALHM2	0	1.23637	0.24	0.036	0	C15
114	APL stem-like	EHD2	0	1.23569	0.177	0.022	0	C15
115	APL stem-like	TRAF3IP3	0	1.22834	0.677	0.208	0	C15
116	APL stem-like	GSTM2	0	1.22698	0.293	0.056	0	C15
117	APL stem-like	KCNK17	0	1.22106	0.276	0.045	0	C15
118	APL stem-like	MEST	0	1.21569	0.5	0.164	0	C15
119	APL stem-like	TTLL10	0	1.20999	0.177	0.019	0	C15
120	APL stem-like	LSP1	0	1.20996	0.488	0.131	0	C15
121	APL stem-like	TEC	0	1.20723	0.533	0.15	0	C15
122	APL stem-like	SPATC1L	0	1.20546	0.634	0.21	0	C15
123	APL stem-like	RASGRP4	0	1.19103	0.331	0.059	0	C15
124	APL stem-like	AHR	0	1.18694	0.351	0.083	0	C15
125	APL stem-like	WAKMAR2	0	1.18517	0.279	0.059	0	C15
126	APL stem-like	APOBEC3G	0	1.18422	0.277	0.048	0	C15
127	APL stem-like	TPSD1	0	1.17975	0.192	0.033	0	C15
128	APL stem-like	HAVCR2	0	1.17927	0.192	0.023	0	C15
129	APL stem-like	CD37	0	1.17495	0.766	0.287	0	C15
130	APL stem-like	ITM2C	0	1.17248	0.955	0.534	0	C15
131	APL stem-like	STMN3	0	1.17179	0.368	0.087	0	C15
132	APL stem-like	PMP22	0	1.17031	0.196	0.032	0	C15
133	APL stem-like	MCUB	0	1.16984	0.378	0.105	0	C15
134	APL stem-like	LTB	0	1.16528	0.157	0.022	0	C15
135	APL stem-like	NEGR1	0	1.1597	0.257	0.059	0	C15
136	APL stem-like	ATP1B1	0	1.1572	0.59	0.176	0	C15
137	APL stem-like	TMBIM1	0	1.15189	0.406	0.099	0	C15
138	APL stem-like	ECM1	0	1.15123	0.369	0.098	0	C15
139	APL stem-like	PMAIP1	0	1.14389	0.8	0.335	0	C15
140	APL stem-like	SAG	0	1.14326	0.145	0.016	0	C15
141	APL stem-like	ABHD4	0	1.14282	0.244	0.043	0	C15
142	APL stem-like	NTRK1	0	1.13942	0.136	0.009	0	C15
143	APL stem-like	APBB1IP	0	1.1379	0.56	0.155	0	C15
144	APL stem-like	HVCN1	0	1.12099	0.344	0.073	0	C15
145	APL stem-like	ITGAL	0	1.11813	0.195	0.029	0	C15
146	APL stem-like	ADAM28	0	1.11809	0.184	0.023	0	C15
147	APL stem-like	DPYSL2	0	1.1173	0.4	0.102	0	C15
148	APL stem-like	MMP14	0	1.11666	0.224	0.039	0	C15
149	APL stem-like	GAS2L1	0	1.1163	0.281	0.06	0	C15
150	APL stem-like	SERPINF1	0	1.11569	0.18	0.029	0	C15
151	APL stem-like	ARHGAP18	0	1.11333	0.36	0.079	0	C15
152	APL stem-like	ANXA1	0	1.10786	0.997	0.813	0	C15
153	APL stem-like	GCSAML	0	1.10271	0.295	0.055	0	C15
154	APL stem-like	CD3D	0	1.09933	0.654	0.212	0	C15
155	APL stem-like	SSBP2	0	1.0988	0.783	0.282	0	C15
156	APL stem-like	VWA1	0	1.09866	0.159	0.023	0	C15
157	APL stem-like	ADAMTSL4	0	1.09483	0.324	0.073	0	C15
158	APL stem-like	TRAC	0	1.09398	0.155	0.019	0	C15
159	APL stem-like	ANXA5	0	1.09064	0.517	0.156	0	C15
160	APL stem-like	HSPA8	0	1.0899	0.95	0.59	0	C15
161	APL stem-like	LGALS1	0	1.08703	0.972	0.676	0	C15
162	APL stem-like	MTSS1	0	1.08609	0.132	0.014	0	C15
163	APL stem-like	GPAT3	0	1.08291	0.192	0.029	0	C15
164	APL stem-like	AL392086.3	0	1.08023	0.195	0.033	0	C15
165	APL stem-like	MTURN	0	1.0796	0.311	0.064	0	C15
166	APL stem-like	CPPED1	0	1.07856	0.52	0.146	0	C15
167	APL stem-like	SPINT2	0	1.07805	0.668	0.233	0	C15
168	APL stem-like	TEX30	0	1.07018	0.609	0.202	0	C15
169	APL stem-like	RRAS2	0	1.0678	0.193	0.029	0	C15
170	APL stem-like	TWF2	0	1.06466	0.707	0.27	0	C15
171	APL stem-like	CD69	0	1.06438	0.808	0.341	0	C15
172	APL stem-like	RAB7B	0	1.06295	0.445	0.139	0	C15
173	APL stem-like	GSN	0	1.06291	0.85	0.394	0	C15
174	APL stem-like	TRPV2	0	1.06196	0.474	0.122	0	C15
175	APL stem-like	DOK2	0	1.06134	0.299	0.063	0	C15
176	APL stem-like	SNAI3	0	1.05738	0.195	0.033	0	C15
177	APL stem-like	CORO1B	0	1.05489	0.65	0.221	0	C15
178	APL stem-like	CISH	0	1.05115	0.242	0.054	0	C15
179	APL stem-like	PLXDC2	0	1.05047	0.366	0.09	0	C15
180	APL stem-like	CASC15	0	1.04978	0.134	0.018	0	C15
181	APL stem-like	DBI	0	1.04977	0.971	0.655	0	C15
182	APL stem-like	KLRK1	0	1.04957	0.102	0.006	0	C15
183	APL stem-like	CFP	0	1.04645	0.774	0.307	0	C15
184	APL stem-like	GCNT1	0	1.04401	0.539	0.183	0	C15
185	APL stem-like	PTP4A3	0	1.0428	0.128	0.011	0	C15
186	APL stem-like	POU2F2	0	1.04188	0.22	0.039	0	C15
187	APL stem-like	SELPLG	0	1.04104	0.417	0.13	0	C15
188	APL stem-like	ADA	0	1.03787	0.555	0.174	0	C15
189	APL stem-like	MICAL2	0	1.03774	0.167	0.023	0	C15
190	APL stem-like	STN1	0	1.03703	0.384	0.099	0	C15
191	APL stem-like	CLEC10A	0	1.03358	0.163	0.021	0	C15
192	APL stem-like	LINC01114	0	1.0326	0.223	0.044	0	C15
193	APL stem-like	ZNF385A	0	1.03132	0.21	0.04	0	C15
194	APL stem-like	PFKP	0	1.03034	0.493	0.145	0	C15
195	APL stem-like	CTSW	0	1.02826	0.965	0.587	0	C15
196	APL stem-like	CCSER2	0	1.02824	0.442	0.126	0	C15
197	APL stem-like	CD52	0	1.0271	0.15	0.022	0	C15
198	APL stem-like	MMRN1	0	1.02578	0.117	0.01	0	C15
199	APL stem-like	GLIPR2	0	1.02512	0.633	0.208	0	C15
200	APL stem-like	PLP2	0	1.02162	0.916	0.481	0	C15
201	APL stem-like	PTPRC	0	1.02148	0.884	0.397	0	C15
202	APL stem-like	CD99	0	1.02003	0.994	0.82	0	C15
203	APL stem-like	CRIP1	0	1.01768	0.713	0.31	0	C15
204	APL stem-like	TPM4	0	1.01539	0.988	0.697	0	C15
205	APL stem-like	SERPINH1	0	1.01535	0.229	0.047	0	C15
206	APL stem-like	SERPINE1	0	1.01493	0.236	0.052	0	C15
207	APL stem-like	CYSLTR1	0	1.01263	0.426	0.11	0	C15
208	APL stem-like	ARHGEF3	0	1.00819	0.18	0.027	0	C15
209	APL stem-like	NR1H3	0	1.00691	0.32	0.069	0	C15
210	APL stem-like	HPCAL1	0	1.00472	0.6	0.196	0	C15
211	APL stem-like	EPDR1	0	1.00413	0.456	0.134	0	C15
212	APL stem-like	MYADM	0	0.998607	0.804	0.36	0	C15
213	APL stem-like	CACNB4	0	0.997641	0.374	0.092	0	C15
214	APL stem-like	MYRF	0	0.993958	0.153	0.023	0	C15
215	APL stem-like	CD36	0	0.991379	0.168	0.025	0	C15
216	APL stem-like	KCNN4	0	0.990848	0.445	0.134	0	C15
217	APL stem-like	CARD19	0	0.990135	0.765	0.285	0	C15
218	APL stem-like	INKA1	0	0.988789	0.445	0.13	0	C15
219	APL stem-like	RGS14	0	0.988761	0.347	0.088	0	C15
220	APL stem-like	SEPTIN6	0	0.988238	0.863	0.393	0	C15
221	APL stem-like	CCND3	0	0.981208	0.749	0.3	0	C15
222	APL stem-like	GRHPR	0	0.980169	0.788	0.334	0	C15
223	APL stem-like	DLX4	0	0.97989	0.153	0.02	0	C15
224	APL stem-like	RAB13	0	0.97083	0.799	0.339	0	C15
225	APL stem-like	FKBP5	0	0.967134	0.631	0.24	0	C15
226	APL stem-like	PHACTR1	0	0.965537	0.332	0.086	0	C15
227	APL stem-like	ANXA6	0	0.964984	0.686	0.266	0	C15
228	APL stem-like	DDIT4	0	0.963277	0.371	0.104	0	C15
229	APL stem-like	TFPI	0	0.962631	0.251	0.052	0	C15
230	APL stem-like	PIM1	0	0.96262	0.347	0.099	0	C15
231	APL stem-like	FUCA1	0	0.962168	0.154	0.022	0	C15
232	APL stem-like	PDLIM2	0	0.959228	0.333	0.083	0	C15
233	APL stem-like	BTK	0	0.955459	0.558	0.171	0	C15
234	APL stem-like	CD53	0	0.954211	0.866	0.386	0	C15
235	APL stem-like	CYP2E1	0	0.951831	0.193	0.035	0	C15
236	APL stem-like	CYTH4	0	0.947231	0.148	0.02	0	C15
237	APL stem-like	IQGAP2	0	0.946002	0.766	0.304	0	C15
238	APL stem-like	SPOP	0	0.944517	0.485	0.148	0	C15
239	APL stem-like	SFXN3	0	0.941798	0.272	0.053	0	C15
240	APL stem-like	ILK	0	0.938876	0.613	0.207	0	C15
241	APL stem-like	DBN1	0	0.938778	0.209	0.039	0	C15
242	APL stem-like	FHL3	0	0.938694	0.608	0.21	0	C15
243	APL stem-like	FRMD4B	0	0.937456	0.467	0.135	0	C15
244	APL stem-like	NECAP2	0	0.936735	0.471	0.147	0	C15
245	APL stem-like	WASF2	0	0.936319	0.863	0.385	0	C15
246	APL stem-like	CCT3	0	0.934705	0.801	0.339	0	C15
247	APL stem-like	ING4	0	0.934152	0.416	0.125	0	C15
248	APL stem-like	CXXC5	0	0.929437	0.373	0.109	0	C15
249	APL stem-like	ADGRE2	0	0.926935	0.542	0.157	0	C15
250	APL stem-like	HRH2	0	0.925352	0.654	0.248	0	C15
251	APL stem-like	CTSC	0	0.924904	0.921	0.559	0	C15
252	APL stem-like	SPIB	0	0.920497	0.103	0.011	0	C15
253	APL stem-like	CNST	0	0.92028	0.472	0.143	0	C15
254	APL stem-like	CAPN11	0	0.919745	0.136	0.02	0	C15
255	APL stem-like	ATP6V1B2	0	0.917348	0.6	0.216	0	C15
256	APL stem-like	RFTN1	0	0.915159	0.347	0.097	0	C15
257	APL stem-like	DDAH2	0	0.915124	0.82	0.345	0	C15
258	APL stem-like	LDLRAD4	0	0.914145	0.451	0.146	0	C15
259	APL stem-like	OGDH	0	0.906442	0.348	0.097	0	C15
260	APL stem-like	SELENOW	0	0.900567	0.645	0.225	0	C15
261	APL stem-like	FLT3	0	0.898511	0.73	0.307	0	C15
262	APL stem-like	HMGN3	0	0.8985	0.921	0.51	0	C15
263	APL stem-like	DALRD3	0	0.896267	0.408	0.114	0	C15
264	APL stem-like	ATP5F1B	0	0.893323	0.951	0.553	0	C15
265	APL stem-like	MGST3	0	0.891812	0.911	0.466	0	C15
266	APL stem-like	PRAG1	0	0.890736	0.173	0.029	0	C15
267	APL stem-like	NDUFV2	0	0.888055	0.849	0.397	0	C15
268	APL stem-like	MRPL15	0	0.887331	0.527	0.183	0	C15
269	APL stem-like	SNX20	0	0.885973	0.355	0.095	0	C15
270	APL stem-like	PACSIN2	0	0.884359	0.436	0.123	0	C15
271	APL stem-like	ATP5F1C	0	0.884212	0.936	0.53	0	C15
272	APL stem-like	CCDC107	0	0.883684	0.508	0.174	0	C15
273	APL stem-like	LDHA	0	0.882766	0.981	0.662	0	C15
274	APL stem-like	SLA2	0	0.879241	0.304	0.066	0	C15
275	APL stem-like	BAIAP2	0	0.876355	0.261	0.061	0	C15
276	APL stem-like	CRLF2	0	0.875379	0.147	0.017	0	C15
277	APL stem-like	LIMS1	0	0.872781	0.708	0.29	0	C15
278	APL stem-like	RHOBTB3	0	0.872483	0.52	0.18	0	C15
279	APL stem-like	NRROS	0	0.869578	0.465	0.14	0	C15
280	APL stem-like	SAMHD1	0	0.868498	0.466	0.139	0	C15
281	APL stem-like	TGFB1	0	0.86415	0.713	0.28	0	C15
282	APL stem-like	COL24A1	0	0.864083	0.132	0.017	0	C15
283	APL stem-like	G6PD	0	0.86348	0.506	0.176	0	C15
284	APL stem-like	CAP1	0	0.863174	0.866	0.421	0	C15
285	APL stem-like	PDHB	0	0.86308	0.495	0.163	0	C15
286	APL stem-like	TRAF5	0	0.861385	0.225	0.048	0	C15
287	APL stem-like	DHTKD1	0	0.860495	0.259	0.06	0	C15
288	APL stem-like	HSPG2	0	0.859475	0.396	0.118	0	C15
289	APL stem-like	ASMTL	0	0.858301	0.409	0.113	0	C15
290	APL stem-like	AKAP13	0	0.857818	0.694	0.262	0	C15
291	APL stem-like	CDIP1	0	0.851584	0.374	0.109	0	C15
292	APL stem-like	CDC123	0	0.849619	0.649	0.245	0	C15
293	APL stem-like	ARF3	0	0.846271	0.626	0.237	0	C15
294	APL stem-like	ANXA4	0	0.846086	0.398	0.111	0	C15
295	APL stem-like	IFI16	0	0.843527	0.631	0.228	0	C15
296	APL stem-like	LGALS9	0	0.843465	0.401	0.121	0	C15
297	APL stem-like	SP110	0	0.842291	0.408	0.12	0	C15
298	APL stem-like	RAB8A	0	0.836246	0.802	0.365	0	C15
299	APL stem-like	CAPN1	0	0.834538	0.607	0.23	0	C15
300	APL stem-like	SDHC	0	0.834067	0.704	0.288	0	C15
301	APL stem-like	DYNLT1	0	0.832924	0.642	0.233	0	C15
302	APL stem-like	SNX2	0	0.832731	0.669	0.254	0	C15
303	APL stem-like	CASP8	0	0.831595	0.462	0.138	0	C15
304	APL stem-like	CALHM6	0	0.831033	0.519	0.182	0	C15
305	APL stem-like	PLIN3	0	0.828974	0.827	0.38	0	C15
306	APL stem-like	CCNDBP1	0	0.82809	0.581	0.216	0	C15
307	APL stem-like	AC104083.1	0	0.827439	0.124	0.015	0	C15
308	APL stem-like	PNISR	0	0.827231	0.94	0.533	0	C15
309	APL stem-like	PAPSS1	0	0.82335	0.556	0.196	0	C15
310	APL stem-like	IRF9	0	0.823087	0.297	0.075	0	C15
311	APL stem-like	TRGV5	0	0.821956	0.105	0.01	0	C15
312	APL stem-like	ARHGAP30	0	0.821828	0.456	0.142	0	C15
313	APL stem-like	CREB5	0	0.820599	0.177	0.031	0	C15
314	APL stem-like	ATP6V1A	0	0.818719	0.419	0.127	0	C15
315	APL stem-like	TIMMDC1	0	0.817484	0.513	0.179	0	C15
316	APL stem-like	TFDP2	0	0.814066	0.667	0.256	0	C15
317	APL stem-like	BNIP3L	0	0.812742	0.629	0.233	0	C15
318	APL stem-like	TBXAS1	0	0.811039	0.591	0.217	0	C15
319	APL stem-like	TUBB6	0	0.810716	0.589	0.215	0	C15
320	APL stem-like	RNF125	0	0.810366	0.593	0.205	0	C15
321	APL stem-like	CALCOCO2	0	0.809458	0.715	0.303	0	C15
322	APL stem-like	RPS6KA1	0	0.805854	0.573	0.201	0	C15
323	APL stem-like	IDS	0	0.805824	0.759	0.293	0	C15
324	APL stem-like	TMEM173	0	0.805573	0.762	0.341	0	C15
325	APL stem-like	TMEM43	0	0.799139	0.457	0.148	0	C15
326	APL stem-like	PRKX	0	0.797722	0.398	0.121	0	C15
327	APL stem-like	DMTN	0	0.796538	0.1	0.009	0	C15
328	APL stem-like	ARHGAP25	0	0.796075	0.379	0.11	0	C15
329	APL stem-like	ACAA1	0	0.795508	0.637	0.247	0	C15
330	APL stem-like	ZNF24	0	0.794606	0.483	0.164	0	C15
331	APL stem-like	HSH2D	0	0.793773	0.777	0.353	0	C15
332	APL stem-like	GPSM3	0	0.791278	0.872	0.425	0	C15
333	APL stem-like	STK4	0	0.786215	0.707	0.274	0	C15
334	APL stem-like	DCTN2	0	0.786161	0.544	0.186	0	C15
335	APL stem-like	RPS6KA3	0	0.781974	0.52	0.173	0	C15
336	APL stem-like	YIPF3	0	0.77845	0.58	0.212	0	C15
337	APL stem-like	ADH5	0	0.775766	0.646	0.249	0	C15
338	APL stem-like	THRAP3	0	0.775397	0.761	0.325	0	C15
339	APL stem-like	CPNE1	0	0.77296	0.729	0.31	0	C15
340	APL stem-like	NLRP1	0	0.770884	0.217	0.042	0	C15
341	APL stem-like	TARSL2	0	0.765501	0.436	0.135	0	C15
342	APL stem-like	IRF7	0	0.761934	0.421	0.127	0	C15
343	APL stem-like	CYB5R3	0	0.761204	0.599	0.22	0	C15
344	APL stem-like	CAST	0	0.760401	0.568	0.197	0	C15
345	APL stem-like	SPAG7	0	0.758797	0.677	0.267	0	C15
346	APL stem-like	JAGN1	0	0.757167	0.61	0.23	0	C15
347	APL stem-like	C1orf43	0	0.750581	0.758	0.337	0	C15
348	APL stem-like	BIN2	0	0.749298	0.495	0.161	0	C15
349	APL stem-like	ETHE1	0	0.748349	0.743	0.319	0	C15
350	APL stem-like	ARL6IP5	0	0.742993	0.887	0.48	0	C15
351	APL stem-like	SULT1A1	0	0.741182	0.498	0.17	0	C15
352	APL stem-like	ACTG1	0	0.738217	1	0.934	0	C15
353	APL stem-like	LNCAROD	0	0.737767	0.273	0.059	0	C15
354	APL stem-like	TBCB	0	0.734053	0.738	0.311	0	C15
355	APL stem-like	CDS2	0	0.733589	0.372	0.105	0	C15
356	APL stem-like	CCDC18-AS1	0	0.732205	0.404	0.113	0	C15
357	APL stem-like	GNPTAB	0	0.729505	0.638	0.258	0	C15
358	APL stem-like	RAB18	0	0.725065	0.553	0.203	0	C15
359	APL stem-like	PTPN6	0	0.724839	0.721	0.315	0	C15
360	APL stem-like	MTMR14	0	0.724196	0.413	0.127	0	C15
361	APL stem-like	RAB5C	0	0.719399	0.71	0.301	0	C15
362	APL stem-like	LIMD2	0	0.718472	0.855	0.415	0	C15
363	APL stem-like	MAP4	0	0.711891	0.553	0.203	0	C15
364	APL stem-like	PHF20	0	0.711091	0.66	0.258	0	C15
365	APL stem-like	PPP1R18	0	0.708137	0.339	0.091	0	C15
366	APL stem-like	CCDC69	0	0.690132	0.373	0.105	0	C15
367	APL stem-like	AC007384.1	0	0.681624	0.246	0.052	0	C15
368	APL stem-like	LYPLA1	0	0.677047	0.693	0.283	0	C15
369	APL stem-like	MYL12A	0	0.676858	0.988	0.756	0	C15
370	APL stem-like	CYTOR	0	0.670028	0.696	0.274	0	C15
371	APL stem-like	SMARCB1	0	0.663893	0.6	0.223	0	C15
372	APL stem-like	HCK	0	0.66336	0.358	0.091	0	C15
373	APL stem-like	CD74	0	0.648669	0.554	0.204	0	C15
374	APL stem-like	PLEC	0	0.632796	0.325	0.083	0	C15
375	APL stem-like	MIR181A1HG	0	0.625123	0.818	0.376	0	C15
376	APL stem-like	LYN	0	0.559234	0.56	0.197	0	C15
377	APL stem-like	EEF1A1	0	0.532321	1	0.991	0	C15
378	APL stem-like	ALOX5AP	0	0.297148	0.318	0.084	0	C15
379	APL stem-like	RSU1	8.3712e-308	0.704805	0.53	0.189	3.064e-303	C15
380	APL stem-like	HCAR2	2.4411e-307	1.053	0.284	0.072	8.9347e-303	C15
381	APL stem-like	MAPKAPK3	1.1699e-306	0.739445	0.715	0.309	4.2818e-302	C15
382	APL stem-like	ACY3	1.4672e-306	0.915761	0.121	0.016	5.37e-302	C15
383	APL stem-like	CAPZA2	2.2969e-306	0.642883	0.758	0.333	8.4068e-302	C15
384	APL stem-like	SH3BGRL3	4.4689e-306	0.833913	0.985	0.739	1.6357e-301	C15
385	APL stem-like	NCOA3	6.0169e-306	0.595369	0.375	0.11	2.2022e-301	C15
386	APL stem-like	FAM49A	6.888e-305	0.862835	0.221	0.047	2.5211e-300	C15
387	APL stem-like	TESPA1	2.4982e-304	0.951608	0.252	0.059	9.1437e-300	C15
388	APL stem-like	ZC3H13	3.5911e-304	0.71899	0.571	0.216	1.3144e-299	C15
389	APL stem-like	NTHL1	9.8753e-304	0.887096	0.415	0.132	3.6145e-299	C15
390	APL stem-like	PRMT2	1.0595e-303	0.60023	0.675	0.277	3.8779e-299	C15
391	APL stem-like	EMP3	2.012e-303	0.719725	0.977	0.694	7.3642e-299	C15
392	APL stem-like	DAD1	3.5459e-303	0.873779	0.924	0.543	1.2978e-298	C15
393	APL stem-like	ADCY7	3.7996e-303	0.730417	0.343	0.096	1.3907e-298	C15
394	APL stem-like	ARTN	1.4177e-302	1.34702	0.238	0.055	5.1889e-298	C15
395	APL stem-like	DENR	1.5684e-302	0.652513	0.658	0.266	5.7406e-298	C15
396	APL stem-like	MBOAT7	3.5146e-302	0.755534	0.753	0.344	1.2864e-297	C15
397	APL stem-like	TNFAIP8L2	3.9434e-302	0.883106	0.361	0.106	1.4433e-297	C15
398	APL stem-like	CORO1A	3.0668e-301	0.753613	0.962	0.597	1.1225e-296	C15
399	APL stem-like	SERPING1	1.7086e-300	0.747914	0.577	0.221	6.2535e-296	C15
400	APL stem-like	POLR2J3	1.9874e-300	0.588885	0.568	0.211	7.2742e-296	C15
401	APL stem-like	NDUFS2	3.4639e-300	0.728828	0.66	0.268	1.2678e-295	C15
402	APL stem-like	MRPL45	3.5521e-300	0.773621	0.419	0.133	1.3001e-295	C15
403	APL stem-like	COMMD7	4.8597e-300	0.678283	0.73	0.314	1.7787e-295	C15
404	APL stem-like	TSC22D4	6.9178e-300	0.736342	0.715	0.31	2.532e-295	C15
405	APL stem-like	ANKRD44	1.1674e-299	0.556575	0.485	0.165	4.2728e-295	C15
406	APL stem-like	CD7	1.2339e-299	1.08387	0.154	0.026	4.5164e-295	C15
407	APL stem-like	STX7	1.5869e-299	0.700311	0.443	0.145	5.8082e-295	C15
408	APL stem-like	ISYNA1	4.7098e-298	1.02218	0.301	0.081	1.7238e-293	C15
409	APL stem-like	FKBP3	7.1857e-298	0.744498	0.634	0.255	2.63e-293	C15
410	APL stem-like	B3GNT2	1.2805e-297	0.680722	0.535	0.195	4.6867e-293	C15
411	APL stem-like	BEX4	1.4464e-297	0.751622	0.706	0.308	5.2941e-293	C15
412	APL stem-like	RGS19	1.53e-297	0.767384	0.718	0.312	5.6001e-293	C15
413	APL stem-like	PTMS	1.5803e-297	0.794371	0.535	0.198	5.7842e-293	C15
414	APL stem-like	LAT2	1.2076e-295	0.731704	0.583	0.225	4.4198e-291	C15
415	APL stem-like	CORO1C	1.2521e-295	0.632223	0.461	0.155	4.5828e-291	C15
416	APL stem-like	RAB6A	8.4989e-295	0.59474	0.497	0.175	3.1107e-290	C15
417	APL stem-like	SP100	1.342e-294	0.592425	0.642	0.258	4.9119e-290	C15
418	APL stem-like	ABI2	2.1878e-294	0.884472	0.32	0.09	8.0076e-290	C15
419	APL stem-like	NIPSNAP3A	3.9075e-294	0.626759	0.591	0.224	1.4302e-289	C15
420	APL stem-like	C12orf76	7.3143e-294	0.726554	0.357	0.104	2.6771e-289	C15
421	APL stem-like	GSTK1	8.8881e-294	0.723443	0.872	0.464	3.2532e-289	C15
422	APL stem-like	ACTR10	2.5764e-293	0.662772	0.502	0.177	9.4298e-289	C15
423	APL stem-like	UBE2E1	3.1429e-293	0.668686	0.669	0.281	1.1503e-288	C15
424	APL stem-like	RNF167	7.9881e-293	0.727375	0.509	0.183	2.9237e-288	C15
425	APL stem-like	PTGR1	1.3514e-292	0.91727	0.308	0.084	4.9464e-288	C15
426	APL stem-like	NDUFS4	1.7658e-292	0.733661	0.717	0.312	6.4631e-288	C15
427	APL stem-like	PHACTR2	3.7562e-292	0.705902	0.535	0.198	1.3748e-287	C15
428	APL stem-like	ACAP1	5.1321e-292	0.646951	0.671	0.278	1.8784e-287	C15
429	APL stem-like	PSMB5	5.1394e-292	0.741189	0.598	0.232	1.8811e-287	C15
430	APL stem-like	UBE2L6	7.884e-292	0.654376	0.579	0.218	2.8856e-287	C15
431	APL stem-like	LUZP1	8.3694e-292	0.548001	0.577	0.219	3.0633e-287	C15
432	APL stem-like	IGBP1	8.6348e-292	0.679356	0.63	0.25	3.1604e-287	C15
433	APL stem-like	S100A11	4.1913e-291	0.700679	0.984	0.75	1.5341e-286	C15
434	APL stem-like	NT5C	5.0525e-291	0.712667	0.779	0.355	1.8493e-286	C15
435	APL stem-like	CYTH1	7.1995e-291	0.522537	0.431	0.14	2.6351e-286	C15
436	APL stem-like	NTAN1	7.8022e-291	0.73164	0.427	0.14	2.8557e-286	C15
437	APL stem-like	DOCK8	3.7612e-290	0.554317	0.641	0.261	1.3766e-285	C15
438	APL stem-like	TAOK3	3.9197e-290	0.618867	0.685	0.29	1.4347e-285	C15
439	APL stem-like	MIR155HG	4.5772e-290	0.998502	0.186	0.037	1.6753e-285	C15
440	APL stem-like	CDC42SE1	9.9544e-290	0.504631	0.586	0.224	3.6434e-285	C15
441	APL stem-like	ARHGEF7	1.3731e-289	0.492021	0.413	0.132	5.0256e-285	C15
442	APL stem-like	MINDY1	2.6155e-289	0.714044	0.169	0.031	9.5729e-285	C15
443	APL stem-like	DECR1	4.724e-289	0.733184	0.469	0.162	1.729e-284	C15
444	APL stem-like	CDKN1C	8.5629e-289	0.889729	0.398	0.127	3.1341e-284	C15
445	APL stem-like	AFF3	2.0431e-288	1.15755	0.196	0.041	7.4778e-284	C15
446	APL stem-like	RBPMS2	2.3819e-288	0.919485	0.168	0.031	8.718e-284	C15
447	APL stem-like	DNM1	1.3685e-287	0.849053	0.294	0.079	5.0087e-283	C15
448	APL stem-like	DUSP22	1.5438e-287	0.686165	0.366	0.11	5.6506e-283	C15
449	APL stem-like	AP2M1	2.4142e-286	0.691298	0.84	0.411	8.8364e-282	C15
450	APL stem-like	IRF2	3.0402e-286	0.841928	0.367	0.113	1.1127e-281	C15
451	APL stem-like	CCT7	1.6791e-285	0.739584	0.77	0.357	6.1455e-281	C15
452	APL stem-like	PRKCB	4.1063e-285	0.508761	0.713	0.302	1.503e-280	C15
453	APL stem-like	CKB	1.5144e-284	1.14199	0.325	0.095	5.543e-280	C15
454	APL stem-like	MFSD6	2.0133e-284	0.753465	0.109	0.014	7.3689e-280	C15
455	APL stem-like	ATP5F1A	3.1292e-284	0.732128	0.882	0.484	1.1453e-279	C15
456	APL stem-like	GGT5	6.7731e-284	1.00444	0.331	0.097	2.479e-279	C15
457	APL stem-like	PLEKHA5	7.5339e-284	0.71931	0.424	0.14	2.7575e-279	C15
458	APL stem-like	SINHCAF	1.5079e-283	0.62938	0.572	0.22	5.5192e-279	C15
459	APL stem-like	CDC37	1.5494e-283	0.62935	0.776	0.365	5.6709e-279	C15
460	APL stem-like	TRIM58	2.4558e-283	0.617153	0.284	0.074	8.9883e-279	C15
461	APL stem-like	TADA3	2.7381e-283	0.726749	0.449	0.153	1.0022e-278	C15
462	APL stem-like	LAT	3.9005e-283	0.9374	0.155	0.027	1.4276e-278	C15
463	APL stem-like	F13A1	4.54e-283	1.09414	0.472	0.174	1.6617e-278	C15
464	APL stem-like	TSG101	6.7575e-283	0.698554	0.459	0.158	2.4733e-278	C15
465	APL stem-like	TRIM16	8.0353e-283	1.03558	0.28	0.074	2.941e-278	C15
466	APL stem-like	SYTL1	1.0373e-282	0.72556	0.729	0.332	3.7967e-278	C15
467	APL stem-like	NUTF2	2.2576e-282	0.668715	0.773	0.348	8.2632e-278	C15
468	APL stem-like	BCO2	2.4932e-282	0.869136	0.129	0.02	9.1254e-278	C15
469	APL stem-like	MIR4435-2HG	4.7124e-282	0.575859	0.416	0.136	1.7248e-277	C15
470	APL stem-like	CD151	4.8535e-282	0.721227	0.705	0.31	1.7764e-277	C15
471	APL stem-like	CLIC1	6.1696e-282	0.616694	0.996	0.797	2.2581e-277	C15
472	APL stem-like	WDR60	1.5051e-281	0.605692	0.371	0.114	5.5089e-277	C15
473	APL stem-like	PLD3	2.9275e-281	0.612108	0.362	0.109	1.0715e-276	C15
474	APL stem-like	AHSA1	2.9915e-281	0.755877	0.568	0.22	1.0949e-276	C15
475	APL stem-like	PLTP	3.6774e-281	0.911749	0.356	0.109	1.346e-276	C15
476	APL stem-like	RNF187	9.4584e-281	0.72297	0.584	0.23	3.4619e-276	C15
477	APL stem-like	R3HDM4	1.1756e-280	0.585057	0.432	0.143	4.3029e-276	C15
478	APL stem-like	BANK1	2.2235e-280	0.927217	0.127	0.019	8.1383e-276	C15
479	APL stem-like	IGF2BP2	7.9297e-280	0.63406	0.42	0.139	2.9024e-275	C15
480	APL stem-like	RCBTB2	2.617e-279	0.887525	0.227	0.052	9.5786e-275	C15
481	APL stem-like	ECI2	3.1415e-279	0.760373	0.375	0.117	1.1498e-274	C15
482	APL stem-like	SUGT1	2.6439e-278	0.637077	0.637	0.264	9.6771e-274	C15
483	APL stem-like	ENSA	4.0887e-278	0.643853	0.844	0.418	1.4965e-273	C15
484	APL stem-like	SMAD3	1.582e-277	0.837756	0.198	0.042	5.7904e-273	C15
485	APL stem-like	SNAP29	2.0224e-277	0.721575	0.437	0.148	7.4022e-273	C15
486	APL stem-like	SLC2A6	2.1418e-277	0.740115	0.149	0.026	7.8392e-273	C15
487	APL stem-like	SNX6	2.1046e-276	0.579866	0.682	0.29	7.703e-272	C15
488	APL stem-like	ESYT1	3.8388e-276	0.641184	0.601	0.243	1.405e-271	C15
489	APL stem-like	TLN1	4.868e-276	0.536094	0.653	0.277	1.7817e-271	C15
490	APL stem-like	ACAA2	5.97e-276	0.729712	0.424	0.142	2.1851e-271	C15
491	APL stem-like	PPP1R16A	1.4903e-275	0.832574	0.282	0.075	5.4547e-271	C15
492	APL stem-like	NIT1	6.0855e-275	0.768621	0.295	0.081	2.2273e-270	C15
493	APL stem-like	CLDND1	2.1279e-274	0.521055	0.483	0.17	7.7882e-270	C15
494	APL stem-like	EIF2AK4	4.6411e-274	0.6297	0.471	0.166	1.6987e-269	C15
495	APL stem-like	ODF2L	5.7909e-274	0.704231	0.39	0.126	2.1195e-269	C15
496	APL stem-like	NAAA	7.0408e-274	0.741979	0.326	0.095	2.577e-269	C15
497	APL stem-like	SULT1A3	1.33e-273	0.689668	0.118	0.017	4.8679e-269	C15
498	APL stem-like	SHFL	2.171e-273	0.688816	0.339	0.1	7.9462e-269	C15
499	APL stem-like	LINC00649	6.1825e-273	0.714787	0.208	0.046	2.2629e-268	C15
500	APL stem-like	CCT8	6.1474e-272	0.642118	0.825	0.4	2.25e-267	C15
501	APL stem-like	MLX	1.8649e-271	0.69093	0.424	0.142	6.8258e-267	C15
502	APL stem-like	IP6K2	2.0737e-271	0.628517	0.495	0.18	7.5901e-267	C15
503	APL stem-like	QPRT	2.6452e-271	0.855715	0.314	0.091	9.6816e-267	C15
504	APL stem-like	URM1	5.469e-271	0.670919	0.546	0.207	2.0017e-266	C15
505	APL stem-like	MAPKBP1	9.0847e-271	0.692784	0.176	0.035	3.3251e-266	C15
506	APL stem-like	GATD3A	1.388e-270	0.905243	0.208	0.046	5.0803e-266	C15
507	APL stem-like	SLC25A3	1.8488e-270	0.63896	0.976	0.692	6.7668e-266	C15
508	APL stem-like	SHISA5	2.6247e-270	0.624919	0.466	0.164	9.6067e-266	C15
509	APL stem-like	PECAM1	2.8127e-270	0.750878	0.306	0.087	1.0295e-265	C15
510	APL stem-like	SDCBP	3.1794e-270	0.541671	0.788	0.372	1.1637e-265	C15
511	APL stem-like	RTF2	3.498e-270	0.631329	0.689	0.299	1.2803e-265	C15
512	APL stem-like	RCSD1	4.1843e-270	0.498357	0.561	0.217	1.5315e-265	C15
513	APL stem-like	LUC7L3	5.0995e-270	0.648653	0.838	0.422	1.8665e-265	C15
514	APL stem-like	HDAC5	5.6176e-270	0.629037	0.382	0.122	2.0561e-265	C15
515	APL stem-like	CLIC4	8.9426e-270	0.586384	0.419	0.14	3.2731e-265	C15
516	APL stem-like	KRT17	1.6082e-269	0.898997	0.4	0.135	5.8863e-265	C15
517	APL stem-like	CCS	2.8705e-269	0.740947	0.586	0.238	1.0506e-264	C15
518	APL stem-like	NDUFA8	2.5791e-268	0.675055	0.547	0.209	9.4397e-264	C15
519	APL stem-like	VPS37B	4.2542e-268	0.61764	0.417	0.14	1.5571e-263	C15
520	APL stem-like	MDH1	5.6478e-268	0.647019	0.692	0.298	2.0672e-263	C15
521	APL stem-like	WASHC3	7.4366e-268	0.697106	0.441	0.151	2.7219e-263	C15
522	APL stem-like	COPS5	2.4922e-267	0.681724	0.601	0.245	9.1218e-263	C15
523	APL stem-like	TMSB10	5.0398e-267	0.515681	1	0.976	1.8446e-262	C15
524	APL stem-like	SNX1	1.1412e-266	0.676601	0.405	0.136	4.177e-262	C15
525	APL stem-like	KRT8	1.2054e-266	0.561042	0.521	0.194	4.4118e-262	C15
526	APL stem-like	WAS	2.7492e-266	0.594009	0.605	0.246	1.0062e-261	C15
527	APL stem-like	MDFIC	8.2608e-266	0.918008	0.201	0.044	3.0235e-261	C15
528	APL stem-like	TRAF4	8.4729e-266	0.685552	0.307	0.087	3.1012e-261	C15
529	APL stem-like	PIK3R6	2.4477e-265	0.751106	0.185	0.038	8.959e-261	C15
530	APL stem-like	HIP1	3.0257e-265	0.747086	0.201	0.044	1.1074e-260	C15
531	APL stem-like	ITM2B	4.9606e-265	0.64342	0.978	0.7	1.8156e-260	C15
532	APL stem-like	LINC02256	7.5624e-265	0.670357	0.304	0.086	2.7679e-260	C15
533	APL stem-like	CHRFAM7A	1.1199e-264	0.703768	0.139	0.023	4.0989e-260	C15
534	APL stem-like	C21orf91	1.4725e-264	0.719503	0.351	0.108	5.3895e-260	C15
535	APL stem-like	MPDU1	2.2875e-264	0.662436	0.506	0.188	8.3725e-260	C15
536	APL stem-like	OAZ2	3.1301e-264	0.783661	0.328	0.098	1.1456e-259	C15
537	APL stem-like	HEATR5B	7.2423e-264	0.714124	0.375	0.12	2.6508e-259	C15
538	APL stem-like	SASH3	8.692e-264	0.644336	0.358	0.111	3.1813e-259	C15
539	APL stem-like	WBP2	1.1721e-263	0.641531	0.415	0.14	4.2901e-259	C15
540	APL stem-like	IPO11	1.2606e-263	0.68724	0.253	0.065	4.614e-259	C15
541	APL stem-like	AC090152.1	1.7199e-263	0.870797	0.284	0.079	6.2952e-259	C15
542	APL stem-like	FUOM	2.2658e-263	0.832871	0.41	0.14	8.2931e-259	C15
543	APL stem-like	CCT2	3.3618e-263	0.659601	0.85	0.428	1.2305e-258	C15
544	APL stem-like	CFL1	4.2824e-263	0.55303	0.996	0.836	1.5674e-258	C15
545	APL stem-like	AKIP1	4.3489e-263	0.786986	0.355	0.111	1.5917e-258	C15
546	APL stem-like	USP11	9.5107e-263	0.644387	0.366	0.116	3.481e-258	C15
547	APL stem-like	ARHGDIB	1.3102e-262	0.611728	0.993	0.772	4.7954e-258	C15
548	APL stem-like	TSPAN2	1.3896e-262	0.753729	0.379	0.123	5.086e-258	C15
549	APL stem-like	BNIP3	1.7844e-262	0.654985	0.466	0.167	6.531e-258	C15
550	APL stem-like	MEF2A	2.8913e-262	0.506247	0.464	0.165	1.0582e-257	C15
551	APL stem-like	DENND6B	4.1468e-262	0.83804	0.132	0.022	1.5178e-257	C15
552	APL stem-like	IL6R	4.7642e-262	0.627646	0.443	0.155	1.7437e-257	C15
553	APL stem-like	KLHDC3	5.6269e-262	0.659064	0.477	0.172	2.0595e-257	C15
554	APL stem-like	PPP2R1A	5.6278e-262	0.683086	0.592	0.246	2.0598e-257	C15
555	APL stem-like	KIN	1.8498e-261	0.619128	0.376	0.121	6.7705e-257	C15
556	APL stem-like	PSMA6	2.277e-261	0.713023	0.907	0.51	8.334e-257	C15
557	APL stem-like	HACD1	2.824e-261	0.637853	0.55	0.215	1.0336e-256	C15
558	APL stem-like	CTSS	3.5595e-261	0.494867	0.495	0.182	1.3028e-256	C15
559	APL stem-like	MVB12A	9.4674e-261	0.68618	0.442	0.155	3.4652e-256	C15
560	APL stem-like	ARRB2	1.4149e-260	0.623816	0.66	0.285	5.1789e-256	C15
561	APL stem-like	RAB11B	1.4501e-260	0.601473	0.566	0.225	5.3074e-256	C15
562	APL stem-like	PMF1	1.6693e-260	0.640983	0.591	0.238	6.1097e-256	C15
563	APL stem-like	SLC12A6	1.9562e-260	0.481615	0.344	0.105	7.1598e-256	C15
564	APL stem-like	AKIRIN2	2.3621e-260	0.43593	0.58	0.228	8.6456e-256	C15
565	APL stem-like	VDAC2	2.3725e-260	0.630459	0.88	0.459	8.6835e-256	C15
566	APL stem-like	PPFIBP1	3.8231e-260	0.784113	0.239	0.06	1.3993e-255	C15
567	APL stem-like	LPCAT3	8.4216e-260	0.778143	0.232	0.057	3.0824e-255	C15
568	APL stem-like	HDAC1	1.4872e-259	0.653861	0.52	0.2	5.4433e-255	C15
569	APL stem-like	SHKBP1	2.9253e-259	0.523375	0.496	0.182	1.0707e-254	C15
570	APL stem-like	IL1RAP	4.1927e-259	0.62351	0.566	0.224	1.5346e-254	C15
571	APL stem-like	PHYKPL	4.2803e-259	0.600743	0.378	0.122	1.5666e-254	C15
572	APL stem-like	PWP1	6.2498e-259	0.579114	0.516	0.194	2.2875e-254	C15
573	APL stem-like	PPT2	6.9963e-259	0.744172	0.203	0.045	2.5607e-254	C15
574	APL stem-like	SLU7	8.6919e-259	0.545305	0.523	0.198	3.1813e-254	C15
575	APL stem-like	MYO1G	2.0044e-258	0.542756	0.549	0.213	7.3363e-254	C15
576	APL stem-like	GMPR2	2.2466e-258	0.70923	0.378	0.122	8.2229e-254	C15
577	APL stem-like	STARD3NL	5.449e-258	0.523232	0.582	0.233	1.9944e-253	C15
578	APL stem-like	IL18	5.9132e-258	0.709977	0.593	0.244	2.1643e-253	C15
579	APL stem-like	SPECC1	1.2528e-257	0.797463	0.241	0.061	4.5853e-253	C15
580	APL stem-like	C11orf49	4.076e-257	0.728524	0.262	0.069	1.4919e-252	C15
581	APL stem-like	ITGB1	4.1476e-257	0.581353	0.759	0.353	1.5181e-252	C15
582	APL stem-like	LAMTOR1	4.3614e-257	0.621891	0.937	0.548	1.5963e-252	C15
583	APL stem-like	IAH1	5.0986e-257	0.658779	0.608	0.25	1.8662e-252	C15
584	APL stem-like	ITGA5	6.9994e-257	0.745048	0.581	0.241	2.5618e-252	C15
585	APL stem-like	ORAI1	1.3985e-256	0.790409	0.811	0.41	5.1188e-252	C15
586	APL stem-like	SLC43A2	1.4554e-256	0.682917	0.123	0.019	5.3268e-252	C15
587	APL stem-like	ELOVL1	1.4972e-256	0.71912	0.477	0.176	5.4797e-252	C15
588	APL stem-like	PRR5L	1.9914e-256	0.769131	0.144	0.026	7.2889e-252	C15
589	APL stem-like	GPR65	9.179e-256	0.776996	0.131	0.022	3.3596e-251	C15
590	APL stem-like	ITGB7	3.4481e-255	0.85767	0.152	0.028	1.262e-250	C15
591	APL stem-like	EIF3D	4.2819e-255	0.629241	0.827	0.404	1.5672e-250	C15
592	APL stem-like	RNF13	6.0185e-255	0.707416	0.406	0.139	2.2028e-250	C15
593	APL stem-like	EIF4H	1.0541e-254	0.607103	0.696	0.31	3.8581e-250	C15
594	APL stem-like	CARHSP1	1.1838e-254	0.691036	0.521	0.201	4.3327e-250	C15
595	APL stem-like	WDR1	4.6621e-254	0.559699	0.727	0.338	1.7064e-249	C15
596	APL stem-like	HOOK3	5.906e-254	0.487222	0.386	0.127	2.1617e-249	C15
597	APL stem-like	SNAP23	7.4572e-254	0.527576	0.547	0.213	2.7294e-249	C15
598	APL stem-like	POLR2E	1.6876e-253	0.639469	0.586	0.24	6.1768e-249	C15
599	APL stem-like	MAT2B	2.3189e-253	0.667047	0.409	0.14	8.4872e-249	C15
600	APL stem-like	FERMT3	4.672e-253	0.598869	0.733	0.338	1.71e-248	C15
601	APL stem-like	CMTM3	4.8815e-253	0.601865	0.487	0.181	1.7867e-248	C15
602	APL stem-like	SCARF1	6.6393e-253	0.75779	0.216	0.051	2.4301e-248	C15
603	APL stem-like	RNFT1	7.0858e-253	0.596655	0.329	0.1	2.5935e-248	C15
604	APL stem-like	RRAGA	1.449e-252	0.642492	0.381	0.125	5.3036e-248	C15
605	APL stem-like	TMOD3	2.0586e-252	0.436043	0.567	0.226	7.5348e-248	C15
606	APL stem-like	BORCS7	3.3163e-252	0.591822	0.5	0.188	1.2138e-247	C15
607	APL stem-like	S100Z	3.3858e-252	0.717931	0.235	0.059	1.2392e-247	C15
608	APL stem-like	AL135905.2	5.85e-252	0.697505	0.183	0.039	2.1412e-247	C15
609	APL stem-like	RPL7L1	1.3075e-251	0.620653	0.643	0.277	4.7855e-247	C15
610	APL stem-like	PSMD13	1.0987e-250	0.583865	0.646	0.274	4.0213e-246	C15
611	APL stem-like	UBASH3B	2.2124e-250	0.837231	0.202	0.047	8.0976e-246	C15
612	APL stem-like	PEPD	2.3065e-250	0.641954	0.344	0.107	8.4419e-246	C15
613	APL stem-like	EHD4	2.4057e-250	0.834402	0.217	0.052	8.8052e-246	C15
614	APL stem-like	PPP6R1	4.6433e-250	0.599793	0.676	0.3	1.6995e-245	C15
615	APL stem-like	CSF1R	2.5822e-249	0.863415	0.282	0.08	9.4511e-245	C15
616	APL stem-like	AC243960.1	5.1363e-249	0.58924	0.115	0.018	1.8799e-244	C15
617	APL stem-like	OXA1L	1.183e-248	0.663167	0.502	0.193	4.3299e-244	C15
618	APL stem-like	APH1A	1.6869e-248	0.639906	0.605	0.253	6.1743e-244	C15
619	APL stem-like	ZNF609	3.3502e-248	0.575625	0.397	0.135	1.2262e-243	C15
620	APL stem-like	CD96	4.4917e-248	0.62838	0.696	0.32	1.644e-243	C15
621	APL stem-like	C12orf75	5.1196e-248	0.510637	0.689	0.298	1.8738e-243	C15
622	APL stem-like	FCER1G	6.6207e-248	0.451459	0.935	0.569	2.4233e-243	C15
623	APL stem-like	CERS4	1.0104e-247	0.651409	0.333	0.102	3.698e-243	C15
624	APL stem-like	GNG10	2.2118e-247	0.569921	0.572	0.231	8.0953e-243	C15
625	APL stem-like	CHST12	4.1116e-247	0.695107	0.532	0.212	1.5049e-242	C15
626	APL stem-like	OTUB1	6.1705e-247	0.567188	0.528	0.207	2.2585e-242	C15
627	APL stem-like	OLA1	1.4841e-246	0.564629	0.686	0.301	5.4318e-242	C15
628	APL stem-like	NKIRAS2	7.1757e-246	0.593169	0.441	0.157	2.6264e-241	C15
629	APL stem-like	MRPL43	7.9236e-246	0.563282	0.624	0.258	2.9001e-241	C15
630	APL stem-like	YWHAG	8.4636e-246	0.472534	0.634	0.268	3.0978e-241	C15
631	APL stem-like	SUN2	8.8792e-246	0.592402	0.662	0.29	3.2499e-241	C15
632	APL stem-like	PIH1D1	9.3207e-246	0.597172	0.623	0.261	3.4115e-241	C15
633	APL stem-like	AUP1	9.4529e-246	0.58474	0.705	0.316	3.4598e-241	C15
634	APL stem-like	MOB4	1.9622e-245	0.534531	0.488	0.182	7.1817e-241	C15
635	APL stem-like	RASL10A	4.5672e-245	0.875358	0.135	0.024	1.6716e-240	C15
636	APL stem-like	CMAS	5.3838e-245	0.684354	0.377	0.125	1.9705e-240	C15
637	APL stem-like	RTL8A	2.1169e-244	0.772375	0.236	0.061	7.7479e-240	C15
638	APL stem-like	GLUD1	4.4814e-244	0.604252	0.454	0.167	1.6402e-239	C15
639	APL stem-like	NCF4	1.8427e-243	0.620649	0.72	0.338	6.7445e-239	C15
640	APL stem-like	PSMB8	1.9218e-243	0.625686	0.718	0.325	7.0339e-239	C15
641	APL stem-like	CSF2RA	2.0191e-243	0.655036	0.234	0.06	7.3902e-239	C15
642	APL stem-like	AC002454.1	2.2426e-243	0.748518	0.573	0.241	8.208e-239	C15
643	APL stem-like	ARF1	3.2799e-243	0.64255	0.922	0.564	1.2005e-238	C15
644	APL stem-like	RHOH	1.0308e-242	0.703025	0.286	0.083	3.7728e-238	C15
645	APL stem-like	PPM1K	1.2528e-242	0.628746	0.375	0.125	4.5855e-238	C15
646	APL stem-like	HARS	1.5332e-242	0.640372	0.39	0.133	5.6118e-238	C15
647	APL stem-like	RTL8C	3.183e-242	0.589058	0.279	0.079	1.165e-237	C15
648	APL stem-like	PTTG1IP	3.349e-242	0.501324	0.602	0.252	1.2258e-237	C15
649	APL stem-like	ARPC1B	5.1134e-242	0.625361	0.94	0.586	1.8716e-237	C15
650	APL stem-like	GET3	3.1194e-241	0.604964	0.59	0.244	1.1417e-236	C15
651	APL stem-like	RASGEF1B	3.1202e-241	0.861569	0.193	0.044	1.142e-236	C15
652	APL stem-like	CYFIP1	7.3537e-241	0.626773	0.318	0.098	2.6915e-236	C15
653	APL stem-like	MGST2	1.0293e-240	0.641422	0.498	0.191	3.7674e-236	C15
654	APL stem-like	SCGB3A1	1.9472e-240	0.97271	0.168	0.035	7.127e-236	C15
655	APL stem-like	SARS	2.8963e-240	0.616419	0.429	0.155	1.0601e-235	C15
656	APL stem-like	TGFBR2	3.5427e-240	0.426326	0.402	0.14	1.2967e-235	C15
657	APL stem-like	CTNND1	8.2151e-240	0.520719	0.345	0.11	3.0068e-235	C15
658	APL stem-like	UBA3	2.0377e-239	0.542072	0.451	0.164	7.458e-235	C15
659	APL stem-like	MVP	2.1012e-239	0.598314	0.205	0.048	7.6905e-235	C15
660	APL stem-like	TXNL1	3.0063e-239	0.509329	0.7	0.312	1.1003e-234	C15
661	APL stem-like	SAMM50	6.9426e-239	0.620473	0.42	0.15	2.5411e-234	C15
662	APL stem-like	GOLIM4	1.2698e-238	0.598227	0.375	0.126	4.6477e-234	C15
663	APL stem-like	ZSWIM7	1.307e-238	0.580218	0.585	0.242	4.7838e-234	C15
664	APL stem-like	MED10	1.5423e-238	0.554259	0.561	0.227	5.645e-234	C15
665	APL stem-like	SCNM1	1.8476e-238	0.511844	0.454	0.166	6.7624e-234	C15
666	APL stem-like	TCTA	2.0245e-238	0.661031	0.28	0.081	7.4099e-234	C15
667	APL stem-like	ADGRE5	2.9809e-238	0.54038	0.793	0.399	1.091e-233	C15
668	APL stem-like	H2AFY	5.021e-238	0.724197	0.991	0.786	1.8377e-233	C15
669	APL stem-like	PPP1R7	6.4945e-238	0.581227	0.56	0.227	2.3771e-233	C15
670	APL stem-like	NBDY	1.3779e-237	0.558119	0.763	0.364	5.0431e-233	C15
671	APL stem-like	CD44	2.6023e-237	0.637326	0.984	0.738	9.5247e-233	C15
672	APL stem-like	CBFA2T3	4.9179e-237	0.523075	0.456	0.169	1.8e-232	C15
673	APL stem-like	CLMN	7.0248e-237	0.635086	0.24	0.063	2.5712e-232	C15
674	APL stem-like	MRPL16	7.1189e-237	0.566712	0.529	0.208	2.6056e-232	C15
675	APL stem-like	TNIP1	8.6952e-237	0.59792	0.428	0.155	3.1825e-232	C15
676	APL stem-like	SF3B4	1.17e-236	0.613786	0.491	0.19	4.2822e-232	C15
677	APL stem-like	PSMD8	1.5725e-236	0.611995	0.828	0.416	5.7555e-232	C15
678	APL stem-like	SMS	1.629e-236	0.542929	0.77	0.37	5.9625e-232	C15
679	APL stem-like	FAM32A	1.9408e-236	0.540226	0.635	0.272	7.1034e-232	C15
680	APL stem-like	STRAP	4.3872e-236	0.472018	0.765	0.362	1.6057e-231	C15
681	APL stem-like	LPAR5	5.2519e-236	0.66438	0.106	0.016	1.9223e-231	C15
682	APL stem-like	MYO1B	7.5198e-236	1.02874	0.158	0.032	2.7523e-231	C15
683	APL stem-like	RGS1	7.6182e-236	0.822112	0.2	0.047	2.7883e-231	C15
684	APL stem-like	SRI	1.3064e-235	0.589846	0.759	0.362	4.7816e-231	C15
685	APL stem-like	BTN3A2	1.3234e-235	0.679475	0.314	0.097	4.8437e-231	C15
686	APL stem-like	MEX3B	3.8327e-235	0.727635	0.233	0.061	1.4028e-230	C15
687	APL stem-like	POLR3GL	7.3166e-235	0.548877	0.552	0.226	2.678e-230	C15
688	APL stem-like	PTGDS	8.5297e-235	0.787166	0.726	0.37	3.122e-230	C15
689	APL stem-like	REST	1.6698e-234	0.494044	0.574	0.236	6.1115e-230	C15
690	APL stem-like	MRPS22	2.0081e-234	0.611093	0.396	0.138	7.3497e-230	C15
691	APL stem-like	ACVR1	2.4619e-234	0.723888	0.121	0.02	9.011e-230	C15
692	APL stem-like	ZMIZ1	3.0055e-234	0.533522	0.307	0.094	1.1001e-229	C15
693	APL stem-like	PPP1R11	3.5166e-234	0.539432	0.414	0.146	1.2871e-229	C15
694	APL stem-like	CLNS1A	4.0055e-234	0.595424	0.81	0.397	1.466e-229	C15
695	APL stem-like	DENND1B	5.0235e-234	0.463107	0.473	0.178	1.8387e-229	C15
696	APL stem-like	CXorf21	7.0675e-234	0.768805	0.307	0.094	2.5868e-229	C15
697	APL stem-like	CCNG1	7.7631e-234	0.502625	0.554	0.224	2.8414e-229	C15
698	APL stem-like	LMBR1L	1.2959e-233	0.575705	0.261	0.072	4.743e-229	C15
699	APL stem-like	CTNNA1	1.5378e-233	0.617384	0.378	0.129	5.6284e-229	C15
700	APL stem-like	RAB4B	1.6347e-233	0.581188	0.316	0.098	5.9832e-229	C15
701	APL stem-like	TXN2	1.7762e-233	0.530596	0.705	0.317	6.5011e-229	C15
702	APL stem-like	DSE	2.7545e-233	0.543564	0.396	0.139	1.0082e-228	C15
703	APL stem-like	HMG20B	3.2162e-233	0.540472	0.51	0.199	1.1771e-228	C15
704	APL stem-like	IFITM3	4.1711e-233	0.599166	0.706	0.334	1.5267e-228	C15
705	APL stem-like	ADD1	5.8143e-233	0.491268	0.518	0.206	2.1281e-228	C15
706	APL stem-like	GPRC5C	5.9359e-233	0.763996	0.102	0.015	2.1726e-228	C15
707	APL stem-like	LMBRD1	1.325e-232	0.485381	0.324	0.102	4.8495e-228	C15
708	APL stem-like	VDAC1	1.3733e-232	0.546515	0.824	0.404	5.0266e-228	C15
709	APL stem-like	SIGIRR	1.7013e-232	0.534685	0.464	0.174	6.2268e-228	C15
710	APL stem-like	UBE2D2	1.9058e-232	0.501758	0.84	0.426	6.9753e-228	C15
711	APL stem-like	MAPRE2	2.5367e-232	0.520891	0.311	0.096	9.2847e-228	C15
712	APL stem-like	DLD	4.3246e-232	0.45863	0.477	0.18	1.5828e-227	C15
713	APL stem-like	LINC01215	7.1821e-232	0.71685	0.103	0.015	2.6287e-227	C15
714	APL stem-like	CNDP2	7.5655e-232	0.559682	0.474	0.181	2.7691e-227	C15
715	APL stem-like	UTP6	9.7743e-232	0.633382	0.421	0.152	3.5775e-227	C15
716	APL stem-like	TBCC	1.1622e-231	0.711621	0.31	0.096	4.2539e-227	C15
717	APL stem-like	EFHC1	1.4809e-231	0.681786	0.289	0.086	5.4204e-227	C15
718	APL stem-like	RTN4	1.9808e-231	0.558133	0.924	0.546	7.2501e-227	C15
719	APL stem-like	C5orf15	2.0571e-231	0.689739	0.319	0.1	7.5292e-227	C15
720	APL stem-like	PHF11	2.6696e-231	0.536746	0.41	0.146	9.7708e-227	C15
721	APL stem-like	RHOF	3.9544e-231	0.618794	0.25	0.068	1.4474e-226	C15
722	APL stem-like	ACADM	4.1291e-231	0.541571	0.588	0.247	1.5113e-226	C15
723	APL stem-like	TMEM9B	5.2813e-231	0.494794	0.48	0.181	1.933e-226	C15
724	APL stem-like	GET1	5.7312e-231	0.51479	0.361	0.12	2.0977e-226	C15
725	APL stem-like	RASSF4	7.7097e-231	0.731181	0.37	0.126	2.8218e-226	C15
726	APL stem-like	TASP1	1.0033e-230	0.772294	0.277	0.082	3.6722e-226	C15
727	APL stem-like	G6PC3	2.6347e-230	0.613696	0.352	0.116	9.6432e-226	C15
728	APL stem-like	TINF2	2.9169e-230	0.616748	0.332	0.107	1.0676e-225	C15
729	APL stem-like	KATNBL1	4.0522e-230	0.579241	0.497	0.194	1.4832e-225	C15
730	APL stem-like	CHD4	6.6646e-230	0.53039	0.748	0.365	2.4393e-225	C15
731	APL stem-like	KDELR1	9.8363e-230	0.568818	0.742	0.356	3.6002e-225	C15
732	APL stem-like	SLC31A2	1.0398e-229	0.584818	0.426	0.155	3.8056e-225	C15
733	APL stem-like	LINC00662	1.1955e-229	0.563723	0.29	0.086	4.3755e-225	C15
734	APL stem-like	BCL2L1	1.1964e-229	0.675132	0.276	0.08	4.3789e-225	C15
735	APL stem-like	P2RX1	1.2831e-229	0.434895	0.555	0.229	4.6963e-225	C15
736	APL stem-like	MAPK11	1.4226e-229	0.691746	0.13	0.023	5.2069e-225	C15
737	APL stem-like	SYNJ2	1.5344e-229	0.703013	0.228	0.06	5.6162e-225	C15
738	APL stem-like	CMTM7	1.7716e-229	0.520441	0.674	0.305	6.4841e-225	C15
739	APL stem-like	ARF5	1.9819e-229	0.562604	0.783	0.398	7.254e-225	C15
740	APL stem-like	SERPINF2	2.7068e-229	0.731523	0.115	0.019	9.9071e-225	C15
741	APL stem-like	TNFSF4	4.1243e-229	0.727143	0.107	0.016	1.5095e-224	C15
742	APL stem-like	MAF1	6.6115e-229	0.523618	0.677	0.302	2.4199e-224	C15
743	APL stem-like	PNN	1.0547e-228	0.456454	0.856	0.446	3.8604e-224	C15
744	APL stem-like	YWHAQ	1.8596e-228	0.514409	0.888	0.476	6.8062e-224	C15
745	APL stem-like	SEPTIN2	2.6591e-228	0.434236	0.718	0.332	9.7325e-224	C15
746	APL stem-like	FADS2	2.8044e-228	0.892616	0.204	0.051	1.0264e-223	C15
747	APL stem-like	HLX	4.3811e-228	0.750677	0.21	0.053	1.6035e-223	C15
748	APL stem-like	EIF4A1	5.8115e-228	0.537006	0.999	0.819	2.1271e-223	C15
749	APL stem-like	GNB5	8.4765e-228	0.603203	0.28	0.083	3.1025e-223	C15
750	APL stem-like	CAPZB	9.3482e-228	0.54695	0.857	0.463	3.4215e-223	C15
751	APL stem-like	DLGAP4	9.5748e-228	0.582751	0.308	0.095	3.5045e-223	C15
752	APL stem-like	CASP4	1.0732e-227	0.4483	0.582	0.242	3.9279e-223	C15
753	APL stem-like	VPS26C	1.1293e-227	0.632251	0.284	0.084	4.1335e-223	C15
754	APL stem-like	ATP6V1H	2.3133e-227	0.555608	0.368	0.126	8.467e-223	C15
755	APL stem-like	DGKD	2.5007e-227	0.358137	0.525	0.21	9.1529e-223	C15
756	APL stem-like	NFE2L2	3.258e-227	0.52771	0.606	0.264	1.1925e-222	C15
757	APL stem-like	MLF2	3.3263e-227	0.500647	0.67	0.302	1.2175e-222	C15
758	APL stem-like	PEX11B	3.5349e-227	0.639496	0.202	0.049	1.2938e-222	C15
759	APL stem-like	NDRG3	3.9309e-227	0.656979	0.255	0.071	1.4388e-222	C15
760	APL stem-like	LYRM1	5.5397e-227	0.622494	0.413	0.15	2.0276e-222	C15
761	APL stem-like	BFAR	8.3832e-227	0.570509	0.455	0.171	3.0683e-222	C15
762	APL stem-like	TCTEX1D2	9.9109e-227	0.692067	0.231	0.061	3.6275e-222	C15
763	APL stem-like	BPTF	1.0495e-226	0.491326	0.738	0.354	3.8411e-222	C15
764	APL stem-like	SEPHS2	2.0243e-226	0.548759	0.5	0.197	7.409e-222	C15
765	APL stem-like	YIPF4	2.3136e-226	0.466486	0.549	0.225	8.4679e-222	C15
766	APL stem-like	STX12	3.4838e-226	0.653536	0.259	0.073	1.2751e-221	C15
767	APL stem-like	GON4L	4.548e-226	0.522963	0.391	0.138	1.6646e-221	C15
768	APL stem-like	NBPF10	8.1494e-226	0.781647	0.161	0.034	2.9828e-221	C15
769	APL stem-like	PDK2	1.7258e-225	0.684885	0.233	0.062	6.3167e-221	C15
770	APL stem-like	CNN2	2.5802e-225	0.615708	0.75	0.378	9.4439e-221	C15
771	APL stem-like	NDUFA12	2.7928e-225	0.556086	0.798	0.393	1.0222e-220	C15
772	APL stem-like	ATXN10	3.8296e-225	0.534884	0.585	0.247	1.4017e-220	C15
773	APL stem-like	TMEM80	6.1136e-225	0.721312	0.213	0.054	2.2376e-220	C15
774	APL stem-like	SLC25A11	8.1005e-225	0.569451	0.61	0.262	2.9649e-220	C15
775	APL stem-like	PPP1R12A	8.9843e-225	0.446562	0.705	0.331	3.2883e-220	C15
776	APL stem-like	PIK3IP1	9.7428e-225	0.759925	0.159	0.033	3.566e-220	C15
777	APL stem-like	CRYZ	1.2683e-224	0.644439	0.196	0.047	4.6422e-220	C15
778	APL stem-like	TRAF3IP2	1.3325e-224	0.689867	0.246	0.068	4.8771e-220	C15
779	APL stem-like	TPSB2	1.8559e-224	0.710137	0.573	0.255	6.7929e-220	C15
780	APL stem-like	EIF3I	2.2645e-224	0.573653	0.792	0.394	8.2884e-220	C15
781	APL stem-like	LDLRAP1	3.5213e-224	0.69439	0.177	0.04	1.2888e-219	C15
782	APL stem-like	PRMT1	7.7205e-224	0.617657	0.746	0.358	2.8258e-219	C15
783	APL stem-like	TCEAL8	9.3917e-224	0.479697	0.581	0.246	3.4375e-219	C15
784	APL stem-like	TWISTNB	9.6332e-224	0.532403	0.558	0.234	3.5259e-219	C15
785	APL stem-like	DNAL4	1.0339e-223	0.733964	0.214	0.054	3.7841e-219	C15
786	APL stem-like	PLSCR3	1.4708e-223	0.710854	0.235	0.064	5.3834e-219	C15
787	APL stem-like	LPP	3.4143e-223	0.510571	0.299	0.092	1.2497e-218	C15
788	APL stem-like	BRK1	3.617e-223	0.572916	0.895	0.506	1.3239e-218	C15
789	APL stem-like	TSEN34	3.8717e-223	0.582487	0.373	0.129	1.4171e-218	C15
790	APL stem-like	ACO2	5.5328e-223	0.5035	0.385	0.135	2.0251e-218	C15
791	APL stem-like	TPGS1	9.2685e-223	0.482892	0.52	0.207	3.3924e-218	C15
792	APL stem-like	VANGL1	9.5765e-223	0.770666	0.179	0.041	3.5051e-218	C15
793	APL stem-like	HIST1H2BK	2.0416e-222	0.598185	0.217	0.056	7.4726e-218	C15
794	APL stem-like	ARMCX6	4.8731e-222	0.548224	0.422	0.155	1.7836e-217	C15
795	APL stem-like	RAB7A	6.6241e-222	0.446905	0.748	0.356	2.4245e-217	C15
796	APL stem-like	PRKACB	1.1903e-221	0.519576	0.529	0.218	4.3565e-217	C15
797	APL stem-like	ROCK1	1.3477e-221	0.420978	0.797	0.398	4.9326e-217	C15
798	APL stem-like	IKBIP	1.4283e-221	0.513915	0.531	0.214	5.2277e-217	C15
799	APL stem-like	REXO2	1.4539e-221	0.557628	0.49	0.192	5.3215e-217	C15
800	APL stem-like	ARPC3	2.3499e-221	0.542897	0.984	0.742	8.6009e-217	C15
801	APL stem-like	MGRN1	4.2795e-221	0.373583	0.397	0.14	1.5664e-216	C15
802	APL stem-like	PPHLN1	4.6658e-221	0.487278	0.638	0.281	1.7077e-216	C15
803	APL stem-like	SSH2	5.7622e-221	0.477101	0.477	0.187	2.109e-216	C15
804	APL stem-like	SNX15	6.1435e-221	0.688564	0.267	0.078	2.2486e-216	C15
805	APL stem-like	DANCR	7.0073e-221	0.575142	0.582	0.248	2.5647e-216	C15
806	APL stem-like	NET1	1.088e-220	0.704269	0.332	0.111	3.9821e-216	C15
807	APL stem-like	PSMF1	1.7012e-220	0.485073	0.5	0.197	6.2266e-216	C15
808	APL stem-like	MBNL2	1.9999e-220	0.670968	0.179	0.041	7.3198e-216	C15
809	APL stem-like	TRAPPC3	2.3441e-220	0.504039	0.523	0.21	8.5796e-216	C15
810	APL stem-like	SMARCE1	2.4241e-220	0.509268	0.673	0.308	8.8723e-216	C15
811	APL stem-like	FDPS	5.2414e-220	0.541619	0.637	0.276	1.9184e-215	C15
812	APL stem-like	MPHOSPH8	5.3285e-220	0.432222	0.597	0.255	1.9503e-215	C15
813	APL stem-like	DMAC2	6.661e-220	0.65149	0.311	0.099	2.438e-215	C15
814	APL stem-like	CHST13	9.4937e-220	0.709872	0.282	0.086	3.4748e-215	C15
815	APL stem-like	ZNF467	9.8456e-220	0.68234	0.172	0.039	3.6036e-215	C15
816	APL stem-like	GTF2F1	1.01e-219	0.457501	0.509	0.204	3.6968e-215	C15
817	APL stem-like	COMMD3	3.363e-219	0.527918	0.57	0.239	1.2309e-214	C15
818	APL stem-like	FIP1L1	3.5124e-219	0.425945	0.471	0.183	1.2856e-214	C15
819	APL stem-like	IDH1	3.8339e-219	0.602888	0.355	0.122	1.4033e-214	C15
820	APL stem-like	RNF166	5.1619e-219	0.540986	0.434	0.163	1.8893e-214	C15
821	APL stem-like	STAMBP	5.5155e-219	0.538879	0.368	0.127	2.0187e-214	C15
822	APL stem-like	TTC5	5.5561e-219	0.673213	0.234	0.064	2.0336e-214	C15
823	APL stem-like	CTSB	6.5281e-219	0.544228	0.673	0.309	2.3893e-214	C15
824	APL stem-like	SEPTIN9	9.7298e-219	0.524511	0.47	0.183	3.5612e-214	C15
825	APL stem-like	NR3C1	1.106e-218	0.391464	0.599	0.262	4.0479e-214	C15
826	APL stem-like	BIVM	2.0428e-218	0.74834	0.176	0.04	7.4768e-214	C15
827	APL stem-like	NDUFA5	2.1125e-218	0.478825	0.652	0.291	7.732e-214	C15
828	APL stem-like	CSTB	2.6004e-218	0.520788	0.745	0.36	9.5176e-214	C15
829	APL stem-like	PSMD3	2.7064e-218	0.58391	0.448	0.171	9.9059e-214	C15
830	APL stem-like	RAB31	2.917e-218	0.515338	0.272	0.081	1.0676e-213	C15
831	APL stem-like	MRPL18	3.2311e-218	0.566405	0.623	0.273	1.1826e-213	C15
832	APL stem-like	MTX1	3.8584e-218	0.507514	0.489	0.192	1.4122e-213	C15
833	APL stem-like	PTPN14	4.2597e-218	0.740976	0.206	0.053	1.5591e-213	C15
834	APL stem-like	PSMD9	4.3249e-218	0.480663	0.646	0.281	1.583e-213	C15
835	APL stem-like	OSBPL8	8.0592e-218	0.413779	0.711	0.335	2.9498e-213	C15
836	APL stem-like	PSMC2	1.1815e-217	0.567687	0.438	0.165	4.3244e-213	C15
837	APL stem-like	MRPS7	1.7728e-217	0.540876	0.52	0.21	6.4885e-213	C15
838	APL stem-like	HMGA1	1.8503e-217	0.597188	0.67	0.309	6.7723e-213	C15
839	APL stem-like	COMMD1	2.2221e-217	0.45656	0.568	0.237	8.133e-213	C15
840	APL stem-like	SNAPIN	2.4732e-217	0.550997	0.376	0.131	9.0522e-213	C15
841	APL stem-like	CCAR1	3.1179e-217	0.458997	0.547	0.226	1.1412e-212	C15
842	APL stem-like	SLC39A1	3.7946e-217	0.685797	0.329	0.109	1.3888e-212	C15
843	APL stem-like	KLHDC2	3.8621e-217	0.476648	0.409	0.149	1.4136e-212	C15
844	APL stem-like	PSMD2	4.0665e-217	0.524909	0.561	0.238	1.4884e-212	C15
845	APL stem-like	VPS25	4.1954e-217	0.581049	0.49	0.194	1.5356e-212	C15
846	APL stem-like	BAZ2A	4.2343e-217	0.354418	0.513	0.207	1.5498e-212	C15
847	APL stem-like	MPPE1	4.6673e-217	0.538079	0.306	0.097	1.7083e-212	C15
848	APL stem-like	EPCAM	6.1515e-217	0.803773	0.273	0.083	2.2515e-212	C15
849	APL stem-like	ITPA	8.2064e-217	0.56556	0.581	0.249	3.0036e-212	C15
850	APL stem-like	GOLGB1	8.9378e-217	0.489831	0.602	0.269	3.2713e-212	C15
851	APL stem-like	MPG	1.4804e-216	0.534363	0.773	0.38	5.4183e-212	C15
852	APL stem-like	IMP3	2.5141e-216	0.57428	0.573	0.244	9.2019e-212	C15
853	APL stem-like	TRAK2	2.6501e-216	0.745527	0.26	0.077	9.6995e-212	C15
854	APL stem-like	GATA2	3.836e-216	0.554834	0.381	0.137	1.404e-211	C15
855	APL stem-like	ARL2BP	4.7094e-216	0.518491	0.406	0.148	1.7237e-211	C15
856	APL stem-like	PSMD4	6.0952e-216	0.507801	0.696	0.325	2.2309e-211	C15
857	APL stem-like	LIPA	6.3923e-216	0.64654	0.264	0.078	2.3396e-211	C15
858	APL stem-like	RPAP2	9.0329e-216	0.539482	0.412	0.152	3.3061e-211	C15
859	APL stem-like	STAT3	1.0369e-215	0.280265	0.627	0.272	3.7951e-211	C15
860	APL stem-like	SPNS1	1.6738e-215	0.603816	0.387	0.139	6.1263e-211	C15
861	APL stem-like	GDI1	2.4647e-215	0.514768	0.307	0.097	9.0212e-211	C15
862	APL stem-like	DERA	3.0121e-215	0.615064	0.418	0.156	1.1025e-210	C15
863	APL stem-like	NUDT16L1	8.3715e-215	0.584932	0.495	0.199	3.064e-210	C15
864	APL stem-like	CCDC90B	1.1334e-214	0.476134	0.491	0.194	4.1484e-210	C15
865	APL stem-like	CCT6A	1.5256e-214	0.533162	0.78	0.382	5.5839e-210	C15
866	APL stem-like	FGFR1OP2	1.5923e-214	0.532682	0.684	0.323	5.8281e-210	C15
867	APL stem-like	PLXNB2	2.9883e-214	0.787755	0.25	0.072	1.0938e-209	C15
868	APL stem-like	TNFSF13	3.7526e-214	0.630562	0.476	0.189	1.3735e-209	C15
869	APL stem-like	PHF14	5.4793e-214	0.569039	0.523	0.216	2.0055e-209	C15
870	APL stem-like	HNRNPH2	5.748e-214	0.381412	0.512	0.204	2.1038e-209	C15
871	APL stem-like	TXK	6.8104e-214	0.635752	0.119	0.021	2.4927e-209	C15
872	APL stem-like	TRIM22	8.5523e-214	0.525825	0.379	0.135	3.1302e-209	C15
873	APL stem-like	HIST1H2AE	1.8027e-213	0.783243	0.186	0.045	6.5981e-209	C15
874	APL stem-like	RAB11A	1.9192e-213	0.482402	0.684	0.317	7.0244e-209	C15
875	APL stem-like	TUBB2A	1.9329e-213	0.916778	0.129	0.024	7.0746e-209	C15
876	APL stem-like	RNF7	2.7988e-213	0.494123	0.809	0.404	1.0244e-208	C15
877	APL stem-like	CARS	3.6548e-213	0.643903	0.262	0.077	1.3377e-208	C15
878	APL stem-like	TUBGCP2	4.594e-213	0.469976	0.447	0.171	1.6814e-208	C15
879	APL stem-like	PFDN1	5.9395e-213	0.424365	0.52	0.211	2.1739e-208	C15
880	APL stem-like	COPZ1	1.0671e-212	0.494574	0.561	0.235	3.9057e-208	C15
881	APL stem-like	MPHOSPH10	1.4403e-212	0.640799	0.388	0.14	5.2718e-208	C15
882	APL stem-like	PHB	1.675e-212	0.576528	0.775	0.379	6.1306e-208	C15
883	APL stem-like	YIF1A	2.2849e-212	0.557126	0.546	0.23	8.3629e-208	C15
884	APL stem-like	ATP6V1D	2.6294e-212	0.48251	0.471	0.183	9.6237e-208	C15
885	APL stem-like	CYTH2	9.6915e-212	0.462405	0.398	0.144	3.5472e-207	C15
886	APL stem-like	WDR18	1.1271e-211	0.571248	0.43	0.162	4.1254e-207	C15
887	APL stem-like	GTF2A2	1.4177e-211	0.691695	0.893	0.523	5.1889e-207	C15
888	APL stem-like	FAM122C	2.0268e-211	0.703008	0.15	0.032	7.4182e-207	C15
889	APL stem-like	RAP1B	3.1455e-211	0.527679	0.926	0.538	1.1513e-206	C15
890	APL stem-like	SLC66A3	3.7681e-211	0.476672	0.392	0.142	1.3791e-206	C15
891	APL stem-like	TMEM71	4.6578e-211	0.508616	0.273	0.082	1.7048e-206	C15
892	APL stem-like	NDUFA7	5.2995e-211	0.476577	0.688	0.316	1.9397e-206	C15
893	APL stem-like	RHOA	5.4306e-211	0.565652	0.985	0.711	1.9877e-206	C15
894	APL stem-like	AKIRIN1	5.826e-211	0.458709	0.59	0.255	2.1324e-206	C15
895	APL stem-like	DNAJC15	7.7989e-211	0.460374	0.627	0.279	2.8545e-206	C15
896	APL stem-like	C15orf39	1.1816e-210	0.567569	0.405	0.151	4.3246e-206	C15
897	APL stem-like	DAAM1	2.0608e-210	0.648203	0.287	0.09	7.5426e-206	C15
898	APL stem-like	WDR33	2.1163e-210	0.457853	0.552	0.234	7.746e-206	C15
899	APL stem-like	PSMD6	2.6554e-210	0.424747	0.568	0.242	9.7191e-206	C15
900	APL stem-like	ZCCHC7	2.9813e-210	0.440343	0.397	0.145	1.0912e-205	C15
901	APL stem-like	PRORP	3.0412e-210	0.568804	0.305	0.099	1.1131e-205	C15
902	APL stem-like	COQ5	3.3094e-210	0.645064	0.312	0.102	1.2113e-205	C15
903	APL stem-like	THEM4	3.7177e-210	0.641635	0.277	0.085	1.3607e-205	C15
904	APL stem-like	TUFM	4.1671e-210	0.56339	0.823	0.427	1.5252e-205	C15
905	APL stem-like	GPR108	4.6297e-210	0.568983	0.305	0.098	1.6945e-205	C15
906	APL stem-like	ZNHIT3	5.2502e-210	0.557391	0.443	0.17	1.9216e-205	C15
907	APL stem-like	RB1	5.8393e-210	0.460426	0.382	0.137	2.1372e-205	C15
908	APL stem-like	CLIC3	6.7911e-210	0.665993	0.122	0.022	2.4856e-205	C15
909	APL stem-like	TPPP3	7.2222e-210	1.07089	0.105	0.017	2.6434e-205	C15
910	APL stem-like	PXDN	1.0665e-209	0.696499	0.489	0.203	3.9037e-205	C15
911	APL stem-like	WDR45	1.1113e-209	0.5477	0.333	0.112	4.0674e-205	C15
912	APL stem-like	AKR7A2	1.814e-209	0.55331	0.542	0.227	6.6395e-205	C15
913	APL stem-like	VDAC3	1.868e-209	0.537892	0.79	0.389	6.8372e-205	C15
914	APL stem-like	UBE2F	3.0381e-209	0.461524	0.414	0.154	1.112e-204	C15
915	APL stem-like	AGRN	4.8121e-209	0.660659	0.255	0.075	1.7613e-204	C15
916	APL stem-like	UBE2I	5.5778e-209	0.466926	0.834	0.425	2.0415e-204	C15
917	APL stem-like	LYPLA2	5.8695e-209	0.595595	0.34	0.116	2.1483e-204	C15
918	APL stem-like	IFNGR1	6.5059e-209	0.316516	0.459	0.179	2.3812e-204	C15
919	APL stem-like	RNF5	1.3906e-208	0.501824	0.487	0.196	5.0898e-204	C15
920	APL stem-like	RPL7A	2.0634e-208	0.393727	1	0.94	7.5523e-204	C15
921	APL stem-like	FDFT1	3.6969e-208	0.611227	0.689	0.334	1.3531e-203	C15
922	APL stem-like	CRYZL1	3.9509e-208	0.488232	0.346	0.118	1.4461e-203	C15
923	APL stem-like	NAPA	6.3398e-208	0.425285	0.604	0.267	2.3204e-203	C15
924	APL stem-like	PHB2	8.4886e-208	0.552207	0.773	0.386	3.1069e-203	C15
925	APL stem-like	NCK1	1.1774e-207	0.500729	0.389	0.141	4.3095e-203	C15
926	APL stem-like	SLC27A3	1.2607e-207	0.519552	0.34	0.116	4.6142e-203	C15
927	APL stem-like	SIRT2	1.3822e-207	0.568546	0.304	0.098	5.059e-203	C15
928	APL stem-like	TNFRSF14	1.8702e-207	0.430828	0.423	0.158	6.8451e-203	C15
929	APL stem-like	DLST	2.1373e-207	0.51068	0.346	0.12	7.8226e-203	C15
930	APL stem-like	MRPL9	2.9692e-207	0.51088	0.526	0.218	1.0868e-202	C15
931	APL stem-like	ERAP2	3.8153e-207	0.493347	0.299	0.096	1.3964e-202	C15
932	APL stem-like	TBC1D10C	4.3086e-207	0.447487	0.535	0.222	1.577e-202	C15
933	APL stem-like	ADAM8	5.7118e-207	0.635971	0.294	0.094	2.0906e-202	C15
934	APL stem-like	RAP1GDS1	5.7242e-207	0.553445	0.356	0.126	2.0951e-202	C15
935	APL stem-like	MRPL3	7.2878e-207	0.51891	0.616	0.275	2.6674e-202	C15
936	APL stem-like	SDCCAG8	7.5835e-207	0.431407	0.585	0.254	2.7757e-202	C15
937	APL stem-like	MRPL19	7.5974e-207	0.486636	0.392	0.142	2.7807e-202	C15
938	APL stem-like	MRPS35	7.6881e-207	0.474544	0.491	0.197	2.8139e-202	C15
939	APL stem-like	SUCLG1	8.3291e-207	0.508201	0.579	0.251	3.0485e-202	C15
940	APL stem-like	MYL6B	9.4541e-207	0.444942	0.536	0.222	3.4603e-202	C15
941	APL stem-like	ARPC1A	1.2515e-206	0.593228	0.4	0.149	4.5808e-202	C15
942	APL stem-like	SOX4	1.5534e-206	0.636801	0.76	0.393	5.6857e-202	C15
943	APL stem-like	UBE2N	1.6995e-206	0.461171	0.698	0.322	6.2203e-202	C15
944	APL stem-like	RAB10	1.7623e-206	0.386021	0.612	0.272	6.4503e-202	C15
945	APL stem-like	HMGN4	2.235e-206	0.481532	0.481	0.193	8.1804e-202	C15
946	APL stem-like	UQCRC2	2.496e-206	0.451635	0.686	0.318	9.1355e-202	C15
947	APL stem-like	SNX17	3.2157e-206	0.530575	0.648	0.299	1.177e-201	C15
948	APL stem-like	RAB11FIP1	4.5414e-206	0.25579	0.611	0.267	1.6622e-201	C15
949	APL stem-like	NDUFB4	6.4602e-206	0.535838	0.872	0.484	2.3645e-201	C15
950	APL stem-like	PDCL3	6.6958e-206	0.448652	0.54	0.226	2.4507e-201	C15
951	APL stem-like	LSM1	1.0187e-205	0.523394	0.503	0.206	3.7286e-201	C15
952	APL stem-like	PISD	1.3539e-205	0.51138	0.315	0.104	4.9553e-201	C15
953	APL stem-like	AHDC1	1.6107e-205	0.596279	0.237	0.067	5.8955e-201	C15
954	APL stem-like	CNOT8	1.7334e-205	0.435779	0.456	0.178	6.3443e-201	C15
955	APL stem-like	IK	1.9222e-205	0.424458	0.613	0.27	7.0353e-201	C15
956	APL stem-like	NRBP1	2.0383e-205	0.38923	0.549	0.232	7.4605e-201	C15
957	APL stem-like	RSRP1	2.0754e-205	0.4057	0.784	0.404	7.5962e-201	C15
958	APL stem-like	B4GALT3	2.9529e-205	0.530436	0.362	0.128	1.0808e-200	C15
959	APL stem-like	EEF2K	3.9045e-205	0.508588	0.269	0.082	1.4291e-200	C15
960	APL stem-like	TXNDC9	4.3614e-205	0.530881	0.446	0.174	1.5963e-200	C15
961	APL stem-like	CD47	5.04e-205	0.464698	0.8	0.405	1.8447e-200	C15
962	APL stem-like	MCRS1	5.2516e-205	0.538884	0.364	0.129	1.9221e-200	C15
963	APL stem-like	FPGS	8.0378e-205	0.506322	0.36	0.127	2.9419e-200	C15
964	APL stem-like	C14orf119	9.6929e-205	0.616225	0.426	0.163	3.5477e-200	C15
965	APL stem-like	NOB1	1.0206e-204	0.503577	0.447	0.173	3.7353e-200	C15
966	APL stem-like	RNF213	1.4766e-204	0.341542	0.457	0.179	5.4044e-200	C15
967	APL stem-like	ZNF581	2.1317e-204	0.540073	0.366	0.13	7.8022e-200	C15
968	APL stem-like	EIF2B2	2.1985e-204	0.621614	0.306	0.101	8.0468e-200	C15
969	APL stem-like	SMAP2	3.3054e-204	0.560784	0.555	0.237	1.2098e-199	C15
970	APL stem-like	FTX	3.4863e-204	0.263036	0.473	0.186	1.276e-199	C15
971	APL stem-like	ACTR1B	3.4867e-204	0.586717	0.289	0.092	1.2762e-199	C15
972	APL stem-like	RPL5	5.1668e-204	0.420813	0.999	0.907	1.8911e-199	C15
973	APL stem-like	CYC1	5.3434e-204	0.504055	0.665	0.302	1.9558e-199	C15
974	APL stem-like	CA5B	6.2575e-204	0.610097	0.21	0.056	2.2903e-199	C15
975	APL stem-like	MYH9	7.3889e-204	0.645622	0.762	0.404	2.7044e-199	C15
976	APL stem-like	CCM2	7.7064e-204	0.524651	0.403	0.15	2.8206e-199	C15
977	APL stem-like	RABGAP1L	7.7132e-204	0.358041	0.361	0.127	2.8231e-199	C15
978	APL stem-like	AP4S1	9.8858e-204	0.558979	0.241	0.07	3.6183e-199	C15
979	APL stem-like	RAP1A	1.0397e-203	0.368292	0.587	0.254	3.8054e-199	C15
980	APL stem-like	UQCRC1	1.2431e-203	0.497444	0.64	0.295	4.5498e-199	C15
981	APL stem-like	MYD88	1.3513e-203	0.516904	0.286	0.09	4.9458e-199	C15
982	APL stem-like	ISCU	1.3595e-203	0.451317	0.688	0.324	4.976e-199	C15
983	APL stem-like	MDH2	1.5105e-203	0.549692	0.824	0.431	5.5287e-199	C15
984	APL stem-like	MRPS36	1.7194e-203	0.45108	0.613	0.272	6.2931e-199	C15
985	APL stem-like	MOB2	1.891e-203	0.531433	0.342	0.118	6.9214e-199	C15
986	APL stem-like	CD300A	2.0534e-203	0.598157	0.141	0.029	7.5158e-199	C15
987	APL stem-like	ZMAT3	2.8369e-203	0.489726	0.41	0.155	1.0383e-198	C15
988	APL stem-like	SDHA	2.9713e-203	0.548917	0.349	0.123	1.0875e-198	C15
989	APL stem-like	RAB34	3.0811e-203	0.540997	0.417	0.158	1.1277e-198	C15
990	APL stem-like	LGALS2	4.6509e-203	0.507952	0.108	0.018	1.7023e-198	C15
991	APL stem-like	JKAMP	5.3551e-203	0.413201	0.407	0.151	1.96e-198	C15
992	APL stem-like	GRAMD1A	5.9668e-203	0.518726	0.334	0.114	2.1839e-198	C15
993	APL stem-like	KRAS	9.7797e-203	0.331053	0.574	0.247	3.5795e-198	C15
994	APL stem-like	SUSD1	1.2153e-202	0.569623	0.285	0.09	4.4481e-198	C15
995	APL stem-like	MAGED1	1.2983e-202	0.56308	0.331	0.113	4.752e-198	C15
996	APL stem-like	PRELID2	1.329e-202	0.817949	0.22	0.061	4.8643e-198	C15
997	APL stem-like	SPTLC2	1.5081e-202	0.491015	0.603	0.27	5.5196e-198	C15
998	APL stem-like	NCOR1	2.1168e-202	0.328461	0.724	0.349	7.7476e-198	C15
999	APL stem-like	UNC13D	2.135e-202	0.423359	0.28	0.087	7.8143e-198	C15
1000	APL stem-like	ATG10	2.1593e-202	0.558266	0.257	0.077	7.9031e-198	C15
1001	APL stem-like	MAPKAPK5-AS1	2.788e-202	0.570056	0.405	0.152	1.0204e-197	C15
1002	APL stem-like	SDF2	2.8808e-202	0.481654	0.437	0.168	1.0544e-197	C15
1003	APL stem-like	PPIL4	3.228e-202	0.517902	0.359	0.128	1.1815e-197	C15
1004	APL stem-like	MAFF	3.4152e-202	0.656145	0.277	0.087	1.25e-197	C15
1005	APL stem-like	SRPK2	5.7149e-202	0.421342	0.406	0.152	2.0917e-197	C15
1006	APL stem-like	CHTF8	6.0992e-202	0.63775	0.128	0.025	2.2324e-197	C15
1007	APL stem-like	FYN	6.6788e-202	0.582562	0.222	0.062	2.4445e-197	C15
1008	APL stem-like	TSEN54	8.0502e-202	0.626715	0.299	0.098	2.9464e-197	C15
1009	APL stem-like	METTL3	9.8579e-202	0.551619	0.287	0.091	3.6081e-197	C15
1010	APL stem-like	DTD1	2.4755e-201	0.674952	0.27	0.084	9.0605e-197	C15
1011	APL stem-like	MTG1	3.1973e-201	0.390691	0.378	0.136	1.1702e-196	C15
1012	APL stem-like	NFE2L1	4.0461e-201	0.565426	0.312	0.104	1.4809e-196	C15
1013	APL stem-like	WDR13	4.264e-201	0.425661	0.476	0.19	1.5607e-196	C15
1014	APL stem-like	UROD	4.6634e-201	0.50065	0.46	0.183	1.7069e-196	C15
1015	APL stem-like	ARHGAP17	4.6822e-201	0.547106	0.262	0.079	1.7137e-196	C15
1016	APL stem-like	TLE5	5.0541e-201	0.530549	0.846	0.457	1.8499e-196	C15
1017	APL stem-like	SCN1A-AS1	5.2143e-201	0.737141	0.1	0.016	1.9085e-196	C15
1018	APL stem-like	EIF3L	5.6565e-201	0.596936	0.879	0.52	2.0704e-196	C15
1019	APL stem-like	SYTL3	7.8754e-201	0.490968	0.109	0.019	2.8825e-196	C15
1020	APL stem-like	OAF	8.7225e-201	0.550597	0.26	0.079	3.1925e-196	C15
1021	APL stem-like	NMI	8.876e-201	0.448605	0.58	0.254	3.2487e-196	C15
1022	APL stem-like	ZFYVE21	9.4177e-201	0.660362	0.238	0.069	3.447e-196	C15
1023	APL stem-like	AP2B1	1.0261e-200	0.356564	0.503	0.206	3.7557e-196	C15
1024	APL stem-like	CTR9	1.2053e-200	0.432165	0.474	0.19	4.4114e-196	C15
1025	APL stem-like	FNBP1L	1.8774e-200	0.594884	0.253	0.076	6.8713e-196	C15
1026	APL stem-like	SLC39A10	1.9242e-200	0.517622	0.341	0.119	7.0426e-196	C15
1027	APL stem-like	FDX2	2.934e-200	0.737657	0.212	0.058	1.0739e-195	C15
1028	APL stem-like	NREP	3.2761e-200	0.433691	0.591	0.262	1.1991e-195	C15
1029	APL stem-like	PSMA1	3.2773e-200	0.471151	0.895	0.497	1.1995e-195	C15
1030	APL stem-like	PARP1	4.104e-200	0.460226	0.608	0.272	1.5021e-195	C15
1031	APL stem-like	MED19	4.9185e-200	0.543341	0.311	0.104	1.8002e-195	C15
1032	APL stem-like	PLAGL1	5.2278e-200	0.453054	0.493	0.204	1.9134e-195	C15
1033	APL stem-like	ARMCX1	6.4459e-200	0.609098	0.256	0.077	2.3593e-195	C15
1034	APL stem-like	ADK	7.8915e-200	0.403779	0.438	0.171	2.8884e-195	C15
1035	APL stem-like	PTGIR	8.7033e-200	0.767073	0.11	0.019	3.1855e-195	C15
1036	APL stem-like	CAVIN1	9.1285e-200	0.958563	0.135	0.028	3.3411e-195	C15
1037	APL stem-like	TMEM165	1.2516e-199	0.368996	0.567	0.245	4.5811e-195	C15
1038	APL stem-like	NRDC	1.3273e-199	0.403822	0.599	0.27	4.8582e-195	C15
1039	APL stem-like	MSN	1.7472e-199	0.501475	0.886	0.504	6.3948e-195	C15
1040	APL stem-like	SPARC	1.8822e-199	0.700684	0.372	0.138	6.8892e-195	C15
1041	APL stem-like	C17orf49	2.4758e-199	0.484663	0.868	0.471	9.0616e-195	C15
1042	APL stem-like	IDH3B	3.6358e-199	0.423683	0.534	0.224	1.3307e-194	C15
1043	APL stem-like	MEAF6	4.7286e-199	0.364186	0.672	0.306	1.7307e-194	C15
1044	APL stem-like	FAM219B	4.8619e-199	0.501336	0.329	0.113	1.7795e-194	C15
1045	APL stem-like	GTF3C6	9.1876e-199	0.481523	0.738	0.357	3.3628e-194	C15
1046	APL stem-like	ESAM	9.5059e-199	0.767472	0.159	0.036	3.4792e-194	C15
1047	APL stem-like	HTATSF1	1.3951e-198	0.455499	0.535	0.227	5.1062e-194	C15
1048	APL stem-like	ABRAXAS1	2.5544e-198	0.527729	0.323	0.11	9.3492e-194	C15
1049	APL stem-like	NDFIP2	2.6579e-198	0.738617	0.32	0.11	9.7283e-194	C15
1050	APL stem-like	SIX3	2.7465e-198	0.683259	0.305	0.103	1.0052e-193	C15
1051	APL stem-like	PHAX	6.5252e-198	0.588638	0.334	0.117	2.3883e-193	C15
1052	APL stem-like	TSTA3	7.5118e-198	0.638538	0.393	0.149	2.7494e-193	C15
1053	APL stem-like	PKIG	9.1196e-198	0.58179	0.314	0.106	3.3379e-193	C15
1054	APL stem-like	MRPL44	1.2987e-197	0.525999	0.384	0.142	4.7532e-193	C15
1055	APL stem-like	HMOX2	2.2665e-197	0.56794	0.328	0.112	8.2957e-193	C15
1056	APL stem-like	RO60	3.3834e-197	0.382143	0.453	0.179	1.2384e-192	C15
1057	APL stem-like	UBE2V2	3.3845e-197	0.452774	0.532	0.225	1.2388e-192	C15
1058	APL stem-like	KIF9	4.7906e-197	0.354067	0.364	0.131	1.7534e-192	C15
1059	APL stem-like	HLA-DMA	5.4284e-197	0.583278	0.22	0.062	1.9868e-192	C15
1060	APL stem-like	GNPAT	5.5714e-197	0.519206	0.346	0.122	2.0392e-192	C15
1061	APL stem-like	ARPC2	5.686e-197	0.485108	0.984	0.718	2.0811e-192	C15
1062	APL stem-like	USP4	7.1219e-197	0.393563	0.399	0.151	2.6067e-192	C15
1063	APL stem-like	TAPBPL	7.4564e-197	0.632323	0.217	0.06	2.7291e-192	C15
1064	APL stem-like	MAP2K1	7.847e-197	0.610245	0.28	0.09	2.8721e-192	C15
1065	APL stem-like	CMBL	9.2634e-197	0.749619	0.289	0.095	3.3905e-192	C15
1066	APL stem-like	UBL7	1.0313e-196	0.543921	0.342	0.12	3.7747e-192	C15
1067	APL stem-like	UPF2	1.0807e-196	0.276616	0.58	0.25	3.9556e-192	C15
1068	APL stem-like	IL27RA	1.1302e-196	0.672738	0.243	0.072	4.1367e-192	C15
1069	APL stem-like	CALM1	1.3505e-196	0.506295	0.977	0.706	4.9428e-192	C15
1070	APL stem-like	CDKN2D	2.0406e-196	0.276611	0.506	0.207	7.4688e-192	C15
1071	APL stem-like	VMP1	3.2635e-196	0.487616	0.763	0.381	1.1945e-191	C15
1072	APL stem-like	RTCB	3.4049e-196	0.556808	0.406	0.155	1.2462e-191	C15
1073	APL stem-like	MRPL40	3.88e-196	0.532633	0.504	0.209	1.4201e-191	C15
1074	APL stem-like	DNAJC7	4.0984e-196	0.391982	0.677	0.318	1.5e-191	C15
1075	APL stem-like	RPS6KC1	5.1919e-196	0.417594	0.258	0.079	1.9003e-191	C15
1076	APL stem-like	SDHD	6.7037e-196	0.463927	0.593	0.263	2.4536e-191	C15
1077	APL stem-like	EVI2A	7.6754e-196	0.471242	0.385	0.143	2.8093e-191	C15
1078	APL stem-like	POLDIP2	9.8461e-196	0.522399	0.349	0.124	3.6038e-191	C15
1079	APL stem-like	DCTD	1.0222e-195	0.47249	0.375	0.137	3.7413e-191	C15
1080	APL stem-like	UBE2V1	1.1402e-195	0.383347	0.627	0.283	4.1734e-191	C15
1081	APL stem-like	DYNC1I2	1.1411e-195	0.271871	0.546	0.233	4.1766e-191	C15
1082	APL stem-like	SPI1	1.3909e-195	0.380387	0.785	0.401	5.0909e-191	C15
1083	APL stem-like	TMED4	1.476e-195	0.396858	0.585	0.257	5.4024e-191	C15
1084	APL stem-like	TRIM5	1.5322e-195	0.656828	0.232	0.067	5.608e-191	C15
1085	APL stem-like	MRPS9	2.0116e-195	0.625733	0.276	0.088	7.3625e-191	C15
1086	APL stem-like	TSPAN4	2.2039e-195	0.692821	0.257	0.079	8.0665e-191	C15
1087	APL stem-like	DAPP1	2.561e-195	0.683051	0.244	0.073	9.3735e-191	C15
1088	APL stem-like	ETFRF1	2.6191e-195	0.400577	0.432	0.167	9.5862e-191	C15
1089	APL stem-like	MRPL22	3.0224e-195	0.501602	0.521	0.22	1.1062e-190	C15
1090	APL stem-like	SCAMP2	5.1549e-195	0.502294	0.48	0.198	1.8867e-190	C15
1091	APL stem-like	PBRM1	6.1113e-195	0.401016	0.632	0.289	2.2368e-190	C15
1092	APL stem-like	HTRA2	7.2243e-195	0.603691	0.333	0.116	2.6442e-190	C15
1093	APL stem-like	RBCK1	8.8317e-195	0.4509	0.535	0.227	3.2325e-190	C15
1094	APL stem-like	SMIM12	9.0349e-195	0.532616	0.419	0.162	3.3069e-190	C15
1095	APL stem-like	UBE2J2	9.6654e-195	0.479795	0.434	0.171	3.5376e-190	C15
1096	APL stem-like	TM2D2	1.401e-194	0.634847	0.273	0.086	5.1277e-190	C15
1097	APL stem-like	EXD3	1.5707e-194	0.573797	0.223	0.063	5.7488e-190	C15
1098	APL stem-like	PDCD10	2.5468e-194	0.359328	0.545	0.234	9.3217e-190	C15
1099	APL stem-like	LHFPL6	4.3571e-194	0.698852	0.203	0.055	1.5947e-189	C15
1100	APL stem-like	SMIM15	4.3941e-194	0.485042	0.417	0.162	1.6083e-189	C15
1101	APL stem-like	CRYL1	5.1213e-194	0.671752	0.224	0.064	1.8744e-189	C15
1102	APL stem-like	NELFCD	6.1307e-194	0.508145	0.392	0.149	2.2439e-189	C15
1103	APL stem-like	SECISBP2L	6.259e-194	0.464621	0.31	0.104	2.2908e-189	C15
1104	APL stem-like	RFXANK	7.3666e-194	0.456843	0.59	0.261	2.6963e-189	C15
1105	APL stem-like	ACTR1A	8.9899e-194	0.480268	0.374	0.137	3.2904e-189	C15
1106	APL stem-like	STOML2	9.092e-194	0.474242	0.669	0.309	3.3278e-189	C15
1107	APL stem-like	DDX39B	9.7297e-194	0.368754	0.776	0.387	3.5612e-189	C15
1108	APL stem-like	SCOC	1.1753e-193	0.545892	0.372	0.137	4.3015e-189	C15
1109	APL stem-like	CHMP5	1.4441e-193	0.458884	0.622	0.283	5.2854e-189	C15
1110	APL stem-like	TMEM102	2.9223e-193	0.640255	0.224	0.064	1.0696e-188	C15
1111	APL stem-like	ARID4B	7.0269e-193	0.333263	0.632	0.29	2.5719e-188	C15
1112	APL stem-like	TAP1	7.7962e-193	0.577624	0.265	0.083	2.8535e-188	C15
1113	APL stem-like	GNG2	9.862e-193	0.358822	0.36	0.13	3.6096e-188	C15
1114	APL stem-like	OFD1	1.168e-192	0.528258	0.353	0.128	4.2749e-188	C15
1115	APL stem-like	SDAD1	1.1831e-192	0.602662	0.335	0.119	4.3302e-188	C15
1116	APL stem-like	EID1	1.8177e-192	0.430607	0.837	0.443	6.653e-188	C15
1117	APL stem-like	SLC25A5	1.9157e-192	0.548883	0.951	0.6	7.0116e-188	C15
1118	APL stem-like	DUSP14	2.029e-192	0.75693	0.18	0.045	7.4262e-188	C15
1119	APL stem-like	GLT8D1	2.3945e-192	0.541564	0.366	0.134	8.764e-188	C15
1120	APL stem-like	SH3BGRL	2.4193e-192	0.46701	0.881	0.489	8.8549e-188	C15
1121	APL stem-like	AC125603.1	2.5478e-192	0.861394	0.123	0.024	9.3252e-188	C15
1122	APL stem-like	STRADB	2.7387e-192	0.541292	0.267	0.084	1.0024e-187	C15
1123	APL stem-like	NAPRT	3.9655e-192	0.426868	0.576	0.254	1.4514e-187	C15
1124	APL stem-like	SERINC1	4.1095e-192	0.332355	0.513	0.215	1.5041e-187	C15
1125	APL stem-like	DOK1	4.405e-192	0.538208	0.429	0.169	1.6123e-187	C15
1126	APL stem-like	GIMAP2	6.2199e-192	0.637573	0.166	0.04	2.2766e-187	C15
1127	APL stem-like	NEU1	8.7815e-192	0.286384	0.392	0.147	3.2141e-187	C15
1128	APL stem-like	GIT2	1.1576e-191	0.324271	0.511	0.215	4.237e-187	C15
1129	APL stem-like	COPS4	1.6607e-191	0.409476	0.415	0.16	6.0783e-187	C15
1130	APL stem-like	TMEM134	2.0008e-191	0.431642	0.443	0.175	7.323e-187	C15
1131	APL stem-like	LPIN2	2.4247e-191	0.47741	0.335	0.119	8.8747e-187	C15
1132	APL stem-like	LRRFIP2	2.8536e-191	0.268481	0.559	0.245	1.0444e-186	C15
1133	APL stem-like	NKAPD1	4.1764e-191	0.498184	0.358	0.13	1.5286e-186	C15
1134	APL stem-like	COMMD2	4.4755e-191	0.50635	0.362	0.133	1.6381e-186	C15
1135	APL stem-like	PARP14	4.834e-191	0.526135	0.251	0.077	1.7693e-186	C15
1136	APL stem-like	EIF2B1	5.8095e-191	0.525797	0.368	0.136	2.1263e-186	C15
1137	APL stem-like	BZW2	5.895e-191	0.462102	0.578	0.259	2.1576e-186	C15
1138	APL stem-like	PDCD6	8.2075e-191	0.465837	0.721	0.348	3.004e-186	C15
1139	APL stem-like	CEP41	9.3704e-191	0.581151	0.278	0.09	3.4297e-186	C15
1140	APL stem-like	ELMO1	1.1491e-190	0.304304	0.474	0.193	4.2059e-186	C15
1141	APL stem-like	PTRHD1	1.2849e-190	0.42109	0.666	0.31	4.7029e-186	C15
1142	APL stem-like	ORMDL3	1.3118e-190	0.486189	0.248	0.075	4.8012e-186	C15
1143	APL stem-like	MAGEF1	1.5367e-190	0.675513	0.231	0.068	5.6246e-186	C15
1144	APL stem-like	SLC25A39	2.3715e-190	0.508125	0.523	0.226	8.6799e-186	C15
1145	APL stem-like	SNW1	2.3788e-190	0.353062	0.578	0.253	8.7067e-186	C15
1146	APL stem-like	ADAM17	2.9489e-190	0.366995	0.625	0.285	1.0793e-185	C15
1147	APL stem-like	SPNS3	7.2883e-190	0.482443	0.6	0.275	2.6676e-185	C15
1148	APL stem-like	UBE2L3	7.6626e-190	0.451333	0.817	0.422	2.8046e-185	C15
1149	APL stem-like	DNTTIP1	7.8933e-190	0.550527	0.346	0.124	2.889e-185	C15
1150	APL stem-like	DFFA	8.0424e-190	0.560932	0.29	0.096	2.9436e-185	C15
1151	APL stem-like	EIF2AK1	8.3626e-190	0.419633	0.448	0.181	3.0608e-185	C15
1152	APL stem-like	ITGA2B	8.4046e-190	0.647913	0.152	0.035	3.0762e-185	C15
1153	APL stem-like	STAT6	8.7394e-190	0.420489	0.392	0.148	3.1987e-185	C15
1154	APL stem-like	DHRS1	9.4015e-190	0.502752	0.237	0.07	3.4411e-185	C15
1155	APL stem-like	TRAPPC4	1.0185e-189	0.528607	0.388	0.147	3.7278e-185	C15
1156	APL stem-like	MTIF3	1.2184e-189	0.361429	0.509	0.214	4.4596e-185	C15
1157	APL stem-like	NFYC	1.8529e-189	0.519042	0.376	0.142	6.7817e-185	C15
1158	APL stem-like	IRF5	1.9045e-189	0.719978	0.134	0.028	6.9708e-185	C15
1159	APL stem-like	EMC7	2.3238e-189	0.455561	0.558	0.245	8.5055e-185	C15
1160	APL stem-like	TRIM34	2.4084e-189	0.633883	0.121	0.023	8.815e-185	C15
1161	APL stem-like	COMMD9	2.6743e-189	0.492697	0.523	0.224	9.7884e-185	C15
1162	APL stem-like	GRSF1	3.6202e-189	0.385106	0.532	0.227	1.325e-184	C15
1163	APL stem-like	TOP1	4.0897e-189	0.404085	0.642	0.303	1.4969e-184	C15
1164	APL stem-like	RSF1	5.1866e-189	0.386693	0.563	0.248	1.8984e-184	C15
1165	APL stem-like	MRPL32	6.6235e-189	0.491721	0.468	0.19	2.4243e-184	C15
1166	APL stem-like	CERS2	6.6282e-189	0.453533	0.538	0.235	2.426e-184	C15
1167	APL stem-like	POLR2C	7.5399e-189	0.50757	0.383	0.144	2.7597e-184	C15
1168	APL stem-like	GRB2	8.6641e-189	0.335415	0.773	0.391	3.1712e-184	C15
1169	APL stem-like	TMEM25	9.2376e-189	0.682861	0.11	0.02	3.381e-184	C15
1170	APL stem-like	ACP1	9.5806e-189	0.435502	0.72	0.346	3.5066e-184	C15
1171	APL stem-like	DSC2	1.2432e-188	0.729882	0.352	0.131	4.5504e-184	C15
1172	APL stem-like	VPS72	1.6133e-188	0.542757	0.358	0.131	5.9048e-184	C15
1173	APL stem-like	CPNE3	2.5122e-188	0.444728	0.336	0.118	9.195e-184	C15
1174	APL stem-like	IREB2	2.6414e-188	0.416696	0.482	0.2	9.6676e-184	C15
1175	APL stem-like	PTPRCAP	3.3291e-188	0.722845	0.278	0.091	1.2185e-183	C15
1176	APL stem-like	LINC01089	3.7748e-188	0.581286	0.221	0.063	1.3816e-183	C15
1177	APL stem-like	COPB1	4.1394e-188	0.403995	0.549	0.242	1.515e-183	C15
1178	APL stem-like	ARHGAP9	4.4523e-188	0.475466	0.308	0.105	1.6296e-183	C15
1179	APL stem-like	DUSP11	5.4262e-188	0.581567	0.25	0.077	1.986e-183	C15
1180	APL stem-like	NR1H2	5.6266e-188	0.325443	0.488	0.203	2.0594e-183	C15
1181	APL stem-like	RAB1B	6.0057e-188	0.433789	0.529	0.23	2.1981e-183	C15
1182	APL stem-like	PARP4	7.1308e-188	0.421263	0.415	0.162	2.61e-183	C15
1183	APL stem-like	LEO1	7.1634e-188	0.634432	0.296	0.1	2.6219e-183	C15
1184	APL stem-like	RNF214	8.3404e-188	0.60427	0.253	0.078	3.0527e-183	C15
1185	APL stem-like	RAMP1	1.0122e-187	0.852904	0.263	0.085	3.7047e-183	C15
1186	APL stem-like	UBR2	1.2217e-187	0.345211	0.384	0.144	4.4715e-183	C15
1187	APL stem-like	PRRC2C	1.7102e-187	0.380947	0.86	0.466	6.2595e-183	C15
1188	APL stem-like	MPV17	1.99e-187	0.530817	0.397	0.153	7.2834e-183	C15
1189	APL stem-like	TMEM101	2.1972e-187	0.547153	0.368	0.137	8.0421e-183	C15
1190	APL stem-like	VPS36	2.3656e-187	0.369675	0.529	0.227	8.6583e-183	C15
1191	APL stem-like	MED4	2.4836e-187	0.387466	0.52	0.222	9.0903e-183	C15
1192	APL stem-like	CLIP2	2.5448e-187	0.375935	0.312	0.107	9.3143e-183	C15
1193	APL stem-like	TRIP4	2.7415e-187	0.577927	0.22	0.063	1.0034e-182	C15
1194	APL stem-like	FAM234A	2.9132e-187	0.462689	0.375	0.14	1.0663e-182	C15
1195	APL stem-like	TBC1D7	2.92e-187	0.53032	0.27	0.087	1.0688e-182	C15
1196	APL stem-like	NFU1	3.949e-187	0.422538	0.397	0.152	1.4454e-182	C15
1197	APL stem-like	TRGV9	5.2073e-187	0.622756	0.193	0.051	1.9059e-182	C15
1198	APL stem-like	OSBPL9	6.7174e-187	0.209143	0.452	0.183	2.4586e-182	C15
1199	APL stem-like	ABHD16A	8.2327e-187	0.413849	0.346	0.125	3.0133e-182	C15
1200	APL stem-like	HDHD2	1.1949e-186	0.498531	0.308	0.105	4.3736e-182	C15
1201	APL stem-like	PSMB1	1.4801e-186	0.522433	0.918	0.554	5.4174e-182	C15
1202	APL stem-like	DCAF7	1.5956e-186	0.474754	0.496	0.211	5.8402e-182	C15
1203	APL stem-like	ANTXR2	1.6897e-186	0.304392	0.43	0.171	6.1844e-182	C15
1204	APL stem-like	AL512625.3	2.1858e-186	0.597151	0.18	0.046	8.0003e-182	C15
1205	APL stem-like	EMC4	3.355e-186	0.415805	0.563	0.248	1.228e-181	C15
1206	APL stem-like	CDKN1A	3.673e-186	0.863692	0.311	0.109	1.3444e-181	C15
1207	APL stem-like	TTC1	3.9343e-186	0.378292	0.498	0.209	1.44e-181	C15
1208	APL stem-like	IMPDH1	4.1401e-186	0.45758	0.439	0.175	1.5153e-181	C15
1209	APL stem-like	GABPB1-AS1	4.7723e-186	0.434459	0.379	0.143	1.7467e-181	C15
1210	APL stem-like	CIR1	5.1482e-186	0.397821	0.49	0.206	1.8843e-181	C15
1211	APL stem-like	SNAI1	5.8114e-186	0.835983	0.179	0.046	2.127e-181	C15
1212	APL stem-like	FNTA	6.5977e-186	0.435715	0.498	0.21	2.4148e-181	C15
1213	APL stem-like	MRPL10	7.6224e-186	0.629803	0.293	0.099	2.7899e-181	C15
1214	APL stem-like	PEX14	8.1855e-186	0.625684	0.155	0.036	2.996e-181	C15
1215	APL stem-like	DAP3	9.6989e-186	0.409079	0.48	0.197	3.5499e-181	C15
1216	APL stem-like	LAMTOR2	1.1086e-185	0.469725	0.747	0.373	4.0575e-181	C15
1217	APL stem-like	TXNDC17	1.2605e-185	0.44408	0.666	0.315	4.6137e-181	C15
1218	APL stem-like	ANXA11	1.2885e-185	0.419041	0.776	0.393	4.716e-181	C15
1219	APL stem-like	CHMP1B	2.1847e-185	0.289451	0.491	0.204	7.9963e-181	C15
1220	APL stem-like	C2orf74	2.347e-185	0.489397	0.241	0.072	8.5904e-181	C15
1221	APL stem-like	STK10	2.9357e-185	0.259239	0.359	0.132	1.0745e-180	C15
1222	APL stem-like	ZNF706	3.1973e-185	0.448936	0.727	0.357	1.1703e-180	C15
1223	APL stem-like	ERG28	3.6815e-185	0.523463	0.355	0.131	1.3475e-180	C15
1224	APL stem-like	PTBP3	3.8548e-185	0.403231	0.691	0.335	1.4109e-180	C15
1225	APL stem-like	HIBCH	4.3559e-185	0.509079	0.299	0.101	1.5943e-180	C15
1226	APL stem-like	PYM1	5.6618e-185	0.481512	0.388	0.149	2.0723e-180	C15
1227	APL stem-like	ICAM3	7.816e-185	0.364087	0.547	0.239	2.8607e-180	C15
1228	APL stem-like	QARS	8.4055e-185	0.439496	0.52	0.226	3.0765e-180	C15
1229	APL stem-like	CBWD2	8.4545e-185	0.416983	0.279	0.091	3.0944e-180	C15
1230	APL stem-like	DR1	1.0697e-184	0.441478	0.416	0.165	3.9152e-180	C15
1231	APL stem-like	CHMP2A	1.3551e-184	0.427471	0.744	0.37	4.9598e-180	C15
1232	APL stem-like	MAX	2.8486e-184	0.324572	0.782	0.403	1.0426e-179	C15
1233	APL stem-like	ARL3	2.9421e-184	0.584637	0.269	0.087	1.0768e-179	C15
1234	APL stem-like	ATP5PB	3.3332e-184	0.471395	0.816	0.443	1.22e-179	C15
1235	APL stem-like	MTCH2	3.4481e-184	0.370646	0.549	0.238	1.262e-179	C15
1236	APL stem-like	SCARB2	3.6689e-184	0.382191	0.375	0.141	1.3429e-179	C15
1237	APL stem-like	PHF6	4.2591e-184	0.559704	0.312	0.109	1.5589e-179	C15
1238	APL stem-like	SRSF5	5.118e-184	0.485876	0.985	0.73	1.8732e-179	C15
1239	APL stem-like	ATRX	5.353e-184	0.425634	0.696	0.341	1.9593e-179	C15
1240	APL stem-like	PDAP1	5.6697e-184	0.420453	0.547	0.239	2.0752e-179	C15
1241	APL stem-like	EGLN2	5.9195e-184	0.367828	0.446	0.179	2.1666e-179	C15
1242	APL stem-like	AAMP	5.9418e-184	0.482126	0.442	0.179	2.1748e-179	C15
1243	APL stem-like	CCNB1IP1	6.37e-184	0.521454	0.391	0.15	2.3315e-179	C15
1244	APL stem-like	UTP3	7.2652e-184	0.527289	0.321	0.113	2.6591e-179	C15
1245	APL stem-like	CCT5	9.8004e-184	0.492917	0.724	0.359	3.587e-179	C15
1246	APL stem-like	PDLIM7	9.8062e-184	0.509551	0.334	0.121	3.5892e-179	C15
1247	APL stem-like	ZNF22	1.0512e-183	0.412721	0.669	0.315	3.8477e-179	C15
1248	APL stem-like	RILPL2	1.2637e-183	0.439171	0.888	0.493	4.6251e-179	C15
1249	APL stem-like	WAC-AS1	1.8465e-183	0.443856	0.321	0.112	6.7583e-179	C15
1250	APL stem-like	CYP2R1	1.9607e-183	0.675365	0.155	0.037	7.1763e-179	C15
1251	APL stem-like	SDR39U1	2.563e-183	0.47582	0.338	0.122	9.3809e-179	C15
1252	APL stem-like	NABP1	3.2031e-183	0.321289	0.532	0.233	1.1724e-178	C15
1253	APL stem-like	IL13RA1	3.6845e-183	0.630456	0.204	0.057	1.3486e-178	C15
1254	APL stem-like	HCLS1	5.2239e-183	0.366965	0.638	0.303	1.912e-178	C15
1255	APL stem-like	SLC2A3	6.5316e-183	0.223275	0.615	0.28	2.3906e-178	C15
1256	APL stem-like	KXD1	9.4314e-183	0.454993	0.442	0.179	3.452e-178	C15
1257	APL stem-like	GTF2B	1.0575e-182	0.454483	0.416	0.165	3.8707e-178	C15
1258	APL stem-like	RAB9A	1.1498e-182	0.519644	0.365	0.136	4.2083e-178	C15
1259	APL stem-like	PRIMPOL	1.157e-182	0.587178	0.227	0.067	4.2347e-178	C15
1260	APL stem-like	YWHAE	1.2494e-182	0.448935	0.903	0.532	4.5728e-178	C15
1261	APL stem-like	IQGAP1	1.2868e-182	0.296663	0.798	0.415	4.71e-178	C15
1262	APL stem-like	RCE1	2.0821e-182	0.473914	0.285	0.095	7.6209e-178	C15
1263	APL stem-like	EIF3G	2.6611e-182	0.483006	0.891	0.506	9.74e-178	C15
1264	APL stem-like	CCDC12	3.0254e-182	0.259231	0.643	0.295	1.1073e-177	C15
1265	APL stem-like	HSPA4	3.3361e-182	0.42124	0.468	0.195	1.221e-177	C15
1266	APL stem-like	AAMDC	3.7194e-182	0.486599	0.396	0.153	1.3613e-177	C15
1267	APL stem-like	GAS7	3.9479e-182	0.223333	0.327	0.116	1.445e-177	C15
1268	APL stem-like	PSMC6	3.9975e-182	0.342723	0.591	0.265	1.4631e-177	C15
1269	APL stem-like	SGSM3	4.4699e-182	0.479437	0.323	0.114	1.636e-177	C15
1270	APL stem-like	WIPF1	5.57e-182	0.333784	0.519	0.222	2.0387e-177	C15
1271	APL stem-like	SCFD1	5.8187e-182	0.328649	0.48	0.199	2.1297e-177	C15
1272	APL stem-like	DRAM2	7.9289e-182	0.466258	0.39	0.15	2.902e-177	C15
1273	APL stem-like	CNOT7	8.9408e-182	0.364374	0.637	0.297	3.2724e-177	C15
1274	APL stem-like	STAM	9.3822e-182	0.435857	0.296	0.101	3.434e-177	C15
1275	APL stem-like	ATP5MC3	1.0177e-181	0.535557	0.951	0.602	3.7248e-177	C15
1276	APL stem-like	GOLGA8B	1.1065e-181	0.446933	0.42	0.169	4.05e-177	C15
1277	APL stem-like	RAB14	1.1864e-181	0.358851	0.544	0.24	4.3422e-177	C15
1278	APL stem-like	PSMC4	1.3335e-181	0.490772	0.418	0.167	4.8809e-177	C15
1279	APL stem-like	MRPS28	1.5539e-181	0.49416	0.357	0.133	5.6875e-177	C15
1280	APL stem-like	AVEN	1.8415e-181	0.64743	0.309	0.109	6.74e-177	C15
1281	APL stem-like	VIPAS39	2.1219e-181	0.593306	0.194	0.053	7.7664e-177	C15
1282	APL stem-like	ATF7	2.2096e-181	0.429815	0.342	0.125	8.0875e-177	C15
1283	APL stem-like	SARAF	2.4056e-181	0.388765	0.935	0.57	8.8047e-177	C15
1284	APL stem-like	PCBD1	2.7848e-181	0.501521	0.468	0.195	1.0193e-176	C15
1285	APL stem-like	ARFGAP2	3.2177e-181	0.324057	0.503	0.214	1.1777e-176	C15
1286	APL stem-like	PARK7	3.3418e-181	0.499553	0.904	0.524	1.2231e-176	C15
1287	APL stem-like	PRELID1	3.4865e-181	0.520528	0.826	0.44	1.2761e-176	C15
1288	APL stem-like	RILP	3.7837e-181	0.564023	0.241	0.074	1.3849e-176	C15
1289	APL stem-like	LRRC41	4.5279e-181	0.46656	0.367	0.138	1.6572e-176	C15
1290	APL stem-like	PRAME	5.6554e-181	0.917845	0.113	0.022	2.0699e-176	C15
1291	APL stem-like	C5orf51	5.991e-181	0.529637	0.23	0.069	2.1928e-176	C15
1292	APL stem-like	CALCOCO1	6.2844e-181	0.479711	0.262	0.084	2.3002e-176	C15
1293	APL stem-like	MAP1LC3B	6.6495e-181	0.330894	0.809	0.426	2.4338e-176	C15
1294	APL stem-like	EPRS	7.2257e-181	0.503372	0.497	0.215	2.6447e-176	C15
1295	APL stem-like	TNFAIP8L1	8.1071e-181	0.564215	0.175	0.045	2.9673e-176	C15
1296	APL stem-like	MBP	9.2041e-181	0.381129	0.527	0.231	3.3688e-176	C15
1297	APL stem-like	CYB5R4	9.2731e-181	0.343474	0.343	0.124	3.3941e-176	C15
1298	APL stem-like	GABARAPL2	1.2981e-180	0.362517	0.768	0.388	4.7513e-176	C15
1299	APL stem-like	CSRNP1	1.3691e-180	0.31265	0.392	0.151	5.0111e-176	C15
1300	APL stem-like	H3F3A	2.572e-180	0.36313	0.998	0.907	9.4138e-176	C15
1301	APL stem-like	SYNRG	3.6321e-180	0.473737	0.299	0.103	1.3294e-175	C15
1302	APL stem-like	PPID	6.1885e-180	0.513579	0.356	0.132	2.265e-175	C15
1303	APL stem-like	SSB	6.4678e-180	0.43764	0.74	0.367	2.3673e-175	C15
1304	APL stem-like	SMYD2	7.3664e-180	0.499894	0.281	0.094	2.6962e-175	C15
1305	APL stem-like	CWC27	7.3946e-180	0.479584	0.391	0.152	2.7065e-175	C15
1306	APL stem-like	CRBN	7.9828e-180	0.335402	0.616	0.284	2.9218e-175	C15
1307	APL stem-like	PAK1	8.6394e-180	0.421333	0.281	0.094	3.1621e-175	C15
1308	APL stem-like	SAMSN1	1.446e-179	0.385961	0.446	0.184	5.2925e-175	C15
1309	APL stem-like	FASTKD1	1.9574e-179	0.554475	0.226	0.067	7.1643e-175	C15
1310	APL stem-like	SAMD9L	2.0745e-179	0.599485	0.199	0.055	7.5929e-175	C15
1311	APL stem-like	NFKBIL1	2.1769e-179	0.528756	0.259	0.083	7.9675e-175	C15
1312	APL stem-like	SNX9	2.1928e-179	0.415958	0.189	0.051	8.026e-175	C15
1313	APL stem-like	CCT4	2.5327e-179	0.426257	0.847	0.458	9.2698e-175	C15
1314	APL stem-like	FAM49B	3.2523e-179	0.282607	0.647	0.299	1.1904e-174	C15
1315	APL stem-like	CLPP	3.7175e-179	0.444724	0.529	0.23	1.3606e-174	C15
1316	APL stem-like	POLD4	5.1546e-179	0.368214	0.571	0.256	1.8866e-174	C15
1317	APL stem-like	PSMA5	6.4161e-179	0.483922	0.705	0.347	2.3484e-174	C15
1318	APL stem-like	GALK1	7.0646e-179	0.537747	0.462	0.194	2.5857e-174	C15
1319	APL stem-like	SLC50A1	9.0097e-179	0.487208	0.344	0.126	3.2977e-174	C15
1320	APL stem-like	ABT1	1.0506e-178	0.472352	0.377	0.144	3.8454e-174	C15
1321	APL stem-like	DGLUCY	1.3783e-178	0.424753	0.293	0.1	5.0447e-174	C15
1322	APL stem-like	TIMP1	1.7328e-178	0.547998	0.981	0.743	6.3422e-174	C15
1323	APL stem-like	EPS15	1.7619e-178	0.370783	0.57	0.258	6.4488e-174	C15
1324	APL stem-like	NOC2L	1.79e-178	0.451506	0.448	0.184	6.5517e-174	C15
1325	APL stem-like	MRPS10	2.0655e-178	0.437232	0.423	0.17	7.5599e-174	C15
1326	APL stem-like	PDCD5	2.088e-178	0.383387	0.655	0.305	7.6424e-174	C15
1327	APL stem-like	TPR	2.4411e-178	0.373183	0.666	0.322	8.9346e-174	C15
1328	APL stem-like	TERF2IP	2.4483e-178	0.360795	0.736	0.369	8.9611e-174	C15
1329	APL stem-like	RNF170	2.4612e-178	0.564885	0.211	0.061	9.0082e-174	C15
1330	APL stem-like	RAD23A	2.6792e-178	0.422055	0.642	0.302	9.8063e-174	C15
1331	APL stem-like	UBE2D1	3.3153e-178	0.368942	0.393	0.152	1.2134e-173	C15
1332	APL stem-like	SNUPN	3.5451e-178	0.5302	0.318	0.114	1.2975e-173	C15
1333	APL stem-like	NDUFA10	3.7822e-178	0.3037	0.597	0.27	1.3843e-173	C15
1334	APL stem-like	PRKCQ-AS1	3.8262e-178	0.641262	0.23	0.07	1.4004e-173	C15
1335	APL stem-like	ATG4C	3.9695e-178	0.566304	0.244	0.076	1.4529e-173	C15
1336	APL stem-like	EIF3F	4.9417e-178	0.506488	0.948	0.604	1.8087e-173	C15
1337	APL stem-like	THYN1	4.9881e-178	0.398044	0.515	0.221	1.8257e-173	C15
1338	APL stem-like	AP1S1	5.4289e-178	0.511501	0.341	0.125	1.987e-173	C15
1339	APL stem-like	TNRC6B	6.4035e-178	0.282466	0.58	0.262	2.3438e-173	C15
1340	APL stem-like	STAP1	8.0434e-178	0.50307	0.201	0.056	2.9439e-173	C15
1341	APL stem-like	YARS2	1.6011e-177	0.649159	0.266	0.088	5.8603e-173	C15
1342	APL stem-like	GHITM	1.8279e-177	0.388613	0.722	0.357	6.6902e-173	C15
1343	APL stem-like	PCMT1	2.0813e-177	0.38067	0.728	0.363	7.6179e-173	C15
1344	APL stem-like	EMC3	2.2876e-177	0.376112	0.534	0.234	8.3727e-173	C15
1345	APL stem-like	TCP1	2.5467e-177	0.422238	0.696	0.34	9.321e-173	C15
1346	APL stem-like	THOC2	2.7331e-177	0.398114	0.627	0.296	1.0004e-172	C15
1347	APL stem-like	ARHGEF40	3.3539e-177	0.480858	0.197	0.055	1.2276e-172	C15
1348	APL stem-like	ADGRG5	4.485e-177	0.67842	0.174	0.045	1.6415e-172	C15
1349	APL stem-like	ANXA7	4.6445e-177	0.343649	0.67	0.32	1.6999e-172	C15
1350	APL stem-like	WIPI2	4.7045e-177	0.345138	0.447	0.184	1.7219e-172	C15
1351	APL stem-like	DGKA	5.1633e-177	0.534879	0.2	0.056	1.8898e-172	C15
1352	APL stem-like	VEZT	5.5563e-177	0.395742	0.326	0.118	2.0337e-172	C15
1353	APL stem-like	ERICH1	7.1073e-177	0.267241	0.413	0.163	2.6013e-172	C15
1354	APL stem-like	OSGEP	8.3245e-177	0.424974	0.474	0.2	3.0469e-172	C15
1355	APL stem-like	CCDC88A	9.8266e-177	0.342419	0.694	0.34	3.5966e-172	C15
1356	APL stem-like	KLC1	1.1585e-176	0.162315	0.405	0.158	4.2404e-172	C15
1357	APL stem-like	EIF2AK2	2.0335e-176	0.361593	0.44	0.18	7.4428e-172	C15
1358	APL stem-like	MRFAP1	2.0463e-176	0.388968	0.687	0.331	7.4895e-172	C15
1359	APL stem-like	SETD3	2.2144e-176	0.347157	0.427	0.172	8.1048e-172	C15
1360	APL stem-like	NBPF14	2.8064e-176	0.744082	0.211	0.062	1.0272e-171	C15
1361	APL stem-like	HBP1	3.1061e-176	0.351987	0.365	0.138	1.1369e-171	C15
1362	APL stem-like	CBWD1	3.1975e-176	0.424954	0.433	0.176	1.1703e-171	C15
1363	APL stem-like	MARCH5	4.0738e-176	0.355223	0.37	0.141	1.491e-171	C15
1364	APL stem-like	JPX	4.1678e-176	0.414956	0.587	0.271	1.5255e-171	C15
1365	APL stem-like	PYCR2	4.1723e-176	0.547452	0.378	0.147	1.5271e-171	C15
1366	APL stem-like	KIF2A	4.4428e-176	0.378343	0.474	0.2	1.6261e-171	C15
1367	APL stem-like	TBC1D15	4.9113e-176	0.487304	0.463	0.197	1.7976e-171	C15
1368	APL stem-like	KEAP1	5.5353e-176	0.515234	0.284	0.096	2.026e-171	C15
1369	APL stem-like	ARL4C	6.8291e-176	0.762034	0.148	0.035	2.4995e-171	C15
1370	APL stem-like	PDCD2	1.045e-175	0.439123	0.53	0.235	3.8249e-171	C15
1371	APL stem-like	COX11	1.1311e-175	0.504439	0.367	0.14	4.1399e-171	C15
1372	APL stem-like	VAMP2	1.6349e-175	0.259892	0.782	0.395	5.984e-171	C15
1373	APL stem-like	POLK	2.5457e-175	0.461289	0.365	0.14	9.3177e-171	C15
1374	APL stem-like	PCMTD1	3.2137e-175	0.310188	0.449	0.185	1.1762e-170	C15
1375	APL stem-like	RAD50	3.3723e-175	0.523264	0.372	0.143	1.2343e-170	C15
1376	APL stem-like	HM13	3.4891e-175	0.347947	0.681	0.339	1.2771e-170	C15
1377	APL stem-like	TMEM106A	3.5351e-175	0.4761	0.17	0.043	1.2939e-170	C15
1378	APL stem-like	MAP3K11	3.611e-175	0.423188	0.344	0.127	1.3217e-170	C15
1379	APL stem-like	ECHS1	3.8086e-175	0.450586	0.637	0.3	1.394e-170	C15
1380	APL stem-like	ABCD4	4.0527e-175	0.520506	0.275	0.092	1.4833e-170	C15
1381	APL stem-like	LAPTM4A	4.2631e-175	0.309602	0.831	0.454	1.5603e-170	C15
1382	APL stem-like	TIE1	6.3604e-175	0.591645	0.117	0.024	2.328e-170	C15
1383	APL stem-like	PMPCB	6.8596e-175	0.367967	0.469	0.197	2.5107e-170	C15
1384	APL stem-like	GABBR1	7.1449e-175	0.691135	0.125	0.026	2.6151e-170	C15
1385	APL stem-like	ARPC5L	7.4625e-175	0.400213	0.514	0.223	2.7314e-170	C15
1386	APL stem-like	HNRNPF	7.9219e-175	0.432187	0.839	0.444	2.8995e-170	C15
1387	APL stem-like	NDE1	8.3432e-175	0.311606	0.346	0.129	3.0537e-170	C15
1388	APL stem-like	RPL4	9.7621e-175	0.462719	0.997	0.832	3.573e-170	C15
1389	APL stem-like	FADD	1.1211e-174	0.604986	0.188	0.052	4.1033e-170	C15
1390	APL stem-like	ZRANB2	1.4378e-174	0.286918	0.665	0.318	5.2626e-170	C15
1391	APL stem-like	AIP	1.4426e-174	0.413298	0.534	0.236	5.2801e-170	C15
1392	APL stem-like	NUMB	1.5831e-174	0.272564	0.388	0.15	5.7942e-170	C15
1393	APL stem-like	IGSF8	2.531e-174	0.589796	0.198	0.056	9.2637e-170	C15
1394	APL stem-like	ECHDC1	3.0107e-174	0.470266	0.443	0.184	1.102e-169	C15
1395	APL stem-like	HMGCL	3.6792e-174	0.535024	0.223	0.067	1.3466e-169	C15
1396	APL stem-like	PLEKHG3	4.4451e-174	0.464312	0.237	0.074	1.627e-169	C15
1397	APL stem-like	ECH1	4.5106e-174	0.41454	0.798	0.416	1.6509e-169	C15
1398	APL stem-like	MACF1	4.7216e-174	0.369469	0.741	0.388	1.7281e-169	C15
1399	APL stem-like	BEX3	4.7506e-174	0.763157	0.363	0.142	1.7388e-169	C15
1400	APL stem-like	ZEB1	5.9573e-174	0.498695	0.241	0.076	2.1804e-169	C15
1401	APL stem-like	ST3GAL1	6.7794e-174	0.372696	0.24	0.075	2.4813e-169	C15
1402	APL stem-like	KLF9	6.9486e-174	0.591297	0.273	0.092	2.5432e-169	C15
1403	APL stem-like	MMADHC	7.3035e-174	0.254826	0.595	0.272	2.6732e-169	C15
1404	APL stem-like	PSMB6	1.0203e-173	0.451668	0.853	0.464	3.7345e-169	C15
1405	APL stem-like	RNF41	1.1205e-173	0.418332	0.308	0.109	4.1011e-169	C15
1406	APL stem-like	TRANK1	1.4775e-173	0.521723	0.174	0.046	5.4079e-169	C15
1407	APL stem-like	CBLB	1.5633e-173	0.437181	0.17	0.044	5.722e-169	C15
1408	APL stem-like	PSMD1	1.5755e-173	0.32071	0.489	0.21	5.7665e-169	C15
1409	APL stem-like	AGPAT4	1.8547e-173	0.432771	0.202	0.057	6.7883e-169	C15
1410	APL stem-like	PPDPF	2.6749e-173	0.267927	0.768	0.384	9.7902e-169	C15
1411	APL stem-like	UBE2B	2.7446e-173	0.287767	0.728	0.363	1.0046e-168	C15
1412	APL stem-like	EIF3J-DT	2.8088e-173	0.626262	0.201	0.057	1.028e-168	C15
1413	APL stem-like	APEX1	3.3643e-173	0.480543	0.856	0.472	1.2314e-168	C15
1414	APL stem-like	NDUFB5	3.9797e-173	0.419981	0.733	0.37	1.4566e-168	C15
1415	APL stem-like	DCAF8	5.8681e-173	0.247392	0.395	0.155	2.1478e-168	C15
1416	APL stem-like	CD58	6.0862e-173	0.263389	0.471	0.198	2.2276e-168	C15
1417	APL stem-like	SEPTIN7	8.8412e-173	0.450318	0.924	0.554	3.236e-168	C15
1418	APL stem-like	UBE2A	1.0426e-172	0.298448	0.58	0.264	3.816e-168	C15
1419	APL stem-like	COPA	1.1338e-172	0.300574	0.54	0.242	4.1498e-168	C15
1420	APL stem-like	TMEM242	1.1787e-172	0.423265	0.396	0.158	4.314e-168	C15
1421	APL stem-like	DPF2	1.2562e-172	0.439114	0.366	0.141	4.598e-168	C15
1422	APL stem-like	SPSB3	1.2827e-172	0.389872	0.538	0.24	4.695e-168	C15
1423	APL stem-like	SH3GLB1	1.2859e-172	0.247006	0.704	0.345	4.7064e-168	C15
1424	APL stem-like	DDX27	1.6932e-172	0.277843	0.468	0.196	6.1972e-168	C15
1425	APL stem-like	PEX3	2.0164e-172	0.603161	0.236	0.074	7.3803e-168	C15
1426	APL stem-like	PPP4C	2.235e-172	0.35252	0.742	0.368	8.1804e-168	C15
1427	APL stem-like	ACBD6	3.6915e-172	0.327899	0.48	0.206	1.3511e-167	C15
1428	APL stem-like	TRBV20-1	3.9042e-172	0.607848	0.136	0.031	1.429e-167	C15
1429	APL stem-like	PAK2	4.044e-172	0.303915	0.825	0.439	1.4802e-167	C15
1430	APL stem-like	MDK	4.1309e-172	0.722692	0.206	0.06	1.512e-167	C15
1431	APL stem-like	SLC35A5	4.2169e-172	0.634146	0.181	0.049	1.5434e-167	C15
1432	APL stem-like	SPTAN1	4.3017e-172	0.431264	0.481	0.209	1.5745e-167	C15
1433	APL stem-like	NIPA2	6.5801e-172	0.408387	0.38	0.148	2.4084e-167	C15
1434	APL stem-like	SMARCA4	7.4918e-172	0.320363	0.495	0.214	2.7421e-167	C15
1435	APL stem-like	POLR3C	1.5781e-171	0.441952	0.263	0.087	5.7762e-167	C15
1436	APL stem-like	TOX	1.798e-171	0.570688	0.15	0.036	6.5807e-167	C15
1437	APL stem-like	EPN1	1.8038e-171	0.345411	0.4	0.158	6.6019e-167	C15
1438	APL stem-like	WASF1	2.2813e-171	0.540662	0.19	0.053	8.3498e-167	C15
1439	APL stem-like	OXLD1	2.397e-171	0.427249	0.442	0.183	8.7734e-167	C15
1440	APL stem-like	LINC01833	2.6386e-171	0.565051	0.187	0.051	9.6575e-167	C15
1441	APL stem-like	ZNF622	3.3027e-171	0.391016	0.349	0.131	1.2088e-166	C15
1442	APL stem-like	SMIM29	3.6073e-171	0.422736	0.212	0.062	1.3203e-166	C15
1443	APL stem-like	METTL5	4.732e-171	0.383495	0.572	0.258	1.7319e-166	C15
1444	APL stem-like	UPF3A	4.9814e-171	0.359188	0.472	0.202	1.8232e-166	C15
1445	APL stem-like	ITFG2	5.4169e-171	0.48225	0.225	0.069	1.9827e-166	C15
1446	APL stem-like	PCYT1A	5.5565e-171	0.421037	0.246	0.078	2.0337e-166	C15
1447	APL stem-like	SESN1	6.7407e-171	0.570346	0.183	0.05	2.4672e-166	C15
1448	APL stem-like	MCTS1	7.2785e-171	0.415	0.575	0.262	2.664e-166	C15
1449	APL stem-like	RNH1	7.2954e-171	0.466353	0.9	0.516	2.6702e-166	C15
1450	APL stem-like	HAX1	7.535e-171	0.420801	0.543	0.244	2.7579e-166	C15
1451	APL stem-like	WBP1	7.787e-171	0.346788	0.412	0.164	2.8501e-166	C15
1452	APL stem-like	DPP3	8.4716e-171	0.536008	0.266	0.089	3.1007e-166	C15
1453	APL stem-like	SRD5A3	9.5769e-171	0.440123	0.33	0.121	3.5053e-166	C15
1454	APL stem-like	MAP4K2	9.9767e-171	0.440148	0.332	0.122	3.6516e-166	C15
1455	APL stem-like	ANKRD12	1.043e-170	0.275126	0.683	0.336	3.8176e-166	C15
1456	APL stem-like	NEK6	1.1034e-170	0.59367	0.19	0.053	4.0385e-166	C15
1457	APL stem-like	RBMS2	1.1143e-170	0.427641	0.239	0.075	4.0786e-166	C15
1458	APL stem-like	EIF2S1	1.2138e-170	0.434909	0.457	0.192	4.4425e-166	C15
1459	APL stem-like	ISY1	1.2695e-170	0.406565	0.426	0.175	4.6466e-166	C15
1460	APL stem-like	PBDC1	1.2879e-170	0.425723	0.499	0.218	4.7137e-166	C15
1461	APL stem-like	FIS1	1.2899e-170	0.398072	0.857	0.469	4.721e-166	C15
1462	APL stem-like	CHD2	1.4078e-170	0.1752	0.578	0.263	5.1527e-166	C15
1463	APL stem-like	F11R	1.7197e-170	0.321991	0.454	0.191	6.2942e-166	C15
1464	APL stem-like	UBE2E2	3.3169e-170	0.26147	0.275	0.092	1.214e-165	C15
1465	APL stem-like	ZFHX3	3.9024e-170	0.470584	0.273	0.093	1.4283e-165	C15
1466	APL stem-like	ARHGAP10	4.3279e-170	0.396253	0.333	0.125	1.584e-165	C15
1467	APL stem-like	CNTRL	4.8869e-170	0.422047	0.582	0.274	1.7887e-165	C15
1468	APL stem-like	ATF6B	5.26e-170	0.362707	0.496	0.215	1.9252e-165	C15
1469	APL stem-like	GOPC	6.0156e-170	0.42447	0.392	0.156	2.2018e-165	C15
1470	APL stem-like	PSMA3	6.5077e-170	0.423899	0.669	0.325	2.3819e-165	C15
1471	APL stem-like	GPATCH8	7.0448e-170	0.312437	0.333	0.123	2.5785e-165	C15
1472	APL stem-like	ZNF326	8.3453e-170	0.302764	0.544	0.243	3.0545e-165	C15
1473	APL stem-like	ISCA2	9.0145e-170	0.472029	0.384	0.152	3.2994e-165	C15
1474	APL stem-like	EIF4E2	9.1481e-170	0.385906	0.391	0.154	3.3483e-165	C15
1475	APL stem-like	PEF1	9.4521e-170	0.471699	0.345	0.129	3.4595e-165	C15
1476	APL stem-like	ZMAT2	9.9638e-170	0.264978	0.565	0.256	3.6469e-165	C15
1477	APL stem-like	IL2RG	1.0217e-169	0.413155	0.808	0.453	3.7395e-165	C15
1478	APL stem-like	CAMK2G	1.1757e-169	0.426712	0.326	0.12	4.3033e-165	C15
1479	APL stem-like	UBXN1	1.2662e-169	0.391106	0.834	0.449	4.6346e-165	C15
1480	APL stem-like	NGDN	2.0345e-169	0.417904	0.317	0.115	7.4464e-165	C15
1481	APL stem-like	FAM204A	2.3856e-169	0.303381	0.575	0.261	8.7317e-165	C15
1482	APL stem-like	SUPT3H	2.6697e-169	0.463243	0.206	0.06	9.7715e-165	C15
1483	APL stem-like	DHPS	2.6959e-169	0.377002	0.532	0.236	9.8673e-165	C15
1484	APL stem-like	XRCC5	2.7407e-169	0.399272	0.784	0.409	1.0031e-164	C15
1485	APL stem-like	MTFR1L	3.2758e-169	0.453059	0.321	0.117	1.199e-164	C15
1486	APL stem-like	TSPAN31	3.7158e-169	0.487979	0.282	0.097	1.36e-164	C15
1487	APL stem-like	SUPT7L	5.0519e-169	0.419717	0.291	0.102	1.849e-164	C15
1488	APL stem-like	NUP42	5.348e-169	0.521401	0.315	0.115	1.9574e-164	C15
1489	APL stem-like	PPP1CA	5.4184e-169	0.46829	0.785	0.439	1.9832e-164	C15
1490	APL stem-like	SSBP4	7.109e-169	0.466322	0.45	0.19	2.602e-164	C15
1491	APL stem-like	UFC1	7.9865e-169	0.444572	0.89	0.518	2.9231e-164	C15
1492	APL stem-like	PRKAG1	9.9661e-169	0.467883	0.236	0.074	3.6477e-164	C15
1493	APL stem-like	RPL26L1	1.1444e-168	0.394148	0.484	0.208	4.1887e-164	C15
1494	APL stem-like	PGAM1	1.1471e-168	0.399915	0.785	0.412	4.1984e-164	C15
1495	APL stem-like	TNFRSF1A	1.4841e-168	0.393634	0.585	0.273	5.4318e-164	C15
1496	APL stem-like	TRAPPC6B	2.4486e-168	0.495893	0.27	0.091	8.962e-164	C15
1497	APL stem-like	COPG1	2.5171e-168	0.389897	0.35	0.134	9.213e-164	C15
1498	APL stem-like	ATP2B1	2.7773e-168	0.27756	0.766	0.404	1.0165e-163	C15
1499	APL stem-like	AL450998.2	2.8001e-168	0.402331	0.244	0.078	1.0249e-163	C15
1500	APL stem-like	PTPN1	5.9964e-168	0.258935	0.303	0.108	2.1947e-163	C15
1501	APL stem-like	CHD6	7.3843e-168	0.256177	0.386	0.151	2.7027e-163	C15
1502	APL stem-like	SVIL	7.7567e-168	0.468541	0.235	0.074	2.839e-163	C15
1503	APL stem-like	MRPL13	8.1575e-168	0.432359	0.49	0.213	2.9857e-163	C15
1504	APL stem-like	CLDN7	9.2129e-168	0.73341	0.103	0.02	3.372e-163	C15
1505	APL stem-like	SYNE3	1.0175e-167	0.232658	0.407	0.164	3.724e-163	C15
1506	APL stem-like	GTF2F2	1.079e-167	0.375789	0.383	0.151	3.9493e-163	C15
1507	APL stem-like	NEMF	1.2355e-167	0.313398	0.547	0.248	4.5219e-163	C15
1508	APL stem-like	AHCY	1.4414e-167	0.516251	0.451	0.193	5.2757e-163	C15
1509	APL stem-like	CCL3	1.6168e-167	0.866747	0.204	0.061	5.9177e-163	C15
1510	APL stem-like	ITGAE	1.7225e-167	0.366733	0.566	0.257	6.3046e-163	C15
1511	APL stem-like	C18orf32	1.8771e-167	0.2652	0.714	0.349	6.8705e-163	C15
1512	APL stem-like	LIME1	2.0405e-167	0.600407	0.207	0.061	7.4686e-163	C15
1513	APL stem-like	TOX4	2.149e-167	0.217334	0.488	0.209	7.8657e-163	C15
1514	APL stem-like	PPP6C	2.2281e-167	0.324208	0.425	0.174	8.1551e-163	C15
1515	APL stem-like	ESD	2.4515e-167	0.38441	0.822	0.439	8.9729e-163	C15
1516	APL stem-like	UCKL1	2.5968e-167	0.489945	0.283	0.098	9.5046e-163	C15
1517	APL stem-like	SARNP	3.0011e-167	0.33506	0.691	0.335	1.0984e-162	C15
1518	APL stem-like	CLTA	3.1216e-167	0.454557	0.861	0.48	1.1425e-162	C15
1519	APL stem-like	ATP6V1E1	3.8408e-167	0.336189	0.465	0.196	1.4058e-162	C15
1520	APL stem-like	DNAJC8	5.0038e-167	0.346611	0.725	0.363	1.8314e-162	C15
1521	APL stem-like	ZNF106	5.2176e-167	0.320706	0.552	0.253	1.9097e-162	C15
1522	APL stem-like	COQ8B	5.2385e-167	0.583827	0.192	0.054	1.9174e-162	C15
1523	APL stem-like	ARFIP1	5.5397e-167	0.515246	0.193	0.055	2.0276e-162	C15
1524	APL stem-like	GIGYF2	5.6717e-167	0.368934	0.339	0.128	2.0759e-162	C15
1525	APL stem-like	VRK3	9.0118e-167	0.373586	0.314	0.113	3.2984e-162	C15
1526	APL stem-like	PIGX	1.0942e-166	0.443841	0.387	0.155	4.005e-162	C15
1527	APL stem-like	CFAP298	1.1227e-166	0.392461	0.488	0.211	4.1091e-162	C15
1528	APL stem-like	MRPS18B	1.2115e-166	0.479561	0.351	0.134	4.4343e-162	C15
1529	APL stem-like	COPS8	1.5369e-166	0.330675	0.363	0.139	5.6252e-162	C15
1530	APL stem-like	ETS2	2.1611e-166	0.590714	0.343	0.132	7.9099e-162	C15
1531	APL stem-like	AP1G2	2.2905e-166	0.484517	0.296	0.105	8.3833e-162	C15
1532	APL stem-like	TSNAX	3.0713e-166	0.348457	0.476	0.204	1.1241e-161	C15
1533	APL stem-like	SDSL	3.1383e-166	0.59335	0.156	0.039	1.1487e-161	C15
1534	APL stem-like	WDR41	3.3398e-166	0.327566	0.371	0.145	1.2224e-161	C15
1535	APL stem-like	IMPDH2	3.4402e-166	0.475394	0.677	0.344	1.2592e-161	C15
1536	APL stem-like	HIKESHI	3.8693e-166	0.305335	0.585	0.268	1.4162e-161	C15
1537	APL stem-like	NGRN	4.3616e-166	0.451898	0.307	0.111	1.5964e-161	C15
1538	APL stem-like	C5orf24	4.5105e-166	0.41358	0.357	0.138	1.6509e-161	C15
1539	APL stem-like	NUTM2A-AS1	4.5565e-166	0.224495	0.487	0.21	1.6677e-161	C15
1540	APL stem-like	ANKRD17	5.4595e-166	0.219334	0.429	0.178	1.9982e-161	C15
1541	APL stem-like	MTHFD2	6.0417e-166	0.276162	0.628	0.3	2.2113e-161	C15
1542	APL stem-like	OSCAR	6.322e-166	0.305625	0.515	0.226	2.3139e-161	C15
1543	APL stem-like	S100A1	8.242e-166	0.693551	0.108	0.022	3.0167e-161	C15
1544	APL stem-like	ELMSAN1	8.6375e-166	0.242666	0.383	0.152	3.1614e-161	C15
1545	APL stem-like	TTC14	9.5419e-166	0.352329	0.483	0.21	3.4924e-161	C15
1546	APL stem-like	HACD4	1.0185e-165	0.211478	0.623	0.292	3.7277e-161	C15
1547	APL stem-like	VPS4A	1.1234e-165	0.34566	0.398	0.16	4.1117e-161	C15
1548	APL stem-like	IDH3G	1.1358e-165	0.354767	0.546	0.245	4.157e-161	C15
1549	APL stem-like	FKBP1A	1.3888e-165	0.406213	0.892	0.521	5.0832e-161	C15
1550	APL stem-like	CASP6	2.1142e-165	0.404675	0.439	0.184	7.738e-161	C15
1551	APL stem-like	MMS19	2.3022e-165	0.45909	0.215	0.065	8.4263e-161	C15
1552	APL stem-like	KRBA2	2.6167e-165	0.527469	0.106	0.021	9.5775e-161	C15
1553	APL stem-like	C12orf10	2.6664e-165	0.434098	0.427	0.177	9.7592e-161	C15
1554	APL stem-like	AASDHPPT	3.6165e-165	0.462193	0.386	0.154	1.3237e-160	C15
1555	APL stem-like	GLMP	6.3775e-165	0.457692	0.251	0.083	2.3342e-160	C15
1556	APL stem-like	SAMD9	6.4886e-165	0.509327	0.307	0.112	2.3749e-160	C15
1557	APL stem-like	PRH1	9.7091e-165	0.52155	0.23	0.073	3.5536e-160	C15
1558	APL stem-like	RABEP1	1.0962e-164	0.379363	0.385	0.154	4.0122e-160	C15
1559	APL stem-like	LTBR	1.1292e-164	0.396127	0.375	0.148	4.1331e-160	C15
1560	APL stem-like	MSMO1	1.287e-164	0.689137	0.201	0.059	4.7106e-160	C15
1561	APL stem-like	DBNL	1.2928e-164	0.340752	0.576	0.266	4.7319e-160	C15
1562	APL stem-like	STK40	1.3796e-164	0.385885	0.242	0.078	5.0496e-160	C15
1563	APL stem-like	RNF11	2.5952e-164	0.12043	0.427	0.173	9.4988e-160	C15
1564	APL stem-like	NCSTN	2.8799e-164	0.420736	0.401	0.163	1.0541e-159	C15
1565	APL stem-like	STYXL1	2.977e-164	0.37555	0.286	0.1	1.0896e-159	C15
1566	APL stem-like	USP10	3.0168e-164	0.281708	0.482	0.208	1.1042e-159	C15
1567	APL stem-like	CNPPD1	4.3824e-164	0.40375	0.316	0.115	1.604e-159	C15
1568	APL stem-like	PTGS2	4.8785e-164	0.598187	0.212	0.064	1.7856e-159	C15
1569	APL stem-like	FBXO7	6.2611e-164	0.241254	0.558	0.254	2.2916e-159	C15
1570	APL stem-like	YIPF5	6.9186e-164	0.482935	0.326	0.122	2.5323e-159	C15
1571	APL stem-like	UROS	7.1689e-164	0.38059	0.503	0.222	2.6239e-159	C15
1572	APL stem-like	SNAPC2	7.3211e-164	0.59713	0.247	0.081	2.6796e-159	C15
1573	APL stem-like	ARMCX3	8.4461e-164	0.167333	0.504	0.221	3.0913e-159	C15
1574	APL stem-like	ERAL1	9.4783e-164	0.493485	0.302	0.109	3.4692e-159	C15
1575	APL stem-like	HDAC7	1.0588e-163	0.421667	0.202	0.059	3.8753e-159	C15
1576	APL stem-like	GNLY	1.1282e-163	0.894846	0.207	0.064	4.1294e-159	C15
1577	APL stem-like	RPUSD3	1.236e-163	0.418748	0.526	0.235	4.524e-159	C15
1578	APL stem-like	AP2A2	1.3154e-163	0.335833	0.306	0.11	4.8144e-159	C15
1579	APL stem-like	MADD	1.3393e-163	0.426443	0.262	0.088	4.9019e-159	C15
1580	APL stem-like	PRMT9	1.3697e-163	0.464893	0.19	0.054	5.0133e-159	C15
1581	APL stem-like	HADHB	1.6005e-163	0.347739	0.68	0.335	5.858e-159	C15
1582	APL stem-like	MOV10	1.6031e-163	0.544466	0.188	0.053	5.8674e-159	C15
1583	APL stem-like	PSMG2	1.7758e-163	0.328581	0.636	0.3	6.4996e-159	C15
1584	APL stem-like	TM9SF1	1.793e-163	0.399277	0.336	0.127	6.5626e-159	C15
1585	APL stem-like	TES	2.6473e-163	0.371144	0.227	0.071	9.6893e-159	C15
1586	APL stem-like	NOA1	3.0056e-163	0.547739	0.276	0.096	1.1001e-158	C15
1587	APL stem-like	DTWD1	3.7738e-163	0.445921	0.337	0.128	1.3813e-158	C15
1588	APL stem-like	SEC13	3.9745e-163	0.307184	0.497	0.221	1.4547e-158	C15
1589	APL stem-like	IFI30	4.2799e-163	0.589336	0.263	0.091	1.5665e-158	C15
1590	APL stem-like	ACOT7	4.4444e-163	0.549489	0.303	0.111	1.6267e-158	C15
1591	APL stem-like	AC007383.2	6.235e-163	0.503279	0.172	0.046	2.2821e-158	C15
1592	APL stem-like	ZNF277	8.6784e-163	0.367542	0.314	0.115	3.1764e-158	C15
1593	APL stem-like	ITSN2	1.0242e-162	0.222256	0.437	0.183	3.7487e-158	C15
1594	APL stem-like	HNRNPUL1	1.6395e-162	0.315864	0.656	0.323	6.0008e-158	C15
1595	APL stem-like	RPAIN	1.6918e-162	0.367064	0.582	0.272	6.1922e-158	C15
1596	APL stem-like	NDUFS3	1.7639e-162	0.377985	0.648	0.313	6.4561e-158	C15
1597	APL stem-like	CWC15	1.831e-162	0.285442	0.61	0.285	6.7018e-158	C15
1598	APL stem-like	THOC3	1.8897e-162	0.39418	0.295	0.105	6.9164e-158	C15
1599	APL stem-like	LINC-PINT	2.603e-162	0.457226	0.28	0.099	9.5273e-158	C15
1600	APL stem-like	FAIM	3.0013e-162	0.631976	0.235	0.077	1.0985e-157	C15
1601	APL stem-like	SF3B2	3.4099e-162	0.367736	0.726	0.375	1.248e-157	C15
1602	APL stem-like	WDFY2	3.879e-162	0.192337	0.442	0.187	1.4197e-157	C15
1603	APL stem-like	CARD16	3.8795e-162	0.253459	0.333	0.125	1.4199e-157	C15
1604	APL stem-like	ALDOA	4.1835e-162	0.86007	0.512	0.253	1.5312e-157	C15
1605	APL stem-like	PARVB	6.4857e-162	0.690754	0.232	0.075	2.3738e-157	C15
1606	APL stem-like	COPS6	8.537e-162	0.347295	0.623	0.295	3.1246e-157	C15
1607	APL stem-like	ZPR1	1.3259e-161	0.388021	0.37	0.146	4.8528e-157	C15
1608	APL stem-like	EIF2A	1.4549e-161	0.315963	0.663	0.325	5.325e-157	C15
1609	APL stem-like	DHX29	1.6151e-161	0.363076	0.394	0.16	5.9114e-157	C15
1610	APL stem-like	AIMP2	1.6959e-161	0.501249	0.307	0.112	6.2071e-157	C15
1611	APL stem-like	EAPP	1.779e-161	0.259614	0.551	0.25	6.5114e-157	C15
1612	APL stem-like	FAM104A	1.8702e-161	0.464401	0.276	0.096	6.845e-157	C15
1613	APL stem-like	DMAP1	1.948e-161	0.384471	0.352	0.136	7.13e-157	C15
1614	APL stem-like	EIF2B4	2.0072e-161	0.356674	0.259	0.087	7.3464e-157	C15
1615	APL stem-like	ITFG1	2.6865e-161	0.335967	0.395	0.161	9.833e-157	C15
1616	APL stem-like	CHCHD3	3.1128e-161	0.310069	0.463	0.199	1.1393e-156	C15
1617	APL stem-like	RSBN1L	3.2989e-161	0.279028	0.554	0.252	1.2074e-156	C15
1618	APL stem-like	SPTLC1	4.0378e-161	0.303543	0.331	0.124	1.4779e-156	C15
1619	APL stem-like	STAU1	5.2139e-161	0.251339	0.413	0.169	1.9083e-156	C15
1620	APL stem-like	STAT4	7.8542e-161	0.443053	0.129	0.029	2.8747e-156	C15
1621	APL stem-like	SYNJ2BP	8.3103e-161	0.539389	0.188	0.054	3.0417e-156	C15
1622	APL stem-like	MRPL21	1.1031e-160	0.296815	0.589	0.273	4.0376e-156	C15
1623	APL stem-like	ABTB1	1.1188e-160	0.247773	0.309	0.111	4.0948e-156	C15
1624	APL stem-like	NUDT16	1.1218e-160	0.381943	0.305	0.111	4.106e-156	C15
1625	APL stem-like	PLGRKT	1.172e-160	0.419349	0.333	0.127	4.2898e-156	C15
1626	APL stem-like	BECN1	1.234e-160	0.277857	0.388	0.156	4.5166e-156	C15
1627	APL stem-like	TIPARP	1.4522e-160	0.532246	0.298	0.109	5.3154e-156	C15
1628	APL stem-like	ZNF433-AS1	2.0031e-160	0.411555	0.34	0.13	7.3314e-156	C15
1629	APL stem-like	MAEA	2.2354e-160	0.42051	0.319	0.119	8.1817e-156	C15
1630	APL stem-like	DUSP3	3.1067e-160	0.438831	0.372	0.149	1.1371e-155	C15
1631	APL stem-like	GPN1	3.4046e-160	0.434956	0.334	0.127	1.2461e-155	C15
1632	APL stem-like	ZNF224	3.8739e-160	0.482845	0.189	0.055	1.4179e-155	C15
1633	APL stem-like	MRPS2	4.1546e-160	0.473222	0.396	0.162	1.5206e-155	C15
1634	APL stem-like	INTS13	4.7179e-160	0.51023	0.3	0.109	1.7268e-155	C15
1635	APL stem-like	MRPL38	4.8156e-160	0.387925	0.509	0.228	1.7626e-155	C15
1636	APL stem-like	NIPSNAP2	5.004e-160	0.340659	0.366	0.144	1.8315e-155	C15
1637	APL stem-like	RARS	5.34e-160	0.361675	0.343	0.131	1.9545e-155	C15
1638	APL stem-like	CDIPT	8.8189e-160	0.385588	0.37	0.146	3.2278e-155	C15
1639	APL stem-like	ITGA9	8.8749e-160	0.554954	0.107	0.022	3.2483e-155	C15
1640	APL stem-like	SNRNP27	8.8957e-160	0.270659	0.414	0.17	3.2559e-155	C15
1641	APL stem-like	TARS	1.0991e-159	0.335179	0.5	0.223	4.0228e-155	C15
1642	APL stem-like	RALY	1.1892e-159	0.37595	0.752	0.389	4.3525e-155	C15
1643	APL stem-like	SF3A1	1.2516e-159	0.370104	0.369	0.148	4.5808e-155	C15
1644	APL stem-like	MRPS15	1.3062e-159	0.38419	0.654	0.318	4.7809e-155	C15
1645	APL stem-like	MINDY2	1.3785e-159	0.387153	0.242	0.079	5.0454e-155	C15
1646	APL stem-like	HSF1	1.6297e-159	0.360682	0.375	0.15	5.9649e-155	C15
1647	APL stem-like	FHOD1	1.6727e-159	0.427832	0.281	0.099	6.1221e-155	C15
1648	APL stem-like	RUVBL1	1.7329e-159	0.51754	0.39	0.161	6.3426e-155	C15
1649	APL stem-like	LINC00665	1.8857e-159	0.567853	0.224	0.071	6.9018e-155	C15
1650	APL stem-like	EXOC4	2.3899e-159	0.245701	0.308	0.113	8.7473e-155	C15
1651	APL stem-like	VPS29	2.7231e-159	0.344188	0.792	0.408	9.9667e-155	C15
1652	APL stem-like	CRLF3	2.7452e-159	0.43283	0.285	0.102	1.0048e-154	C15
1653	APL stem-like	MRPS31	3.1456e-159	0.402491	0.34	0.131	1.1513e-154	C15
1654	APL stem-like	SLC4A1AP	3.5195e-159	0.406936	0.288	0.103	1.2882e-154	C15
1655	APL stem-like	ETFA	3.6872e-159	0.372857	0.522	0.235	1.3496e-154	C15
1656	APL stem-like	EIF6	4.5837e-159	0.369982	0.767	0.396	1.6777e-154	C15
1657	APL stem-like	RBM42	5.1213e-159	0.386462	0.483	0.213	1.8744e-154	C15
1658	APL stem-like	HPS1	6.1847e-159	0.332593	0.405	0.167	2.2636e-154	C15
1659	APL stem-like	GPN3	6.1932e-159	0.404337	0.452	0.194	2.2668e-154	C15
1660	APL stem-like	PCTP	8.7869e-159	0.530361	0.161	0.043	3.2161e-154	C15
1661	APL stem-like	FYTTD1	9.4591e-159	0.229905	0.592	0.276	3.4621e-154	C15
1662	APL stem-like	ABCB7	1.1398e-158	0.388464	0.282	0.1	4.1716e-154	C15
1663	APL stem-like	ARID5A	1.5742e-158	0.361417	0.41	0.17	5.7618e-154	C15
1664	APL stem-like	ATF6	1.8001e-158	0.323443	0.426	0.179	6.5887e-154	C15
1665	APL stem-like	HENMT1	1.9005e-158	0.353897	0.412	0.17	6.9559e-154	C15
1666	APL stem-like	CAPG	1.9144e-158	0.461548	0.93	0.597	7.007e-154	C15
1667	APL stem-like	CCDC32	2.0587e-158	0.506822	0.247	0.083	7.5349e-154	C15
1668	APL stem-like	EMILIN1	2.3655e-158	0.449358	0.394	0.161	8.6581e-154	C15
1669	APL stem-like	ZNF428	2.4862e-158	0.382103	0.776	0.408	9.0998e-154	C15
1670	APL stem-like	TDG	2.5922e-158	0.297713	0.412	0.171	9.4877e-154	C15
1671	APL stem-like	CUEDC2	2.627e-158	0.387432	0.536	0.244	9.6152e-154	C15
1672	APL stem-like	METTL23	2.8162e-158	0.424506	0.465	0.203	1.0308e-153	C15
1673	APL stem-like	NUDC	3.1854e-158	0.384183	0.706	0.353	1.1659e-153	C15
1674	APL stem-like	SLC27A1	3.5957e-158	0.530258	0.149	0.037	1.3161e-153	C15
1675	APL stem-like	BCKDHA	3.7866e-158	0.440179	0.387	0.158	1.386e-153	C15
1676	APL stem-like	GPX7	4.8007e-158	0.615497	0.198	0.06	1.7571e-153	C15
1677	APL stem-like	DYNLRB1	5.3553e-158	0.398879	0.718	0.369	1.9601e-153	C15
1678	APL stem-like	NKAP	7.1287e-158	0.346506	0.375	0.15	2.6092e-153	C15
1679	APL stem-like	SMARCA2	7.1473e-158	0.358447	0.695	0.353	2.616e-153	C15
1680	APL stem-like	ACTN4	7.339e-158	0.29386	0.762	0.399	2.6862e-153	C15
1681	APL stem-like	MSI2	7.423e-158	0.280695	0.568	0.267	2.7169e-153	C15
1682	APL stem-like	SCP2	7.4582e-158	0.303986	0.76	0.392	2.7298e-153	C15
1683	APL stem-like	MRPS6	7.5485e-158	0.306487	0.58	0.274	2.7628e-153	C15
1684	APL stem-like	SLC1A5	7.9251e-158	0.523246	0.403	0.169	2.9007e-153	C15
1685	APL stem-like	IVD	8.3314e-158	0.383641	0.332	0.127	3.0494e-153	C15
1686	APL stem-like	LYSMD2	9.4439e-158	0.459887	0.462	0.202	3.4565e-153	C15
1687	APL stem-like	CCDC91	1.1594e-157	0.355418	0.35	0.137	4.2435e-153	C15
1688	APL stem-like	CASP7	1.2435e-157	0.547626	0.18	0.051	4.5514e-153	C15
1689	APL stem-like	CEBPZOS	1.2463e-157	0.385399	0.408	0.169	4.5616e-153	C15
1690	APL stem-like	TFIP11	1.2495e-157	0.391719	0.235	0.077	4.5733e-153	C15
1691	APL stem-like	DDA1	1.2724e-157	0.332179	0.41	0.17	4.6571e-153	C15
1692	APL stem-like	TBC1D17	1.4727e-157	0.443014	0.169	0.046	5.3904e-153	C15
1693	APL stem-like	TMEM126B	1.5055e-157	0.344007	0.448	0.192	5.5103e-153	C15
1694	APL stem-like	GALNT7	1.5254e-157	0.396843	0.477	0.213	5.5832e-153	C15
1695	APL stem-like	CDK6	1.5348e-157	0.448419	0.969	0.668	5.6177e-153	C15
1696	APL stem-like	PPM1G	1.5712e-157	0.3591	0.671	0.33	5.7507e-153	C15
1697	APL stem-like	C1QBP	1.6951e-157	0.448072	0.845	0.471	6.2042e-153	C15
1698	APL stem-like	RPS6KA4	1.7261e-157	0.473703	0.336	0.13	6.3178e-153	C15
1699	APL stem-like	ATP2C1	1.9637e-157	0.132738	0.517	0.232	7.1873e-153	C15
1700	APL stem-like	RIC8A	2.0671e-157	0.346967	0.349	0.136	7.5656e-153	C15
1701	APL stem-like	ZFC3H1	2.1443e-157	0.133229	0.449	0.191	7.8482e-153	C15
1702	APL stem-like	FAM214B	2.5855e-157	0.454087	0.188	0.054	9.4633e-153	C15
1703	APL stem-like	METTL17	2.6392e-157	0.408563	0.26	0.089	9.6596e-153	C15
1704	APL stem-like	COA8	2.8819e-157	0.361684	0.402	0.166	1.0548e-152	C15
1705	APL stem-like	GLOD4	3.3018e-157	0.376517	0.413	0.172	1.2085e-152	C15
1706	APL stem-like	AAAS	3.3211e-157	0.55111	0.257	0.088	1.2156e-152	C15
1707	APL stem-like	CYBC1	3.8298e-157	0.384396	0.438	0.186	1.4017e-152	C15
1708	APL stem-like	PUF60	4.0516e-157	0.337159	0.661	0.324	1.4829e-152	C15
1709	APL stem-like	NPEPPS	4.6258e-157	0.129223	0.512	0.23	1.6931e-152	C15
1710	APL stem-like	CDK5	6.7798e-157	0.572526	0.215	0.067	2.4815e-152	C15
1711	APL stem-like	VPS28	8.0792e-157	0.386874	0.852	0.477	2.9571e-152	C15
1712	APL stem-like	UNC45A	8.1338e-157	0.408384	0.272	0.095	2.977e-152	C15
1713	APL stem-like	GTF3A	8.2796e-157	0.448317	0.859	0.502	3.0304e-152	C15
1714	APL stem-like	TSPAN3	9.1672e-157	0.426029	0.437	0.189	3.3553e-152	C15
1715	APL stem-like	MRPS23	1.0779e-156	0.433568	0.441	0.188	3.9454e-152	C15
1716	APL stem-like	C16orf54	1.2311e-156	0.461756	0.279	0.099	4.506e-152	C15
1717	APL stem-like	PNKD	1.237e-156	0.315772	0.647	0.315	4.5275e-152	C15
1718	APL stem-like	PRDX6	1.3254e-156	0.436652	0.926	0.563	4.8511e-152	C15
1719	APL stem-like	EMC6	1.3524e-156	0.3211	0.571	0.263	4.95e-152	C15
1720	APL stem-like	PRPF31	1.4458e-156	0.384934	0.436	0.185	5.2917e-152	C15
1721	APL stem-like	CLSTN3	1.6967e-156	0.56827	0.109	0.023	6.2101e-152	C15
1722	APL stem-like	DEDD	1.7244e-156	0.494951	0.185	0.053	6.3115e-152	C15
1723	APL stem-like	VPS4B	1.7449e-156	0.26185	0.465	0.203	6.3866e-152	C15
1724	APL stem-like	TMEM11	1.7569e-156	0.451366	0.416	0.175	6.4303e-152	C15
1725	APL stem-like	CDC40	2.2995e-156	0.302089	0.441	0.188	8.4163e-152	C15
1726	APL stem-like	DNAJA2	2.6724e-156	0.262284	0.562	0.259	9.7812e-152	C15
1727	APL stem-like	HNRNPA0	3.1315e-156	0.399583	0.842	0.471	1.1462e-151	C15
1728	APL stem-like	MOAP1	3.1518e-156	0.461747	0.247	0.083	1.1536e-151	C15
1729	APL stem-like	CLIP1	3.5813e-156	0.329186	0.281	0.1	1.3108e-151	C15
1730	APL stem-like	ZCRB1	3.738e-156	0.335474	0.525	0.24	1.3682e-151	C15
1731	APL stem-like	RAC1	4.0694e-156	0.368394	0.949	0.61	1.4894e-151	C15
1732	APL stem-like	EI24	4.1416e-156	0.503391	0.323	0.123	1.5159e-151	C15
1733	APL stem-like	DCTN3	5.971e-156	0.336111	0.726	0.363	2.1854e-151	C15
1734	APL stem-like	UFSP2	6.0773e-156	0.482791	0.187	0.054	2.2244e-151	C15
1735	APL stem-like	NCBP2	6.2596e-156	0.357924	0.491	0.219	2.2911e-151	C15
1736	APL stem-like	PIGBOS1	6.9111e-156	0.370785	0.402	0.166	2.5295e-151	C15
1737	APL stem-like	S1PR4	7.0706e-156	0.308661	0.513	0.229	2.5879e-151	C15
1738	APL stem-like	MYO1C	7.8306e-156	0.717523	0.118	0.026	2.8661e-151	C15
1739	APL stem-like	AC011043.1	8.1035e-156	0.59395	0.108	0.022	2.966e-151	C15
1740	APL stem-like	BABAM1	8.3598e-156	0.29268	0.525	0.237	3.0598e-151	C15
1741	APL stem-like	DUSP10	8.8434e-156	0.302051	0.397	0.165	3.2368e-151	C15
1742	APL stem-like	VAV1	9.1656e-156	0.410952	0.279	0.099	3.3547e-151	C15
1743	APL stem-like	NKIRAS1	9.2936e-156	0.643756	0.131	0.031	3.4015e-151	C15
1744	APL stem-like	CDKN2AIPNL	9.4617e-156	0.467528	0.338	0.132	3.4631e-151	C15
1745	APL stem-like	DCTN1	1.0766e-155	0.329304	0.34	0.132	3.9406e-151	C15
1746	APL stem-like	TCTN1	1.1887e-155	0.564927	0.191	0.056	4.3507e-151	C15
1747	APL stem-like	ATP6V0D1	1.2211e-155	0.28188	0.592	0.278	4.4693e-151	C15
1748	APL stem-like	BAZ2B	1.3476e-155	0.297716	0.542	0.253	4.9325e-151	C15
1749	APL stem-like	HSD17B10	1.4171e-155	0.370593	0.602	0.285	5.1866e-151	C15
1750	APL stem-like	PML	1.5506e-155	0.240674	0.385	0.156	5.6754e-151	C15
1751	APL stem-like	ELK1	1.6219e-155	0.561673	0.253	0.087	5.9364e-151	C15
1752	APL stem-like	ATG3	1.7005e-155	0.299495	0.524	0.237	6.2239e-151	C15
1753	APL stem-like	ACIN1	1.7047e-155	0.205482	0.554	0.257	6.2393e-151	C15
1754	APL stem-like	LSS	2.4097e-155	0.553087	0.131	0.031	8.8196e-151	C15
1755	APL stem-like	PRXL2B	2.4943e-155	0.640076	0.154	0.041	9.1294e-151	C15
1756	APL stem-like	SBNO1-AS1	3.2748e-155	0.525942	0.144	0.036	1.1986e-150	C15
1757	APL stem-like	MPC2	3.3545e-155	0.317143	0.668	0.323	1.2278e-150	C15
1758	APL stem-like	EIF2D	3.9989e-155	0.436783	0.302	0.112	1.4636e-150	C15
1759	APL stem-like	HERC2	4.1031e-155	0.212782	0.399	0.165	1.5018e-150	C15
1760	APL stem-like	ZFP14	5.264e-155	0.568994	0.158	0.042	1.9267e-150	C15
1761	APL stem-like	TSPAN32	5.697e-155	0.310215	0.314	0.116	2.0852e-150	C15
1762	APL stem-like	TIA1	6.4216e-155	0.330188	0.488	0.218	2.3504e-150	C15
1763	APL stem-like	ACSS1	6.5369e-155	0.487937	0.261	0.09	2.3926e-150	C15
1764	APL stem-like	XRCC6	6.6305e-155	0.361769	0.747	0.384	2.4268e-150	C15
1765	APL stem-like	ACADS	7.9435e-155	0.491526	0.286	0.103	2.9074e-150	C15
1766	APL stem-like	PQBP1	8.6457e-155	0.281717	0.551	0.253	3.1644e-150	C15
1767	APL stem-like	STAC3	9.3633e-155	0.573495	0.23	0.075	3.4271e-150	C15
1768	APL stem-like	PEBP1	9.7963e-155	0.483267	0.917	0.56	3.5855e-150	C15
1769	APL stem-like	TMEM115	1.1714e-154	0.553509	0.199	0.06	4.2875e-150	C15
1770	APL stem-like	SLC25A24	1.2873e-154	0.379847	0.282	0.102	4.7118e-150	C15
1771	APL stem-like	RBM6	1.6144e-154	0.282132	0.503	0.227	5.9088e-150	C15
1772	APL stem-like	NDUFB3	1.8205e-154	0.319168	0.713	0.355	6.6633e-150	C15
1773	APL stem-like	HSD17B4	2.2046e-154	0.373847	0.409	0.171	8.0691e-150	C15
1774	APL stem-like	RBM27	2.3081e-154	0.242373	0.462	0.2	8.4477e-150	C15
1775	APL stem-like	TSR2	2.3333e-154	0.43362	0.307	0.114	8.5401e-150	C15
1776	APL stem-like	ZG16B	2.437e-154	0.597469	0.286	0.105	8.9196e-150	C15
1777	APL stem-like	ZNF580	3.8697e-154	0.342085	0.424	0.181	1.4164e-149	C15
1778	APL stem-like	GSTO1	4.3934e-154	0.342978	0.797	0.422	1.608e-149	C15
1779	APL stem-like	TFAM	4.9619e-154	0.323942	0.442	0.19	1.8161e-149	C15
1780	APL stem-like	GLRX3	6.8325e-154	0.352641	0.485	0.215	2.5008e-149	C15
1781	APL stem-like	STK38L	8.7997e-154	0.349174	0.305	0.113	3.2208e-149	C15
1782	APL stem-like	PRDX1	9.0783e-154	0.509806	0.851	0.491	3.3228e-149	C15
1783	APL stem-like	LYPLAL1	1.0364e-153	0.455743	0.291	0.107	3.7932e-149	C15
1784	APL stem-like	TTC9C	1.1289e-153	0.503919	0.255	0.088	4.132e-149	C15
1785	APL stem-like	PXN	1.1393e-153	0.457756	0.117	0.026	4.17e-149	C15
1786	APL stem-like	KPNA6	1.2452e-153	0.352348	0.334	0.129	4.5577e-149	C15
1787	APL stem-like	VCL	1.8162e-153	0.380028	0.244	0.082	6.6475e-149	C15
1788	APL stem-like	USB1	1.8773e-153	0.406094	0.331	0.128	6.8713e-149	C15
1789	APL stem-like	TMED9	1.8883e-153	0.404004	0.84	0.457	6.9114e-149	C15
1790	APL stem-like	REEP4	1.9987e-153	0.446527	0.302	0.112	7.3153e-149	C15
1791	APL stem-like	RHOG	2.0619e-153	0.360042	0.738	0.4	7.5469e-149	C15
1792	APL stem-like	IKBKG	2.4155e-153	0.411331	0.267	0.094	8.8408e-149	C15
1793	APL stem-like	DUSP2	2.8284e-153	0.803059	0.248	0.086	1.0352e-148	C15
1794	APL stem-like	WASHC2C	3.1547e-153	0.335999	0.328	0.126	1.1547e-148	C15
1795	APL stem-like	AGO2	3.332e-153	0.186698	0.456	0.197	1.2195e-148	C15
1796	APL stem-like	GSS	4.4903e-153	0.431058	0.346	0.137	1.6435e-148	C15
1797	APL stem-like	POLR1D	4.7442e-153	0.375912	0.819	0.443	1.7364e-148	C15
1798	APL stem-like	ICAM2	5.5891e-153	0.38302	0.416	0.177	2.0457e-148	C15
1799	APL stem-like	CCNC	5.6372e-153	0.371466	0.384	0.158	2.0633e-148	C15
1800	APL stem-like	PRPF38B	6.2125e-153	0.258362	0.703	0.353	2.2738e-148	C15
1801	APL stem-like	FGD3	6.628e-153	0.21824	0.288	0.104	2.4259e-148	C15
1802	APL stem-like	ACYP2	6.6847e-153	0.302418	0.296	0.108	2.4467e-148	C15
1803	APL stem-like	LAP3	6.7713e-153	0.388903	0.382	0.156	2.4783e-148	C15
1804	APL stem-like	MAGOH	7.1481e-153	0.31763	0.684	0.335	2.6163e-148	C15
1805	APL stem-like	LCP2	7.902e-153	0.294388	0.438	0.19	2.8922e-148	C15
1806	APL stem-like	RWDD4	7.9211e-153	0.336905	0.339	0.132	2.8992e-148	C15
1807	APL stem-like	PRPSAP1	7.9229e-153	0.42464	0.327	0.126	2.8998e-148	C15
1808	APL stem-like	EXOSC10	9.296e-153	0.262923	0.289	0.105	3.4024e-148	C15
1809	APL stem-like	NME7	1.0386e-152	0.442833	0.259	0.09	3.8014e-148	C15
1810	APL stem-like	COPB2	1.2169e-152	0.397998	0.465	0.208	4.4538e-148	C15
1811	APL stem-like	ARID4A	1.2846e-152	0.259594	0.46	0.201	4.7019e-148	C15
1812	APL stem-like	CIAO2B	1.441e-152	0.344064	0.75	0.39	5.2742e-148	C15
1813	APL stem-like	MGAT1	1.4537e-152	0.270022	0.562	0.264	5.3208e-148	C15
1814	APL stem-like	TRIM38	1.6131e-152	0.314599	0.395	0.164	5.9042e-148	C15
1815	APL stem-like	MAST4	1.8586e-152	0.563394	0.117	0.026	6.8026e-148	C15
1816	APL stem-like	CHD9	1.8683e-152	0.271793	0.737	0.378	6.8382e-148	C15
1817	APL stem-like	ADSL	2.0475e-152	0.378357	0.51	0.234	7.4941e-148	C15
1818	APL stem-like	TMEM156	2.0884e-152	0.572246	0.162	0.044	7.6438e-148	C15
1819	APL stem-like	PIP4P2	2.7248e-152	0.409588	0.306	0.115	9.9731e-148	C15
1820	APL stem-like	SLC25A20	2.879e-152	0.577397	0.18	0.052	1.0537e-147	C15
1821	APL stem-like	UFL1	3.2527e-152	0.348897	0.383	0.157	1.1905e-147	C15
1822	APL stem-like	SUCLA2	3.8855e-152	0.363568	0.311	0.117	1.4221e-147	C15
1823	APL stem-like	BBC3	3.9444e-152	0.627893	0.159	0.043	1.4437e-147	C15
1824	APL stem-like	MAP1LC3A	4.1367e-152	0.448709	0.157	0.042	1.5141e-147	C15
1825	APL stem-like	PNMA1	4.2289e-152	0.53065	0.149	0.039	1.5478e-147	C15
1826	APL stem-like	SIRT3	4.8112e-152	0.408105	0.19	0.056	1.761e-147	C15
1827	APL stem-like	VASP	6.1497e-152	0.251897	0.58	0.275	2.2508e-147	C15
1828	APL stem-like	IFNGR2	7.8064e-152	0.339296	0.428	0.183	2.8572e-147	C15
1829	APL stem-like	TMC6	7.8275e-152	0.472902	0.261	0.091	2.865e-147	C15
1830	APL stem-like	GARS	8.7774e-152	0.291586	0.391	0.162	3.2126e-147	C15
1831	APL stem-like	HIST1H1C	8.9468e-152	0.531183	0.485	0.225	3.2746e-147	C15
1832	APL stem-like	IKZF1	9.1277e-152	0.290655	0.6	0.29	3.3408e-147	C15
1833	APL stem-like	GPATCH2	9.1466e-152	0.459088	0.226	0.074	3.3477e-147	C15
1834	APL stem-like	TTC19	9.3519e-152	0.248335	0.436	0.188	3.4229e-147	C15
1835	APL stem-like	ALOX12-AS1	1.054e-151	0.435081	0.197	0.06	3.8578e-147	C15
1836	APL stem-like	CEP164	1.2457e-151	0.430989	0.215	0.068	4.5592e-147	C15
1837	APL stem-like	DDX1	1.4315e-151	0.320644	0.424	0.181	5.2396e-147	C15
1838	APL stem-like	RAB4A	1.6293e-151	0.259894	0.531	0.243	5.9635e-147	C15
1839	APL stem-like	SPNS2	1.6485e-151	0.445855	0.295	0.11	6.0336e-147	C15
1840	APL stem-like	DIAPH1	1.9215e-151	0.296822	0.727	0.379	7.033e-147	C15
1841	APL stem-like	SH3RF1	2.4666e-151	0.476345	0.198	0.06	9.0279e-147	C15
1842	APL stem-like	ACSS2	2.565e-151	0.366248	0.238	0.079	9.3883e-147	C15
1843	APL stem-like	MED11	2.864e-151	0.513847	0.203	0.063	1.0483e-146	C15
1844	APL stem-like	MRPL39	3.7796e-151	0.579252	0.196	0.06	1.3834e-146	C15
1845	APL stem-like	ATP6V1F	3.906e-151	0.338462	0.768	0.404	1.4296e-146	C15
1846	APL stem-like	ACOT13	4.2095e-151	0.393849	0.334	0.13	1.5407e-146	C15
1847	APL stem-like	EFTUD2	4.8233e-151	0.239237	0.367	0.148	1.7654e-146	C15
1848	APL stem-like	CD82	4.9677e-151	0.392574	0.674	0.357	1.8182e-146	C15
1849	APL stem-like	NCBP2AS2	5.0502e-151	0.357889	0.512	0.232	1.8484e-146	C15
1850	APL stem-like	SDHAF2	5.1169e-151	0.262489	0.509	0.229	1.8728e-146	C15
1851	APL stem-like	PRELID3B	5.5099e-151	0.34967	0.336	0.131	2.0167e-146	C15
1852	APL stem-like	ACCS	5.8101e-151	0.333512	0.368	0.149	2.1266e-146	C15
1853	APL stem-like	CLUAP1	6.509e-151	0.552504	0.201	0.062	2.3824e-146	C15
1854	APL stem-like	MFF	6.5985e-151	0.304519	0.515	0.235	2.4151e-146	C15
1855	APL stem-like	AP1M1	6.9629e-151	0.29882	0.377	0.154	2.5485e-146	C15
1856	APL stem-like	TFG	8.0326e-151	0.294234	0.432	0.186	2.94e-146	C15
1857	APL stem-like	EBLN3P	8.2895e-151	0.322677	0.403	0.168	3.034e-146	C15
1858	APL stem-like	VPS35	9.1288e-151	0.243797	0.64	0.312	3.3412e-146	C15
1859	APL stem-like	GCC2	1.0327e-150	0.316008	0.467	0.209	3.7798e-146	C15
1860	APL stem-like	NSL1	1.0911e-150	0.40844	0.409	0.174	3.9936e-146	C15
1861	APL stem-like	FOXN3	1.1e-150	0.242407	0.47	0.208	4.0259e-146	C15
1862	APL stem-like	ATF7IP2	1.3423e-150	0.281964	0.451	0.197	4.913e-146	C15
1863	APL stem-like	WASHC2A	1.7385e-150	0.362	0.306	0.115	6.3631e-146	C15
1864	APL stem-like	DNPEP	1.7567e-150	0.403903	0.347	0.138	6.4296e-146	C15
1865	APL stem-like	DCTN6	1.9814e-150	0.382774	0.318	0.122	7.2522e-146	C15
1866	APL stem-like	ACTR3	2.0419e-150	0.31199	0.859	0.496	7.4736e-146	C15
1867	APL stem-like	AGPAT1	2.373e-150	0.371815	0.291	0.107	8.6854e-146	C15
1868	APL stem-like	TCAF1	2.428e-150	0.593949	0.207	0.065	8.8866e-146	C15
1869	APL stem-like	CERT1	2.8256e-150	0.204121	0.359	0.143	1.0342e-145	C15
1870	APL stem-like	STX10	3.016e-150	0.334639	0.403	0.169	1.1039e-145	C15
1871	APL stem-like	KBTBD4	3.0566e-150	0.460794	0.158	0.043	1.1187e-145	C15
1872	APL stem-like	RGL2	3.795e-150	0.372595	0.308	0.116	1.389e-145	C15
1873	APL stem-like	VGLL4	4.6517e-150	0.425116	0.288	0.106	1.7026e-145	C15
1874	APL stem-like	CACYBP	4.7045e-150	0.307139	0.692	0.343	1.7219e-145	C15
1875	APL stem-like	STX17	4.9179e-150	0.396563	0.32	0.123	1.8e-145	C15
1876	APL stem-like	COQ6	6.1005e-150	0.547636	0.166	0.046	2.2328e-145	C15
1877	APL stem-like	DYNC1LI1	6.6171e-150	0.320457	0.43	0.185	2.4219e-145	C15
1878	APL stem-like	MKKS	6.7707e-150	0.30659	0.321	0.123	2.4782e-145	C15
1879	APL stem-like	CCDC124	6.8691e-150	0.317107	0.507	0.23	2.5142e-145	C15
1880	APL stem-like	NIBAN2	8.7734e-150	0.596343	0.106	0.022	3.2112e-145	C15
1881	APL stem-like	VTI1B	1.1713e-149	0.256002	0.49	0.219	4.2872e-145	C15
1882	APL stem-like	METTL7A	1.3226e-149	0.404508	0.342	0.135	4.8409e-145	C15
1883	APL stem-like	RASSF7	1.4159e-149	0.485919	0.251	0.087	5.1822e-145	C15
1884	APL stem-like	COMMD10	1.617e-149	0.375248	0.318	0.123	5.9184e-145	C15
1885	APL stem-like	LINC01278	3.0281e-149	0.494234	0.184	0.054	1.1083e-144	C15
1886	APL stem-like	CALML4	3.113e-149	0.460632	0.262	0.092	1.1394e-144	C15
1887	APL stem-like	GATAD2B	3.4485e-149	0.308621	0.283	0.103	1.2622e-144	C15
1888	APL stem-like	SDHB	3.5178e-149	0.358903	0.447	0.195	1.2875e-144	C15
1889	APL stem-like	MRPL46	4.6332e-149	0.506684	0.276	0.1	1.6958e-144	C15
1890	APL stem-like	PLPBP	5.9585e-149	0.384948	0.352	0.14	2.1809e-144	C15
1891	APL stem-like	DIMT1	6.9901e-149	0.443192	0.297	0.111	2.5584e-144	C15
1892	APL stem-like	IDH2	7.7033e-149	0.296577	0.662	0.32	2.8195e-144	C15
1893	APL stem-like	PPCS	8.2673e-149	0.270155	0.504	0.228	3.0259e-144	C15
1894	APL stem-like	HYAL2	1.0211e-148	0.691813	0.165	0.046	3.7374e-144	C15
1895	APL stem-like	VCP	1.1383e-148	0.161524	0.628	0.311	4.1663e-144	C15
1896	APL stem-like	KMT2E	1.2333e-148	0.212415	0.814	0.447	4.514e-144	C15
1897	APL stem-like	KRCC1	1.4417e-148	0.36939	0.341	0.134	5.2768e-144	C15
1898	APL stem-like	DHRS12	1.5994e-148	0.511806	0.134	0.033	5.854e-144	C15
1899	APL stem-like	RASAL3	1.7733e-148	0.230508	0.382	0.157	6.4903e-144	C15
1900	APL stem-like	SNAP47	2.0716e-148	0.567272	0.185	0.055	7.5824e-144	C15
1901	APL stem-like	KATNB1	2.1623e-148	0.455794	0.274	0.1	7.9144e-144	C15
1902	APL stem-like	GOLGA8A	2.2262e-148	0.534931	0.346	0.141	8.1481e-144	C15
1903	APL stem-like	RARS2	2.2329e-148	0.461303	0.236	0.079	8.1728e-144	C15
1904	APL stem-like	LAMP1	2.3136e-148	0.352132	0.825	0.462	8.4678e-144	C15
1905	APL stem-like	CDC5L	2.8455e-148	0.237907	0.456	0.201	1.0415e-143	C15
1906	APL stem-like	STOM	2.9766e-148	0.470851	0.313	0.121	1.0895e-143	C15
1907	APL stem-like	ACOT2	3.0564e-148	0.517513	0.135	0.033	1.1187e-143	C15
1908	APL stem-like	PTPN2	3.1594e-148	0.293103	0.494	0.223	1.1564e-143	C15
1909	APL stem-like	LITAF	3.508e-148	0.246863	0.777	0.412	1.2839e-143	C15
1910	APL stem-like	PSMB2	4.3994e-148	0.329287	0.744	0.382	1.6102e-143	C15
1911	APL stem-like	GNL2	4.9167e-148	0.331536	0.325	0.126	1.7996e-143	C15
1912	APL stem-like	SH3TC1	6.0911e-148	0.484888	0.111	0.024	2.2294e-143	C15
1913	APL stem-like	RIOX2	7.2e-148	0.567325	0.187	0.056	2.6353e-143	C15
1914	APL stem-like	AAR2	1.4386e-147	0.344167	0.211	0.067	5.2654e-143	C15
1915	APL stem-like	TTC17	1.4556e-147	0.200028	0.467	0.206	5.3278e-143	C15
1916	APL stem-like	DDX19B	1.5197e-147	0.443265	0.212	0.068	5.5624e-143	C15
1917	APL stem-like	CBX1	1.938e-147	0.522611	0.277	0.102	7.0933e-143	C15
1918	APL stem-like	NACA	2.1774e-147	0.362427	1	0.895	7.9696e-143	C15
1919	APL stem-like	NDUFA9	2.4999e-147	0.349791	0.416	0.178	9.15e-143	C15
1920	APL stem-like	CDC73	2.7834e-147	0.133627	0.39	0.162	1.0188e-142	C15
1921	APL stem-like	STX4	2.8648e-147	0.256803	0.388	0.16	1.0485e-142	C15
1922	APL stem-like	ELAC2	2.8981e-147	0.363773	0.251	0.087	1.0607e-142	C15
1923	APL stem-like	LCMT1	3.1308e-147	0.380913	0.393	0.166	1.1459e-142	C15
1924	APL stem-like	CSNK2A1	3.4362e-147	0.274489	0.532	0.248	1.2577e-142	C15
1925	APL stem-like	MAFG	3.5999e-147	0.351975	0.404	0.172	1.3176e-142	C15
1926	APL stem-like	PRKCD	5.27e-147	0.28831	0.268	0.096	1.9289e-142	C15
1927	APL stem-like	NUB1	5.3938e-147	0.29577	0.358	0.144	1.9742e-142	C15
1928	APL stem-like	KMT2A	6.1753e-147	0.1362	0.52	0.238	2.2602e-142	C15
1929	APL stem-like	MKNK1	6.7612e-147	0.316205	0.487	0.22	2.4747e-142	C15
1930	APL stem-like	CSK	6.7909e-147	0.260079	0.39	0.162	2.4855e-142	C15
1931	APL stem-like	C11orf58	6.7921e-147	0.309241	0.885	0.514	2.486e-142	C15
1932	APL stem-like	MRM2	6.8944e-147	0.566105	0.236	0.08	2.5234e-142	C15
1933	APL stem-like	ZMYND8	7.7268e-147	0.354777	0.359	0.147	2.8281e-142	C15
1934	APL stem-like	ARHGAP1	9.2124e-147	0.311589	0.388	0.161	3.3718e-142	C15
1935	APL stem-like	GALNT2	9.7907e-147	0.282009	0.414	0.177	3.5835e-142	C15
1936	APL stem-like	IFT43	1.0269e-146	0.479286	0.185	0.055	3.7586e-142	C15
1937	APL stem-like	POP4	1.133e-146	0.385878	0.339	0.135	4.147e-142	C15
1938	APL stem-like	RAD51-AS1	1.2851e-146	0.510017	0.105	0.022	4.7036e-142	C15
1939	APL stem-like	TBPL1	1.3812e-146	0.335031	0.308	0.117	5.0554e-142	C15
1940	APL stem-like	DNTTIP2	1.4201e-146	0.266371	0.533	0.249	5.1978e-142	C15
1941	APL stem-like	DNMT3A	1.6229e-146	0.39761	0.294	0.11	5.9401e-142	C15
1942	APL stem-like	CD27-AS1	1.6497e-146	0.504325	0.166	0.046	6.038e-142	C15
1943	APL stem-like	HTRA3	2.0671e-146	0.636631	0.155	0.042	7.5659e-142	C15
1944	APL stem-like	MARCKSL1	2.1416e-146	0.444714	0.441	0.197	7.8384e-142	C15
1945	APL stem-like	ARPC4	2.2496e-146	0.27172	0.811	0.442	8.2338e-142	C15
1946	APL stem-like	COPS7B	2.3728e-146	0.466792	0.234	0.079	8.6847e-142	C15
1947	APL stem-like	POLR2B	2.6335e-146	0.329928	0.454	0.201	9.6388e-142	C15
1948	APL stem-like	N4BP2L2	2.9859e-146	0.338425	0.855	0.482	1.0929e-141	C15
1949	APL stem-like	ZDHHC24	3.4851e-146	0.275109	0.583	0.276	1.2756e-141	C15
1950	APL stem-like	LSM10	3.9737e-146	0.336189	0.455	0.201	1.4544e-141	C15
1951	APL stem-like	CSNK1A1	4.6012e-146	0.229873	0.821	0.45	1.6841e-141	C15
1952	APL stem-like	PSMD7	5.5423e-146	0.262269	0.701	0.353	2.0285e-141	C15
1953	APL stem-like	ST6GAL1	6.1854e-146	0.510244	0.146	0.038	2.2639e-141	C15
1954	APL stem-like	ALDH9A1	6.3113e-146	0.305028	0.438	0.191	2.31e-141	C15
1955	APL stem-like	GTSF1	6.7552e-146	0.419815	0.364	0.149	2.4725e-141	C15
1956	APL stem-like	BUD31	6.8449e-146	0.228444	0.66	0.322	2.5053e-141	C15
1957	APL stem-like	TMEM14C	7.0694e-146	0.362296	0.784	0.42	2.5875e-141	C15
1958	APL stem-like	PTK2B	7.7766e-146	0.204903	0.472	0.211	2.8463e-141	C15
1959	APL stem-like	PARL	8.5296e-146	0.324507	0.662	0.334	3.1219e-141	C15
1960	APL stem-like	PIP5K1B	8.9261e-146	0.373523	0.183	0.054	3.267e-141	C15
1961	APL stem-like	OSTF1	1.0022e-145	0.265056	0.619	0.303	3.668e-141	C15
1962	APL stem-like	APOBEC3C	1.5227e-145	0.370427	0.303	0.115	5.5732e-141	C15
1963	APL stem-like	DAPL1	1.6218e-145	0.688677	0.108	0.024	5.936e-141	C15
1964	APL stem-like	MPLKIP	1.7418e-145	0.281653	0.583	0.277	6.375e-141	C15
1965	APL stem-like	ABI1	1.9888e-145	0.131874	0.517	0.235	7.2794e-141	C15
1966	APL stem-like	LHFPL2	2.163e-145	0.662368	0.169	0.049	7.9167e-141	C15
1967	APL stem-like	NUDT9	2.6314e-145	0.542263	0.192	0.059	9.6314e-141	C15
1968	APL stem-like	RCBTB1	2.6463e-145	0.46476	0.179	0.053	9.6857e-141	C15
1969	APL stem-like	HIST1H2BD	2.7241e-145	0.51697	0.127	0.03	9.9705e-141	C15
1970	APL stem-like	BAG6	3.0417e-145	0.34327	0.442	0.197	1.1133e-140	C15
1971	APL stem-like	PGM2L1	3.182e-145	0.507867	0.181	0.054	1.1646e-140	C15
1972	APL stem-like	BDH2	3.4534e-145	0.49435	0.195	0.06	1.264e-140	C15
1973	APL stem-like	PSMC1	3.671e-145	0.292163	0.601	0.292	1.3436e-140	C15
1974	APL stem-like	RAB2A	4.1223e-145	0.258671	0.701	0.36	1.5088e-140	C15
1975	APL stem-like	ISG20	4.1517e-145	0.573167	0.136	0.034	1.5196e-140	C15
1976	APL stem-like	LINC01410	4.172e-145	0.341943	0.275	0.1	1.527e-140	C15
1977	APL stem-like	DDX56	5.5841e-145	0.396252	0.299	0.113	2.0438e-140	C15
1978	APL stem-like	CIAO2A	5.6254e-145	0.326561	0.546	0.259	2.059e-140	C15
1979	APL stem-like	KLHL6	5.7704e-145	0.504745	0.178	0.052	2.112e-140	C15
1980	APL stem-like	LRRC47	6.3558e-145	0.320893	0.303	0.115	2.3263e-140	C15
1981	APL stem-like	PLA2G15	6.8354e-145	0.523733	0.147	0.039	2.5018e-140	C15
1982	APL stem-like	WDFY4	7.056e-145	0.446252	0.171	0.049	2.5826e-140	C15
1983	APL stem-like	REL	7.2934e-145	0.17715	0.375	0.155	2.6694e-140	C15
1984	APL stem-like	VPS26A	8.1568e-145	0.273856	0.459	0.203	2.9855e-140	C15
1985	APL stem-like	MRPS18A	8.3035e-145	0.437818	0.273	0.1	3.0392e-140	C15
1986	APL stem-like	PIM3	1.0468e-144	0.380552	0.378	0.159	3.8315e-140	C15
1987	APL stem-like	NAA35	1.0646e-144	0.310735	0.259	0.092	3.8966e-140	C15
1988	APL stem-like	HIBADH	1.067e-144	0.447997	0.194	0.06	3.9053e-140	C15
1989	APL stem-like	ELK3	1.1361e-144	0.407255	0.166	0.047	4.1581e-140	C15
1990	APL stem-like	ERV3-1	1.1874e-144	0.248626	0.219	0.072	4.3461e-140	C15
1991	APL stem-like	CARD8	1.3095e-144	0.256943	0.431	0.187	4.7929e-140	C15
1992	APL stem-like	STIP1	1.3907e-144	0.355423	0.44	0.195	5.0901e-140	C15
1993	APL stem-like	RACK1	1.431e-144	0.358528	1	0.914	5.2376e-140	C15
1994	APL stem-like	BBX	1.5075e-144	0.335201	0.32	0.125	5.5175e-140	C15
1995	APL stem-like	JMJD1C	1.5816e-144	0.17309	0.634	0.316	5.7887e-140	C15
1996	APL stem-like	TPGS2	1.9076e-144	0.306684	0.411	0.175	6.9821e-140	C15
1997	APL stem-like	ABRAXAS2	2.2886e-144	0.472978	0.206	0.066	8.3765e-140	C15
1998	APL stem-like	RDH14	2.4628e-144	0.536744	0.258	0.093	9.0142e-140	C15
[truncated: 14,304 more rows]
