# Supplementary material for: Cellular hierarchy insights reveal leukemic stem-like cells and early death risk in acute promyelocytic leukemia
Source: Nat Commun. 2024 Feb 16;15:1423. doi: 10.1038/s41467-024-45737-7 (PMC10873341; doi:10.1038/s41467-024-45737-7)
Supplement: Supplementary file 7 — Supplementary Data 4 [file 41467_2024_45737_MOESM7_ESM.xlsx]

## Sheet: Supplementary Data 4
Supplementary Data 4. Genome-wide binding sites of PML/RARa identified by CUT&Tag-seq. The P-values were calculated using macs2. Two-sided P-values were calculated.
PeakID	Chr	Start	End	Strand	Annotation	Detailed.Annotation	Distance.to.TSS	Nearest.PromoterID	Entrez.ID	Nearest.Unigene	Nearest.Refseq	Nearest.Ensembl	Gene.Name	Gene.Alias	Gene.Description	Gene.Type	Pileup	fold_enrichment	LOG10pvalue	LOG10qvalue
NB4_peak_7484	chr17	8288357	8289264	+	TTS (NM_001320872)	TTS (NM_001320872)	140	NM_001330127	29098	Hs.408233	NM_016492	ENSG00000108961	RANGRF	HSPC165|HSPC236|MOG1|RANGNRF	RAN guanine nucleotide release factor	protein-coding	3.63	4.36242	6.25074	3.24712
NB4_peak_3549	chr11	74170862	74171440	+	promoter-TSS (NM_016147)	promoter-TSS (NM_016147)	-132	NM_001286577	26005	Hs.557938	NM_015531	ENSG00000168014	C2CD3	OFD14	C2 domain containing 3 centriole elongation regulator	protein-coding	29.04	15.0199	32.8437	28.7494
NB4_peak_4534	chr12	122500792	122501115	-	promoter-TSS (NM_017612)	promoter-TSS (NM_017612)	-21	NM_001350938	55596	Hs.37706	NM_017612	ENSG00000033030	ZCCHC8	-	zinc finger CCHC-type containing 8	protein-coding	13.81	7.40485	11.3449	8.04127
NB4_peak_3844	chr12	6924230	6924687	+	promoter-TSS (NM_001007026)	promoter-TSS (NM_001007026)	-1	NM_001007026	1822	Hs.143766	NM_001940	ENSG00000111676	ATN1	B37|D12S755E|DRPLA|HRS|NOD	atrophin 1	protein-coding	6.87	7.41087	12.2119	8.84694
NB4_peak_14419	chr4	1072871	1073212	-	non-coding (NR_159501, exon 8 of 8)	non-coding (NR_159501, exon 8 of 8)	40523	NR_159501	285498	Hs.248290	NM_194439	ENSG00000178222	RNF212	ZHP3	ring finger protein 212	protein-coding	3.08	3.84196	6.25074	3.24712
NB4_peak_6507	chr16	28945502	28945951	+	Intergenic	Intergenic	-5271	NM_032815	84901	Hs.513470	NM_032815	ENSG00000176953	NFATC2IP	ESC2|NIP45|RAD60	nuclear factor of activated T cells 2 interacting protein	protein-coding	7.02	7.55958	14.3277	10.8673
NB4_peak_12578	chr20	46008214	46009045	+	promoter-TSS (NM_004994)	promoter-TSS (NM_004994)	-279	NM_004994	4318	Hs.297413	NM_004994	ENSG00000100985	MMP9	CLG4B|GELB|MANDP2|MMP-9	matrix metallopeptidase 9	protein-coding	7.5	4.24835	4.98931	2.10311
NB4_peak_9970	chr19	11346135	11346701	+	promoter-TSS (NM_198536)	promoter-TSS (NM_198536)	-101	NM_001080503	126075	Hs.631636	NM_001080503	ENSG00000183401	CCDC159	-	coiled-coil domain containing 159	protein-coding	28.09	14.5464	31.3661	27.3232
NB4_peak_4681	chr13	20993650	20994173	-	intron (NM_014572, intron 2 of 7)	intron (NM_014572, intron 2 of 7)	-44483	NR_104058	101930748	Hs.637638	NR_104058	ENSG00000233780	LINC00367	-	long intergenic non-protein coding RNA 367	ncRNA	9.94	5.47149	6.95302	3.91192
NB4_peak_7665	chr17	28719547	28720144	+	promoter-TSS (NR_000013)	promoter-TSS (NR_000013)	-140	NM_000984	6147	Hs.419463	NM_000984	ENSG00000198242	RPL23A	L23A|MDA20	ribosomal protein L23a	protein-coding	9.94	5.47149	6.95302	3.91192
NB4_peak_16475	chr7	99472628	99473052	+	promoter-TSS (NM_213603)	promoter-TSS (NM_213603)	-50	NM_001351001	285989	Hs.440384	NM_213603	ENSG00000198556	ZNF789	-	zinc finger protein 789	protein-coding	10.89	8.49282	12.1375	8.79416
NB4_peak_14560	chr4	18021775	18022188	-	promoter-TSS (NM_001365658)	promoter-TSS (NM_001365658)	-106	NM_001365663	254251	Hs.446201	NM_153686	ENSG00000178177	LCORL	MLR1	ligand dependent nuclear receptor corepressor like	protein-coding	14.99	7.9967	12.5229	9.14551
NB4_peak_10980	chr19	47351618	47351917	+	intron (NM_014681, intron 1 of 16)	MLT1K|LTR|ERVL-MaLR	2452	NM_014681	9704	Hs.151706	NM_014681	ENSG00000134815	DHX34	DDX34|HRH1	DExH-box helicase 34	protein-coding	4.81	4.84472	5.64624	2.70595
NB4_peak_4992	chr14	24242431	24242687	-	promoter-TSS (NM_001363668)	promoter-TSS (NM_001363668)	64	NM_001099274	26277	Hs.496191	NM_012461	ENSG00000092330	TINF2	DKCA3|TIN2	TERF1 interacting nuclear factor 2	protein-coding	9.31	5.15584	6.95302	3.91192
NB4_peak_7171	chr16	89602354	89602937	+	Intergenic	Intergenic	-10663	NM_001128141	1800	Hs.109	NM_004413	ENSG00000015413	DPEP1	MBD1|MDP|RDP	dipeptidase 1	protein-coding	7.97	8.4518	14.3277	10.8673
NB4_peak_17634	chr9	134215367	134216208	+	Intergenic	Intergenic	-51223	NR_023344	100151684	Hs.545589	NR_023344	ENSG00000221676	RNU6ATAC	RNU6ATAC1|U6ATAC	RNA, U6atac small nuclear (U12-dependent splicing)	snRNA	7.02	6.68602	10.2744	7.00461
NB4_peak_15057	chr5	142798463	142798898	+	intron (NM_001349547, intron 1 of 21)	intron (NM_001349547, intron 1 of 21)	27453	NM_001349547	23092	Hs.654668	NM_015071	ENSG00000145819	ARHGAP26	GRAF|GRAF1|OPHN1L|OPHN1L1	Rho GTPase activating protein 26	protein-coding	9.23	9.64144	18.7071	15.075
NB4_peak_16185	chr7	23473893	23474834	+	Intergenic	CpG	-3872	NM_006547	10643	Hs.700696	NM_006547	ENSG00000136231	IGF2BP3	CT98|IMP-3|IMP3|KOC|KOC1|VICKZ3	insulin like growth factor 2 mRNA binding protein 3	protein-coding	21.94	5.73443	11.7967	8.4797
NB4_peak_9524	chr19	3608734	3609134	+	intron (NR_038865, intron 1 of 3)	intron (NR_038865, intron 1 of 3)	1687	NR_038865	404665	Hs.719726	NM_001012712	ENSG00000226800	CACTIN-AS1	C19orf29-AS1|C19orf29OS	CACTIN antisense RNA 1	ncRNA	7.18	7.30451	12.0184	8.68229
NB4_peak_10214	chr19	14476709	14477022	-	TTS (NM_202468)	TTS (NM_202468)	-1511	NM_000955	5731	Hs.159360	NM_000955	ENSG00000160951	PTGER1	EP1	prostaglandin E receptor 1	protein-coding	9.94	6.83937	9.01459	5.84028
NB4_peak_10891	chr19	45643151	45643413	-	TTS (NR_130728)	TTS (NR_130728)	447	NM_001352053	24139	Hs.24178	NM_012155	ENSG00000125746	EML2	ELP70|EMAP-2|EMAP2	EMAP like 2	protein-coding	7.89	4.44563	4.98931	2.10311
NB4_peak_12101	chr2	231642587	231643110	+	Intergenic	Intergenic	49984	NM_152614	165100	Hs.98104	NM_152614	ENSG00000177673	TEX44	C2orf57	testis expressed 44	protein-coding	9.47	8.7246	13.6284	10.2092
NB4_peak_8435	chr17	74872831	74873531	-	promoter-TSS (NM_004110)	promoter-TSS (NM_004110)	-187	NR_047576	2232	Hs.69745	NM_004110	ENSG00000161513	FDXR	ADR|ADXR|ANOA	ferredoxin reductase	protein-coding	33.93	11.6441	29.0782	25.1012
NB4_peak_10672	chr19	38224050	38224527	-	promoter-TSS (NM_001289978)	promoter-TSS (NM_001289978)	-38	NM_001135155	8193	Hs.631576	NM_004647	ENSG00000011332	DPF1	BAF45b|NEUD4|neuro-d4	double PHD fingers 1	protein-coding	3.24	3.99066	6.25074	3.24712
NB4_peak_16425	chr7	75617533	75618271	-	intron (NM_005338, intron 1 of 30)	intron (NM_005338, intron 1 of 30)	-89779	NR_028059	5387	Hs.659871	NM_005395	ENSG00000127957	PMS2P3	PMS2L3|PMS2L9|PMS5|PMSR3	PMS1 homolog 2, mismatch repair system component pseudogene 3	pseudo	52.24	13.31	45.6216	41.2042
NB4_peak_13764	chr3	14303370	14303632	+	Intergenic	Intergenic	49067	NR_110135	101927565	Hs.306905	NR_110135	ENSG00000251576	LINC01267	-	long intergenic non-protein coding RNA 1267	ncRNA	5.37	4.54718	5.39333	2.4883
NB4_peak_15793	chr6	43369161	43369956	-	promoter-TSS (NM_014345)	promoter-TSS (NM_014345)	89	NM_014345	24149	Hs.509718	NM_014345	ENSG00000171467	ZNF318	HRIHFB2436|TZF|ZFP318	zinc finger protein 318	protein-coding	14.13	14.2513	30.3261	26.3108
NB4_peak_6819	chr16	69311102	69311441	+	promoter-TSS (NM_013245)	promoter-TSS (NM_013245)	-79	NM_013245	27183	Hs.128420	NM_013245	ENSG00000132612	VPS4A	SKD1|SKD1A|SKD2|VPS4|VPS4-1	vacuolar protein sorting 4 homolog A	protein-coding	16.49	4.37318	7.66459	4.58506
NB4_peak_1768	chr1	228557129	228557364	+	Intergenic	CpG	-44958	NM_001287262	100129094	Hs.730208	NM_001287262		BTNL10	BTN4|BUTR1	butyrophilin like 10	protein-coding	14.99	3.99835	6.17368	3.20441
NB4_peak_15698	chr6	35688694	35689284	-	promoter-TSS (NM_004117)	promoter-TSS (NM_004117)	-47	NM_001145777	2289	Hs.407190	NM_004117	ENSG00000096060	FKBP5	AIG6|FKBP51|FKBP54|P54|PPIase|Ptg-10	FKBP prolyl isomerase 5	protein-coding	4.18	4.88289	8.16291	5.02574
NB4_peak_5845	chr15	74906341	74907026	-	exon (NM_001321922, exon 1 of 5)	exon (NM_001321922, exon 1 of 5)	168	NM_001321921	57184	Hs.367690	NM_020447	ENSG00000178761	FAM219B	C15orf17	family with sequence similarity 219 member B	protein-coding	12.78	6.89192	10.1966	6.94954
NB4_peak_11554	chr2	38665905	38666316	+	promoter-TSS (NM_138801)	promoter-TSS (NM_138801)	-4	NM_138801	130589	Hs.435012	NM_138801	ENSG00000143891	GALM	BLOCK25|GLAT|HEL-S-63p|IBD1	galactose mutarotase	protein-coding	4.97	5.42863	7.11533	4.05814
NB4_peak_16752	chr8	26577413	26578026	+	promoter-TSS (NM_001386)	promoter-TSS (NM_001386)	-226	NM_001386	1808	Hs.593187	NM_001386	ENSG00000092964	DPYSL2	CRMP-2|CRMP2|DHPRP2|DRP-2|DRP2|N2A3|ULIP-2|ULIP2	dihydropyrimidinase like 2	protein-coding	3.47	4.21372	6.25074	3.24712
NB4_peak_7868	chr17	39980345	39981029	+	promoter-TSS (NM_002809)	promoter-TSS (NM_002809)	-120	NM_002809	5709	Hs.12970	NM_002809	ENSG00000108344	PSMD3	P58|RPN3|S3|TSTA2	proteasome 26S subunit, non-ATPase 3	protein-coding	16.18	16.1845	35.1855	31.0353
NB4_peak_5490	chr15	43800396	43800752	+	promoter-TSS (NM_001258031)	promoter-TSS (NM_001258031)	153	NM_001199885	25764	Hs.730672	NM_016400	ENSG00000242028	HYPK	C15orf63|HSPC136	huntingtin interacting protein K	protein-coding	5.6	5.50233	7.12547	4.05814
NB4_peak_8688	chr17	81119624	81119837	-	intron (NM_001080395, intron 12 of 13)	CpG	5643	NR_030394	724027		NR_030394	ENSG00000207736	MIR657	MIRN657|hsa-mir-657	microRNA 657	ncRNA	7.73	6.23817	7.94311	4.84849
NB4_peak_4154	chr12	56221746	56222376	-	promoter-TSS (NR_040053)	promoter-TSS (NR_040053)	-92	NM_194359	10193	Hs.524502	NM_005785	ENSG00000181852	RNF41	FLRF|NRDP1|SBBI03	ring finger protein 41	protein-coding	7.18	7.70828	14.3277	10.8673
NB4_peak_9229	chr19	1241432	1241953	+	promoter-TSS (NM_001687)	promoter-TSS (NM_001687)	-59	NM_001687	513	Hs.418668	NM_001687	ENSG00000099624	ATP5F1D	ATP5D|MC5DN5	ATP synthase F1 subunit delta	protein-coding	16.49	15.3445	29.1243	25.1468
NB4_peak_2296	chr10	96513478	96514181	-	promoter-TSS (NM_012465)	promoter-TSS (NM_012465)	97	NM_012465	7093	Hs.154296	NM_012465	ENSG00000095587	TLL2	-	tolloid like 2	protein-coding	5.6	6.22123	10.154	6.92128
NB4_peak_10283	chr19	16258491	16258863	+	Intergenic	Intergenic	60766	NM_032493	8907	Hs.71040	NM_032493	ENSG00000072958	AP1M1	AP47|CLAPM2|CLTNM|MU-1A	adaptor related protein complex 1 subunit mu 1	protein-coding	8.6	8.00123	11.9286	8.59506
NB4_peak_2153	chr10	71775190	71775768	+	intron (NM_022124, intron 36 of 67)	intron (NM_022124, intron 36 of 67)	-1959	NM_022153	64115	Hs.47382	NM_022153	ENSG00000107738	VSIR	B7-H5|B7H5|C10orf54|DD1alpha|Dies1|GI24|PD-1H|PP2135|SISP1|VISTA	V-set immunoregulatory receptor	protein-coding	21.23	18.5229	36.5112	32.3238
NB4_peak_15022	chr5	139746949	139747655	-	Intergenic	CpG	-1079	NR_105053	101929696	Hs.147408	NR_105052	ENSG00000249131	PSD2-AS1	-	PSD2 antisense RNA 1	ncRNA	3.87	4.58548	6.25074	3.24712
NB4_peak_10687	chr19	38652098	38652848	+	intron (NM_001322033, intron 1 of 20).2	intron (NM_001322033, intron 1 of 20).2	4824	NM_001322033	81	Hs.270291	NM_004924	ENSG00000130402	ACTN4	ACTININ-4|FSGS|FSGS1	actinin alpha 4	protein-coding	6.08	6.66735	12.2119	8.84694
NB4_peak_8544	chr17	77273632	77274043	-	TTS (NR_136503).2	TTS (NR_136503).2	-7662	NM_001293695	10801	Hs.440932	NM_006640	ENSG00000184640	SEPTIN9	AF17q25|MSF|MSF1|NAPB|PNUTL4|SEPT9|SINT1|SeptD1	septin 9	protein-coding	4.73	5.40336	8.16291	5.02574
NB4_peak_17544	chr9	130936320	130936768	-	intron (NM_001145106, intron 2 of 7)	intron (NM_001145106, intron 2 of 7)	2524	NM_001145106	84929	Hs.133205	NM_032843	ENSG00000130720	FIBCD1	-	fibrinogen C domain containing 1	protein-coding	7.58	7.94038	13.4117	10.0142
NB4_peak_7774	chr17	36544641	36546040	+	intron (NM_024835, intron 1 of 13).2	CpG	421	NM_024835	79893	Hs.514116	NM_024835	ENSG00000278311	GGNBP2	DIF-3|DIF3|LCRG1|LZK1|ZFP403|ZNF403	gametogenetin binding protein 2	protein-coding	21.15	7.38286	15.2573	11.7681
NB4_peak_10754	chr19	41262376	41262770	+	promoter-TSS (NM_144732)	promoter-TSS (NM_144732)	16	NM_144732	11100	Hs.155218	NM_007040	ENSG00000105323	HNRNPUL1	E1B-AP5|E1BAP5|HNRPUL1	heterogeneous nuclear ribonucleoprotein U like 1	protein-coding	4.97	5.33169	6.72664	3.70027
NB4_peak_12554	chr20	44966235	44966658	+	promoter-TSS (NM_006282)	promoter-TSS (NM_006282)	12	NR_038341	100505826	Hs.196065	NR_038341	ENSG00000227477	STK4-AS1	-	STK4 antisense RNA 1 (head to head)	ncRNA	11.44	8.88738	13.6158	10.2092
NB4_peak_16084	chr7	2104082	2104584	-	intron (NM_001013837, intron 11 of 18)	intron (NM_001013837, intron 11 of 18)	-15281	NR_145797	109623488		NR_145797		SNORA114	-	small nucleolar RNA, H/ACA box 114	snoRNA	16.18	8.58854	14.9606	11.4837
NB4_peak_17551	chr9	131270361	131270983	-	intron (NM_033387, intron 1 of 1)	intron (NM_033387, intron 1 of 1)	5838	NM_033387	286336	Hs.143878	NM_033387	ENSG00000126882	FAM78A	C9orf59	family with sequence similarity 78 member A	protein-coding	13.1	10.0711	16.6736	13.1153
NB4_peak_2255	chr10	78973480	78974218	-	intron (NR_015429, intron 3 of 7)	CpG	93599	NR_024429	283050	Hs.309176	NR_015429	ENSG00000224596	ZMIZ1-AS1	-	ZMIZ1 antisense RNA 1	ncRNA	8.21	4.60346	5.94877	2.98231
NB4_peak_3899	chr12	12725099	12725691	+	promoter-TSS (NM_001130415)	promoter-TSS (NM_001130415)	-522	NM_001130415	81575	Hs.23388	NM_030817	ENSG00000178878	APOLD1	VERGE	apolipoprotein L domain containing 1	protein-coding	9.15	7.25276	10.6968	7.41369
NB4_peak_12762	chr20	62065831	62066168	+	promoter-TSS (NM_003185)	promoter-TSS (NM_003185)	-189	NM_003185	6874	Hs.18857	NM_003185	ENSG00000130699	TAF4	TAF2C|TAF2C1|TAF4A|TAFII130|TAFII135	TATA-box binding protein associated factor 4	protein-coding	7.97	6.40727	7.94311	4.84849
NB4_peak_667	chr1	27568408	27568834	-	intron (NM_001029882, intron 1 of 6)	CpG	34873	NM_001029882	27245	Hs.469280	NM_001029882	ENSG00000126705	AHDC1	MRD25	AT-hook DNA binding motif containing 1	protein-coding	14.6	5.19961	8.41215	5.27034
NB4_peak_11422	chr19	58543853	58544628	+	5' UTR (NM_005762, exon 1 of 17)	5' UTR (NM_005762, exon 1 of 17)	176	NM_005762	10155	Hs.467408	NM_005762	ENSG00000130726	TRIM28	KAP1|PPP1R157|RNF96|TF1B|TIF1B	tripartite motif containing 28	protein-coding	45.06	9.21182	31.7444	27.6892
NB4_peak_17749	chr9	136728662	136729490	-	promoter-TSS (NR_024542)	promoter-TSS (NR_024542)	-892	NR_024542	84973	Hs.495480	NR_003672	ENSG00000233016	SNHG7	NCRNA00061	small nucleolar RNA host gene 7	ncRNA	4.02	4.65235	7.59266	4.51396
NB4_peak_8724	chr17	81395072	81395636	+	Intergenic	CpG	-4020	NM_001291324	57597	Hs.514580	NM_024696	ENSG00000266074	BAHCC1	BAHD2	BAH domain and coiled-coil containing 1	protein-coding	37.64	19.3207	45.1415	40.7395
NB4_peak_16312	chr7	66844622	66845222	-	promoter-TSS (NR_003934)	promoter-TSS (NR_003934)	-96	NR_003934	729156	Hs.709878	NR_003934	ENSG00000230583	GTF2IRD1P1	-	GTF2I repeat domain containing 1 pseudogene 1	pseudo	12.23	6.61573	10.1966	6.94954
NB4_peak_4401	chr12	113245645	113246261	+	intron (NM_001351347, intron 1 of 26)	intron (NM_001351347, intron 1 of 26)	1585	NM_001351347	53373	Hs.524763	NM_017901	ENSG00000186815	TPCN1	TPC1	two pore segment channel 1	protein-coding	21.07	11.0348	21.4658	17.7311
NB4_peak_17125	chr9	33816324	33817330	+	promoter-TSS (NM_017811)	promoter-TSS (NM_017811)	-333	NM_017811	54926	Hs.643648	NM_017811	ENSG00000107341	UBE2R2	CDC34B|E2-CDC34B|UBC3B	ubiquitin conjugating enzyme E2 R2	protein-coding	36.38	33.3739	77.2598	72.1665
NB4_peak_13620	chr22	50189935	50191820	+	intron (NM_001320487, intron 1 of 9)	intron (NM_001320487, intron 1 of 9)	290	NM_001320488	80305	Hs.517731	NM_025204	ENSG00000170638	TRABD	LP6054|PP2447	TraB domain containing	protein-coding	19.65	18.772	38.4275	34.1951
NB4_peak_3901	chr12	13000164	13000609	+	promoter-TSS (NR_002774)	promoter-TSS (NR_002774)	-56	NR_002774	93164	Hs.593282	NR_002774	ENSG00000183935	HTR7P1	HTR7P	5-hydroxytryptamine receptor 7 pseudogene 1	pseudo	8.05	7.54091	11.9286	8.59506
NB4_peak_7080	chr16	88655552	88656166	-	intron (NM_002461, intron 5 of 9)	intron (NM_002461, intron 5 of 9)	-4806	NM_000101	1535	Hs.513803	NM_000101	ENSG00000051523	CYBA	p22-PHOX	cytochrome b-245 alpha chain	protein-coding	22.65	16.8914	31.7315	27.6771
NB4_peak_397	chr1	17232192	17232510	+	intron (NM_013358, intron 10 of 15).2	AluJr|SINE|Alu	-16747	NM_016233	51702	Hs.149195	NM_016233	ENSG00000142619	PADI3	PAD3|PDI3|UHS1	peptidyl arginine deiminase 3	protein-coding	6.47	6.2257	8.67112	5.50688
NB4_peak_309	chr1	15345896	15346256	+	intron (NM_052929, intron 17 of 30)	L3|LINE|CR1	-2193	NR_148918	101927417	Hs.715313	NR_148918	ENSG00000233485	LOC101927417	-	uncharacterized LOC101927417	ncRNA	8.92	4.95856	5.94877	2.98231
NB4_peak_13857	chr3	47381430	47381651	+	intron (NM_015466, intron 1 of 24)	CpG	519	NM_001304482	25930	Hs.25524	NM_015466	ENSG00000076201	PTPN23	HD-PTP|HDPTP|PTP-TD14	protein tyrosine phosphatase non-receptor type 23	protein-coding	5.21	5.17353	7.12547	4.05814
NB4_peak_13608	chr22	49993304	49993673	-	3' UTR (NM_001371417, exon 15 of 15)	3' UTR (NM_001371417, exon 15 of 15)	19277	NM_001371417									3.24	3.99066	6.25074	3.24712
NB4_peak_742	chr1	31065465	31066124	-	promoter-TSS (NM_014676)	promoter-TSS (NM_014676)	-77	NM_014676	9698	Hs.281707	NM_014676	ENSG00000134644	PUM1	HSPUM|PUMH|PUMH1|PUML1|SCA47	pumilio RNA binding family member 1	protein-coding	10.42	10.7567	20.961	17.2379
NB4_peak_11073	chr19	48741512	48741763	-	intron (NM_182575, intron 8 of 9)	intron (NM_182575, intron 8 of 9)	-1027	NM_017805	54922	Hs.233955	NM_017805	ENSG00000105538	RASIP1	RAIN	Ras interacting protein 1	protein-coding	5.21	4.63301	5.79463	2.84558
NB4_peak_1442	chr1	160862606	160863039	-	promoter-TSS (NM_016382)	promoter-TSS (NM_016382)	65	NM_001166663	51744	Hs.157872	NM_016382	ENSG00000122223	CD244	2B4|NAIL|NKR2B4|Nmrk|SLAMF4	CD244 molecule	protein-coding	7.02	6.68602	10.2744	7.00461
NB4_peak_9568	chr19	4328195	4328782	-	intron (NM_001013841, intron 6 of 12)	intron (NM_001013841, intron 6 of 12)	10339	NM_017720	55620	Hs.194385	NM_017720	ENSG00000178078	STAP2	BKS	signal transducing adaptor family member 2	protein-coding	25.33	13.1655	27.0236	23.1062
NB4_peak_13256	chr22	28955846	28956220	+	intron (NM_032173, intron 1 of 8)	intron (NM_032173, intron 1 of 8)	38644	NM_032173	84133	Hs.604200	NM_032173	ENSG00000183579	ZNRF3	BK747E2.3|RNF203	zinc and ring finger 3	protein-coding	3.39	4.13936	6.25074	3.24712
NB4_peak_16677	chr7	158559437	158559779	-	intron (NM_130843, intron 1 of 21)	intron (NM_130843, intron 1 of 21)	-17832	NM_001308268	5799	Hs.490789	NM_002847	ENSG00000155093	PTPRN2	IA-2beta|IAR|ICAAR|PTPRP|R-PTP-N2	protein tyrosine phosphatase receptor type N2	protein-coding	6.39	6.59993	10.1937	6.94954
NB4_peak_10798	chr19	42283634	42284532	+	promoter-TSS (NM_015125)	promoter-TSS (NM_015125)	-582	NM_015125	23152	Hs.388236	NM_015125	ENSG00000079432	CIC	MRD45	capicua transcriptional repressor	protein-coding	13.1	4.69983	7.53305	4.46028
NB4_peak_8680	chr17	81034751	81035155	+	promoter-TSS (NM_017451)	promoter-TSS (NM_017451)	-198	NM_006340	10458	Hs.128316	NM_006340	ENSG00000175866	BAIAP2	BAP2|FLAF3|IRSP53	BAI1 associated protein 2	protein-coding	9.39	8.65883	13.6284	10.2092
NB4_peak_11687	chr2	69693349	69693954	+	intron (NM_001320698, intron 2 of 14)	intron (NM_001320698, intron 2 of 14)	-48483	NM_001365496	307	Hs.422986	NM_001153	ENSG00000196975	ANXA4	ANX4|HEL-S-274|P32.5|PAP-II|PIG28|PP4-X|ZAP36	annexin A4	protein-coding	28.25	24.3756	51.3006	46.7595
NB4_peak_13697	chr3	9715833	9716044	+	intron (NM_001308388, intron 12 of 19)	intron (NM_001308388, intron 12 of 19)	12105	NM_153635	151835	Hs.121335	NM_153635	ENSG00000144550	CPNE9	-	copine family member 9	protein-coding	3.47	4.14088	5.79561	2.84558
NB4_peak_18114	chrX	130091623	130091918	-	intron (NM_001127197, intron 1 of 8)	MIR3|SINE|MIR	18730	NM_001421	2000	Hs.271940	NM_001421	ENSG00000102034	ELF4	ELFR|MEF	E74 like ETS transcription factor 4	protein-coding	5.37	5.58426	8.03261	4.92495
NB4_peak_16074	chr7	1940277	1940821	-	promoter-TSS (NM_001304525)	promoter-TSS (NM_001304525)	22	NM_001304525	8379	Hs.654838	NM_003550	ENSG00000002822	MAD1L1	MAD1|PIG9|TP53I9|TXBP181	mitotic arrest deficient 1 like 1	protein-coding	24.78	12.8893	25.6079	21.7324
NB4_peak_9078	chr19	570833	571931	+	promoter-TSS (NM_198591)	promoter-TSS (NM_198591)	99	NM_198591	682	Hs.501293	NM_001728	ENSG00000172270	BSG	5F7|CD147|EMMPRIN|EMPRIN|OK|SLC7A11|TCSF	basigin (Ok blood group)	protein-coding	13.34	13.2743	26.3296	22.4441
NB4_peak_15250	chr5	179923433	179923824	+	Intergenic	MER57B2|LTR|ERV1	-15731	NM_015043	23061	Hs.155829	NM_015043	ENSG00000197226	TBC1D9B	GRAMD9B	TBC1 domain family member 9B	protein-coding	4.26	4.95724	8.16291	5.02574
NB4_peak_12764	chr20	62122043	62122492	+	promoter-TSS (NM_144703)	promoter-TSS (NM_144703)	-208	NM_144703	149986	Hs.105379	NM_144703	ENSG00000149657	LSM14B	C20orf40|FAM61B|FT005|LSM13|RAP55B|bA11M20.3	LSM family member 14B	protein-coding	20.52	7.17243	14.2141	10.7755
NB4_peak_13819	chr3	44439512	44440184	+	3' UTR (NM_181489, exon 8 of 8)	3' UTR (NM_181489, exon 8 of 8)	11926	NR_144436	100506319	Hs.180744	NR_144436	ENSG00000283036	LINC01988	-	long intergenic non-protein coding RNA 1988	ncRNA	33.06	17.0322	38.8919	34.6422
NB4_peak_1448	chr1	161083282	161083974	-	intron (NM_030916, intron 1 of 8)	intron (NM_030916, intron 1 of 8)	5930	NM_030916	81607	Hs.492490	NM_030916	ENSG00000143217	NECTIN4	EDSS1|LNIR|PRR4|PVRL4|nectin-4	nectin cell adhesion molecule 4	protein-coding	33.38	28.65	62.3195	57.5364
NB4_peak_4375	chr12	111434897	111435250	+	intron (NM_001291424, intron 1 of 6)	intron (NM_001291424, intron 1 of 6)	211	NM_001291424	10019	Hs.506784	NM_005475	ENSG00000111252	SH2B3	IDDM20|LNK	SH2B adaptor protein 3	protein-coding	8.92	8.26427	11.9286	8.59506
NB4_peak_4134	chr12	54399396	54399636	+	intron (NM_002205, intron 27 of 29)	intron (NM_002205, intron 27 of 29)	-8218	NM_001130968	25946	Hs.505653	NM_015481	ENSG00000161642	ZNF385A	HZF|RZF|ZFP385|ZNF385	zinc finger protein 385A	protein-coding	4.1	4.72542	7.59266	4.51396
NB4_peak_7595	chr17	18314839	18315403	+	promoter-TSS (NM_001320759).2	promoter-TSS (NM_001320759).2	-127	NM_001320759	7156	Hs.592115	NM_004618	ENSG00000177302	TOP3A	MGRISCE2|PEOB5|TOP3|ZGRF7	DNA topoisomerase III alpha	protein-coding	19.1	10.0484	18.7993	15.1565
NB4_peak_1445	chr1	161045042	161046125	-	promoter-TSS (NM_001276373)	promoter-TSS (NM_001276373)	394	NM_007122	7391	Hs.414880	NM_007122	ENSG00000158773	USF1	FCHL|FCHL1|HYPLIP1|MLTF|MLTFI|UEF|bHLHb11	upstream transcription factor 1	protein-coding	7.73	5.4584	6.61114	3.59977
NB4_peak_4356	chr12	110688864	110690036	-	promoter-TSS (NM_032369)	promoter-TSS (NM_032369)	327	NM_001256413	84329	Hs.211511	NM_032369	ENSG00000122986	HVCN1	HV1|VSOP	hydrogen voltage gated channel 1	protein-coding	5.29	5.92382	10.154	6.92128
NB4_peak_5694	chr15	68229382	68229911	-	promoter-TSS (NM_017882)	promoter-TSS (NM_017882)	82	NM_017882	54982	Hs.584921	NM_017882	ENSG00000128973	CLN6	CLN4A|HsT18960|nclf	CLN6 transmembrane ER protein	protein-coding	13.49	4.83135	7.53305	4.46028
NB4_peak_12318	chr20	4822295	4823906	-	intron (NM_014737, intron 1 of 11)	CpG	508	NM_014737	9770	Hs.631504	NM_014737	ENSG00000101265	RASSF2	CENP-34|RASFADIN	Ras association domain family member 2	protein-coding	26.59	25.999	60.795	56.0405
NB4_peak_5683	chr15	67120997	67121509	+	intron (NM_005902, intron 1 of 8)	intron (NM_005902, intron 1 of 8)	-4463	NM_001145102	4088	Hs.727986	NM_005902	ENSG00000166949	SMAD3	HSPC193|HsT17436|JV15-2|LDS1C|LDS3|MADH3	SMAD family member 3	protein-coding	7.58	7.94038	13.4117	10.0142
NB4_peak_12838	chr20	63706874	63708619	+	promoter-TSS (NM_032527)	promoter-TSS (NM_032527)	107	NM_001267548	10139	Hs.389277	NM_003224	ENSG00000101246	ARFRP1	ARL18|ARP|Arp1	ADP ribosylation factor related protein 1	protein-coding	33.22	24.4444	52.1688	47.6045
NB4_peak_11990	chr2	196239647	196239983	-	intron (NM_020760, intron 21 of 28)	intron (NM_020760, intron 21 of 28)	-20209	NR_110226	101927482	Hs.191841	NR_110225		HECW2-AS1	-	HECW2 antisense RNA 1	ncRNA	6.39	6.71993	10.7404	7.45408
NB4_peak_7423	chr17	7834530	7836109	+	Intergenic	CpG	-4587	NM_001348716	23135	Hs.223678	NM_001080424	ENSG00000132510	KDM6B	JMJD3	lysine demethylase 6B	protein-coding	50.35	17.1154	51.6897	47.1332
NB4_peak_16561	chr7	118183959	118184266	+	promoter-TSS (NM_016200)	promoter-TSS (NM_016200)	-52	NM_016200	51691	Hs.655046	NM_016200	ENSG00000128534	LSM8	NAA38	LSM8 homolog, U6 small nuclear RNA associated	protein-coding	5.92	5.76537	7.12547	4.05814
NB4_peak_1300	chr1	153946516	153946959	-	promoter-TSS (NM_014856)	promoter-TSS (NM_014856)	-19	NM_014856	9909	Hs.744878	NM_014856	ENSG00000198837	DENND4B	KIAA0476	DENN domain containing 4B	protein-coding	9.15	5.07693	6.95302	3.91192
NB4_peak_5408	chr15	40104822	40105561	-	intron (NM_001003940, intron 3 of 4)	intron (NM_001003940, intron 3 of 4)	895	NM_001003942	90427	Hs.591104	NM_033503	ENSG00000104081	BMF	-	Bcl2 modifying factor	protein-coding	4.73	4.55139	5.09812	2.2087
NB4_peak_14299	chr3	194486178	194487248	+	promoter-TSS (NR_033929)	promoter-TSS (NR_033929)	289	NM_001367549	79572	Hs.529609	NM_024524	ENSG00000133657	ATP13A3	AFURS1	ATPase 13A3	protein-coding	11.6	6.30008	9.08008	5.89468
NB4_peak_4738	chr13	30870428	30870770	+	Intergenic	Intergenic	-11963	NR_103813	440132	Hs.729493	NR_103813	ENSG00000236094	LINC00545	-	long intergenic non-protein coding RNA 545	ncRNA	5.76	4.82902	5.39333	2.4883
NB4_peak_10372	chr19	17496268	17496775	+	intron (NR_147835, intron 1 of 2)	intron (NR_147835, intron 1 of 2)	-15128	NM_012088	25796	Hs.466165	NM_012088	ENSG00000130313	PGLS	6PGL|HEL-S-304	6-phosphogluconolactonase	protein-coding	17.12	17.0767	37.6531	33.433
NB4_peak_16698	chr8	8227851	8228706	+	promoter-TSS (NR_147089)	promoter-TSS (NR_147089)	-292	NR_024361	286042	Hs.656318	NR_024361	ENSG00000173295	FAM86B3P	-	family with sequence similarity 86, member A pseudogene	pseudo	32.67	12.0249	29.2728	25.2942
NB4_peak_1348	chr1	155208489	155209394	+	promoter-TSS (NM_001252607)	promoter-TSS (NM_001252607)	242	NM_002455	4580	Hs.490874	NM_002455	ENSG00000173171	MTX1	MTX|MTXN	metaxin 1	protein-coding	14.52	12.9333	22.6824	18.9143
NB4_peak_12995	chr21	38831330	38832072	+	Intergenic	Intergenic	25772	NM_005239	2114	Hs.644231	NM_005239	ENSG00000157557	ETS2	ETS2IT1	ETS proto-oncogene 2, transcription factor	protein-coding	23.28	22.8762	52.9137	48.3379
NB4_peak_13518	chr22	43015000	43015469	-	promoter-TSS (NM_001349971)	promoter-TSS (NM_001349971)	-58	NM_001349969	11252	Hs.162877	NM_007229	ENSG00000100266	PACSIN2	SDPII	protein kinase C and casein kinase substrate in neurons 2	protein-coding	17.91	9.45658	16.2172	12.6904
NB4_peak_7132	chr16	88975489	88975930	-	intron (NM_005187, intron 1 of 11)	intron (NM_005187, intron 1 of 11)	1498	NM_005187	863	Hs.513811	NM_005187	ENSG00000129993	CBFA2T3	ETO2|MTG16|MTGR2|RUNX1T3|ZMYND4	CBFA2/RUNX1 partner transcriptional co-repressor 3	protein-coding	7.26	4.12998	4.98931	2.10311
NB4_peak_13560	chr22	45602812	45603102	+	Intergenic	Intergenic	2690	NR_131244	100506737	Hs.517692	NR_131244	ENSG00000238120	LINC01589	TCONS_00029353	long intergenic non-protein coding RNA 1589	ncRNA	3.08	3.84196	6.25074	3.24712
NB4_peak_14581	chr4	39458841	39459227	+	promoter-TSS (NM_000661)	promoter-TSS (NM_000661)	10	NM_001278592	11019	Hs.550502	NM_006859	ENSG00000121897	LIAS	HGCLAS|HUSSY-01|LAS|LIP1|LS|PDHLD	lipoic acid synthetase	protein-coding	8.68	4.84019	5.94877	2.98231
NB4_peak_15475	chr6	27388563	27389083	+	5' UTR (NM_001322289, exon 1 of 4)	5' UTR (NM_001322289, exon 1 of 4)	105	NM_001322289	346157	Hs.651176	NM_001013719	ENSG00000124613	ZNF391	dJ153G14.3	zinc finger protein 391	protein-coding	5.37	5.99817	10.154	6.92128
NB4_peak_2614	chr11	575668	576651	+	promoter-TSS (NR_026967)	promoter-TSS (NR_026967)	-274	NR_026967	143666	Hs.337054	NR_026967		LOC143666	-	uncharacterized LOC143666	ncRNA	32.28	16.6376	37.36	33.151
NB4_peak_8945	chr18	9913461	9914248	+	promoter-TSS (NM_003574)	promoter-TSS (NM_003574)	-162	NM_003574	9218	Hs.165195	NM_003574	ENSG00000101558	VAPA	VAP-33|VAP-A|VAP33|hVAP-33	VAMP associated protein A	protein-coding	14.52	7.75996	12.5229	9.14551
NB4_peak_9792	chr19	8321227	8321804	+	promoter-TSS (NR_135539)	promoter-TSS (NR_135539)	19	NM_001031	6234	Hs.153177	NM_001031	ENSG00000233927	RPS28	DBA15|S28|eS28	ribosomal protein S28	protein-coding	22.1	7.69851	16.3197	12.7901
NB4_peak_12867	chr20	63956300	63956657	-	promoter-TSS (NR_148435)	promoter-TSS (NR_148435)	-62	NR_126526	54963	Hs.504998	NM_017859	ENSG00000198276	UCKL1	UCK1L|URKL1	uridine-cytidine kinase 1 like 1	protein-coding	13.34	10.2402	16.6736	13.1153
NB4_peak_4672	chr13	20127518	20128208	+	Intergenic	CpG	25162	NR_126380	104355137	Hs.578016	NR_126380	ENSG00000236076	LINC01072	-	long intergenic non-protein coding RNA 1072	ncRNA	6.39	6.71993	10.7404	7.45408
NB4_peak_5633	chr15	65286258	65287218	-	5' UTR (NM_017851, exon 1 of 6)	5' UTR (NM_017851, exon 1 of 6)	145	NM_001316943	54956	Hs.30634	NM_017851	ENSG00000138617	PARP16	ARTD15|C15orf30|pART15	poly(ADP-ribose) polymerase family member 16	protein-coding	17.68	9.33821	16.2172	12.6904
NB4_peak_13990	chr3	52239497	52239709	+	promoter-TSS (NM_007284)	promoter-TSS (NM_007284)	365	NR_135307	101929054	Hs.281931	NR_135307	ENSG00000243224	LOC101929054	-	uncharacterized LOC101929054	ncRNA	4.02	4.18712	5.64624	2.70595
NB4_peak_7513	chr17	10152005	10152370	-	intron (NM_201433, intron 1 of 13)	intron (NM_201433, intron 1 of 13)	46419	NM_201433	8522	Hs.462214	NM_003644	ENSG00000007237	GAS7	-	growth arrest specific 7	protein-coding	3.55	4.21395	5.79561	2.84558
NB4_peak_8552	chr17	77363780	77364323	+	intron (NM_006640, intron 1 of 10)	intron (NM_006640, intron 1 of 10)	-9286	NM_001113493	10801	Hs.440932	NM_006640	ENSG00000184640	SEPTIN9	AF17q25|MSF|MSF1|NAPB|PNUTL4|SEPT9|SINT1|SeptD1	septin 9	protein-coding	4.02	4.73418	8.16291	5.02574
NB4_peak_11278	chr19	51607983	51608317	+	Intergenic	Intergenic	-13770	NR_034159	729975	Hs.716785	NR_034159		LINC01530	-	long intergenic non-protein coding RNA 1530	ncRNA	3.55	4.28807	6.25074	3.24712
NB4_peak_518	chr1	24190159	24190689	+	Intergenic	Charlie13a|DNA|hAT-Charlie	-3135	NM_173064	163702	Hs.221375	NM_170743	ENSG00000185436	IFNLR1	CRF2/12|IFNLR|IL-28R1|IL28RA|LICR2	interferon lambda receptor 1	protein-coding	8.6	9.04662	16.4945	12.9464
NB4_peak_6309	chr16	4253722	4254258	-	promoter-TSS (NR_039999)	promoter-TSS (NR_039999)	-201	NR_039999	100507501	Hs.632979	NR_039999		LINC01569	-	long intergenic non-protein coding RNA 1569	ncRNA	24.7	12.8498	25.6079	21.7324
NB4_peak_923	chr1	43389745	43390115	+	promoter-TSS (NM_001365999)	promoter-TSS (NM_001365999)	31	NM_015284	23334	Hs.643560	NM_015284	ENSG00000198198	SZT2	C1orf84|EIEE18|KIAA0467|SZT2A|SZT2B	SZT2 subunit of KICSTOR complex	protein-coding	10.1	9.25068	15.3694	11.8657
NB4_peak_540	chr1	25037225	25037505	+	Intergenic	Intergenic	13862	NR_039623	100616365		NR_039623	ENSG00000264371	MIR4425	-	microRNA 4425	ncRNA	3.47	4.0656	5.4149	2.50472
NB4_peak_14712	chr4	183504261	183505205	+	promoter-TSS (NM_001564)	promoter-TSS (NM_001564)	-218	NR_033995	389247	Hs.385787	NR_033995		LOC389247	-	uncharacterized LOC389247	ncRNA	15.86	8.43072	13.7287	10.2986
NB4_peak_3157	chr11	64778217	64779260	-	promoter-TSS (NM_001346409)	promoter-TSS (NM_001346409)	106	NM_201995	7536	Hs.502829	NM_004630	ENSG00000168066	SF1	BBP|D11S636|MBBP|ZCCHC25|ZFM1|ZNF162	splicing factor 1	protein-coding	87.99	29.6625	108.636	102.932
NB4_peak_1011	chr1	52366086	52366495	-	promoter-TSS (NM_001330585)	promoter-TSS (NM_001330585)	-85	NM_032449	200014	Hs.591451	NM_032449	ENSG00000154222	CC2D1B	-	coiled-coil and C2 domain containing 1B	protein-coding	17.44	9.21984	16.2172	12.6904
NB4_peak_4439	chr12	120116609	120117122	-	promoter-TSS (NM_001167606)	promoter-TSS (NM_001167606)	-112	NM_006861	11021	Hs.524788	NM_006861	ENSG00000111737	RAB35	H-ray|RAB1C|RAY	RAB35, member RAS oncogene family	protein-coding	21.39	7.46177	15.2573	11.7681
NB4_peak_2406	chr10	102678843	102679101	-	intron (NM_004311, intron 5 of 5)	intron (NM_004311, intron 5 of 5)	34477	NM_030912	81603	Hs.336810	NM_030912	ENSG00000171206	TRIM8	GERP|RNF27	tripartite motif containing 8	protein-coding	4.26	4.87156	7.59266	4.51396
NB4_peak_13549	chr22	45226069	45226524	-	intron (NM_001009880, intron 1 of 9)	MIR3|SINE|MIR	-13830	NM_015264	23313	Hs.592207	NM_015264	ENSG00000100364	KIAA0930	C22orf9|LSC3	KIAA0930	protein-coding	5.6	5.50233	7.12547	4.05814
NB4_peak_9228	chr19	1240122	1240545	+	Intergenic	CpG	-1418	NM_001687	513	Hs.418668	NM_001687	ENSG00000099624	ATP5F1D	ATP5D|MC5DN5	ATP synthase F1 subunit delta	protein-coding	10.73	3.91071	5.08049	2.19163
NB4_peak_14351	chr3	196247009	196247242	-	intron (NM_005017, intron 6 of 9)	MIRc|SINE|MIR	30591	NM_152672	200931	Hs.630585	NM_152672	ENSG00000163959	SLC51A	OSTA|OSTalpha	solute carrier family 51 alpha subunit	protein-coding	7.89	4.44563	4.98931	2.10311
NB4_peak_5069	chr14	64708632	64708934	+	intron (NM_001308147, intron 1 of 16)	intron (NM_001308147, intron 1 of 16)	4359	NM_001308147	26030	Hs.509637	NM_015549	ENSG00000126822	PLEKHG3	ARHGEF43|KIAA0599	pleckstrin homology and RhoGEF domain containing G3	protein-coding	3.87	4.50622	5.79561	2.84558
NB4_peak_7102	chr16	88785157	88786061	-	promoter-TSS (NM_001142864)	promoter-TSS (NM_001142864)	-389	NM_001142864	9780	Hs.377001	NM_001142864	ENSG00000103335	PIEZO1	DHS|FAM38A|LMPH3|LMPHM6|Mib	piezo type mechanosensitive ion channel component 1	protein-coding	5.13	5.10777	7.12547	4.05814
NB4_peak_14305	chr3	194598508	194599412	-	intron (NM_138399, intron 9 of 10)	intron (NM_138399, intron 9 of 10)	14692	NR_047573	100507297	Hs.586059	NR_047573		TMEM44-AS1	-	TMEM44 antisense RNA 1	ncRNA	42.14	40.6464	104.936	99.3062
NB4_peak_7256	chr17	1592811	1593277	-	intron (NM_001321364, intron 6 of 14).2	intron (NM_001321364, intron 6 of 14).2	11990	NM_001284499	124935	Hs.160550	NM_152346	ENSG00000167703	SLC43A2	LAT4	solute carrier family 43 member 2	protein-coding	3.31	4.06501	6.25074	3.24712
NB4_peak_14213	chr3	170310221	170310459	+	Intergenic	Intergenic	-47375	NM_005414	6498	Hs.536655	NM_005414	ENSG00000136603	SKIL	SNO|SnoA|SnoI|SnoN	SKI like proto-oncogene	protein-coding	3.95	4.49603	5.4149	2.50472
NB4_peak_9716	chr19	6862760	6863087	+	Intergenic	Intergenic	-24656	NM_001974	2015	Hs.2375	NM_001974	ENSG00000174837	ADGRE1	EMR1|TM7LN3	adhesion G protein-coupled receptor E1	protein-coding	4.66	5.23689	7.59266	4.51396
NB4_peak_1509	chr1	181088334	181089328	+	5' UTR (NM_016545, exon 1 of 1)	5' UTR (NM_016545, exon 1 of 1)	131	NM_016545	51278	Hs.15725	NM_016545	ENSG00000162783	IER5	SBBI48	immediate early response 5	protein-coding	10.5	10.8311	20.961	17.2379
NB4_peak_10063	chr19	12836257	12836700	-	Intergenic	Intergenic	-1050	NM_031429	83546	Hs.21162	NM_031429	ENSG00000132026	RTBDN	-	retbindin	protein-coding	5.68	6.29558	10.154	6.92128
NB4_peak_10704	chr19	39412299	39412795	+	promoter-TSS (NM_001351693)	promoter-TSS (NM_001351693)	-122	NM_001351693	64857	Hs.631574	NM_022835	ENSG00000090924	PLEKHG2	ARHGEF42|CLG|CTB-60E11.4|LDAMD	pleckstrin homology and RhoGEF domain containing G2	protein-coding	9.15	8.46155	13.6284	10.2092
NB4_peak_581	chr1	26111484	26111885	+	promoter-TSS (NM_001243533)	promoter-TSS (NM_001243533)	-140	NM_001243533	149420	Hs.468801	NM_152835	ENSG00000175087	PDIK1L	CLIK1L|STK35L2	PDLIM1 interacting kinase 1 like	protein-coding	14.2	5.06809	8.41215	5.27034
NB4_peak_17135	chr9	34522923	34523291	-	promoter-TSS (NM_198573)	promoter-TSS (NM_198573)	-117	NM_198573	375704	Hs.522085	NM_198573	ENSG00000168913	ENHO	C9orf165|UNQ470	energy homeostasis associated	protein-coding	10.02	3.67397	5.08049	2.19163
NB4_peak_9409	chr19	2475829	2476230	+	promoter-TSS (NM_015675)	promoter-TSS (NM_015675)	-98	NM_015675	4616	Hs.110571	NM_015675	ENSG00000099860	GADD45B	GADD45BETA|MYD118	growth arrest and DNA damage inducible beta	protein-coding	25.96	13.4811	27.0236	23.1062
NB4_peak_5345	chr14	105481888	105482318	+	Intergenic	Intergenic	-4783	NM_001311	1396	Hs.70327	NM_001311	ENSG00000213145	CRIP1	CRHP|CRIP|CRP-1|CRP1	cysteine rich protein 1	protein-coding	6.31	6.41492	9.73268	6.52461
NB4_peak_9131	chr19	827541	828096	+	promoter-TSS (NM_001700)	promoter-TSS (NM_001700)	-19	NM_001700	566	Hs.72885	NM_001700	ENSG00000172232	AZU1	AZAMP|AZU|CAP37|HBP|HUMAZUR|NAZC|hHBP	azurocidin 1	protein-coding	11.28	10.4106	17.6892	14.0929
NB4_peak_15760	chr6	41895195	41896115	-	promoter-TSS (NM_018561)	promoter-TSS (NM_018561)	-280	NM_018561	25862	Hs.593575	NM_018561	ENSG00000164663	USP49	-	ubiquitin specific peptidase 49	protein-coding	14.52	7.75996	12.5229	9.14551
NB4_peak_2021	chr10	42952323	42952706	+	Intergenic	Intergenic	28993	NR_126352	104266963	Hs.559152	NR_126352	ENSG00000229630	LINC01264	-	long intergenic non-protein coding RNA 1264	ncRNA	8.84	8.19851	11.9286	8.59506
NB4_peak_13425	chr22	38034603	38035008	+	intron (NM_001301130, intron 5 of 5)	intron (NM_001301130, intron 5 of 5)	-22450	NM_001039584	9463	Hs.180871	NM_012407	ENSG00000100151	PICK1	PICK|PRKCABP	protein interacting with PRKCA 1	protein-coding	6.31	5.22358	6.63958	3.62005
NB4_peak_16349	chr7	73683118	73683726	+	promoter-TSS (NM_001202560)	promoter-TSS (NM_001202560)	31	NM_032317	84277	Hs.647046	NM_032317	ENSG00000176410	DNAJC30	WBSCR18	DnaJ heat shock protein family (Hsp40) member C30	protein-coding	18.47	16.2213	30.448	26.4242
NB4_peak_13683	chr3	4978127	4980712	+	promoter-TSS (NM_003670)	promoter-TSS (NM_003670)	-18	NM_003670	8553	Hs.744856	NM_003670	ENSG00000134107	BHLHE40	BHLHB2|Clast5|DEC1|HLHB2|SHARP-2|SHARP2|STRA13|Stra14	basic helix-loop-helix family member e40	protein-coding	24.38	12.692	25.6079	21.7324
NB4_peak_2140	chr10	71713545	71713925	-	3' UTR (NM_001168390, exon 2 of 2)	3' UTR (NM_001168390, exon 2 of 2)	6043	NM_001164375	414152	Hs.568788	NM_001164375	ENSG00000214688	C10orf105	-	chromosome 10 open reading frame 105	protein-coding	4.02	4.18712	5.64624	2.70595
NB4_peak_326	chr1	15798983	15799386	+	Intergenic	Intergenic	8515	NM_001089591	440567	Hs.568229	NM_001089591	ENSG00000233954	UQCRHL	-	ubiquinol-cytochrome c reductase hinge protein like	protein-coding	13.89	7.44431	11.3449	8.04127
NB4_peak_763	chr1	31935177	31935473	-	intron (NM_001369859, intron 1 of 6)	intron (NM_001369859, intron 1 of 6)	2493	NM_001369858	8073	Hs.470477	NM_003479	ENSG00000184007	PTP4A2	HH13|HH7-2|HU-PP-1|OV-1|PRL-2|PRL2|PTP4A|PTPCAAX2|ptp-IV1a|ptp-IV1b	protein tyrosine phosphatase 4A2	protein-coding	4.42	4.7536	6.39912	3.39261
NB4_peak_2090	chr10	68527379	68527816	-	promoter-TSS (NM_001324313)	promoter-TSS (NM_001324313)	-74	NM_001324314	8034	Hs.180408	NM_152707	ENSG00000122912	SLC25A16	D10S105E|GDA|GDC|HGT.1|ML7|hML7	solute carrier family 25 member 16	protein-coding	16.18	3.43542	5.94584	2.98231
NB4_peak_3934	chr12	31325984	31326508	-	promoter-TSS (NM_001135812)	promoter-TSS (NM_001135812)	-59	NM_001135811	58516	Hs.505154	NM_021238	ENSG00000139146	SINHCAF	C12orf14|FAM60A|L4|TERA	SIN3-HDAC complex associated factor	protein-coding	9.55	9.76706	17.5604	13.965
NB4_peak_9668	chr19	6393290	6394006	+	promoter-TSS (NM_002096)	promoter-TSS (NM_002096)	-484	NM_002096	2962	Hs.68257	NM_002096	ENSG00000125651	GTF2F1	BTF4|RAP74|TF2F1|TFIIF	general transcription factor IIF subunit 1	protein-coding	9.47	5.23476	6.95302	3.91192
NB4_peak_11974	chr2	177263688	177264135	-	5' UTR (NM_001145413, exon 1 of 5)	5' UTR (NM_001145413, exon 1 of 5)	220	NM_001313901	4780	Hs.744006	NM_006164	ENSG00000116044	NFE2L2	HEBP1|IMDDHH|NRF2	nuclear factor, erythroid 2 like 2	protein-coding	10.5	3.83179	5.08049	2.19163
NB4_peak_6159	chr16	1722163	1722505	+	intron (NM_001040439, intron 1 of 30)	intron (NM_001040439, intron 1 of 30)	-12651	NR_036138	100423012		NR_036138	ENSG00000265820	MIR3177	mir-3177	microRNA 3177	ncRNA	8.13	4.564	5.94877	2.98231
NB4_peak_7705	chr17	30477207	30477639	+	promoter-TSS (NM_001007024)	promoter-TSS (NM_001007024)	15	NM_001007025	9527	Hs.462680	NM_004871	ENSG00000108587	GOSR1	GOLIM2|GOS-28|GOS28|GOS28/P28|GS28|P28	golgi SNAP receptor complex member 1	protein-coding	4.58	5.25465	8.16291	5.02574
NB4_peak_6007	chr15	90915799	90916217	+	intron (NR_135502, intron 19 of 22)	intron (NR_135502, intron 19 of 22)	11818	NR_135504	4122	Hs.116459	NM_006122	ENSG00000196547	MAN2A2	MANA2X	mannosidase alpha class 2A member 2	protein-coding	8.21	6.57637	9.29728	6.10191
NB4_peak_7040	chr16	87636381	87636675	+	intron (NM_020655, intron 1 of 4)	intron (NM_020655, intron 1 of 4)	34020	NM_020655	57338	Hs.592068	NM_020655	ENSG00000154118	JPH3	CAGL237|HDL2|JP-3|JP3|TNRC22	junctophilin 3	protein-coding	9.47	6.54345	9.01459	5.84028
NB4_peak_8824	chr17	82105848	82106713	-	intron (NM_001367828, intron 16 of 16)	intron (NM_001367828, intron 16 of 16)	-8044	NM_004104	2194	Hs.83190	NM_004104	ENSG00000169710	FASN	FAS|OA-519|SDR27X1	fatty acid synthase	protein-coding	11.99	10.8289	17.1481	13.571
NB4_peak_15658	chr6	33454239	33454783	+	promoter-TSS (NM_152735)	promoter-TSS (NM_152735)	-65	NM_152735	221504	Hs.591805	NM_152735	ENSG00000213588	ZBTB9	ZNF919	zinc finger and BTB domain containing 9	protein-coding	12.86	11.7481	19.5483	15.8889
NB4_peak_14997	chr5	139475149	139475816	-	TTS (NM_001367258)	TTS (NM_001367258)	4478	NM_001365197	111064649		NM_001365197	ENSG00000283288	SMIM33	-	small integral membrane protein 33	protein-coding	9.39	9.27732	15.8153	12.3014
NB4_peak_268	chr1	11650461	11650815	-	exon (NM_012168, exon 2 of 6)	exon (NM_012168, exon 2 of 6)	-3769	NM_001304791	93611	Hs.556006	NM_033182	ENSG00000132879	FBXO44	FBG3|FBX30|FBX6A|Fbx44|Fbxo6a	F-box protein 44	protein-coding	6.16	5.96265	8.67112	5.50688
NB4_peak_1510	chr1	181089473	181090388	+	3' UTR (NM_016545, exon 1 of 1)	3' UTR (NM_016545, exon 1 of 1)	1230	NM_016545	51278	Hs.15725	NM_016545	ENSG00000162783	IER5	SBBI48	immediate early response 5	protein-coding	3.47	4.21372	6.25074	3.24712
NB4_peak_16549	chr7	105352162	105352442	-	intron (NM_001350746, intron 2 of 14)	MLT1F1|LTR|ERVL-MaLR	36619	NM_182692	6733	Hs.285197	NM_182691	ENSG00000135250	SRPK2	SFRSK2	SRSF protein kinase 2	protein-coding	4.34	5.03159	8.16291	5.02574
NB4_peak_8179	chr17	48047617	48048912	+	promoter-TSS (NM_001330261)	promoter-TSS (NM_001330261)	-95	NM_003204	4779	Hs.514284	NM_003204	ENSG00000082641	NFE2L1	LCR-F1|NRF1|TCF11	nuclear factor, erythroid 2 like 1	protein-coding	19.57	10.2852	18.7993	15.1565
NB4_peak_9700	chr19	6718677	6719284	-	intron (NM_000064, intron 2 of 40)	intron (NM_000064, intron 2 of 40)	1670	NM_000064	718	Hs.529053	NM_000064	ENSG00000125730	C3	AHUS5|ARMD9|ASP|C3a|C3b|CPAMD1|HEL-S-62p	complement C3	protein-coding	9.71	5.35313	6.95302	3.91192
NB4_peak_13982	chr3	52154155	52154804	-	promoter-TSS (NM_001161580)	promoter-TSS (NM_001161580)	-56	NM_001161581	25886	Hs.476306	NM_015426	ENSG00000164087	POC1A	PIX2|SOFT|WDR51A	POC1 centriolar protein A	protein-coding	9	7.14003	9.29728	6.10191
NB4_peak_973	chr1	44813541	44814120	+	3' UTR (NM_001136537, exon 8 of 8)	3' UTR (NM_001136537, exon 8 of 8)	5348	NM_001136537	149478	Hs.632400	NM_001136537	ENSG00000222009	BTBD19	-	BTB domain containing 19	protein-coding	5.21	5.64385	8.89452	5.72567
NB4_peak_12210	chr2	241965916	241966530	+	intron (NR_110220, intron 3 of 3)	MER65D|LTR|ERV1	-4460	NR_110592	102723927	Hs.733585	NR_110592	ENSG00000237940	LINC01238	-	long intergenic non-protein coding RNA 1238	ncRNA	18.23	18.1176	40.1443	35.8693
NB4_peak_3580	chr11	77994721	77995102	-	promoter-TSS (NM_033547)	promoter-TSS (NM_033547)	-243	NM_033547	92105	Hs.533723	NM_033547	ENSG00000149262	INTS4	INT4|MST093	integrator complex subunit 4	protein-coding	15.31	5.43635	9.31879	6.12074
NB4_peak_11717	chr2	71227207	71227532	-	promoter-TSS (NM_020459)	promoter-TSS (NM_020459)	-266	NM_020459	400961	Hs.416735	NM_020459	ENSG00000124374	PAIP2B	-	poly(A) binding protein interacting protein 2B	protein-coding	10.02	6.88869	10.2799	7.00645
NB4_peak_5990	chr15	90158148	90158452	+	Intergenic	Intergenic	-26620	NM_001324030	10509	Hs.474935	NM_020210	ENSG00000185033	SEMA4B	SEMAC|SemC	semaphorin 4B	protein-coding	4.26	4.3844	5.64624	2.70595
NB4_peak_14471	chr4	2755902	2756620	-	promoter-TSS (NM_024309)	promoter-TSS (NM_024309)	75	NM_024309	79155	Hs.368551	NM_024309	ENSG00000168884	TNIP2	ABIN2|FLIP1|KLIP	TNFAIP3 interacting protein 2	protein-coding	15.7	8.3518	13.7287	10.2986
NB4_peak_16044	chr7	1160054	1160618	+	promoter-TSS (NM_001365383)	promoter-TSS (NM_001365383)	-38	NR_110068	101927021	Hs.529566	NR_110065		LOC101927021	-	uncharacterized LOC101927021	ncRNA	39.61	13.538	36.7173	32.5269
NB4_peak_15531	chr6	30527973	30528306	+	Intergenic	Intergenic	11873	NR_149088	111082993		NR_149088		LINC02569	TCONS_00011283	long intergenic non-protein coding RNA 2569	ncRNA	3.16	3.91631	6.25074	3.24712
NB4_peak_1819	chr1	234657094	234657600	+	intron (NR_125944, intron 3 of 3)	MIR3|SINE|MIR	11058	NR_125944	101927787	Hs.520658	NR_125944	ENSG00000228044	LOC101927787	-	uncharacterized LOC101927787	ncRNA	20.28	13.3003	24.6157	20.774
NB4_peak_16416	chr7	74692221	74692668	+	intron (NM_001163636, intron 3 of 33)	intron (NM_001163636, intron 3 of 33)	34726	NM_033000	2969	Hs.647041	NM_001518	ENSG00000263001	GTF2I	BAP135|BTKAP1|DIWS|GTFII-I|IB291|SPIN|TFII-I|WBS|WBSCR6	general transcription factor IIi	protein-coding	4.97	5.62641	8.16291	5.02574
NB4_peak_17758	chr9	136769962	136770305	+	Intergenic	Intergenic	-5615	NM_203347	389812	Hs.413902	NM_203347	ENSG00000177984	LCN15	PRO6093|UNQ2541	lipocalin 15	protein-coding	3.95	4.65983	6.25074	3.24712
NB4_peak_11635	chr2	64988848	64989500	+	promoter-TSS (NM_003038)	promoter-TSS (NM_003038)	-225	NM_003038	6509	Hs.654352	NM_003038	ENSG00000115902	SLC1A4	ASCT1|SATT|SPATCCM	solute carrier family 1 member 4	protein-coding	6.47	6.2257	8.67112	5.50688
NB4_peak_17026	chr8	143933642	143934500	-	exon (NM_201380, exon 12 of 32)	exon (NM_201380, exon 12 of 32)	5526	NM_201384	5339	Hs.434248	NM_000445	ENSG00000178209	PLEC	EBS1|EBSMD|EBSND|EBSO|EBSOG|EBSPA|HD1|LGMD2Q|LGMDR17|PCN|PLEC1|PLEC1b|PLTN	plectin	protein-coding	21.7	20.6372	43.0923	38.736
NB4_peak_6665	chr16	46973711	46973932	-	promoter-TSS (NM_005880)	promoter-TSS (NM_005880)	-147	NM_005880	10294	Hs.368078	NM_005880	ENSG00000069345	DNAJA2	CPR3|DJ3|DJA2|DNAJ|DNJ3|HIRIP4|PRO3015|RDJ2	DnaJ heat shock protein family (Hsp40) member A2	protein-coding	6.16	5.96265	8.67112	5.50688
NB4_peak_15007	chr5	139649235	139649949	-	non-coding (NR_149086, exon 1 of 2)	non-coding (NR_149086, exon 1 of 2)	136	NR_149086	111082989	Hs.570902	NR_149086	ENSG00000250635	CXXC5-AS1	-	CXXC5 antisense RNA 1	ncRNA	11.84	9.16921	13.6158	10.2092
NB4_peak_14141	chr3	129606530	129607034	-	promoter-TSS (NM_015103)	promoter-TSS (NM_015103)	-43	NM_015103	23129	Hs.301685	NM_015103	ENSG00000004399	PLXND1	PLEXD1	plexin D1	protein-coding	3.08	3.84196	6.25074	3.24712
NB4_peak_6874	chr16	81444539	81444962	+	promoter-TSS (NM_198390)	promoter-TSS (NM_198390)	-420	NM_198390	80790	Hs.594095	NM_030629	ENSG00000153815	CMIP	TCMIP	c-Maf inducing protein	protein-coding	9	6.24752	7.79026	4.70524
NB4_peak_16866	chr8	102411742	102412306	-	intron (NM_001282873, intron 1 of 58)	CpG	665	NM_001282873	51366	Hs.492445	NM_015902	ENSG00000104517	UBR5	DD5|EDD|EDD1|HYD	ubiquitin protein ligase E3 component n-recognin 5	protein-coding	6.31	6.09417	8.67112	5.50688
NB4_peak_18129	chrX	135521536	135522068	+	intron (NM_182540, intron 2 of 16)	CpG	-1128	NR_046740	100874118	Hs.602150	NR_046740	ENSG00000225235	INTS6L-AS1	DDX26B-AS1	INTS6L antisense RNA 1	ncRNA	9.23	9.13641	15.8153	12.3014
NB4_peak_4553	chr12	123388636	123389139	+	promoter-TSS (NM_001367388)	promoter-TSS (NM_001367388)	-24	NM_001367386	387893	Hs.443735	NM_020382	ENSG00000183955	KMT5A	PR-Set7|PR/SET07|SET07|SET8|SETD8	lysine methyltransferase 5A	protein-coding	7.97	6.40727	7.94311	4.84849
NB4_peak_11438	chr2	3558243	3558732	-	promoter-TSS (NM_001286834)	promoter-TSS (NM_001286834)	100	NR_038431	100506054	Hs.606550	NR_038429	ENSG00000234171	RNASEH1-AS1	-	RNASEH1 antisense RNA 1	ncRNA	23.36	6.08953	13.5895	10.1903
NB4_peak_2198	chr10	72483522	72483954	-	intron (NM_001195519, intron 1 of 6)	intron (NM_001195519, intron 1 of 6)	40248	NM_001195519	10367	Hs.524367	NM_006077	ENSG00000107745	MICU1	CALC|CBARA1|EFHA3|MPXPS|ara CALC	mitochondrial calcium uptake 1	protein-coding	13.26	7.12866	11.3449	8.04127
NB4_peak_9924	chr19	10701302	10701931	+	exon (NM_031209, exon 1 of 10)	exon (NM_031209, exon 1 of 10)	177	NM_031209	81890	Hs.631638	NM_031209	ENSG00000213339	QTRT1	FP3235|TGT|TGUT	queuine tRNA-ribosyltransferase catalytic subunit 1	protein-coding	9.63	5.31367	6.95302	3.91192
NB4_peak_14615	chr4	75724382	75724599	+	promoter-TSS (NM_001290049)	promoter-TSS (NM_001290049)	-32	NM_003715	8615	Hs.744877	NM_003715	ENSG00000138768	USO1	P115|TAP|VDP	USO1 vesicle transport factor	protein-coding	11.44	6.22116	9.08008	5.89468
NB4_peak_1379	chr1	156106152	156106684	+	intron (NM_001282625, intron 3 of 12)	intron (NM_001282625, intron 3 of 12)	-8252	NM_170708	4000	Hs.594444	NM_005572	ENSG00000160789	LMNA	CDCD1|CDDC|CMD1A|CMT2B1|EMD2|FPL|FPLD|FPLD2|HGPS|IDC|LDP1|LFP|LGMD1B|LMN1|LMNC|LMNL1|MADA|PRO1	lamin A/C	protein-coding	14.13	7.56268	12.5229	9.14551
NB4_peak_10016	chr19	11987431	11987821	+	promoter-TSS (NR_134930)	promoter-TSS (NR_134930)	9	NR_134928	101928464	Hs.631643	NR_134927	ENSG00000219665	ZNF433-AS1	-	ZNF433 and ZNF878 antisense RNA 1	ncRNA	6.63	6.35722	8.67112	5.50688
NB4_peak_11533	chr2	28894339	28894787	+	promoter-TSS (NM_015131)	promoter-TSS (NM_015131)	-104	NM_015131	23160	Hs.622982	NM_015131	ENSG00000163811	WDR43	NET12|UTP5	WD repeat domain 43	protein-coding	9.71	5.35313	6.95302	3.91192
NB4_peak_17441	chr9	128559020	128559369	-	intron (NM_003127, intron 1 of 55)	intron (NM_003127, intron 1 of 55)	6607	NM_001363765	6709	Hs.372331	NM_003127	ENSG00000197694	SPTAN1	EIEE5|NEAS|SPTA2	spectrin alpha, non-erythrocytic 1	protein-coding	3.39	4.13936	6.25074	3.24712
NB4_peak_12912	chr21	32771622	32772312	-	promoter-TSS (NM_013329)	promoter-TSS (NM_013329)	-109	NR_027873	94104	Hs.644004	NM_013329	ENSG00000159086	PAXBP1	BM020|C21orf66|FSAP105|GCFC|GCFC1	PAX3 and PAX7 binding protein 1	protein-coding	17.05	11.2782	20.0463	16.3692
NB4_peak_11849	chr2	109213596	109214506	+	intron (NM_001099289, intron 1 of 9)	intron (NM_001099289, intron 1 of 9)	-72463	NR_036223	100422863		NR_036223	ENSG00000264934	MIR4265	-	microRNA 4265	ncRNA	51.92	26.4622	68.3327	63.4257
NB4_peak_10817	chr19	44722262	44722596	+	Intergenic	Intergenic	23278	NM_001039213	388551	Hs.456381	NM_001039213	ENSG00000213892	CEACAM16	CEAL2|DFNA4B|DFNB113	carcinoembryonic antigen related cell adhesion molecule 16	protein-coding	4.5	4.58168	5.64624	2.70595
NB4_peak_16145	chr7	5598787	5599144	+	intron (NM_003088, intron 1 of 4)	intron (NM_003088, intron 1 of 4)	6149	NM_003088	6624	Hs.118400	NM_003088	ENSG00000075618	FSCN1	FAN1|HSN|SNL|p55	fascin actin-bundling protein 1	protein-coding	8.05	7.54091	11.9286	8.59506
NB4_peak_11700	chr2	70108747	70109295	+	Intergenic	Intergenic	16295	NR_024444	100133985	Hs.135528	NR_024444	ENSG00000231327	LINC01816	-	long intergenic non-protein coding RNA 1816	ncRNA	8.6	9.04662	16.4945	12.9464
NB4_peak_16915	chr8	125429717	125430468	+	promoter-TSS (NM_025195)	promoter-TSS (NM_025195)	-266	NM_025195	10221	Hs.444947	NM_025195	ENSG00000173334	TRIB1	C8FW|GIG-2|GIG2|SKIP1|TRB-1|TRB1	tribbles pseudokinase 1	protein-coding	37.48	9.62087	27.8561	23.9253
NB4_peak_8431	chr17	74778996	74780528	+	intron (NM_017728, intron 2 of 9)	intron (NM_017728, intron 2 of 9)	3263	NM_017728	54868	Hs.370262	NM_017728	ENSG00000109066	TMEM104	-	transmembrane protein 104	protein-coding	36.54	32.9268	74.7912	69.7546
NB4_peak_16991	chr8	143219494	143220192	+	Intergenic	Intergenic	6625	NM_001301772	338328	Hs.426410	NM_178172	ENSG00000277494	GPIHBP1	GPI-HBP1|HYPL1D	glycosylphosphatidylinositol anchored high density lipoprotein binding protein 1	protein-coding	8.76	8.71366	13.894	10.4607
NB4_peak_5153	chr14	76812787	76813011	-	promoter-TSS (NM_015305)	promoter-TSS (NM_015305)	-17	NM_001370747	23357	Hs.497448	NM_015305	ENSG00000013523	ANGEL1	Ccr4e|KIAA0759	angel homolog 1	protein-coding	6.08	5.05448	6.63958	3.62005
NB4_peak_989	chr1	45584394	45584882	+	intron (NM_002482, intron 1 of 14)	CpG	597	NM_002482	4678	Hs.319334	NM_002482	ENSG00000132780	NASP	FLB7527|HMDRA1|PRO1999	nuclear autoantigenic sperm protein	protein-coding	10.81	5.90551	7.99793	4.89201
NB4_peak_11599	chr2	48440549	48440856	+	promoter-TSS (NM_152994)	promoter-TSS (NM_152994)	-64	NM_152994	129285	Hs.654619	NM_152994	ENSG00000162869	PPP1R21	CCDC128|KLRAQ1	protein phosphatase 1 regulatory subunit 21	protein-coding	14.91	7.23386	11.4162	8.10623
NB4_peak_235	chr1	10415162	10415768	+	intron (NM_001304451, intron 7 of 11)	intron (NM_001304451, intron 7 of 11)	-14968	NM_199006	100526739	Hs.412311	NM_198544	ENSG00000251503	CENPS-CORT	APITD1|APITD1-CORT|CENP-S|CENPS|FAAP16|MHF1	CENPS-CORT readthrough	protein-coding	10.42	5.70823	7.99793	4.89201
NB4_peak_16126	chr7	4738816	4739130	+	intron (NM_001037165, intron 1 of 8)	intron (NM_001037165, intron 1 of 8)	-36650	NR_157345	9907	Hs.558440	NM_014855	ENSG00000242802	AP5Z1	KIAA0415|SPG48|zeta	adaptor related protein complex 5 subunit zeta 1	protein-coding	5.21	5.35192	7.69209	4.61098
NB4_peak_10744	chr19	40762785	40763065	+	exon (NM_004596, exon 4 of 6)	exon (NM_004596, exon 4 of 6)	11722	NM_004596	6626	Hs.466775	NM_004596	ENSG00000077312	SNRPA	Mud1|U1-A|U1A	small nuclear ribonucleoprotein polypeptide A	protein-coding	4.1	4.63951	7.11533	4.05814
NB4_peak_8408	chr17	74512331	74513202	+	Intergenic	MIR3|SINE|MIR	18709	NM_174892	124599	Hs.313343	NM_174892	ENSG00000178789	CD300LB	CD300b|CLM-7|CLM7|CMRF35-A2|IREM-3|IREM3|TREM-5|TREM5	CD300 molecule like family member b	protein-coding	25.02	21.6794	44.8625	40.4696
NB4_peak_5452	chr15	41503322	41503681	+	TTS (NM_002344)	TTS (NM_002344)	9627	NM_002220	3706	Hs.2722	NM_002220	ENSG00000137825	ITPKA	IP3-3KA|IP3KA	inositol-trisphosphate 3-kinase A	protein-coding	4.34	4.94462	7.59266	4.51396
NB4_peak_4422	chr12	116737881	116738353	-	promoter-TSS (NM_001353625)	promoter-TSS (NM_001353625)	-48	NM_024738	79794	Hs.120170	NM_024738	ENSG00000111412	C12orf49	-	chromosome 12 open reading frame 49	protein-coding	10.02	5.51095	7.99793	4.89201
NB4_peak_8691	chr17	81150711	81150994	-	intron (NM_001080395, intron 1 of 13)	intron (NM_001080395, intron 1 of 13)	-14655	NM_001354639	388428	Hs.591202	NM_207389	ENSG00000225180	PVALEF	AATK-AS1	parvalbumin like EF-hand containing	protein-coding	4.42	4.67164	6.11638	3.14777
NB4_peak_10888	chr19	45639215	45639486	-	promoter-TSS (NM_012155)	promoter-TSS (NM_012155)	47	NM_001352054	24139	Hs.24178	NM_012155	ENSG00000125746	EML2	ELP70|EMAP-2|EMAP2	EMAP like 2	protein-coding	3.31	3.85208	5.10509	2.21183
NB4_peak_705	chr1	28259073	28259689	+	promoter-TSS (NM_031459)	promoter-TSS (NM_031459)	-137	NM_031459	83667	Hs.469543	NM_031459	ENSG00000130766	SESN2	HI95|SES2|SEST2	sestrin 2	protein-coding	12.23	12.4668	25.579	21.7108
NB4_peak_15286	chr6	353170	353426	+	Intergenic	MER1B|DNA|hAT-Charlie	-38454	NM_002460	3662	Hs.401013	NM_002460	ENSG00000137265	IRF4	LSIRF|MUM1|NF-EM5|SHEP8	interferon regulatory factor 4	protein-coding	7.97	5.60636	6.61114	3.59977
NB4_peak_16794	chr8	38805329	38805693	+	promoter-TSS (NM_001352802)	promoter-TSS (NM_001352802)	61	NM_001352802	6867	Hs.279245	NM_006283	ENSG00000147526	TACC1	Ga55	transforming acidic coiled-coil containing protein 1	protein-coding	5.29	5.92382	10.154	6.92128
NB4_peak_15703	chr6	36118578	36118964	+	Intergenic	Intergenic	-11742	NM_002754	5603	Hs.178695	NM_002754	ENSG00000156711	MAPK13	MAPK 13|MAPK-13|PRKM13|SAPK4|p38delta	mitogen-activated protein kinase 13	protein-coding	3.95	4.65983	6.25074	3.24712
NB4_peak_2191	chr10	72329625	72330070	+	Intergenic	Intergenic	25072	NM_001002762	54788	Hs.500013	NM_017626	ENSG00000148719	DNAJB12	DJ10	DnaJ heat shock protein family (Hsp40) member B12	protein-coding	5.76	4.82902	5.39333	2.4883
NB4_peak_1262	chr1	151327058	151327879	-	promoter-TSS (NM_001198774)	promoter-TSS (NM_001198774)	-52	NM_001198774	5298	Hs.632465	NM_002651	ENSG00000143393	PI4KB	NPIK|PI4K-BETA|PI4K92|PI4KBETA|PI4KIIIBETA|PIK4CB	phosphatidylinositol 4-kinase beta	protein-coding	4.81	5.47771	8.16291	5.02574
NB4_peak_14578	chr4	38667192	38667512	+	intron (NM_016531, intron 1 of 5)	intron (NM_016531, intron 1 of 5)	-2724	NR_026804	79667	Hs.29725	NM_024614	ENSG00000231160	KLF3-AS1	-	KLF3 antisense RNA 1	ncRNA	5.68	5.47681	6.88453	3.85524
NB4_peak_8649	chr17	79996980	79997445	-	intron (NM_019020, intron 3 of 11)	L1MD1|LINE|L1	38660	NM_019020	125058	Hs.369819	NM_019020	ENSG00000167291	TBC1D16	-	TBC1 domain family member 16	protein-coding	31.01	8.00316	21.4139	17.6879
NB4_peak_16641	chr7	151745241	151745576	-	intron (NM_016203, intron 3 of 15)	intron (NM_016203, intron 3 of 15)	-9094	NM_001304527	51422	Hs.647072	NM_016203	ENSG00000106617	PRKAG2	AAKG|AAKG2|CMH6|H91620p|WPWS	protein kinase AMP-activated non-catalytic subunit gamma 2	protein-coding	6	5.83113	7.12547	4.05814
NB4_peak_15926	chr6	136250372	136250613	-	promoter-TSS (NM_138419)	promoter-TSS (NM_138419)	-181	NM_001318738	113115	Hs.121536	NM_138419	ENSG00000146410	MTFR2	DUFD1|FAM54A	mitochondrial fission regulator 2	protein-coding	4.73	4.77896	5.64624	2.70595
NB4_peak_10221	chr19	14517802	14518987	-	promoter-TSS (NM_001300914)	promoter-TSS (NM_001300914)	3	NM_006145	3337	Hs.515210	NM_006145	ENSG00000132002	DNAJB1	HSPF1|Hdj1|Hsp40|RSPH16B|Sis1	DnaJ heat shock protein family (Hsp40) member B1	protein-coding	66.13	33.5644	94.9898	89.5376
NB4_peak_448	chr1	21324324	21324888	-	intron (NM_001113348, intron 1 of 18)	intron (NM_001113348, intron 1 of 18)	20898	NM_001113348	1889	Hs.195080	NM_001397	ENSG00000117298	ECE1	ECE	endothelin converting enzyme 1	protein-coding	10.1	7.92915	12.1375	8.79416
NB4_peak_13935	chr3	49939800	49940631	+	promoter-TSS (NM_005777)	promoter-TSS (NM_005777)	65	NR_146071	10180	Hs.696735	NM_005777	ENSG00000004534	RBM6	3G2|DEF-3|DEF3|HLC-11|NY-LU-12|g16	RNA binding motif protein 6	protein-coding	13.1	4.69983	7.53305	4.46028
NB4_peak_10251	chr19	15418760	15419447	-	promoter-TSS (NR_111971)	promoter-TSS (NR_111971)	-115	NM_014371	26993	Hs.399800	NM_014371	ENSG00000011243	AKAP8L	HA95|HAP95|NAKAP|NAKAP95	A-kinase anchoring protein 8 like	protein-coding	25.73	13.3628	27.0236	23.1062
NB4_peak_4289	chr12	104456704	104457041	+	promoter-TSS (NM_001173982)	promoter-TSS (NM_001173982)	-76	NM_001173982	50515	Hs.17569	NM_018413	ENSG00000171310	CHST11	C4ST|C4ST-1|C4ST1|HSA269537|OCBMD	carbohydrate sulfotransferase 11	protein-coding	10.57	3.8581	5.08049	2.19163
NB4_peak_4792	chr13	50081958	50082349	+	promoter-TSS (NR_002605)	promoter-TSS (NR_002605)	-16	NR_109973	10301	Hs.591229	NM_005887	ENSG00000176124	DLEU1	BCMS|BCMS1|DLB1|DLEU2|LEU1|LEU2|LINC00021|NCRNA00021|XTP6	deleted in lymphocytic leukemia 1	ncRNA	10.42	8.15462	12.1375	8.79416
NB4_peak_1355	chr1	155273345	155273788	-	promoter-TSS (NM_001294339)	promoter-TSS (NM_001294339)	-62	NM_003993	1196	Hs.73986	NM_001291	ENSG00000176444	CLK2	-	CDC like kinase 2	protein-coding	13.57	12.1441	20.807	17.0995
NB4_peak_4504	chr12	121748865	121749317	+	intron (NM_001080825, intron 3 of 11)	intron (NM_001080825, intron 3 of 11)	36339	NM_001080825	144404	Hs.644504	NM_001080825	ENSG00000188735	TMEM120B	-	transmembrane protein 120B	protein-coding	13.57	12.5629	22.1476	18.3923
NB4_peak_3300	chr11	65899106	65900689	-	intron (NM_005438, intron 1 of 3)	CpG	491	NM_001300855	8061	Hs.283565	NM_005438	ENSG00000175592	FOSL1	FRA|FRA1|fra-1	FOS like 1, AP-1 transcription factor subunit	protein-coding	18.54	13.9603	24.8109	20.9638
NB4_peak_10416	chr19	17874155	17874455	+	intron (NM_000453, intron 2 of 14)	CpG-14023	2360	NM_000453	6528	Hs.584804	NM_000453	ENSG00000105641	SLC5A5	NIS|TDH1	solute carrier family 5 member 5	protein-coding	4.73	4.77896	5.64624	2.70595
NB4_peak_4927	chr14	21269384	21269912	-	promoter-TSS (NM_001077443)	promoter-TSS (NM_001077443)	-169	NM_031314	3183	Hs.508848	NM_004500	ENSG00000092199	HNRNPC	C1|C2|HNRNP|HNRPC|SNRPC	heterogeneous nuclear ribonucleoprotein C (C1/C2)	protein-coding	19.18	6.72526	13.1909	9.79866
NB4_peak_6654	chr16	31459225	31460068	+	exon (NM_001105247, exon 1 of 6)	exon (NM_001105247, exon 1 of 6)	650	NM_024742	79798	Hs.732945	NM_024742	ENSG00000140691	ARMC5	AIMAH2	armadillo repeat containing 5	protein-coding	22.02	7.67221	16.3197	12.7901
NB4_peak_2601	chr11	406728	407668	-	intron (NM_001135054, intron 6 of 9)	CpG-3736	7801	NM_001135054	59307	Hs.501624	NM_021805	ENSG00000185187	SIGIRR	IL-1R8|TIR8	single Ig and TIR domain containing	protein-coding	38.11	27.9391	61.9986	57.2228
NB4_peak_9733	chr19	7394878	7395279	+	promoter-TSS (NM_001367824)	promoter-TSS (NM_001367824)	-67	NM_015318	23370	Hs.465761	NM_015318	ENSG00000104880	ARHGEF18	P114-RhoGEF|RP78|SA-RhoGEF|p114RhoGEF	Rho/Rac guanine nucleotide exchange factor 18	protein-coding	7.81	4.40617	4.98931	2.10311
NB4_peak_17402	chr9	127802630	127803174	+	promoter-TSS (NM_004957)	promoter-TSS (NM_004957)	20	NM_004957	2356	Hs.335084	NM_004957	ENSG00000136877	FPGS	-	folylpolyglutamate synthase	protein-coding	10.18	6.98733	10.2799	7.00645
NB4_peak_16882	chr8	102810417	102811086	+	non-coding (NR_149020, exon 2 of 2)	non-coding (NR_149020, exon 2 of 2)	3929	NR_149020	401472		NR_149020		GASAL1	GASL1	growth arrest associated lncRNA 1	ncRNA	40.01	25.6304	58.8746	54.1608
NB4_peak_8489	chr17	75904757	75905238	-	5' UTR (NM_032478, exon 1 of 9)	5' UTR (NM_032478, exon 1 of 9)	103	NM_032478	64978	Hs.442609	NM_032478	ENSG00000204316	MRPL38	HSPC262|L38MT|MRP-L3|MRP-L38|RPML3	mitochondrial ribosomal protein L38	protein-coding	32.75	11.2496	27.847	23.9175
NB4_peak_12982	chr21	36989685	36990488	-	intron (NM_001352515, intron 1 of 10)	CpG	125	NR_148020	3141	Hs.371350	NM_000411	ENSG00000159267	HLCS	HCS	holocarboxylase synthetase	protein-coding	6.16	6.7417	12.2119	8.84694
NB4_peak_6304	chr16	3880688	3880991	-	promoter-TSS (NM_001079846)	promoter-TSS (NM_001079846)	-126	NM_004380	1387	Hs.459759	NM_004380	ENSG00000005339	CREBBP	CBP|KAT3A|MKHK1|RSTS|RSTS1	CREB binding protein	protein-coding	8.76	6.09956	7.79026	4.70524
NB4_peak_3270	chr11	65593697	65594140	-	intron (NM_033348, intron 1 of 3)	intron (NM_033348, intron 1 of 3)	2078	NM_033348	10089	Hs.175218	NM_005714	ENSG00000173338	KCNK7	K2p7.1|TWIK3	potassium two pore domain channel subfamily K member 7	protein-coding	3.47	4.21372	6.25074	3.24712
NB4_peak_3325	chr11	66336341	66337125	-	promoter-TSS (NM_001363560)	promoter-TSS (NM_001363560)	41	NM_001363559	9610	Hs.1030	NM_004292	ENSG00000174791	RIN1	-	Ras and Rab interactor 1	protein-coding	42.53	21.767	53.2055	48.6181
NB4_peak_72	chr1	1908328	1909543	+	Intergenic	CpG	-6325	NM_001330313	163688	Hs.85902	NM_138705	ENSG00000169885	CALML6	CAGLP	calmodulin like 6	protein-coding	14.99	15.0692	30.3261	26.3108
NB4_peak_10162	chr19	13835657	13837575	+	promoter-TSS (NR_029501)	promoter-TSS (NR_029501)	43	NR_029495	407010		NR_029495	ENSG00000207980	MIR23A	MIRN23A|hsa-mir-23a|miRNA23A|mir-23a	microRNA 23a	ncRNA	35.91	32.373	72.3691	67.3726
NB4_peak_205	chr1	9399941	9400206	+	Intergenic	Intergenic	28843	NR_104623	100506022	Hs.131775	NR_104622	ENSG00000284693	LINC02606	-	long intergenic non-protein coding RNA 2606	ncRNA	4.5	4.9982	7.11533	4.05814
NB4_peak_17142	chr9	34989332	34989745	-	promoter-TSS (NM_001135004)	promoter-TSS (NM_001135004)	-103	NM_001135004	25822	Hs.237506	NM_012266	ENSG00000137094	DNAJB5	Hsc40	DnaJ heat shock protein family (Hsp40) member B5	protein-coding	15.07	8.03615	13.7287	10.2986
NB4_peak_6875	chr16	81469902	81470471	+	intron (NM_198390, intron 1 of 20)	intron (NM_198390, intron 1 of 20)	25016	NM_198390	80790	Hs.594095	NM_030629	ENSG00000153815	CMIP	TCMIP	c-Maf inducing protein	protein-coding	6	6.36124	8.89452	5.72567
NB4_peak_14713	chr4	183659065	183659438	+	promoter-TSS (NM_021942)	promoter-TSS (NM_021942)	-16	NM_199053	60684	Hs.443240	NM_021942	ENSG00000168538	TRAPPC11	C4orf41|FOIGR|GRY|LGMD2S|LGMDR18	trafficking protein particle complex 11	protein-coding	8.76	4.87965	5.94877	2.98231
NB4_peak_8819	chr17	82031020	82031387	+	promoter-TSS (NM_005052)	promoter-TSS (NM_005052)	-475	NM_001316307	5881	Hs.45002	NM_005052	ENSG00000169750	RAC3	-	Rac family small GTPase 3	protein-coding	4.1	4.25288	5.64624	2.70595
NB4_peak_1097	chr1	108746486	108746707	+	promoter-TSS (NM_007269)	promoter-TSS (NM_007269)	-78	NM_007269	6814	Hs.530436	NM_007269	ENSG00000116266	STXBP3	MUNC18-3|MUNC18C|PSP|UNC-18C	syntaxin binding protein 3	protein-coding	11.36	4.12114	5.86499	2.91218
NB4_peak_1992	chr10	30433548	30434963	+	promoter-TSS (NM_001320961)	promoter-TSS (NM_001320961)	71	NM_005204	1326	Hs.432453	NM_005204	ENSG00000107968	MAP3K8	AURA2|COT|EST|ESTF|MEKK8|TPL2|Tpl-2|c-COT	mitogen-activated protein kinase kinase kinase 8	protein-coding	36.22	31.0174	69.0852	64.1633
NB4_peak_16453	chr7	77696214	77696496	+	promoter-TSS (NR_134251)	promoter-TSS (NR_134251)	-90	NR_134251	100505854	Hs.72451	NR_038361	ENSG00000214293	APTR	RSBN1L-AS1	Alu-mediated CDKN1A/p21 transcriptional regulator	ncRNA	10.26	5.62932	7.99793	4.89201
NB4_peak_12603	chr20	48773940	48774444	-	intron (NM_020820, intron 1 of 39)	L2c|LINE|L2	53807	NM_020820	57580	Hs.153310	NM_020820	ENSG00000124126	PREX1	P-REX1	phosphatidylinositol-3,4,5-trisphosphate dependent Rac exchange factor 1	protein-coding	5.6	6.22123	10.154	6.92128
NB4_peak_14859	chr5	69166799	69167386	+	promoter-TSS (NM_031966)	promoter-TSS (NM_031966)	-58	NM_031966	891	Hs.23960	NM_031966	ENSG00000134057	CCNB1	CCNB	cyclin B1	protein-coding	10.97	11.2772	20.961	17.2379
NB4_peak_16477	chr7	99558354	99558943	+	promoter-TSS (NM_138494)	promoter-TSS (NM_138494)	6	NM_138494	79027	Hs.599798	NM_024061	ENSG00000197343	ZNF655	VIK|VIK-1	zinc finger protein 655	protein-coding	10.42	5.70823	7.99793	4.89201
NB4_peak_6489	chr16	27401915	27402448	+	promoter-TSS (NM_181078)	promoter-TSS (NM_181078)	7	NM_181078	50615	Hs.210546	NM_021798	ENSG00000103522	IL21R	CD360|IMD56|NILR	interleukin 21 receptor	protein-coding	3.24	3.99066	6.25074	3.24712
NB4_peak_66	chr1	1778257	1779361	-	promoter-TSS (NM_001198993)	promoter-TSS (NM_001198993)	7	NM_001198993	65220	Hs.654792	NM_023018	ENSG00000008130	NADK	dJ283E3.1	NAD kinase	protein-coding	14.6	12.999	22.6824	18.9143
NB4_peak_7350	chr17	4806807	4807317	+	promoter-TSS (NM_001243108)	promoter-TSS (NM_001243108)	-90	NM_001243108	5338	Hs.104519	NM_002663	ENSG00000129219	PLD2	PLD1C	phospholipase D2	protein-coding	8.76	9.19533	16.4945	12.9464
NB4_peak_1643	chr1	206470208	206470699	+	promoter-TSS (NM_014002)	promoter-TSS (NM_014002)	-23	NM_001193321	9641	Hs.321045	NM_014002	ENSG00000263528	IKBKE	IKK-E|IKK-i|IKKE|IKKI	inhibitor of nuclear factor kappa B kinase subunit epsilon	protein-coding	4.89	5.55206	8.16291	5.02574
NB4_peak_5689	chr15	67783222	67783771	+	intron (NM_001206804, intron 21 of 21)	L2c|LINE|L2	-42013	NM_001365915	390598	Hs.451224	NM_001031807	ENSG00000188779	SKOR1	CORL1|FUSSEL15|LBXCOR1	SKI family transcriptional corepressor 1	protein-coding	23.2	20.1669	40.6514	36.3562
NB4_peak_1227	chr1	150487094	150487616	+	promoter-TSS (NM_025150)	promoter-TSS (NM_025150)	-64	NM_001271896	80222	Hs.288974	NM_025150	ENSG00000143374	TARS2	COXPD21|TARSL1|thrRS	threonyl-tRNA synthetase 2, mitochondrial	protein-coding	12.63	12.8386	25.579	21.7108
NB4_peak_11822	chr2	99489936	99490449	-	promoter-TSS (NM_016316)	promoter-TSS (NM_016316)	-175	NR_135651	51455	Hs.443077	NM_016316	ENSG00000135945	REV1	AIBP80|REV1L	REV1 DNA directed polymerase	protein-coding	17.12	4.53101	8.44714	5.30152
NB4_peak_5385	chr15	31870575	31871003	+	promoter-TSS (NM_001329907).2	promoter-TSS (NM_001329907).2	-116	NM_001329907	161725	Hs.355236	NM_130901	ENSG00000169918	OTUD7A	C15orf16|C16ORF15|CEZANNE2|OTUD7	OTU deubiquitinase 7A	protein-coding	3.47	4.21372	6.25074	3.24712
NB4_peak_12001	chr2	199911187	199911454	+	promoter-TSS (NM_153689)	promoter-TSS (NM_153689)	27	NM_153689	205327	Hs.154494	NM_153689	ENSG00000178074	C2orf69	-	chromosome 2 open reading frame 69	protein-coding	6.08	5.05448	6.63958	3.62005
NB4_peak_10631	chr19	35141083	35141570	+	intron (NM_001278718, intron 4 of 7)	CpG	1692	NM_001278718	5348	Hs.442498	NM_005031	ENSG00000266964	FXYD1	PLM	FXYD domain containing ion transport regulator 1	protein-coding	9.79	8.98764	13.6284	10.2092
NB4_peak_17616	chr9	133476481	133476892	-	intron (NM_017585, intron 3 of 9)	intron (NM_017585, intron 3 of 9)	2413	NM_017585	11182	Hs.244378	NM_017585	ENSG00000160326	SLC2A6	GLUT6|GLUT9|HSA011372	solute carrier family 2 member 6	protein-coding	4.73	4.85996	5.86782	2.91393
NB4_peak_3627	chr11	118084283	118084741	+	intron (NM_001173552, intron 1 of 11)	CR1_Mam|LINE|CR1	2451	NM_001354434	100526771	Hs.627426	NM_001354434		SMIM35	TMPRSS4-AS1	small integral membrane protein 35	protein-coding	3.63	4.36242	6.25074	3.24712
NB4_peak_982	chr1	45339543	45340541	+	promoter-TSS (NM_001293195)	promoter-TSS (NM_001293195)	73	NR_146883	4595	Hs.271353	NM_012222	ENSG00000132781	MUTYH	MYH	mutY DNA glycosylase	protein-coding	18.54	9.77223	17.4972	13.9051
NB4_peak_3308	chr11	66022394	66022710	-	intron (NM_053054, intron 2 of 11)	CpG	3927	NM_053054	117144	Hs.189105	NM_053054	ENSG00000175294	CATSPER1	CATSPER|SPGF7	cation channel sperm associated 1	protein-coding	4.66	5.14168	7.11533	4.05814
NB4_peak_12661	chr20	50297506	50297832	+	intron (NR_034124, intron 1 of 4)	L2b|LINE|L2	4949	NR_034124	284751	Hs.282325	NM_001025463	ENSG00000203999	LINC01270	-	long intergenic non-protein coding RNA 1270	ncRNA	3.95	4.65983	6.25074	3.24712
NB4_peak_6377	chr16	10743721	10744323	+	exon (NM_001323596, exon 2 of 10)	exon (NM_001323596, exon 2 of 10)	153	NM_001323597	4682	Hs.81469	NM_002484	ENSG00000103274	NUBP1	CIAO5|NBP|NBP1|NBP35	nucleotide binding protein 1	protein-coding	8.44	4.72183	5.94877	2.98231
NB4_peak_10218	chr19	14505374	14505764	+	Intergenic	L2|LINE|L2	-9420	NM_202494	10755	Hs.655012	NM_005716	ENSG00000123159	GIPC1	C19orf3|GIPC|GLUT1CBP|Hs.6454|IIP-1|NIP|RGS19IP1|SEMCAP|SYNECTIIN|SYNECTIN|TIP-2	GIPC PDZ domain containing family member 1	protein-coding	5.84	6.44429	10.154	6.92128
NB4_peak_9619	chr19	5048233	5048623	+	intron (NM_001370094, intron 6 of 10)	CpG	79315	NM_001370093	23030	Hs.654816	NM_015015	ENSG00000127663	KDM4B	JMJD2B|TDRD14B	lysine demethylase 4B	protein-coding	3.47	4.21372	6.25074	3.24712
NB4_peak_5645	chr15	65869134	65869887	+	promoter-TSS (NM_001206836)	promoter-TSS (NM_001206836)	19	NM_004663	8766	Hs.321541	NM_004663	ENSG00000103769	RAB11A	YL8	RAB11A, member RAS oncogene family	protein-coding	13.42	12.0126	20.807	17.0995
NB4_peak_16500	chr7	100673261	100673751	+	promoter-TSS (NM_005273)	promoter-TSS (NM_005273)	-234	NM_005273	2783	Hs.185172	NM_005273	ENSG00000172354	GNB2	-	G protein subunit beta 2	protein-coding	19.18	5.04394	10.0802	6.87007
NB4_peak_2949	chr11	61695939	61696370	+	intron (NM_006133, intron 1 of 19)	intron (NM_006133, intron 1 of 19)	15763	NM_006133	747	Hs.241564	NM_006133	ENSG00000134780	DAGLA	C11orf11|DAGL(ALPHA)|DAGLALPHA|NSDDR	diacylglycerol lipase alpha	protein-coding	7.81	7.34362	10.2744	7.00461
NB4_peak_16366	chr7	73811744	73811966	+	Intergenic	Intergenic	-19008	NM_001305	1364	Hs.647036	NM_001305	ENSG00000189143	CLDN4	CPE-R|CPER|CPETR|CPETR1|WBSCR8|hCPE-R	claudin 4	protein-coding	4.1	4.72542	7.59266	4.51396
NB4_peak_2935	chr11	61129854	61130073	-	TTS (NM_017966)	TTS (NM_017966)	27474	NM_014207	921	Hs.58685	NM_014207	ENSG00000110448	CD5	LEU1|T1	CD5 molecule	protein-coding	4.81	4.84472	5.64624	2.70595
NB4_peak_2292	chr10	92848269	92848716	+	promoter-TSS (NM_019053)	promoter-TSS (NM_019053)	-28	NM_019053	54536	Hs.655657	NM_019053	ENSG00000138190	EXOC6	EXOC6A|SEC15|SEC15L|SEC15L1|SEC15L3|Sec15p	exocyst complex component 6	protein-coding	3.16	3.91631	6.25074	3.24712
NB4_peak_18067	chrX	102985193	102985622	+	Intergenic	LTR06|LTR|ERV1	48135	NM_001031834	282808	Hs.449517	NM_001031834	ENSG00000102128	RAB40AL	MRXSMP|RAR2|RLGP	RAB40A like	protein-coding	3.08	3.84196	6.25074	3.24712
NB4_peak_61	chr1	1693045	1693344	-	promoter-TSS (NM_001290264)	promoter-TSS (NM_001290264)	-399	NM_001290264	728661	Hs.655255	NM_001110781	ENSG00000189339	SLC35E2B	SLC35E2	solute carrier family 35 member E2B	protein-coding	4.18	4.88289	8.16291	5.02574
NB4_peak_13958	chr3	50611962	50612234	+	promoter-TSS (NM_145071)	promoter-TSS (NM_145071)	236	NM_001243926	7867	Hs.234521	NM_004635	ENSG00000114738	MAPKAPK3	3PK|MAPKAP-K3|MAPKAP3|MAPKAPK-3|MDPT3|MK-3	MAPK activated protein kinase 3	protein-coding	5.84	4.88538	5.39333	2.4883
NB4_peak_10811	chr19	43669919	43670450	-	promoter-TSS (NM_001301037)	promoter-TSS (NM_001301037)	-15	NM_001005377	5329	Hs.466871	NM_002659	ENSG00000011422	PLAUR	CD87|U-PAR|UPAR|URKR	plasminogen activator, urokinase receptor	protein-coding	5.92	6.51864	10.154	6.92128
NB4_peak_490	chr1	23531324	23531613	-	promoter-TSS (NM_004091)	promoter-TSS (NM_004091)	-235	NM_004091	1870	Hs.194333	NM_004091	ENSG00000007968	E2F2	E2F-2	E2F transcription factor 2	protein-coding	4.1	4.63951	7.11533	4.05814
NB4_peak_6561	chr16	30064915	30066024	+	promoter-TSS (NM_001243177)	promoter-TSS (NM_001243177)	-291	NM_001243177	226	Hs.513490	NM_000034	ENSG00000149925	ALDOA	ALDA|GSD12|HEL-S-87p	aldolase, fructose-bisphosphate A	protein-coding	67.47	34.2351	96.8224	91.3405
NB4_peak_10565	chr19	19385182	19386061	+	promoter-TSS (NM_001300946)	promoter-TSS (NM_001300946)	-182	NM_017660	54815	Hs.118964	NM_017660	ENSG00000167491	GATAD2A	p66alpha	GATA zinc finger domain containing 2A	protein-coding	37.56	19.2812	45.1415	40.7395
NB4_peak_12388	chr20	31923368	31923915	+	intron (NR_148013, intron 8 of 16)	intron (NR_148013, intron 8 of 16)	28405	NM_030815	81572	Hs.435755	NM_030815	ENSG00000088356	PDRG1	C20orf126|PDRG	p53 and DNA damage regulated 1	protein-coding	11.52	8.94374	13.6158	10.2092
NB4_peak_7988	chr17	43014110	43014548	+	TTS (NM_006373)	TTS (NM_006373)	7545	NM_001330230	3430	Hs.632258	NM_005533	ENSG00000068079	IFI35	IFP35	interferon induced protein 35	protein-coding	11.28	10.2371	17.1481	13.571
NB4_peak_17153	chr9	35619715	35620181	+	Intergenic	Intergenic	-1535	NM_001782	971	Hs.116481	NM_001782	ENSG00000137101	CD72	CD72b|LYB2	CD72 molecule	protein-coding	8.76	4.87965	5.94877	2.98231
NB4_peak_15753	chr6	41723377	41723987	-	intron (NM_001167827, intron 1 of 8)	intron (NM_001167827, intron 1 of 8)	9928	NR_162107	113218489		NR_162107		MIR10398	-	microRNA 10398	ncRNA	32.28	16.6376	37.36	33.151
NB4_peak_746	chr1	31170640	31171248	+	Intergenic	Intergenic	68943	NM_024522	79570	Hs.470259	NM_024522	ENSG00000084628	NKAIN1	FAM77C	sodium/potassium transporting ATPase interacting 1	protein-coding	15.07	15.1435	32.7426	28.6597
NB4_peak_13573	chr22	46250026	46250650	-	promoter-TSS (NM_207327)	promoter-TSS (NM_207327)	-45	NM_207327	150383	Hs.103110	NM_207327	ENSG00000205643	CDPF1	C22orf40	cysteine rich DPF motif domain containing 1	protein-coding	7.42	7.93134	14.3277	10.8673
NB4_peak_13720	chr3	10292828	10293187	-	promoter-TSS (NM_016362)	promoter-TSS (NM_016362)	-60	NM_001134945	51738	Hs.590080	NM_016362	ENSG00000157017	GHRL	MTLRP	ghrelin and obestatin prepropeptide	protein-coding	11.6	6.30008	9.08008	5.89468
NB4_peak_15288	chr6	1287218	1287600	+	Intergenic	Intergenic	-24689	NM_033260	94234	Hs.591352	NM_033260	ENSG00000164379	FOXQ1	HFH1	forkhead box Q1	protein-coding	3.87	4.58548	6.25074	3.24712
NB4_peak_11252	chr19	51350563	51351191	-	intron (NM_001014763, intron 2 of 4)	MER58A|DNA|hAT-Charlie	3965	NM_001014763	2109	Hs.348531	NM_001985	ENSG00000105379	ETFB	FP585|MADD	electron transfer flavoprotein subunit beta	protein-coding	8.84	9.26968	16.4945	12.9464
NB4_peak_15951	chr6	157380010	157380241	+	Intergenic	CpG	-1065	NM_153746	79683	Hs.596214	NM_024630	ENSG00000175048	ZDHHC14	NEW1CP	zinc finger DHHC-type containing 14	protein-coding	3.71	4.20437	5.10509	2.21183
NB4_peak_7858	chr17	39667496	39667896	+	promoter-TSS (NR_073461)	promoter-TSS (NR_073461)	-323	NR_073461	5409	Hs.1892	NM_002686	ENSG00000141744	PNMT	PENT|PNMTase	phenylethanolamine N-methyltransferase	protein-coding	3.16	3.91631	6.25074	3.24712
NB4_peak_12686	chr20	51404662	51404899	-	intron (NM_012340, intron 9 of 10)	intron (NM_012340, intron 9 of 10)	48197	NR_036162	100422889		NR_036162	ENSG00000266761	MIR3194	mir-3194	microRNA 3194	ncRNA	4.73	4.77896	5.64624	2.70595
NB4_peak_12365	chr20	24992664	24993006	-	promoter-TSS (NM_020531)	promoter-TSS (NM_020531)	-84	NM_020531	57136	Hs.472330	NM_020531	ENSG00000101474	APMAP	BSCv|C20orf3	adipocyte plasma membrane associated protein	protein-coding	3.87	4.50622	5.79561	2.84558
NB4_peak_1809	chr1	234558059	234558850	+	Intergenic	Intergenic	-26675	NR_038426	100506795	Hs.448989	NR_038426	ENSG00000231768	LINC01354	-	long intergenic non-protein coding RNA 1354	ncRNA	19.1	18.9355	42.6577	38.3161
NB4_peak_10807	chr19	43575529	43575787	-	promoter-TSS (NM_006297)	promoter-TSS (NM_006297)	-80	NM_006297	7515	Hs.98493	NM_006297	ENSG00000073050	XRCC1	RCC|SCAR26	X-ray repair cross complementing 1	protein-coding	7.42	4.20889	4.98931	2.10311
NB4_peak_4159	chr12	56315915	56316435	+	promoter-TSS (NM_014255)	promoter-TSS (NM_014255)	173	NM_001190991	10330	Hs.8752	NM_014255	ENSG00000257727	CNPY2	HP10390|MSAP|TMEM4|ZSIG9	canopy FGF signaling regulator 2	protein-coding	12.23	6.61573	10.1966	6.94954
NB4_peak_4848	chr13	110471733	110472157	+	intron (NM_001846, intron 28 of 47)	intron (NM_001846, intron 28 of 47)	-8658	NM_001267044	100129836	Hs.640035	NM_001267044		COL4A2-AS2	-	COL4A2 antisense 2	protein-coding	15.78	14.4677	26.1201	22.2401
NB4_peak_5329	chr14	105070109	105070501	+	Intergenic	Intergenic	-4875	NM_001278694	29933	Hs.532504	NM_013345	ENSG00000183484	GPR132	G2A	G protein-coupled receptor 132	protein-coding	13.1	10.0711	16.6736	13.1153
NB4_peak_662	chr1	27489979	27490292	-	promoter-TSS (NM_001201404)	promoter-TSS (NM_001201404)	32	NM_006990	10163	Hs.469244	NM_006990	ENSG00000158195	WASF2	IMD2|SCAR2|WASF4|WAVE2|dJ393P12.2	WASP family member 2	protein-coding	12.47	6.7341	10.1966	6.94954
NB4_peak_6901	chr16	84699724	84700029	+	promoter-TSS (NM_001272075)	promoter-TSS (NM_001272075)	-124	NM_001272075	9100	Hs.136778	NM_005153	ENSG00000103194	USP10	UBPO	ubiquitin specific peptidase 10	protein-coding	6.63	6.35722	8.67112	5.50688
NB4_peak_3235	chr11	65426075	65426596	+	non-coding (NR_028272, exon 1 of 1)	non-coding (NR_028272, exon 1 of 1)	3537	NR_028272	283131	Hs.523789	NR_002802	ENSG00000245532	NEAT1	LINC00084|NCRNA00084|TncRNA|VINC	nuclear paraspeckle assembly transcript 1	ncRNA	10.57	5.78715	7.99793	4.89201
NB4_peak_13708	chr3	9933318	9933967	+	promoter-TSS (NM_015513)	promoter-TSS (NM_015513)	-192	NM_015513	78987	Hs.9383	NM_015513	ENSG00000163703	CRELD1	AVSD2|CIRRIN	cysteine rich with EGF like domains 1	protein-coding	9.79	5.39258	6.95302	3.91192
NB4_peak_10563	chr19	19320538	19320800	+	promoter-TSS (NM_172231)	promoter-TSS (NM_172231)	-160	NM_172231	57794	Hs.515274	NM_021164	ENSG00000105705	SUGP1	F23858|RBP|SF4	SURP and G-patch domain containing 1	protein-coding	7.34	5.2118	6.61114	3.59977
NB4_peak_780	chr1	32337057	32338271	-	Intergenic	Intergenic	-1431	NR_052852	65108	Hs.75061	NM_023009	ENSG00000175130	MARCKSL1	F52|MACMARCKS|MLP|MLP1|MRP	MARCKS like 1	protein-coding	12.47	12.6899	25.579	21.7108
NB4_peak_7586	chr17	17972278	17972982	-	promoter-TSS (NM_001288789)	promoter-TSS (NM_001288789)	-183	NM_001130090	83450	Hs.579264	NM_031294	ENSG00000171962	DRC3	CFAP134|LRRC48	dynein regulatory complex subunit 3	protein-coding	30.14	10.3815	25.4237	21.5672
NB4_peak_4794	chr13	50124296	50124826	+	intron (NR_109974, intron 2 of 6)	CpG	980	NR_152566	8847	Hs.547964	NR_002612	ENSG00000231607	DLEU2	ALT1|BCMSUN|DLB2|LEU2|LINC00022|MIR15AHG|NCRNA00022|RFP2|RFP2OS|TRIM13OS	deleted in lymphocytic leukemia 2	ncRNA	21.23	5.55687	11.7967	8.4797
NB4_peak_10743	chr19	40750340	40751098	-	promoter-TSS (NM_001353809)	promoter-TSS (NM_001353809)	-166	NR_148550	284325	Hs.585105	NM_198476	ENSG00000188493	C19orf54	-	chromosome 19 open reading frame 54	protein-coding	23.44	12.2185	24.2093	20.3863
NB4_peak_7696	chr17	29722364	29723074	-	intron (NM_033389, intron 2 of 14)	intron (NM_033389, intron 2 of 14)	38713	NM_001282131	85464	Hs.654754	NM_033389	ENSG00000141298	SSH2	SSH-2|SSH-2L	slingshot protein phosphatase 2	protein-coding	4.5	5.1803	8.16291	5.02574
NB4_peak_13895	chr3	49014071	49014432	+	exon (NM_018031, exon 3 of 6)	exon (NM_018031, exon 3 of 6)	4329	NM_001009996	55152	Hs.654815	NM_018114	ENSG00000178149	DALRD3	-	DALR anticodon binding domain containing 3	protein-coding	4.1	4.25288	5.64624	2.70595
NB4_peak_16680	chr7	158710716	158711103	+	Intergenic	L1MB7|LINE|L1	-6105	NR_104054	54892	Hs.18616	NM_017760	ENSG00000146918	NCAPG2	3KS|CAP-G2|CAPG2|LUZP5|MTB|hCAP-G2	non-SMC condensin II complex subunit G2	protein-coding	7.02	7.16359	12.0184	8.68229
NB4_peak_227	chr1	9950332	9950692	-	TTS (NR_158969)	TTS (NR_158969)	7037	NM_001297779	64802	Hs.633762	NM_022787	ENSG00000173614	NMNAT1	LCA9|NMNAT|PNAT1	nicotinamide nucleotide adenylyltransferase 1	protein-coding	6.79	7.20971	11.4112	8.10205
NB4_peak_15557	chr6	30787898	30788447	+	intron (NR_138037, intron 1 of 3)	intron (NR_138037, intron 1 of 3)	21347	NR_138037	105375013	Hs.348584	NR_138037	ENSG00000228022	HCG20	NCRNA00149	HLA complex group 20	ncRNA	24.23	12.6131	25.6079	21.7324
NB4_peak_12660	chr20	50292505	50293009	+	promoter-TSS (NR_034124)	promoter-TSS (NR_034124)	37	NR_034124	284751	Hs.282325	NM_001025463	ENSG00000203999	LINC01270	-	long intergenic non-protein coding RNA 1270	ncRNA	4.89	5.55206	8.16291	5.02574
NB4_peak_18002	chrX	48936957	48937278	-	intron (NM_001136159, intron 2 of 8)	intron (NM_001136159, intron 2 of 8)	-18093	NM_006875	11040	Hs.727148	NM_006875	ENSG00000102096	PIM2	-	Pim-2 proto-oncogene, serine/threonine kinase	protein-coding	7.65	7.2121	10.2744	7.00461
NB4_peak_821	chr1	36155949	36156328	+	promoter-TSS (NM_001286365)	promoter-TSS (NM_001286365)	-22	NM_018067	55700	Hs.356096	NM_018067	ENSG00000116871	MAP7D1	PARCC1|RPRC1	MAP7 domain containing 1	protein-coding	6.71	5.50541	6.63958	3.62005
NB4_peak_15623	chr6	32177771	32178580	+	promoter-TSS (NM_032741).5	promoter-TSS (NM_032741).5	-67	NM_032741	10554	Hs.409230	NM_006411	ENSG00000204310	AGPAT1	1-AGPAT1|G15|LPAAT-alpha|LPAATA	1-acylglycerol-3-phosphate O-acyltransferase 1	protein-coding	32.67	16.8349	37.36	33.151
NB4_peak_9360	chr19	2165205	2165625	+	intron (NM_032482, intron 1 of 27)	CpG	1482	NM_032482	84444	Hs.713641	NM_032482	ENSG00000104885	DOT1L	DOT1|KMT4	DOT1 like histone lysine methyltransferase	protein-coding	4.89	5.45609	7.59266	4.51396
NB4_peak_5684	chr15	67125558	67126022	+	promoter-TSS (NM_001145102)	promoter-TSS (NM_001145102)	74	NM_001145102	4088	Hs.727986	NM_005902	ENSG00000166949	SMAD3	HSPC193|HsT17436|JV15-2|LDS1C|LDS3|MADH3	SMAD family member 3	protein-coding	11.28	10.2371	17.1481	13.571
NB4_peak_2454	chr10	119080515	119081413	-	promoter-TSS (NM_003750)	promoter-TSS (NM_003750)	-147	NM_003750	8661	Hs.523299	NM_003750	ENSG00000107581	EIF3A	EIF3|EIF3S10|P167|TIF32|eIF3-p170|eIF3-theta|p180|p185	eukaryotic translation initiation factor 3 subunit A	protein-coding	7.89	7.40938	10.2744	7.00461
NB4_peak_13075	chr21	44299510	44300161	+	promoter-TSS (NM_002626)	promoter-TSS (NM_002626)	-218	NM_001002021	5211	Hs.255093	NM_002626	ENSG00000141959	PFKL	ATP-PFK|PFK-B|PFK-L	phosphofructokinase, liver type	protein-coding	5.6	6.00254	8.89452	5.72567
NB4_peak_8901	chr17	83079394	83079710	+	promoter-TSS (NM_001004431)	promoter-TSS (NM_001004431)	-57	NM_001004431	284207	Hs.378821	NM_001004431	ENSG00000176845	METRNL	-	meteorin like, glial cell differentiation regulator	protein-coding	6.94	5.67451	6.63958	3.62005
NB4_peak_2759	chr11	10808702	10809270	-	promoter-TSS (NR_120540)	promoter-TSS (NR_120540)	49	NM_001042559	1982	Hs.183684	NM_001418	ENSG00000110321	EIF4G2	AAG1|DAP5|NAT1|P97	eukaryotic translation initiation factor 4 gamma 2	protein-coding	12.31	11.092	18.9615	15.3064
NB4_peak_12457	chr20	35454654	35455354	-	promoter-TSS (NR_031620)	promoter-TSS (NR_031620)	-255	NM_001319138	8200	Hs.1573	NM_000557	ENSG00000125965	GDF5	BDA1C|BMP-14|BMP14|CDMP1|LAP-4|LAP4|OS5|SYM1B|SYNS2	growth differentiation factor 5	protein-coding	10.97	8.54918	12.1375	8.79416
NB4_peak_8041	chr17	43540743	43540992	+	intron (NM_001322219, intron 23 of 23)	intron (NM_001322219, intron 23 of 23)	5032	NM_001369368	2118	Hs.434059	NM_001986	ENSG00000175832	ETV4	E1A-F|E1AF|PEA3|PEAS3	ETS variant 4	protein-coding	3.47	4.14088	5.79561	2.84558
NB4_peak_9278	chr19	1478607	1479720	-	promoter-TSS (NM_152482)	promoter-TSS (NM_152482)	52	NM_152482	148223	Hs.532840	NM_152482	ENSG00000119559	C19orf25	-	chromosome 19 open reading frame 25	protein-coding	10.26	10.608	20.961	17.2379
NB4_peak_17282	chr9	96418293	96419399	-	promoter-TSS (NM_153695)	promoter-TSS (NM_153695)	-476	NM_153695	195828	Hs.494557	NM_153695	ENSG00000165244	ZNF367	AFF29|CDC14B|ZFF29	zinc finger protein 367	protein-coding	17.6	10.332	17.8795	14.28
NB4_peak_17601	chr9	133144285	133144698	-	intron (NM_001042368, intron 1 of 17)	CpG	4719	NM_001042368	5900	Hs.106185	NM_006266	ENSG00000160271	RALGDS	RGDS|RGF|RalGEF	ral guanine nucleotide dissociation stimulator	protein-coding	7.73	7.66091	11.4905	8.17916
NB4_peak_10523	chr19	18588521	18589781	+	intron (NM_001100419, intron 2 of 4)	CpG-14078	466	NM_001100419	55049	Hs.655317	NM_017967	ENSG00000006015	REX1BD	C19orf60	required for excision 1-B domain containing	protein-coding	16.02	14.1827	26.5156	22.6126
NB4_peak_16068	chr7	1530501	1530886	+	promoter-TSS (NM_002360)	promoter-TSS (NM_002360)	-9	NM_002360	7975	Hs.520612	NM_002360	ENSG00000198517	MAFK	NFE2U|P18	MAF bZIP transcription factor K	protein-coding	10.57	9.64524	15.3694	11.8657
NB4_peak_11374	chr19	55605086	55605649	+	Intergenic	CpG	5079	NM_153219	147807	Hs.440291	NM_153219	ENSG00000171443	ZNF524	-	zinc finger protein 524	protein-coding	7.65	4.32726	4.98931	2.10311
NB4_peak_2631	chr11	795935	796604	-	promoter-TSS (NM_024698)	promoter-TSS (NM_024698)	-31	NM_024698	79751	Hs.99486	NM_024698	ENSG00000177542	SLC25A22	EIEE3|GC-1|GC1|NET44	solute carrier family 25 member 22	protein-coding	25.65	13.3233	27.0236	23.1062
NB4_peak_7535	chr17	16428095	16428454	+	intron (NM_016113, intron 8 of 14)	intron (NM_016113, intron 8 of 14)	-10713	NR_027171	125144	Hs.368934	NM_152350	ENSG00000175061	SNHG29	C17orf45|C17orf76-AS1|FAM211A-AS1|LRRC75A-AS1|NCRNA00188|TSAP19	small nucleolar RNA host gene 29	ncRNA	3.08	3.84196	6.25074	3.24712
NB4_peak_12155	chr2	240025250	240025560	-	promoter-TSS (NM_004544)	promoter-TSS (NM_004544)	-3	NM_001322019	4705	Hs.277677	NM_004544	ENSG00000130414	NDUFA10	CI-42KD|CI-42k|MC1DN22	NADH:ubiquinone oxidoreductase subunit A10	protein-coding	5.13	5.10777	7.12547	4.05814
NB4_peak_6158	chr16	1705729	1706349	+	promoter-TSS (NM_001318852)	promoter-TSS (NM_001318852)	-144	NM_001318852	23162	Hs.207763	NM_015133	ENSG00000138834	MAPK8IP3	JIP-3|JIP3|JSAP1|NEDBA|SYD2|syd	mitogen-activated protein kinase 8 interacting protein 3	protein-coding	10.81	8.43645	12.1375	8.79416
NB4_peak_2812	chr11	34916375	34916657	+	promoter-TSS (NM_003477)	promoter-TSS (NM_003477)	-102	NM_003477	8050	Hs.502315	NM_003477	ENSG00000110435	PDHX	DLDBP|E3BP|OPDX|PDHXD|PDX1|proX	pyruvate dehydrogenase complex component X	protein-coding	10.18	6.21096	8.98481	5.81366
NB4_peak_13495	chr22	42090681	42091140	-	promoter-TSS (NM_002490).3	promoter-TSS (NM_002490).3	-23	NR_034118	100132273	Hs.709677	NR_034118	ENSG00000237037	NDUFA6-DT	NDUFA6-AS1	NDUFA6 divergent transcript	ncRNA	18.23	9.61441	17.4972	13.9051
NB4_peak_468	chr1	22451677	22452027	+	promoter-TSS (NM_001330398)	promoter-TSS (NM_001330398)	1	NM_001083621	9923	Hs.418966	NM_014870	ENSG00000184677	ZBTB40	ZNF923	zinc finger and BTB domain containing 40	protein-coding	11.52	8.94374	13.6158	10.2092
NB4_peak_8425	chr17	74742009	74742494	+	intron (NM_001006638, intron 2 of 8)	intron (NM_001006638, intron 2 of 8)	4995	NM_001163990	326624	Hs.351413	NM_175738	ENSG00000172794	RAB37	-	RAB37, member RAS oncogene family	protein-coding	3.39	3.92254	5.10509	2.21183
NB4_peak_4785	chr13	49214982	49215301	+	Intergenic	Intergenic	-5197	NM_001507	2862	Hs.248126	NM_001507	ENSG00000102539	MLNR	GPR38|MTLR1	motilin receptor	protein-coding	7.89	4.44563	4.98931	2.10311
NB4_peak_17683	chr9	136088761	136089436	-	intron (NM_144653, intron 1 of 5)	intron (NM_144653, intron 1 of 5)	6191	NM_144653	138151	Hs.112895	NM_144653	ENSG00000148411	NACC2	BEND9|BTBD14|BTBD14A|BTBD31|NAC-2|RBB	NACC family member 2	protein-coding	10.26	10.0524	17.7779	14.18
NB4_peak_16579	chr7	130205077	130205628	-	promoter-TSS (NM_032842)	promoter-TSS (NM_032842)	54	NM_001301163	84928	Hs.267245	NM_032842	ENSG00000146842	TMEM209	NET31	transmembrane protein 209	protein-coding	4.81	5.47771	8.16291	5.02574
NB4_peak_6355	chr16	8797441	8798394	+	promoter-TSS (NM_000303)	promoter-TSS (NM_000303)	78	NM_000303	5373	Hs.625732	NM_000303	ENSG00000140650	PMM2	CDG1|CDG1a|CDGS|PMI|PMI1|PMM 2	phosphomannomutase 2	protein-coding	10.57	9.64524	15.3694	11.8657
NB4_peak_9955	chr19	11155581	11156210	-	promoter-TSS (NM_001317032)	promoter-TSS (NM_001317032)	-83	NM_182513	147841	Hs.381225	NM_182513	ENSG00000161888	SPC24	SPBC24	SPC24 component of NDC80 kinetochore complex	protein-coding	24.78	21.4821	42.7484	38.3994
NB4_peak_7594	chr17	18258035	18258374	-	intron (NM_002018, intron 1 of 29)	MIR1_Amn|SINE|MIR	534	NM_001256265	2314	Hs.513984	NM_002018	ENSG00000177731	FLII	FLI|FLIL|Fli1	FLII actin remodeling protein	protein-coding	4.66	5.04986	6.72664	3.70027
NB4_peak_13729	chr3	11288748	11289434	+	intron (NM_001349234, intron 2 of 19)	intron (NM_001349234, intron 2 of 19)	16694	NM_001349237	10533	Hs.38032	NM_006395	ENSG00000197548	ATG7	APG7-LIKE|APG7L|GSA7	autophagy related 7	protein-coding	3.47	4.21372	6.25074	3.24712
NB4_peak_10137	chr19	13181784	13182473	+	Intergenic	Intergenic	31717	NM_004907	9592	Hs.501629	NM_004907	ENSG00000160888	IER2	ETR101	immediate early response 2	protein-coding	9.23	8.52731	13.6284	10.2092
NB4_peak_10926	chr19	46619748	46620069	-	TTS (NM_000960)	TTS (NM_000960)	5181	NM_000960	5739	Hs.458324	NM_000960	ENSG00000160013	PTGIR	IP|PRIPR	prostaglandin I2 receptor	protein-coding	9.07	5.03748	6.95302	3.91192
NB4_peak_1751	chr1	228087834	228088342	+	intron (NM_001024227, intron 1 of 4)	intron (NM_001024227, intron 1 of 4)	4938	NM_001024227	375	Hs.286221	NM_001658	ENSG00000143761	ARF1	PVNH8	ADP ribosylation factor 1	protein-coding	16.73	16.7049	35.1855	31.0353
NB4_peak_12130	chr2	237673705	237673956	+	intron (NM_001137550, intron 1 of 23)	intron (NM_001137550, intron 1 of 23)	-18334	NM_001137551	9208	Hs.471779	NM_004735	ENSG00000124831	LRRFIP1	FLAP-1|FLAP1|FLIIAP1|GCF-2|GCF2|HUFI-1|TRIP	LRR binding FLII interacting protein 1	protein-coding	4.42	4.51592	5.64624	2.70595
NB4_peak_13913	chr3	49345135	49345431	+	Intergenic	Intergenic	-5230	NM_199443	7375	Hs.77500	NM_003363	ENSG00000114316	USP4	UNP|Unph	ubiquitin specific peptidase 4	protein-coding	5.52	5.52871	7.39259	4.32312
NB4_peak_10513	chr19	18478764	18479303	-	intron (NM_006532, intron 1 of 11)	intron (NM_006532, intron 1 of 11)	-40900	NR_045574	51477	Hs.405873	NM_016368	ENSG00000105655	ISYNA1	INO1|INOS|IPS|IPS 1|IPS-1	inositol-3-phosphate synthase 1	protein-coding	13.97	12.4729	20.807	17.0995
NB4_peak_9607	chr19	4867556	4868033	-	promoter-TSS (NM_001164194)	promoter-TSS (NM_001164194)	-127	NM_001164194	10226	Hs.140452	NM_005817	ENSG00000105355	PLIN3	M6PRBP1|PP17|TIP47	perilipin 3	protein-coding	11.36	11.4476	21.8753	18.1268
NB4_peak_14006	chr3	52536301	52536716	+	promoter-TSS (NM_001124767)	promoter-TSS (NM_001124767)	-97	NM_001124767	440957	Hs.660577	NM_001124767	ENSG00000168273	SMIM4	C3orf78	small integral membrane protein 4	protein-coding	20.36	7.11982	14.2141	10.7755
NB4_peak_640	chr1	27097413	27097743	+	Intergenic	Intergenic	57547	NR_046474	6548	Hs.469116	NM_003047	ENSG00000090020	SLC9A1	APNH|LIKNS|NHE-1|NHE1|PPP1R143	solute carrier family 9 member A1	protein-coding	4.58	5.25465	8.16291	5.02574
NB4_peak_16321	chr7	72829226	72829590	+	promoter-TSS (NR_001588)	promoter-TSS (NR_001588)	35	NR_024110	155370	Hs.585053	NR_001588	ENSG00000225648	SBDSP1	SBDSP	SBDS pseudogene 1	pseudo	6.47	7.03911	12.2119	8.84694
NB4_peak_15061	chr5	146203455	146203689	+	promoter-TSS (NM_018989)	promoter-TSS (NM_018989)	-33	NM_018989	54439	Hs.61441	NM_018989	ENSG00000091009	RBM27	ARRS1|Psc1|ZC3H18|ZC3H20	RNA binding motif protein 27	protein-coding	9.31	5.15584	6.95302	3.91192
NB4_peak_4625	chr12	131895861	131896553	+	intron (NM_003565, intron 3 of 27)	CpG	1585	NM_003565	8408	Hs.47061	NM_003565	ENSG00000177169	ULK1	ATG1|ATG1A|UNC51|Unc51.1|hATG1	unc-51 like autophagy activating kinase 1	protein-coding	5.37	5.58426	8.03261	4.92495
NB4_peak_14208	chr3	170128537	170129059	-	exon (NM_001308116, exon 8 of 15)	exon (NM_001308116, exon 8 of 15)	52935	NM_024947	80012	Hs.529592	NM_024947	ENSG00000173889	PHC3	EDR3|HPH3	polyhomeotic homolog 3	protein-coding	12.07	6.53682	10.1966	6.94954
NB4_peak_11436	chr2	3377817	3378023	-	promoter-TSS (NM_001330530)	promoter-TSS (NM_001330530)	-102	NM_001330531	7260	Hs.502770	NM_003310	ENSG00000032389	EIPR1	EIPR-1|TSSC1	EARP complex and GARP complex interacting protein 1	protein-coding	5.05	5.04201	7.12547	4.05814
NB4_peak_5885	chr15	75673451	75674020	-	TTS (NM_001897)	TTS (NM_001897)	24728	NM_153271	257364	Hs.8705	NM_153271	ENSG00000173548	SNX33	SH3PX3|SH3PXD3C|SNX30	sorting nexin 33	protein-coding	5.37	5.30505	7.12547	4.05814
NB4_peak_5206	chr14	92649874	92650306	+	intron (NM_024832, intron 5 of 9)	intron (NM_024832, intron 5 of 9)	73856	NM_001319987	79890	Hs.326822	NM_024832	ENSG00000100599	RIN3	-	Ras and Rab interactor 3	protein-coding	5.6	5.89535	8.42687	5.28207
NB4_peak_2478	chr10	124145116	124145533	+	Intergenic	Intergenic	-51726	NM_001270764	51363	Hs.287537	NM_014863	ENSG00000182022	CHST15	BRAG|GALNAC4S-6ST	carbohydrate sulfotransferase 15	protein-coding	4.02	4.73418	8.16291	5.02574
NB4_peak_16615	chr7	150384726	150384942	+	intron (NM_173680, intron 1 of 2)	intron (NM_173680, intron 1 of 2)	5504	NM_173680	285971	Hs.655734	NM_173680	ENSG00000196456	ZNF775	-	zinc finger protein 775	protein-coding	3.16	3.77864	5.4149	2.50472
NB4_peak_5553	chr15	58454292	58454858	-	intron (NR_120338, intron 2 of 2)	intron (NR_120338, intron 2 of 2)	22584	NM_000236	3990	Hs.654472	NM_000236	ENSG00000166035	LIPC	HDLCQ12|HL|HTGL|LIPH	lipase C, hepatic type	protein-coding	9.55	9.93885	18.7071	15.075
NB4_peak_12476	chr20	36605410	36606004	+	promoter-TSS (NM_199483)	promoter-TSS (NM_199483)	-72	NM_001199534	55969	Hs.584985	NM_018840	ENSG00000101084	RAB5IF	C20orf24|PNAS-11|RIP5	RAB5 interacting factor	protein-coding	15.39	11.7057	19.851	16.1768
NB4_peak_16540	chr7	102464737	102465182	+	promoter-TSS (NM_152892)	promoter-TSS (NM_152892)	-25	NM_152892	222229	Hs.274135	NM_152892	ENSG00000161036	LRWD1	CENP-33|ORCA	leucine rich repeats and WD repeat domain containing 1	protein-coding	8.44	6.74546	9.29728	6.10191
NB4_peak_3070	chr11	64204528	64204900	+	TTS (NM_001282652)	TTS (NM_001282652)	-1966	NM_178443	83706	Hs.180535	NM_031471	ENSG00000149781	FERMT3	KIND3|MIG-2|MIG2B|UNC112C|URP2|URP2SF	fermitin family member 3	protein-coding	10.81	9.08541	13.4721	10.074
NB4_peak_2081	chr10	63268898	63269466	-	promoter-TSS (NM_001318153)	promoter-TSS (NM_001318153)	41	NM_001282948	221037	Hs.413416	NM_004241	ENSG00000171988	JMJD1C	KDM3C|TRIP-8|TRIP8	jumonji domain containing 1C	protein-coding	9.31	9.71579	18.7071	15.075
NB4_peak_10532	chr19	18657619	18658475	+	intron (NM_001345983, intron 1 of 2)	intron (NM_001345983, intron 1 of 2)	13409	NM_001345983	55295	Hs.250632	NM_018316	ENSG00000167487	KLHL26	-	kelch like family member 26	protein-coding	9.94	10.3106	18.7071	15.075
NB4_peak_3609	chr11	113875492	113875813	-	promoter-TSS (NM_001346261)	promoter-TSS (NM_001346261)	-80	NM_001346269	57646	Hs.503891	NM_020886	ENSG00000048028	USP28	-	ubiquitin specific peptidase 28	protein-coding	5.37	5.30505	7.12547	4.05814
NB4_peak_2167	chr10	71890042	71890409	+	Intergenic	Intergenic	-38974	NM_002778	5660	Hs.523004	NM_002778	ENSG00000197746	PSAP	GLBA|SAP1	prosaposin	protein-coding	4.26	4.3844	5.64624	2.70595
NB4_peak_5848	chr15	74982240	74982674	+	Intergenic	Tigger13a|DNA|TcMar-Tigger	-13106	NR_033660	192683	Hs.374180	NM_138967	ENSG00000198794	SCAMP5	-	secretory carrier membrane protein 5	protein-coding	10.18	5.58986	7.99793	4.89201
NB4_peak_7184	chr16	89828295	89828942	+	exon (NM_032451, exon 1 of 15)	exon (NM_032451, exon 1 of 15)	143	NM_032451	84501	Hs.461786	NM_032451	ENSG00000204991	SPIRE2	Spir-2	spire type actin nucleation factor 2	protein-coding	15.15	10.0945	17.1152	13.5518
NB4_peak_14075	chr3	125595155	125595903	-	promoter-TSS (NM_022776)	promoter-TSS (NM_022776)	-32	NM_022776	114885	Hs.477440	NM_022776	ENSG00000144909	OSBPL11	ORP-11|ORP11|OSBP12|TCCCIA00292	oxysterol binding protein like 11	protein-coding	19.41	10.2063	18.7993	15.1565
NB4_peak_2525	chr10	132420987	132421919	+	Intergenic	Intergenic	-23736	NR_149317	170393	Hs.375059	NR_149317		C10orf91	-	chromosome 10 open reading frame 91 (putative)	ncRNA	7.58	6.91582	9.65636	6.45014
NB4_peak_5509	chr15	48877814	48878327	+	promoter-TSS (NM_014335)	promoter-TSS (NM_014335)	-64	NM_014335	23741	Hs.255973	NM_014335	ENSG00000255302	EID1	C15orf3|CRI1|EID-1|IRO45620|PNAS-22|PTD014|RBP21	EP300 interacting inhibitor of differentiation 1	protein-coding	4.58	5.25465	8.16291	5.02574
NB4_peak_17017	chr8	143597060	143597960	+	promoter-TSS (NM_001195203).2	promoter-TSS (NM_001195203).2	-95	NM_001289950	1936	Hs.333388	NM_001960	ENSG00000104529	EEF1D	EF-1D|EF1D|FP1047	eukaryotic translation elongation factor 1 delta	protein-coding	10.42	5.70823	7.99793	4.89201
NB4_peak_5836	chr15	74800814	74801110	+	intron (NM_004383, intron 8 of 12)	intron (NM_004383, intron 8 of 12)	-11873	NM_021819	79748	Hs.620644	NM_021819	ENSG00000140506	LMAN1L	ERGIC-53L|ERGL	lectin, mannose binding 1 like	protein-coding	9.07	6.29684	9.01459	5.84028
NB4_peak_15116	chr5	170333176	170333700	+	non-coding (NR_026945, exon 3 of 3)	non-coding (NR_026945, exon 3 of 3)	2045	NR_026945	257358	Hs.249689	NM_001025454		LINC01366	-	long intergenic non-protein coding RNA 1366	ncRNA	4.42	5.10595	8.16291	5.02574
NB4_peak_10934	chr19	46704421	46704729	-	exon (NM_001079880, exon 5 of 19)	exon (NM_001079880, exon 5 of 19)	4779	NR_036157	100422913		NR_036157	ENSG00000211513	MIR320E	mir-320e	microRNA 320e	ncRNA	5.13	5.10777	7.12547	4.05814
NB4_peak_7402	chr17	7403901	7404990	-	promoter-TSS (NR_037719)	promoter-TSS (NR_037719)	-314	NR_037719	100529211	Hs.534591	NR_037719		TMEM256-PLSCR3	C17orf61-PLSCR3|PLSCR3	TMEM256-PLSCR3 readthrough (NMD candidate)	ncRNA	17.2	11.3768	20.0463	16.3692
NB4_peak_13418	chr22	37844065	37844604	-	promoter-TSS (NM_138797)	promoter-TSS (NM_138797)	0	NM_138797	129138	Hs.135259	NM_138797	ENSG00000100124	ANKRD54	LIAR	ankyrin repeat domain 54	protein-coding	21.39	11.1927	21.4658	17.7311
NB4_peak_1873	chr1	235900437	235900872	+	Intergenic	L2c|LINE|L2	-16941	NR_102436	1130	Hs.532411	NM_000081	ENSG00000143669	LYST	CHS|CHS1	lysosomal trafficking regulator	protein-coding	4.26	4.95724	8.16291	5.02574
NB4_peak_9776	chr19	7943478	7944459	-	promoter-TSS (NM_006351)	promoter-TSS (NM_006351)	-302	NM_006351	10469	Hs.465784	NM_006351	ENSG00000104980	TIMM44	TIM44	translocase of inner mitochondrial membrane 44	protein-coding	64.71	13.1417	53.4925	48.8927
NB4_peak_1021	chr1	54053164	54053617	-	promoter-TSS (NR_039942)	promoter-TSS (NR_039942)	48	NM_001305066	9528	Hs.118947	NM_004872	ENSG00000116209	TMEM59	C1orf8|DCF1|HSPC001|PRO195|UNQ169	transmembrane protein 59	protein-coding	16.26	9.58667	16.5263	12.9769
NB4_peak_18212	chrX	154542504	154543531	+	intron (NM_001099856, intron 1 of 9)	intron (NM_001099856, intron 1 of 9)	805	NM_001321396	8517	Hs.43505	NM_003639	ENSG00000269335	IKBKG	AMCBX1|EDAID1|FIP-3|FIP3|Fip3p|IKK-gamma|IKKAP1|IKKG|IMD33|IP|IP1|IP2|IPD2|NEMO|ZC2HC9	inhibitor of nuclear factor kappa B kinase regulatory subunit gamma	protein-coding	11.68	10.745	17.6892	14.0929
NB4_peak_16434	chr7	75971767	75972620	+	intron (NM_000941, intron 2 of 15)	intron (NM_000941, intron 2 of 15)	22402	NM_001363462	83862	Hs.488835	NM_031925	ENSG00000189077	TMEM120A	NET29|TMPIT	transmembrane protein 120A	protein-coding	3.71	4.43677	6.25074	3.24712
NB4_peak_9597	chr19	4723715	4724644	-	promoter-TSS (NR_158699)	promoter-TSS (NR_158699)	-337	NM_139159	91039	Hs.515081	NM_139159	ENSG00000142002	DPP9	DP9|DPLP9|DPP IX|DPRP-2|DPRP2	dipeptidyl peptidase 9	protein-coding	18.31	13.7912	24.8109	20.9638
NB4_peak_9431	chr19	2621781	2622161	-	intron (NM_052847, intron 2 of 4)	MLT1C|LTR|ERVL-MaLR	-8744	NR_107004	102465838		NR_107004	ENSG00000277904	MIR7850	hsa-mir-7850	microRNA 7850	ncRNA	5.84	6.21776	8.89452	5.72567
NB4_peak_2823	chr11	44569029	44569413	+	intron (NM_001024844, intron 1 of 8)	intron (NM_001024844, intron 1 of 8)	3558	NM_001024844	3732	Hs.527778	NM_002231	ENSG00000085117	CD82	4F9|C33|GR15|IA4|KAI1|R2|SAR2|ST6|TSPAN27	CD82 molecule	protein-coding	12.86	8.66422	12.9199	9.53104
NB4_peak_12343	chr20	19737163	19737377	+	Intergenic	LTR37B|LTR|ERV1	-149251	NM_001242581	54453	Hs.472270	NM_018993	ENSG00000132669	RIN2	MACS|RASSF4	Ras and Rab interactor 2	protein-coding	3.63	4.28702	5.79561	2.84558
NB4_peak_13398	chr22	37601464	37601987	+	Intergenic	Intergenic	-6749	NM_001363771	26088	Hs.499158	NM_013365	ENSG00000100083	GGA1	-	golgi associated, gamma adaptin ear containing, ARF binding protein 1	protein-coding	15.31	5.43635	9.31879	6.12074
NB4_peak_1848	chr1	234965175	234965491	+	Intergenic	Intergenic	-1334	NR_125945	101927851	Hs.520684	NR_125945	ENSG00000238005	LOC101927851	-	uncharacterized LOC101927851	ncRNA	4.1	4.55666	6.72664	3.70027
NB4_peak_13391	chr22	37533948	37534392	+	Intergenic	L1MB7|LINE|L1	-14755	NM_014550	29775	Hs.57973	NM_014550	ENSG00000100065	CARD10	BIMP1|CARMA3	caspase recruitment domain family member 10	protein-coding	3.95	4.65983	6.25074	3.24712
NB4_peak_10681	chr19	38452935	38453305	+	intron (NM_001042723, intron 13 of 104)	intron (NM_001042723, intron 13 of 104)	19420	NM_000540	6261	Hs.466664	NM_000540	ENSG00000196218	RYR1	CCO|MHS|MHS1|PPP1R137|RYDR|RYR|RYR-1|SKRR	ryanodine receptor 1	protein-coding	3.39	4.13936	6.25074	3.24712
NB4_peak_17298	chr9	98796727	98796938	-	promoter-TSS (NM_173551)	promoter-TSS (NM_173551)	-277	NM_173551	203286	Hs.406890	NM_173551	ENSG00000165138	ANKS6	ANKRD14|NPHP16|PKDR1|SAMD6	ankyrin repeat and sterile alpha motif domain containing 6	protein-coding	4.5	4.58168	5.64624	2.70595
NB4_peak_6769	chr16	67244300	67245090	-	intron (NM_013241, intron 1 of 21)	intron (NM_013241, intron 1 of 21)	2786	NM_001318202	29109	Hs.95231	NM_013241	ENSG00000135723	FHOD1	FHOS	formin homology 2 domain containing 1	protein-coding	13.26	11.8811	20.807	17.0995
NB4_peak_3355	chr11	66970798	66971242	+	Intergenic	Intergenic	-4284	NM_001353554	254439	Hs.232604	NM_001136485	ENSG00000173237	C11orf86	-	chromosome 11 open reading frame 86	protein-coding	10.5	9.57948	15.3694	11.8657
NB4_peak_16189	chr7	25125173	25125668	-	promoter-TSS (NM_018947)	promoter-TSS (NM_018947)	-59	NM_018947	54205	Hs.437060	NM_018947	ENSG00000172115	CYCS	CYC|HCS|THC4	cytochrome c, somatic	protein-coding	25.65	6.66165	15.4524	11.9473
NB4_peak_14303	chr3	194578005	194578446	+	Intergenic	Intergenic	-6043	NR_047574	100507297	Hs.586059	NR_047573		TMEM44-AS1	-	TMEM44 antisense RNA 1	ncRNA	6.23	6.81605	12.2119	8.84694
NB4_peak_3431	chr11	67639962	67640400	-	promoter-TSS (NM_005995)	promoter-TSS (NM_005995)	-621	NM_005995	347853	Hs.454480	NM_005995	ENSG00000167800	TBX10	TBX13|TBX7	T-box transcription factor 10	protein-coding	4.5	5.1803	8.16291	5.02574
NB4_peak_10419	chr19	17938206	17938617	+	intron (NM_001136203, intron 2 of 4)	intron (NM_001136203, intron 2 of 4)	3315	NM_138442	115098	Hs.100043	NM_138442	ENSG00000007080	CCDC124	-	coiled-coil domain containing 124	protein-coding	5.6	6.22123	10.154	6.92128
NB4_peak_12783	chr20	62616711	62617223	+	Intergenic	Intergenic	-25536	NM_016354	28231	Hs.235782	NM_016354	ENSG00000101187	SLCO4A1	OATP-E|OATP1|OATP4A1|OATPE|OATPRP1|POAT|SLC21A12	solute carrier organic anion transporter family member 4A1	protein-coding	5.52	6.14688	10.154	6.92128
NB4_peak_15885	chr6	89689751	89690080	-	TTS (NR_111915)	TTS (NR_111915)	-51168	NM_020466	57226	Hs.177275	NM_020466	ENSG00000083099	LYRM2	DJ122O8.2	LYR motif containing 2	protein-coding	3.63	4.36242	6.25074	3.24712
NB4_peak_931	chr1	43929643	43929844	+	intron (NM_001350619, intron 12 of 12)	intron (NM_001350619, intron 12 of 12)	-3577	NM_057090	9048	Hs.632404	NM_003976	ENSG00000117407	ARTN	ART|ENOVIN|EVN|NBN	artemin	protein-coding	3.24	3.85038	5.4149	2.50472
NB4_peak_15682	chr6	34527133	34527454	+	intron (NM_001199583, intron 2 of 9)	intron (NM_001199583, intron 2 of 9)	12421	NM_001199583	29993	Hs.520087	NM_020804	ENSG00000124507	PACSIN1	SDPI	protein kinase C and casein kinase substrate in neurons 1	protein-coding	5.29	5.82143	9.46855	6.26315
NB4_peak_6271	chr16	3102087	3102441	+	Intergenic	Intergenic	-2970	NM_001365272	84891	Hs.334515	NM_032805	ENSG00000130182	ZSCAN10	ZFP206|ZNF206	zinc finger and SCAN domain containing 10	protein-coding	5.29	5.92382	10.154	6.92128
NB4_peak_9902	chr19	10541436	10541789	+	Intergenic	L3|LINE|CR1	-2292	NR_104024	84971	Hs.512799	NM_032885	ENSG00000130734	ATG4D	APG4-D|APG4D|AUTL4	autophagy related 4D cysteine peptidase	protein-coding	6.94	7.2221	10.7404	7.45408
NB4_peak_13414	chr22	37742447	37742732	+	intron (NM_001039141, intron 11 of 23)	intron (NM_001039141, intron 11 of 23)	3355	NR_160697	102724378		NR_160696		LOC102724378	-	uncharacterized LOC102724378	ncRNA	4.02	4.56777	7.11533	4.05814
NB4_peak_13945	chr3	50300295	50300642	-	non-coding (NR_047690, exon 3 of 3)	non-coding (NR_047690, exon 3 of 3)	-1063	NM_001200030	8372	Hs.129910	NM_003549	ENSG00000186792	HYAL3	HYAL-3|LUCA-3|LUCA3	hyaluronidase 3	protein-coding	13.42	7.20757	11.3449	8.04127
NB4_peak_15096	chr5	154858257	154858665	+	promoter-TSS (NM_001301073)	promoter-TSS (NM_001301073)	-56	NM_001301082	9337	Hs.26703	NM_004779	ENSG00000155508	CNOT8	CAF1|CALIF|Caf1b|POP2|hCAF1	CCR4-NOT transcription complex subunit 8	protein-coding	13.42	9.00947	14.2892	10.8473
NB4_peak_17001	chr8	143334613	143335672	-	promoter-TSS (NM_052963)	promoter-TSS (NM_052963)	-262	NM_052963	116447	Hs.528574	NM_052963	ENSG00000184428	TOP1MT	-	DNA topoisomerase I mitochondrial	protein-coding	9	9.41839	16.4945	12.9464
NB4_peak_10423	chr19	17951440	17951803	+	intron (NM_002248, intron 1 of 10)	intron (NM_002248, intron 1 of 10)	319	NM_002248	3780	Hs.158173	NM_002248	ENSG00000105642	KCNN1	KCa2.1|SK1|SKCA1|hSK1	potassium calcium-activated channel subfamily N member 1	protein-coding	4.02	4.40749	6.39912	3.39261
NB4_peak_5669	chr15	67064099	67064400	+	promoter-TSS (NR_135686)	promoter-TSS (NR_135686)	-67	NR_135686	102723493	Hs.419760	NR_135686		LOC102723493	-	uncharacterized LOC102723493	ncRNA	7.73	4.36672	4.98931	2.10311
NB4_peak_7822	chr17	38898760	38899521	+	intron (NR_073384, intron 5 of 7)	intron (NR_073384, intron 5 of 7)	-15839	NR_106837	102465467		NR_106837	ENSG00000277057	MIR6779	hsa-mir-6779	microRNA 6779	ncRNA	19.57	10.2852	18.7993	15.1565
NB4_peak_4076	chr12	53159368	53159751	-	intron (NM_001244705, intron 16 of 16)	intron (NM_001244705, intron 16 of 16)	4934	NM_001244706	51380	Hs.279815	NM_015989	ENSG00000139631	CSAD	CSD|PCAP	cysteine sulfinic acid decarboxylase	protein-coding	3.87	4.58548	6.25074	3.24712
NB4_peak_3646	chr11	119018341	119018812	+	promoter-TSS (NM_016146).2	promoter-TSS (NM_016146).2	-190	NM_001318494	51399	Hs.132760	NM_016146	ENSG00000196655	TRAPPC4	CGI-104|HSPC172|PTD009|SBDN|SYNBINDIN|TRS23	trafficking protein particle complex 4	protein-coding	18.54	9.77223	17.4972	13.9051
NB4_peak_9999	chr19	11560540	11560925	+	Intergenic	Intergenic	-1496	NM_032377	84337	Hs.631633	NM_032377	ENSG00000130165	ELOF1	ELF1	elongation factor 1 homolog	protein-coding	4.5	5.1803	8.16291	5.02574
NB4_peak_1686	chr1	221742802	221743113	-	promoter-TSS (NR_111940)	promoter-TSS (NR_111940)	-781	NR_111940	11221	Hs.497822	NM_007207	ENSG00000143507	DUSP10	MKP-5|MKP5	dual specificity phosphatase 10	protein-coding	11.13	6.06334	9.08008	5.89468
NB4_peak_2236	chr10	75234121	75234611	-	intron (NM_144589, intron 6 of 6)	CpG	1591	NM_144589	118881	Hs.355333	NM_144589	ENSG00000165644	COMTD1	-	catechol-O-methyltransferase domain containing 1	protein-coding	13.34	4.77874	7.53305	4.46028
NB4_peak_4096	chr12	53370850	53371926	+	Intergenic	Intergenic	-8788	NM_138473	6667	Hs.620754	NM_003109	ENSG00000185591	SP1	-	Sp1 transcription factor	protein-coding	25.02	24.5119	58.1513	53.4526
NB4_peak_15402	chr6	16684281	16684666	-	intron (NM_000332, intron 3 of 8)	FRAM|SINE|Alu	75711	NR_152113	6310	Hs.434961	NM_000332	ENSG00000124788	ATXN1	ATX1|D6S504E|SCA1	ataxin 1	protein-coding	9.31	8.59307	13.6284	10.2092
NB4_peak_10043	chr19	12760522	12760934	+	Intergenic	L2a|LINE|L2	8937	NM_017682	54831	Hs.435611	NM_017682	ENSG00000039987	BEST2	VMD2L1	bestrophin 2	protein-coding	4.42	5.10595	8.16291	5.02574
NB4_peak_4870	chr13	113445831	113446636	-	intron (NM_138430, intron 1 of 6)	intron (NM_138430, intron 1 of 6)	2925	NM_199162	113622	Hs.98669	NM_138430	ENSG00000153531	ADPRHL1	ARH2	ADP-ribosylhydrolase like 1	protein-coding	9.94	9.43361	14.5817	11.1189
NB4_peak_4964	chr14	23118574	23119428	-	exon (NM_001805, exon 1 of 2)	exon (NM_001805, exon 1 of 2)	610	NM_001805	1053	Hs.558308	NM_001805	ENSG00000092067	CEBPE	C/EBP-epsilon|CRP1	CCAAT enhancer binding protein epsilon	protein-coding	10.26	8.04189	12.1375	8.79416
NB4_peak_10474	chr19	18290284	18290823	+	Intergenic	Intergenic	8476	NR_036155	100422833		NR_036155	ENSG00000267959	MIR3188	mir-3188	microRNA 3188	ncRNA	13.42	12.6449	22.9513	19.1716
NB4_peak_471	chr1	22832081	22832395	+	intron (NM_004442, intron 3 of 15)	MIRb|SINE|MIR	30988	NR_036214	100422914		NR_036214	ENSG00000264014	MIR4253	-	microRNA 4253	ncRNA	4.42	4.83849	6.72664	3.70027
NB4_peak_3367	chr11	67252806	67253239	+	intron (NR_027473, intron 18 of 20)	intron (NR_027473, intron 18 of 20)	13008	NM_001256405	22992	Hs.124147	NM_012308	ENSG00000173120	KDM2A	CXXC8|FBL11|FBL7|FBXL11|JHDM1A|LILINA	lysine demethylase 2A	protein-coding	4.34	5.03159	8.16291	5.02574
NB4_peak_17552	chr9	131274000	131274227	-	intron (NM_033387, intron 1 of 1)	intron (NM_033387, intron 1 of 1)	2397	NM_033387	286336	Hs.143878	NM_033387	ENSG00000126882	FAM78A	C9orf59	family with sequence similarity 78 member A	protein-coding	3.39	4.06782	5.79561	2.84558
NB4_peak_16602	chr7	149147061	149147741	+	promoter-TSS (NM_170686)	promoter-TSS (NM_170686)	-52	NM_170686	57541	Hs.632032	NM_020781	ENSG00000197024	ZNF398	P51|P71|ZER6	zinc finger protein 398	protein-coding	4.26	4.95724	8.16291	5.02574
NB4_peak_605	chr1	26472154	26472454	+	promoter-TSS (NM_005517)	promoter-TSS (NM_005517)	-136	NM_005517	3151	Hs.181163	NM_005517	ENSG00000198830	HMGN2	HMG17	high mobility group nucleosomal binding domain 2	protein-coding	9.79	5.39258	6.95302	3.91192
NB4_peak_3629	chr11	118126590	118127102	+	Intergenic	Intergenic	18587	NM_001142349	6330	Hs.65239	NM_174934	ENSG00000177098	SCN4B	ATFB17|LQT10|Navbeta4	sodium voltage-gated channel beta subunit 4	protein-coding	3.31	4.06501	6.25074	3.24712
NB4_peak_2704	chr11	3169230	3169879	+	Intergenic	MIRb|SINE|MIR	-4244	NM_145638	114879	Hs.436166	NM_020896	ENSG00000021762	OSBPL5	OBPH1|ORP5	oxysterol binding protein like 5	protein-coding	7.26	4.12998	4.98931	2.10311
NB4_peak_16938	chr8	133217880	133218142	+	intron (NM_001204869, intron 2 of 2)	intron (NM_001204869, intron 2 of 2)	26972	NM_001204869	8840	Hs.492974	NM_003882	ENSG00000104415	CCN4	WISP1|WISP1-OT1|WISP1-UT1|WISP1c|WISP1i|WISP1tc	cellular communication network factor 4	protein-coding	4.26	4.3844	5.64624	2.70595
NB4_peak_14456	chr4	2332559	2333760	-	intron (NM_001172657, intron 6 of 6)	intron (NM_001172657, intron 6 of 6)	31655	NM_001172659	57732	Hs.292056	NM_020972	ENSG00000159733	ZFYVE28	LST2|LYST2	zinc finger FYVE-type containing 28	protein-coding	26.51	18.8456	37.3351	33.1347
NB4_peak_972	chr1	44809338	44809864	+	intron (NM_001136537, intron 1 of 7)	intron (NM_001136537, intron 1 of 7)	1119	NM_001136537	149478	Hs.632400	NM_001136537	ENSG00000222009	BTBD19	-	BTB domain containing 19	protein-coding	7.26	4.12998	4.98931	2.10311
NB4_peak_16560	chr7	112450269	112450468	+	promoter-TSS (NR_120333)	promoter-TSS (NR_120333)	-60	NM_001550	3475	Hs.7879	NM_001550	ENSG00000006652	IFRD1	PC4|TIS7	interferon related developmental regulator 1	protein-coding	7.5	4.24835	4.98931	2.10311
NB4_peak_12628	chr20	49713795	49714244	-	promoter-TSS (NM_004776)	promoter-TSS (NM_004776)	-141	NM_004776	9334	Hs.370487	NM_004776	ENSG00000158470	B4GALT5	B4Gal-T5|BETA4-GALT-IV|beta4Gal-T5|beta4GalT-V|gt-V	beta-1,4-galactosyltransferase 5	protein-coding	5.37	5.30505	7.12547	4.05814
NB4_peak_17094	chr9	272725	273105	+	promoter-TSS (NM_001190458)	promoter-TSS (NM_001190458)	-131	NM_001190458	81704	Hs.132599	NM_203447	ENSG00000107099	DOCK8	HEL-205|MRD2|ZIR8	dedicator of cytokinesis 8	protein-coding	4.97	5.62641	8.16291	5.02574
NB4_peak_2576	chr10	133787085	133787510	+	Intergenic	G-rich|Low_complexity|Low_complexity	-160502	NM_001080998	441581	Hs.690471	NM_001080998	ENSG00000225899	FRG2B	-	FSHD region gene 2 family member B	protein-coding	51.45	6.55638	26.9403	23.0314
NB4_peak_1231	chr1	150552211	150552889	+	TTS (NR_036211)	TTS (NR_036211)	621	NR_036211	100422997		NR_036211	ENSG00000264553	MIR4257	-	microRNA 4257	ncRNA	10.34	9.77375	16.4195	12.8878
NB4_peak_10615	chr19	33521691	33522031	-	promoter-TSS (NM_000285)	promoter-TSS (NM_000285)	-70	NM_001166057	5184	Hs.36473	NM_000285	ENSG00000124299	PEPD	PROLIDASE	peptidase D	protein-coding	3.16	3.91631	6.25074	3.24712
NB4_peak_1127	chr1	111755340	111756125	+	promoter-TSS (NM_198926)	promoter-TSS (NM_198926)	65	NM_198926	55924	Hs.193406	NM_019099	ENSG00000197852	INKA2	C1orf183|FAM212B	inka box actin regulator 2	protein-coding	12.39	12.6155	25.579	21.7108
NB4_peak_15355	chr6	10404096	10404803	-	promoter-TSS (NR_145448)	promoter-TSS (NR_145448)	-53	NR_145448	109729173		NR_145448	ENSG00000285278	TFAP2A-AS2	HIPSTR	TFAP2A antisense RNA 2	ncRNA	22.73	21.9693	47.6747	43.2181
NB4_peak_14336	chr3	196111895	196112163	+	Intergenic	AluJb|SINE|Alu	-29939	NM_001128148	7037	Hs.529618	NM_003234	ENSG00000072274	TFRC	CD71|IMD46|T9|TFR|TFR1|TR|TRFR|p90	transferrin receptor	protein-coding	7.1	5.78724	7.94311	4.84849
NB4_peak_7290	chr17	2336313	2336730	-	promoter-TSS (NM_014853)	promoter-TSS (NM_014853)	863	NM_018128	55720	Hs.388170	NM_018128	ENSG00000167721	TSR1	-	TSR1 ribosome maturation factor	protein-coding	3.39	4.13936	6.25074	3.24712
NB4_peak_15175	chr5	177306943	177308178	-	TTS (NM_013237)	TTS (NM_013237)	3761	NM_001271828	27166	Hs.744904	NM_013237	ENSG00000169230	PRELID1	CGI-106|PRELI|PX19|SBBI12	PRELI domain containing 1	protein-coding	14.84	12.7706	21.511	17.77
NB4_peak_14386	chr3	197959916	197960351	+	promoter-TSS (NR_026787)	promoter-TSS (NR_026787)	-67	NM_033029	89782	Hs.518540	NM_033029	ENSG00000185621	LMLN	GP63|INV|IX14|LMNL1|MSP	leishmanolysin like peptidase	protein-coding	12.63	7.57001	11.3761	8.07123
NB4_peak_10134	chr19	13162795	13163437	+	Intergenic	CpG	12705	NM_004907	9592	Hs.501629	NM_004907	ENSG00000160888	IER2	ETR101	immediate early response 2	protein-coding	26.44	15.2421	30.9884	26.9565
NB4_peak_10735	chr19	40605343	40606029	+	intron (NM_003573, intron 6 of 32)	CpG-14531	4317	NM_001042545	8425	Hs.466766	NM_003573	ENSG00000090006	LTBP4	ARCL1C|LTBP-4|LTBP4L|LTBP4S	latent transforming growth factor beta binding protein 4	protein-coding	4.97	4.97625	5.64624	2.70595
NB4_peak_12773	chr20	62370122	62370362	+	Intergenic	Intergenic	-2930	NM_005560	3911	Hs.473256	NM_005560	ENSG00000130702	LAMA5	-	laminin subunit alpha 5	protein-coding	4.26	4.3844	5.64624	2.70595
NB4_peak_9979	chr19	11380846	11382351	-	intron (NR_033663, intron 4 of 7)	CpG-13730	2716	NR_033663	2057	Hs.631624	NM_000121	ENSG00000187266	EPOR	EPO-R	erythropoietin receptor	protein-coding	30.14	17.3026	37.2557	33.0554
NB4_peak_9974	chr19	11355107	11355758	+	promoter-TSS (NM_022737)	promoter-TSS (NM_022737)	0	NM_022737	64748	Hs.6846	NM_022737	ENSG00000105520	PLPPR2	LPPR2|PRG4	phospholipid phosphatase related 2	protein-coding	12.07	12.3181	25.579	21.7108
NB4_peak_11975	chr2	177264536	177265135	-	promoter-TSS (NM_001145413)	promoter-TSS (NM_001145413)	-108	NM_006164	4780	Hs.744006	NM_006164	ENSG00000116044	NFE2L2	HEBP1|IMDDHH|NRF2	nuclear factor, erythroid 2 like 2	protein-coding	10.65	8.32372	12.1375	8.79416
NB4_peak_16816	chr8	54101877	54102098	-	promoter-TSS (NM_006330)	promoter-TSS (NM_006330)	30	NM_001279356	10434	Hs.744046	NM_006330	ENSG00000120992	LYPLA1	APT-1|APT1|LPL-I|LPL1|hAPT1	lysophospholipase 1	protein-coding	8.05	4.52454	5.94877	2.98231
NB4_peak_9835	chr19	9075600	9075926	+	Intergenic	Intergenic	-17482	NM_001004456	125963	Hs.553577	NM_001004456	ENSG00000170929	OR1M1	OR19-5|OR19-6	olfactory receptor family 1 subfamily M member 1	protein-coding	3.71	4.28081	5.4149	2.50472
NB4_peak_17367	chr9	125261568	125261788	+	promoter-TSS (NM_001354299)	promoter-TSS (NM_001354299)	-148	NM_001282681	26130	Hs.42376	NM_015635	ENSG00000165219	GAPVD1	GAPEX5|GAPex-5|RAP6	GTPase activating protein and VPS9 domains 1	protein-coding	6.16	5.11085	6.63958	3.62005
NB4_peak_3748	chr12	1827327	1827704	+	5' UTR (NM_001163925, exon 2 of 5).2	5' UTR (NM_001163925, exon 2 of 5).2	6950	NM_001163926	654429	Hs.585579	NM_001039029	ENSG00000166159	LRTM2	-	leucine rich repeats and transmembrane domains 2	protein-coding	6.71	6.76103	9.73268	6.52461
NB4_peak_9327	chr19	1940288	1942305	+	5' UTR (NM_001319, exon 1 of 12)	5' UTR (NM_001319, exon 1 of 12)	124	NM_001319	1455	Hs.651905	NM_001319	ENSG00000133275	CSNK1G2	CK1g2	casein kinase 1 gamma 2	protein-coding	9.39	9.79015	18.7071	15.075
NB4_peak_6311	chr16	4271167	4271459	-	intron (NM_003223, intron 1 of 6)	CpG	1710	NM_003223	7023	Hs.513305	NM_003223	ENSG00000090447	TFAP4	AP-4|bHLHc41	transcription factor AP-4	protein-coding	3.08	3.64071	5.10509	2.21183
NB4_peak_1728	chr1	226643806	226644094	-	intron (NM_002221, intron 4 of 7)	intron (NM_002221, intron 4 of 7)	31118	NR_103784	100506443	Hs.664293	NR_103784		ITPKB-IT1	-	ITPKB intronic transcript 1	ncRNA	6.08	5.05448	6.63958	3.62005
NB4_peak_3333	chr11	66408465	66409235	+	Intergenic	CpG	-12154	NM_001318804	266743	Hs.256036	NM_178864	ENSG00000174576	NPAS4	Le-PAS|NXF|PASD10|bHLHe79	neuronal PAS domain protein 4	protein-coding	3.39	4.13936	6.25074	3.24712
NB4_peak_10764	chr19	41407373	41407794	+	intron (NM_001164783, intron 1 of 8)	intron (NM_001164783, intron 1 of 8)	9765	NM_000709	593	Hs.433307	NM_000709	ENSG00000248098	BCKDHA	BCKDE1A|MSU|MSUD1|OVD1A	branched chain keto acid dehydrogenase E1 subunit alpha	protein-coding	4.34	5.03159	8.16291	5.02574
NB4_peak_6195	chr16	2153130	2153960	+	3' UTR (NM_001308053, exon 10 of 10)	3' UTR (NM_001308053, exon 10 of 10)	1560	NR_002736	26788		NR_002736	ENSG00000206630	SNORD60	RNU60|U60	small nucleolar RNA, C/D box 60	snoRNA	8.21	8.22046	13.894	10.4607
NB4_peak_15118	chr5	171387422	171387944	+	promoter-TSS (NM_001355009)	promoter-TSS (NM_001355009)	-21	NR_149149	4869	Hs.557550	NM_002520	ENSG00000181163	NPM1	B23|NPM	nucleophosmin 1	protein-coding	25.02	18.5824	37.1193	32.9209
NB4_peak_6763	chr16	67183591	67183886	-	TTS (NM_178516)	TTS (NM_178516)	225	NM_001369681	653319	Hs.651201	NM_001040715	ENSG00000196123	KIAA0895L	-	KIAA0895 like	protein-coding	11.76	7.08777	10.1632	6.92909
NB4_peak_11253	chr19	51362737	51363233	-	intron (NM_001985, intron 1 of 5)	intron (NM_001985, intron 1 of 5)	3403	NM_001985	2109	Hs.348531	NM_001985	ENSG00000105379	ETFB	FP585|MADD	electron transfer flavoprotein subunit beta	protein-coding	7.65	4.32726	4.98931	2.10311
NB4_peak_15050	chr5	141923618	141924067	+	promoter-TSS (NM_001142603)	promoter-TSS (NM_001142603)	-29	NM_001142603	9812	Hs.210532	NM_014773	ENSG00000081791	DELE1	DELE|KIAA0141	DAP3 binding cell death enhancer 1	protein-coding	10.73	5.86606	7.99793	4.89201
NB4_peak_12083	chr2	231181771	231182243	+	Intergenic	Intergenic	-16624	NM_001352756	80210	Hs.162411	NM_025139	ENSG00000135931	ARMC9	ARM|JBTS30|KU-MEL-1|NS21	armadillo repeat containing 9	protein-coding	11.92	11.7416	20.7204	17.0274
NB4_peak_7780	chr17	37358959	37359656	-	promoter-TSS (NM_198836)	promoter-TSS (NM_198836)	-191	NM_198836	31	Hs.160556	NM_000664	ENSG00000278540	ACACA	ACAC|ACACAD|ACC|ACC1|ACCA	acetyl-CoA carboxylase alpha	protein-coding	38.9	13.3013	35.4158	31.2577
NB4_peak_15104	chr5	163915008	163915234	+	Intergenic	LTR1A1|LTR|ERV1	409502	NM_013283	27430	Hs.54642	NM_013283	ENSG00000038274	MAT2B	MAT-II|MATIIbeta|Nbla02999|SDR23E1|TGR	methionine adenosyltransferase 2B	protein-coding	3.39	3.92254	5.10509	2.21183
NB4_peak_13374	chr22	37279422	37279921	+	Intergenic	Intergenic	-2837	NM_013385	27128	Hs.170944	NM_013385	ENSG00000100055	CYTH4	CYT4|DJ63G5.1|PSCD4|cytohesin-4	cytohesin 4	protein-coding	6.47	7.03911	12.2119	8.84694
NB4_peak_9862	chr19	10230362	10230734	+	TTS (NR_036206)	TTS (NR_036206)	135	NR_036206	100422925		NR_036206	ENSG00000264266	MIR4322	-	microRNA 4322	ncRNA	4.26	4.69757	6.72664	3.70027
NB4_peak_10751	chr19	40875460	40875770	-	3' UTR (NM_000764, exon 9 of 9)	3' UTR (NM_000764, exon 9 of 9)	7137	NM_000764	1549	Hs.719890	NM_000764	ENSG00000198077	CYP2A7	CPA7|CPAD|CYP2A|CYPIIA7|P450-IIA4	cytochrome P450 family 2 subfamily A member 7	protein-coding	4.26	4.95724	8.16291	5.02574
NB4_peak_14004	chr3	52498124	52499082	+	intron (NM_015136, intron 1 of 68)	intron (NM_015136, intron 1 of 68)	3265	NM_015136	23166	Hs.301989	NM_015136	ENSG00000010327	STAB1	CLEVER-1|FEEL-1|FELE-1|FEX1|SCARH2|STAB-1	stabilin 1	protein-coding	9.07	8.99549	15.8153	12.3014
NB4_peak_8776	chr17	81732271	81732588	+	Intergenic	MER51E|LTR|ERV1	20145	NM_001270888	1468	Hs.548187	NM_012140	ENSG00000183048	SLC25A10	DIC	solute carrier family 25 member 10	protein-coding	3.47	3.993	5.10509	2.21183
NB4_peak_9500	chr19	3366254	3366835	+	promoter-TSS (NM_005597)	promoter-TSS (NM_005597)	-39	NM_005597	4782	Hs.170131	NM_005597	ENSG00000141905	NFIC	CTF|CTF5|NF-I|NFI	nuclear factor I C	protein-coding	5.29	5.92382	10.154	6.92128
NB4_peak_15020	chr5	139711234	139711670	+	Intergenic	G-rich|Low_complexity|Low_complexity	34771	NR_105052	101929696	Hs.147408	NR_105052	ENSG00000249131	PSD2-AS1	-	PSD2 antisense RNA 1	ncRNA	7.73	7.04309	9.65636	6.45014
NB4_peak_2650	chr11	925561	926033	+	promoter-TSS (NM_012305).3	promoter-TSS (NM_012305).3	-12	NM_001242837	161	Hs.19121	NM_012305	ENSG00000183020	AP2A2	ADTAB|CLAPA2|HIP-9|HIP9|HYPJ	adaptor related protein complex 2 subunit alpha 2	protein-coding	6.08	6.66735	12.2119	8.84694
NB4_peak_9711	chr19	6773231	6773999	+	intron (NM_001258206, intron 1 of 25)	intron (NM_001258206, intron 1 of 25)	907	NM_001258207	7409	Hs.116237	NM_005428	ENSG00000141968	VAV1	VAV	vav guanine nucleotide exchange factor 1	protein-coding	4.89	5.26123	6.72664	3.70027
NB4_peak_11943	chr2	161160250	161160467	+	promoter-TSS (NM_001199135)	promoter-TSS (NM_001199135)	-70	NM_001199135	10010	Hs.132257	NM_004180	ENSG00000136560	TANK	I-TRAF|ITRAF|TRAF2	TRAF family member associated NFKB activator	protein-coding	11.21	6.1028	9.08008	5.89468
NB4_peak_5319	chr14	104815599	104816456	+	Intergenic	CpG	-5174	NR_024396	196872	Hs.352220	NR_024396	ENSG00000258701	LINC00638	-	long intergenic non-protein coding RNA 638	ncRNA	5.37	5.99817	10.154	6.92128
NB4_peak_10078	chr19	12934161	12934630	+	promoter-TSS (NM_004461)	promoter-TSS (NM_004461)	-684	NM_004461	2193	Hs.23111	NM_004461	ENSG00000179115	FARSA	CML33|FARSL|FARSLA|FRSA|PheHA	phenylalanyl-tRNA synthetase subunit alpha	protein-coding	12.78	9.44099	14.3637	10.9032
NB4_peak_5343	chr14	105474015	105474407	+	promoter-TSS (NR_073081)	promoter-TSS (NR_073081)	-610	NR_073083	1397	Hs.534309	NM_001312	ENSG00000182809	CRIP2	CRIP|CRP2|ESP1	cysteine rich protein 2	protein-coding	7.1	4.05107	4.98931	2.10311
NB4_peak_14054	chr3	94062660	94063001	-	promoter-TSS (NM_001195643)	promoter-TSS (NM_001195643)	86	NM_176815	200895	Hs.718516	NM_176815	ENSG00000178700	DHFR2	DHFRL1|DHFRP4	dihydrofolate reductase 2	protein-coding	3.39	4.13936	6.25074	3.24712
NB4_peak_4288	chr12	104288648	104289041	+	intron (NM_001261445, intron 1 of 14)	CpG	1812	NM_182729	7296	Hs.654922	NM_003330	ENSG00000198431	TXNRD1	GRIM-12|TR|TR1|TRXR1|TXNR	thioredoxin reductase 1	protein-coding	6.71	6.53184	8.98384	5.81366
NB4_peak_11569	chr2	43168659	43169019	+	Intergenic	Intergenic	57767	NM_006887	678	Hs.503093	NM_006887	ENSG00000152518	ZFP36L2	BRF2|ERF-2|ERF2|RNF162C|TIS11D	ZFP36 ring finger protein like 2	protein-coding	5.92	6.40597	9.46855	6.26315
NB4_peak_8351	chr17	64129885	64130459	-	promoter-TSS (NM_001433)	promoter-TSS (NM_001433)	-28	NM_001433	2081	Hs.133982	NM_001433	ENSG00000178607	ERN1	IRE1|IRE1P|IRE1a|hIRE1p	endoplasmic reticulum to nucleus signaling 1	protein-coding	9.63	5.31367	6.95302	3.91192
NB4_peak_13696	chr3	9691035	9691479	+	intron (NM_001077526, intron 17 of 17)	intron (NM_001077526, intron 17 of 17)	-12576	NM_001308388	151835	Hs.121335	NM_153635	ENSG00000144550	CPNE9	-	copine family member 9	protein-coding	18.94	14.2422	24.8109	20.9638
NB4_peak_16476	chr7	99504849	99505133	+	promoter-TSS (NM_014569)	promoter-TSS (NM_014569)	1	NM_014569	23660	Hs.110839	NM_014569	ENSG00000196652	ZKSCAN5	ZFP-95|ZFP95|ZNF914|ZSCAN37	zinc finger with KRAB and SCAN domains 5	protein-coding	9.31	5.72872	7.84372	4.75725
NB4_peak_7008	chr16	85928387	85928889	+	Intergenic	Intergenic	10291	NR_106832	102466732		NR_106832	ENSG00000274134	MIR6774	hsa-mir-6774	microRNA 6774	ncRNA	14.99	14.0293	24.9816	21.1305
NB4_peak_8631	chr17	79796863	79797617	-	promoter-TSS (NM_020649)	promoter-TSS (NM_020649)	-163	NM_020649	57332	Hs.387258	NM_020649	ENSG00000141570	CBX8	PC3|RC1	chromobox 8	protein-coding	37.64	9.66033	27.8561	23.9253
NB4_peak_16088	chr7	2109843	2110582	-	intron (NM_001013837, intron 11 of 18)	intron (NM_001013837, intron 11 of 18)	-21160	NR_145797	109623488		NR_145797		SNORA114	-	small nucleolar RNA, H/ACA box 114	snoRNA	10.65	5.8266	7.99793	4.89201
NB4_peak_15032	chr5	140346395	140346894	-	promoter-TSS (NM_001945)	promoter-TSS (NM_001945)	-41	NM_001945	1839	Hs.799	NM_001945	ENSG00000113070	HBEGF	DTR|DTS|DTSF|HEGFL	heparin binding EGF like growth factor	protein-coding	4.18	4.71124	7.11533	4.05814
NB4_peak_5217	chr14	93184982	93185243	+	promoter-TSS (NM_022151)	promoter-TSS (NM_022151)	138	NM_001098621	26175	Hs.275352	NM_015676	ENSG00000153485	TMEM251	C14orf109	transmembrane protein 251	protein-coding	7.02	4.01161	4.98931	2.10311
NB4_peak_16896	chr8	123274380	123274958	-	promoter-TSS (NR_037874)	promoter-TSS (NR_037874)	-182	NM_001017926	11244	Hs.521800	NM_007222	ENSG00000165156	ZHX1	-	zinc fingers and homeoboxes 1	protein-coding	8.52	4.76128	5.94877	2.98231
NB4_peak_7561	chr17	17663338	17663721	+	Intergenic	Intergenic	14159	NR_131243	105371564	Hs.369680	NR_131243	ENSG00000223979	SMCR2	TCONS_00025215	Smith-Magenis syndrome chromosome region, candidate 2	ncRNA	8.05	7.54091	11.9286	8.59506
NB4_peak_13852	chr3	46987677	46988019	+	promoter-TSS (NM_001365116)	promoter-TSS (NM_001365116)	-142	NM_001365116	23218	Hs.437043	NM_015175	ENSG00000160796	NBEAL2	BDPLT4|GPS	neurobeachin like 2	protein-coding	4.26	4.3844	5.64624	2.70595
NB4_peak_10009	chr19	11766759	11767243	+	promoter-TSS (NM_152355)	promoter-TSS (NM_152355)	1	NM_152355	126068	Hs.675132	NM_152355	ENSG00000197044	ZNF441	-	zinc finger protein 441	protein-coding	8.13	7.60667	11.9286	8.59506
NB4_peak_16578	chr7	129958578	129958923	+	Intergenic	Intergenic	-5790	NM_001202498	7328	Hs.643548	NM_003344	ENSG00000186591	UBE2H	E2-20K|GID3|UBC8|UBCH|UBCH2	ubiquitin conjugating enzyme E2 H	protein-coding	10.34	5.66878	7.99793	4.89201
NB4_peak_14036	chr3	57597212	57597832	+	promoter-TSS (NR_132369)	promoter-TSS (NR_132369)	-178	NM_001660	378	Hs.652183	NM_001660	ENSG00000168374	ARF4	ARF2	ADP ribosylation factor 4	protein-coding	21.7	11.3505	21.4658	17.7311
NB4_peak_8846	chr17	82267528	82268400	-	intron (NM_001363749, intron 1 of 8)	intron (NM_001363749, intron 1 of 8)	5736	NM_139062	1453	Hs.631725	NM_001893	ENSG00000141551	CSNK1D	ASPS|CKI-delta|CKId|CKIdelta|FASPS2|HCKID	casein kinase 1 delta	protein-coding	7.5	8.00569	14.3277	10.8673
NB4_peak_11282	chr19	51736024	51736344	+	Intergenic	Intergenic	-12193	NM_001297436	3036	Hs.57697	NM_001523	ENSG00000105509	HAS1	HAS	hyaluronan synthase 1	protein-coding	3.08	3.84196	6.25074	3.24712
NB4_peak_14956	chr5	134436882	134437237	+	Intergenic	Intergenic	-2012	NR_105044	102546229		NR_105044		LOC102546229	-	uncharacterized LOC102546229	ncRNA	3.55	4.28807	6.25074	3.24712
NB4_peak_5132	chr14	75176038	75177040	-	promoter-TSS (NM_006827)	promoter-TSS (NM_006827)	73	NM_006827	10972	Hs.74137	NM_006827	ENSG00000170348	TMED10	P24(DELTA)|S31I125|S31III125|TMP21|Tmp-21-I|p23|p24d1	transmembrane p24 trafficking protein 10	protein-coding	6.47	6.2257	8.67112	5.50688
NB4_peak_17605	chr9	133335969	133336692	-	promoter-TSS (NM_006753)	promoter-TSS (NM_006753)	-142	NM_006753	6838	Hs.274430	NM_006753	ENSG00000148296	SURF6	RRP14	surfeit 6	protein-coding	13.26	13.4334	27.9376	23.9962
NB4_peak_2303	chr10	96747825	96748470	+	Intergenic	Intergenic	-2119	NR_026712	728658	Hs.645344	NR_026712	ENSG00000236552	RPL13AP5	RPL13A_8_1086|bA196N24.2	ribosomal protein L13a pseudogene 5	pseudo	8.52	8.97227	16.4945	12.9464
NB4_peak_18006	chrX	49043243	49043876	-	promoter-TSS (NM_006521)	promoter-TSS (NM_006521)	-202	NM_001282142	7030	Hs.730740	NM_006521	ENSG00000068323	TFE3	RCCP2|RCCX1|TFEA|bHLHe33	transcription factor binding to IGHM enhancer 3	protein-coding	21.46	11.2321	21.4658	17.7311
NB4_peak_591	chr1	26279720	26280668	+	exon (NM_031286, exon 1 of 3)	exon (NM_031286, exon 1 of 3)	108	NM_031286	83442	Hs.109051	NM_031286	ENSG00000142669	SH3BGRL3	HEL-S-297|SH3BP-1|TIP-B1	SH3 domain binding glutamate rich protein like 3	protein-coding	21.15	7.38286	15.2573	11.7681
NB4_peak_9538	chr19	3985176	3985716	-	promoter-TSS (NM_001961)	promoter-TSS (NM_001961)	17	NM_001961	1938	Hs.515070	NM_001961	ENSG00000167658	EEF2	EEF-2|EF-2|EF2|SCA26	eukaryotic translation elongation factor 2	protein-coding	4.42	5.10595	8.16291	5.02574
NB4_peak_9537	chr19	3971072	3971619	-	promoter-TSS (NM_001348)	promoter-TSS (NM_001348)	-246	NM_001348	1613	Hs.631844	NM_001348	ENSG00000167657	DAPK3	DLK|ZIP|ZIPK	death associated protein kinase 3	protein-coding	7.26	7.78263	14.3277	10.8673
NB4_peak_4476	chr12	120904147	120904671	-	promoter-TSS (NR_131215)	promoter-TSS (NR_131215)	-51	NM_139015	121665	Hs.507087	NM_139015	ENSG00000157837	SPPL3	IMP2|MDHV1887|PRO4332|PSH1|PSL4	signal peptide peptidase like 3	protein-coding	8.21	8.67486	16.4945	12.9464
NB4_peak_10774	chr19	41859548	41860315	+	promoter-TSS (NM_001022)	promoter-TSS (NM_001022)	-324	NM_001022	6223	Hs.438429	NM_001022	ENSG00000105372	RPS19	DBA|DBA1|S19|eS19	ribosomal protein S19	protein-coding	11.28	6.14225	9.08008	5.89468
NB4_peak_53	chr1	1407051	1407687	-	promoter-TSS (NM_001318485)	promoter-TSS (NM_001318485)	-76	NM_001318485	55052	Hs.182698	NM_017971	ENSG00000242485	MRPL20	L20mt|MRP-L20	mitochondrial ribosomal protein L20	protein-coding	6.71	7.26217	12.2119	8.84694
NB4_peak_16159	chr7	6447685	6448188	-	promoter-TSS (NM_139179)	promoter-TSS (NM_139179)	18	NM_139179	221955	Hs.487498	NM_139179	ENSG00000164535	DAGLB	DAGLBETA|KCCR13L	diacylglycerol lipase beta	protein-coding	11.52	8.94374	13.6158	10.2092
NB4_peak_6697	chr16	55444701	55445158	-	intron (NR_147198, intron 3 of 6)	intron (NR_147198, intron 3 of 6)	17368	NR_147198	107984884	Hs.666473	NR_147198		MMP2-AS1	-	MMP2 antisense RNA 1	ncRNA	5.6	6.22123	10.154	6.92128
NB4_peak_10288	chr19	16324302	16325011	+	promoter-TSS (NM_016270)	promoter-TSS (NM_016270)	-170	NM_016270	10365	Hs.685136	NM_016270	ENSG00000127528	KLF2	LKLF	Kruppel like factor 2	protein-coding	23.12	17.2296	33.51	29.4053
NB4_peak_16855	chr8	100951394	100953130	-	promoter-TSS (NM_001135701)	promoter-TSS (NM_001135701)	-242	NM_145690	7534	Hs.492407	NM_003406	ENSG00000164924	YWHAZ	14-3-3-zeta|HEL-S-3|HEL-S-93|HEL4|KCIP-1|POPCHAS|YWHAD	tyrosine 3-monooxygenase/tryptophan 5-monooxygenase activation protein zeta	protein-coding	21.31	11.1532	21.4658	17.7311
NB4_peak_10443	chr19	18104243	18104826	+	intron (NM_015016, intron 1 of 26)	intron (NM_015016, intron 1 of 26)	-5718	NM_001290024	3594	Hs.567294	NM_005535	ENSG00000096996	IL12RB1	CD212|IL-12R-BETA1|IL12RB|IMD30	interleukin 12 receptor subunit beta 1	protein-coding	8.92	9.34403	16.4945	12.9464
NB4_peak_3487	chr11	70365176	70365502	+	intron (NR_045286, intron 22 of 28)	intron (NR_045286, intron 22 of 28)	-33167	NM_138565	2017	Hs.596164	NM_005231	ENSG00000085733	CTTN	EMS1	cortactin	protein-coding	10.02	3.67397	5.08049	2.19163
NB4_peak_5372	chr15	31266299	31267012	+	Intergenic	Intergenic	-35793	NM_001243538	283710	Hs.591097	NM_001243538		LOC283710	-	uncharacterized LOC283710	protein-coding	13.65	7.32594	11.3449	8.04127
NB4_peak_2923	chr11	59560793	59561057	+	Intergenic	CpG	34233	NR_036120	100422880		NR_036120	ENSG00000264559	MIR3162	mir-3162	microRNA 3162	ncRNA	3.71	4.36009	5.79561	2.84558
NB4_peak_12294	chr20	3420234	3420590	+	Intergenic	MLT1F|LTR|ERVL-MaLR	-12750	NM_001009984	25943	Hs.516853	NM_001009984	ENSG00000088854	C20orf194	-	chromosome 20 open reading frame 194	protein-coding	10.81	9.84252	15.3694	11.8657
NB4_peak_4367	chr12	111405170	111406195	+	promoter-TSS (NM_005475)	promoter-TSS (NM_005475)	-266	NM_005475	10019	Hs.506784	NM_005475	ENSG00000111252	SH2B3	IDDM20|LNK	SH2B adaptor protein 3	protein-coding	80.25	11.6077	60.3058	55.5632
NB4_peak_12465	chr20	35742101	35742752	-	promoter-TSS (NM_001323422)	promoter-TSS (NM_001323422)	-90	NR_136587	9584	Hs.282901	NM_004902	ENSG00000131051	RBM39	CAPER|CAPERalpha|FSAP59|HCC1|RNPC2	RNA binding motif protein 39	protein-coding	30.54	17.5218	37.2557	33.0554
NB4_peak_13690	chr3	5122129	5122390	+	promoter-TSS (NM_018184)	promoter-TSS (NM_018184)	-33	NM_018184	55207	Hs.250009	NM_018184	ENSG00000134108	ARL8B	ARL10C|Gie1	ADP ribosylation factor like GTPase 8B	protein-coding	4.1	4.63951	7.11533	4.05814
NB4_peak_16385	chr7	74093828	74095218	+	intron (NM_001204426, intron 1 of 14)	intron (NM_001204426, intron 1 of 14)	1306	NM_001204426	3984	Hs.647035	NM_002314	ENSG00000106683	LIMK1	LIMK|LIMK-1	LIM domain kinase 1	protein-coding	22.02	18.8661	37.6283	33.4186
NB4_peak_4593	chr12	124734353	124734809	+	Intergenic	Intergenic	105090	NM_001367982	949	Hs.731377	NM_005505	ENSG00000073060	SCARB1	CD36L1|CLA-1|CLA1|HDLQTL6|SR-BI|SRB1	scavenger receptor class B member 1	protein-coding	8.36	7.80395	11.9286	8.59506
NB4_peak_6062	chr16	138464	138936	-	promoter-TSS (NM_001243248)	promoter-TSS (NM_001243248)	-2	NM_001243248	8131	Hs.19699	NM_012075	ENSG00000103148	NPRL3	C16orf35|CGTHBA|FFEVF3|HS-40|MARE|NPR3|RMD11	NPR3 like, GATOR1 complex subunit	protein-coding	15.07	10.0452	17.1152	13.5518
NB4_peak_3955	chr12	45215905	45216208	-	promoter-TSS (NM_001204803)	promoter-TSS (NM_001204803)	-39	NM_001025356	196527	Hs.505339	NM_001025356	ENSG00000177119	ANO6	BDPLT7|SCTS|TMEM16F	anoctamin 6	protein-coding	4.81	4.84472	5.64624	2.70595
NB4_peak_4803	chr13	51549120	51549451	+	Intergenic	LTR16|LTR|ERVL	-3304	NR_039852	100616423		NR_039852	ENSG00000266611	MIR4703	-	microRNA 4703	ncRNA	8.05	7.54091	11.9286	8.59506
NB4_peak_6180	chr16	2007961	2008405	-	intron (NM_178167, intron 3 of 13)	intron (NM_178167, intron 3 of 13)	1638	NM_178167	90850	Hs.343828	NM_178167	ENSG00000167962	ZNF598	HEL2	zinc finger protein 598	protein-coding	8.36	4.68237	5.94877	2.98231
NB4_peak_4694	chr13	24842549	24842837	+	intron (NM_031277, intron 19 of 35)	LTR78B|LTR|ERV1	78524	NM_001184993	56163	Hs.97464	NM_031277	ENSG00000132972	RNF17	Mmip-2|SPATA23|TDRD4	ring finger protein 17	protein-coding	3.08	3.84196	6.25074	3.24712
NB4_peak_8438	chr17	74982013	74982569	+	Intergenic	CpG	-5341	NM_014603	30850	Hs.78358	NM_014603	ENSG00000109089	CDR2L	HUMPPA	cerebellar degeneration related protein 2 like	protein-coding	6.23	6.81605	12.2119	8.84694
NB4_peak_10642	chr19	35717487	35718015	+	promoter-TSS (NM_014727)	promoter-TSS (NM_014727)	-268	NM_014727	9757	Hs.92236	NM_014727	ENSG00000272333	KMT2B	CXXC10|DYT28|HRX2|MLL1B|MLL2|MLL4|TRX2|WBP-7|WBP7	lysine methyltransferase 2B	protein-coding	11.28	8.77465	13.6158	10.2092
NB4_peak_2993	chr11	62545032	62546370	-	promoter-TSS (NM_001346446)	promoter-TSS (NM_001346446)	-37	NM_001346446	79026	Hs.502756	NM_001620	ENSG00000124942	AHNAK	AHNAKRS|PM227	AHNAK nucleoprotein	protein-coding	22.96	7.98786	16.3197	12.7901
NB4_peak_15124	chr5	172150571	172150908	-	intron (NM_005990, intron 2 of 18)	intron (NM_005990, intron 2 of 18)	37485	NM_005990	6793	Hs.744005	NM_005990	ENSG00000072786	STK10	LOK|PRO2729	serine/threonine kinase 10	protein-coding	7.73	7.27786	10.2744	7.00461
NB4_peak_11871	chr2	112690827	112691141	+	Intergenic	MLT1N2|LTR|ERVL-MaLR	-30502	NM_001350494	284958	Hs.589714	NM_001350494	ENSG00000144130	NT5DC4	-	5'-nucleotidase domain containing 4	protein-coding	5.92	6.2895	8.89452	5.72567
NB4_peak_8983	chr18	47930508	47931459	-	promoter-TSS (NM_005901)	promoter-TSS (NM_005901)	-111	NM_001003652	4087	Hs.12253	NM_005901	ENSG00000175387	SMAD2	JV18|JV18-1|MADH2|MADR2|hMAD-2|hSMAD2	SMAD family member 2	protein-coding	8.36	7.80395	11.9286	8.59506
NB4_peak_5658	chr15	66673495	66673871	+	intron (NR_110372, intron 3 of 4)	intron (NR_110372, intron 3 of 4)	-28553	NM_005585	4091	Hs.153863	NM_005585	ENSG00000137834	SMAD6	AOVD2|HsT17432|MADH6|MADH7	SMAD family member 6	protein-coding	3.71	4.43677	6.25074	3.24712
NB4_peak_6506	chr16	28935992	28937142	+	exon (NM_001770, exon 7 of 15)	exon (NM_001770, exon 7 of 15)	4596	NM_001178098	930	Hs.652262	NM_001770	ENSG00000177455	CD19	B4|CVID3	CD19 molecule	protein-coding	22.25	21.9096	50.3211	45.7927
NB4_peak_9400	chr19	2383919	2384488	+	Intergenic	Intergenic	-5568	NM_182973	360200	Hs.465560	NM_182973	ENSG00000178297	TMPRSS9	-	transmembrane serine protease 9	protein-coding	6.79	7.33652	12.2119	8.84694
NB4_peak_5926	chr15	78540200	78540856	+	promoter-TSS (NM_002789)	promoter-TSS (NM_002789)	84	NM_002789	5685	Hs.251531	NM_002789	ENSG00000041357	PSMA4	HC9|HsT17706|PSC9	proteasome subunit alpha 4	protein-coding	3.31	4.06501	6.25074	3.24712
NB4_peak_14169	chr3	149129454	149129715	+	promoter-TSS (NM_032383)	promoter-TSS (NM_032383)	-54	NM_001308258	84343	Hs.558314	NM_032383	ENSG00000163755	HPS3	BLOC2S1|SUTAL	HPS3 biogenesis of lysosomal organelles complex 2 subunit 1	protein-coding	6.63	5.44904	6.63958	3.62005
NB4_peak_12592	chr20	47735599	47735885	-	intron (NM_198596, intron 3 of 20)	intron (NM_198596, intron 3 of 20)	50322	NM_018837	55959	Hs.162016	NM_018837	ENSG00000196562	SULF2	HSULF-2	sulfatase 2	protein-coding	9.31	5.15584	6.95302	3.91192
NB4_peak_12360	chr20	23225457	23225760	+	Intergenic	Intergenic	-92972	NR_034149	200261	Hs.352228	NM_182535	ENSG00000233746	LINC00656	-	long intergenic non-protein coding RNA 656	ncRNA	9.39	5.1953	6.95302	3.91192
NB4_peak_2335	chr10	100346474	100347271	+	promoter-TSS (NM_005063)	promoter-TSS (NM_005063)	-361	NM_005063	6319	Hs.558396	NM_005063	ENSG00000099194	SCD	FADS5|MSTP008|SCD1|SCDOS|hSCD1	stearoyl-CoA desaturase	protein-coding	9.39	5.1953	6.95302	3.91192
NB4_peak_242	chr1	10510833	10511248	+	intron (NM_004565, intron 2 of 8)	intron (NM_004565, intron 2 of 8)	36090	NM_004565	5195	Hs.149983	NM_004565	ENSG00000142655	PEX14	NAPP2|PBD13A|Pex14p|dJ734G22.2	peroxisomal biogenesis factor 14	protein-coding	5.21	5.84947	10.154	6.92128
NB4_peak_8192	chr17	48908093	48908487	+	promoter-TSS (NM_023079)	promoter-TSS (NM_023079)	-117	NM_023079	65264	Hs.514297	NM_023079	ENSG00000159202	UBE2Z	HOYS7|USE1	ubiquitin conjugating enzyme E2 Z	protein-coding	11.44	8.88738	13.6158	10.2092
NB4_peak_4773	chr13	46176798	46177226	-	intron (NM_002298, intron 1 of 15)	intron (NM_002298, intron 1 of 15)	5165	NM_002298	3936	Hs.381099	NM_002298	ENSG00000136167	LCP1	CP64|HEL-S-37|L-PLASTIN|LC64P|LPL|PLS2	lymphocyte cytosolic protein 1	protein-coding	4.42	5.10595	8.16291	5.02574
NB4_peak_15140	chr5	172775437	172775817	+	Intergenic	Intergenic	-4432	NM_004417	1843	Hs.171695	NM_004417	ENSG00000120129	DUSP1	CL100|HVH1|MKP-1|MKP1|PTPN10	dual specificity phosphatase 1	protein-coding	6.87	7.02268	10.1937	6.94954
NB4_peak_3570	chr11	76799253	76799534	+	Intergenic	CpG	7641	NM_001318477	25987	Hs.8361	NM_015516	ENSG00000182704	TSKU	E2IG4|LRRC54|TSK	tsukushi, small leucine rich proteoglycan	protein-coding	4.66	4.7132	5.64624	2.70595
NB4_peak_6752	chr16	66873157	66873734	+	Intergenic	Intergenic	-7070	NM_001329933	57546	Hs.632214	NM_020786	ENSG00000172840	PDP2	PDPC 2|PPM2B|PPM2C2	pyruvate dehyrogenase phosphatase catalytic subunit 2	protein-coding	23.12	12.0607	24.2093	20.3863
NB4_peak_4853	chr13	110644912	110645246	-	intron (NR_147942, intron 13 of 16)	intron (NR_147942, intron 13 of 16)	29495	NM_018210	55739	Hs.408324	NM_018210	ENSG00000213995	NAXD	CARKD|LP3298|PEBEL2	NAD(P)HX dehydratase	protein-coding	4.66	4.79309	5.86782	2.91393
NB4_peak_15569	chr6	31400543	31400916	+	promoter-TSS (NM_001289154).2	promoter-TSS (NM_001289154).2	18	NM_001289154	100507436	Hs.130838	NM_000247	ENSG00000204520	MICA	MIC-A|PERB11.1	MHC class I polypeptide-related sequence A	protein-coding	5.29	5.23929	7.12547	4.05814
NB4_peak_9136	chr19	843112	843763	+	intron (NM_002777, intron 1 of 4)	intron (NM_002777, intron 1 of 4)	2438	NM_002777	5657	Hs.928	NM_002777	ENSG00000196415	PRTN3	ACPA|AGP7|C-ANCA|CANCA|MBN|MBT|NP-4|NP4|P29|PR-3|PR3	proteinase 3	protein-coding	6.31	6.09417	8.67112	5.50688
NB4_peak_10272	chr19	16118447	16118964	+	intron (NM_005370, intron 2 of 7)	intron (NM_005370, intron 2 of 7)	6816	NM_005370	4218	Hs.642874	NM_005370	ENSG00000167461	RAB8A	MEL|RAB8	RAB8A, member RAS oncogene family	protein-coding	9.94	9.11916	13.6284	10.2092
NB4_peak_3496	chr11	71448204	71448638	-	promoter-TSS (NM_001163817)	promoter-TSS (NM_001163817)	10	NM_001360	1717	Hs.503134	NM_001360	ENSG00000172893	DHCR7	SLOS	7-dehydrocholesterol reductase	protein-coding	10.02	5.51095	7.99793	4.89201
NB4_peak_8545	chr17	77318939	77319709	+	promoter-TSS (NM_006640)	promoter-TSS (NM_006640)	-191	NM_006640	10801	Hs.440932	NM_006640	ENSG00000184640	SEPTIN9	AF17q25|MSF|MSF1|NAPB|PNUTL4|SEPT9|SINT1|SeptD1	septin 9	protein-coding	6.94	6.62026	8.67112	5.50688
NB4_peak_17681	chr9	136051285	136052349	-	intron (NM_144653, intron 1 of 5)	CpG	43472	NM_144653	138151	Hs.112895	NM_144653	ENSG00000148411	NACC2	BEND9|BTBD14|BTBD14A|BTBD31|NAC-2|RBB	NACC family member 2	protein-coding	6.79	6.83025	9.73268	6.52461
NB4_peak_17592	chr9	133003305	133004104	+	Intergenic	L2b|LINE|L2	-16726	NR_132981	106635684		NR_132981		SNORD141B	-	small nucleolar RNA, C/D box 141B	snoRNA	10.42	9.84178	16.4195	12.8878
NB4_peak_10492	chr19	18392376	18392927	-	intron (NM_145256, intron 1 of 1)	intron (NM_145256, intron 1 of 1)	4971	NM_145256	126364	Hs.332156	NM_145256	ENSG00000175489	LRRC25	MAPA	leucine rich repeat containing 25	protein-coding	11.6	11.872	23.2526	19.4476
NB4_peak_4742	chr13	32586156	32586621	+	promoter-TSS (NM_015032)	promoter-TSS (NM_015032)	-64	NM_015032	23047	Hs.744901	NM_015032	ENSG00000083642	PDS5B	APRIN|AS3|CG008	PDS5 cohesin associated factor B	protein-coding	7.5	7.86731	13.4117	10.0142
NB4_peak_7915	chr17	41919007	41919368	-	promoter-TSS (NM_001303274)	promoter-TSS (NM_001303274)	-165	NM_001303274	47	Hs.387567	NM_001096	ENSG00000131473	ACLY	ACL|ATPCL|CLATP	ATP citrate lyase	protein-coding	9.31	8.59307	13.6284	10.2092
NB4_peak_15622	chr6	32175957	32176309	-	promoter-TSS (NM_006411).5	promoter-TSS (NM_006411).5	-49	NM_006411	10554	Hs.409230	NM_006411	ENSG00000204310	AGPAT1	1-AGPAT1|G15|LPAAT-alpha|LPAATA	1-acylglycerol-3-phosphate O-acyltransferase 1	protein-coding	4.34	4.45016	5.64624	2.70595
NB4_peak_15738	chr6	37630298	37630693	-	TTS (NM_153487)	TTS (NM_153487)	67388	NM_153487	266727	Hs.437993	NM_153487	ENSG00000112139	MDGA1	GPIM|MAMDC3	MAM domain containing glycosylphosphatidylinositol anchor 1	protein-coding	8.29	8.44166	14.5988	11.1338
NB4_peak_11004	chr19	47730083	47730537	+	intron (NM_014601, intron 4 of 5)	intron (NM_014601, intron 4 of 5)	-15236	NM_015710	29997	Hs.421907	NM_015710	ENSG00000105373	NOP53	GLTSCR2|PICT-1|PICT1	NOP53 ribosome biogenesis factor	protein-coding	6.39	6.84437	11.4112	8.10205
NB4_peak_15091	chr5	151215277	151215529	+	intron (NR_160730, intron 2 of 3)	MIR3|SINE|MIR	3269	NR_160730	105378230		NR_160730		LOC105378230	-	uncharacterized LOC105378230	ncRNA	3.55	4.13733	5.4149	2.50472
NB4_peak_13980	chr3	52088407	52088797	-	intron (NM_001161580, intron 9 of 9)	intron (NM_001161580, intron 9 of 9)	-23490	NR_027331	100128378	Hs.640106	NM_001123039		LINC00696	C3orf74	long intergenic non-protein coding RNA 696	ncRNA	7.42	7.65253	12.6441	9.26093
NB4_peak_14848	chr5	61331723	61332341	+	promoter-TSS (NM_020928)	promoter-TSS (NM_020928)	-226	NM_020928	57688	Hs.744939	NM_020928	ENSG00000130449	ZSWIM6	AFND|NEDMAGA	zinc finger SWIM-type containing 6	protein-coding	11.6	9.00011	13.6158	10.2092
NB4_peak_18180	chrX	153985314	153985889	+	Intergenic	Intergenic	-4425	NR_036175	100422877		NR_036175	ENSG00000283694	MIR3202-2	mir-3202-2	microRNA 3202-2	ncRNA	9.79	10.1619	18.7071	15.075
NB4_peak_15427	chr6	26043329	26044143	-	promoter-TSS (NM_021062)	promoter-TSS (NM_021062)	-79	NM_021062	3018	Hs.553494	NM_021062	ENSG00000276410	HIST1H2BB	H2B.1|H2B/f|H2BFF	histone cluster 1 H2B family member b	protein-coding	4.1	4.80854	8.16291	5.02574
NB4_peak_13011	chr21	39385756	39386080	+	intron (NM_001350296, intron 1 of 4)	CpG	-1845	NM_001146218	7485	Hs.198308	NM_004627	ENSG00000182093	GET1	CHD5|WRB	guided entry of tail-anchored proteins factor 1	protein-coding	4.02	4.65235	7.59266	4.51396
NB4_peak_7307	chr17	2795986	2796610	+	promoter-TSS (NM_015085)	promoter-TSS (NM_015085)	-140	NM_015085	23108	Hs.499659	NM_015085	ENSG00000132359	RAP1GAP2	GARNL4|RAP1GA3	RAP1 GTPase activating protein 2	protein-coding	22.33	21.9839	50.3211	45.7927
NB4_peak_14606	chr4	55948732	55949143	+	promoter-TSS (NM_025009)	promoter-TSS (NM_025009)	-8	NM_025009	9662	Hs.518767	NM_014645	ENSG00000174799	CEP135	CEP4|KIAA0635|MCPH8	centrosomal protein 135	protein-coding	5.52	4.65992	5.39333	2.4883
NB4_peak_15165	chr5	176536463	176538181	-	promoter-TSS (NM_014901)	promoter-TSS (NM_014901)	80	NM_014901	22838	Hs.434888	NM_014901	ENSG00000146083	RNF44	-	ring finger protein 44	protein-coding	19.89	10.443	18.7993	15.1565
NB4_peak_9618	chr19	5046378	5046750	+	intron (NM_001370094, intron 5 of 10)	intron (NM_001370094, intron 5 of 10)	77451	NM_001370093	23030	Hs.654816	NM_015015	ENSG00000127663	KDM4B	JMJD2B|TDRD14B	lysine demethylase 4B	protein-coding	4.26	4.95724	8.16291	5.02574
NB4_peak_4766	chr13	45340519	45341618	-	promoter-TSS (NR_024458)	promoter-TSS (NR_024458)	115	NM_003295	7178	Hs.374596	NM_003295	ENSG00000133112	TPT1	HRF|TCTP|p02|p23	tumor protein, translationally-controlled 1	protein-coding	45.69	15.5635	44.7429	40.3565
NB4_peak_6713	chr16	57300443	57300862	+	Intergenic	Intergenic	-15980	NM_015993	51090	Hs.632215	NM_015993	ENSG00000102934	PLLP	PMLP|TM4SF11	plasmolipin	protein-coding	15.78	8.39126	13.7287	10.2986
NB4_peak_14806	chr5	10627704	10628156	+	intron (NM_001164440, intron 2 of 3)	intron (NM_001164440, intron 2 of 3)	63860	NM_001164440	651746	Hs.26039	NM_001164440	ENSG00000164236	ANKRD33B	-	ankyrin repeat domain 33B	protein-coding	15.7	13.6915	23.9317	20.1198
NB4_peak_13652	chr22	50525397	50526685	-	promoter-TSS (NM_001169111)	promoter-TSS (NM_001169111)	104	NM_001169110	9997	Hs.180903	NM_005138	ENSG00000130489	SCO2	CEMCOX1|ECGF1|Gliostatin|MYP6|PD-ECGF|SCO1L|TP|TYMP|TdRPase	SCO cytochrome c oxidase assembly protein 2	protein-coding	23.04	4.00708	9.09299	5.90746
NB4_peak_173	chr1	8026118	8026476	-	promoter-TSS (NM_018948)	promoter-TSS (NM_018948)	12	NM_018948	54206	Hs.605445	NM_018948	ENSG00000116285	ERRFI1	GENE-33|MIG-6|MIG6|RALT	ERBB receptor feedback inhibitor 1	protein-coding	8.13	6.52	9.29728	6.10191
NB4_peak_6959	chr16	85492581	85492959	+	Intergenic	Intergenic	-118639	NM_001134473	23199	Hs.461647	NM_014615	ENSG00000131149	GSE1	CRHSP24|KIAA0182	Gse1 coiled-coil protein	protein-coding	4.81	5.09971	6.39912	3.39261
NB4_peak_8637	chr17	79810078	79810494	+	Intergenic	CpG	-13166	NR_146504	105371919		NR_146504	ENSG00000262772	LINC01977	-	long intergenic non-protein coding RNA 1977	ncRNA	11.76	10.8118	17.6892	14.0929
NB4_peak_12029	chr2	217218745	217219150	+	Intergenic	MIRb|SINE|MIR	-63786	NR_133642	105373877		NR_133642		DIRC3-AS1	-	DIRC3 antisense RNA 1	ncRNA	4.1	4.80854	8.16291	5.02574
NB4_peak_10769	chr19	41531469	41531938	+	Intergenic	Intergenic	-3795	NR_110724	101927931	Hs.158951	NR_110724	ENSG00000270164	LINC01480	-	long intergenic non-protein coding RNA 1480	ncRNA	6.23	6.81605	12.2119	8.84694
NB4_peak_8503	chr17	76353648	76354087	-	promoter-TSS (NM_002766)	promoter-TSS (NM_002766)	49	NM_002766	5635	Hs.77498	NM_002766	ENSG00000161542	PRPSAP1	PAP39	phosphoribosyl pyrophosphate synthetase associated protein 1	protein-coding	4.81	4.84472	5.64624	2.70595
NB4_peak_11266	chr19	51421891	51422318	+	Intergenic	CpG	-4462	NM_001171161	89790	Hs.284813	NM_033130	ENSG00000142512	SIGLEC10	PRO940|SIGLEC-10|SLG2	sialic acid binding Ig like lectin 10	protein-coding	5.13	5.77512	10.154	6.92128
NB4_peak_187	chr1	8877819	8878299	-	promoter-TSS (NR_038351)	promoter-TSS (NR_038351)	627	NM_001353346	2023	Hs.517145	NM_001428	ENSG00000074800	ENO1	ENO1L1|HEL-S-17|MPB1|NNE|PPH	enolase 1	protein-coding	15.94	8.47017	13.7287	10.2986
NB4_peak_16600	chr7	149028477	149029004	-	promoter-TSS (NR_163906)	promoter-TSS (NR_163906)	-235	NM_004911	9601	Hs.93659	NM_004911	ENSG00000155660	PDIA4	ERP70|ERP72|ERp-72	protein disulfide isomerase family A member 4	protein-coding	23.12	6.03035	13.5895	10.1903
NB4_peak_14029	chr3	53891828	53892176	-	promoter-TSS (NM_021237)	promoter-TSS (NM_021237)	-143	NM_021237	58515	Hs.58471	NM_021237	ENSG00000113811	SELENOK	HSPC030|HSPC297|SELK	selenoprotein K	protein-coding	8.13	7.60667	11.9286	8.59506
NB4_peak_12238	chr20	653006	653666	-	promoter-TSS (NM_080725)	promoter-TSS (NM_080725)	-136	NM_080725	140809	Hs.516830	NM_080725	ENSG00000271303	SRXN1	C20orf139|Npn3|SRX|SRX1	sulfiredoxin 1	protein-coding	19.33	16.9447	32.4482	28.3793
NB4_peak_408	chr1	17438340	17438962	-	promoter-TSS (NM_001136204).2	promoter-TSS (NM_001136204).2	-115	NM_001136204	55920	Hs.380857	NM_018715	ENSG00000179051	RCC2	TD-60	regulator of chromosome condensation 2	protein-coding	12.07	12.1052	24.0864	20.272
NB4_peak_6399	chr16	11669694	11670013	+	intron (NM_003498, intron 1 of 1)	intron (NM_003498, intron 1 of 1)	1398	NM_003498	8303	Hs.618526	NM_003498	ENSG00000184602	SNN	-	stannin	protein-coding	4.26	4.78298	7.11533	4.05814
NB4_peak_9107	chr19	694762	695867	-	intron (NM_214710, intron 1 of 4)	intron (NM_214710, intron 1 of 4)	138	NM_214710	400668	Hs.245146	NM_214710	ENSG00000185198	PRSS57	NSP4|PRSSL1|UNQ782	serine protease 57	protein-coding	11.99	12.2438	23.2526	19.4476
NB4_peak_16073	chr7	1924173	1924557	-	intron (NM_001013837, intron 17 of 18)	intron (NM_001013837, intron 17 of 18)	16206	NM_001304525	8379	Hs.654838	NM_003550	ENSG00000002822	MAD1L1	MAD1|PIG9|TP53I9|TXBP181	mitotic arrest deficient 1 like 1	protein-coding	10.57	3.8581	5.08049	2.19163
NB4_peak_8007	chr17	43246458	43246827	-	promoter-TSS (NR_002716).4	promoter-TSS (NR_002716).4	-778	NR_002716	6066		NR_002716	ENSG00000274585	RNU2-1	RNU2|U2	RNA, U2 small nuclear 1	snRNA	118.29	13.2544	92.7229	87.3124
NB4_peak_4105	chr12	53675873	53676382	-	promoter-TSS (NM_001369757)	promoter-TSS (NM_001369757)	-44	NM_001369757	517	Hs.524464	NM_005176	ENSG00000135390	ATP5MC2	ATP5A|ATP5G2	ATP synthase membrane subunit c locus 2	protein-coding	11.44	6.22116	9.08008	5.89468
NB4_peak_7160	chr16	89491492	89491774	-	Intergenic	Intergenic	-1072	NM_013275	29123	Hs.335003	NM_013275	ENSG00000167522	ANKRD11	ANCO-1|ANCO1|LZ16|T13	ankyrin repeat domain 11	protein-coding	4.1	4.47672	6.39912	3.39261
NB4_peak_11491	chr2	25342314	25342755	-	promoter-TSS (NM_175630)	promoter-TSS (NM_175630)	-51	NR_135490	1788	Hs.515840	NM_022552	ENSG00000119772	DNMT3A	DNMT3A2|M.HsaIIIA|TBRS	DNA methyltransferase 3 alpha	protein-coding	4.81	5.19078	6.72664	3.70027
NB4_peak_13797	chr3	36993013	36993789	+	promoter-TSS (NM_000249)	promoter-TSS (NM_000249)	51	NM_001354619	4292	Hs.195364	NM_000249	ENSG00000076242	MLH1	COCA2|FCC2|HNPCC|HNPCC2|hMLH1	mutL homolog 1	protein-coding	13.49	6.03919	9.46036	6.26006
NB4_peak_11064	chr19	48636366	48638836	+	promoter-TSS (NM_001352)	promoter-TSS (NM_001352)	-222	NM_001352	1628	Hs.414480	NM_001352	ENSG00000105516	DBP	DABP|taxREB302	D-box binding PAR bZIP transcription factor	protein-coding	103.77	17.4617	95.4702	90.0114
NB4_peak_9361	chr19	2167302	2167592	+	intron (NM_032482, intron 1 of 27)	intron (NM_032482, intron 1 of 27)	3514	NM_032482	84444	Hs.713641	NM_032482	ENSG00000104885	DOT1L	DOT1|KMT4	DOT1 like histone lysine methyltransferase	protein-coding	4.1	4.80854	8.16291	5.02574
NB4_peak_17463	chr9	129131634	129132042	+	intron (NM_178001, intron 6 of 10)	intron (NM_178001, intron 6 of 10)	20150	NM_001193397	5524	Hs.400740	NM_021131	ENSG00000119383	PTPA	PP2A|PPP2R4|PR53	protein phosphatase 2 phosphatase activator	protein-coding	3.63	4.36242	6.25074	3.24712
NB4_peak_11919	chr2	135530734	135530950	-	promoter-TSS (NM_015361)	promoter-TSS (NM_015361)	-112	NM_001286569	84083	Hs.658422	NM_032143	ENSG00000121988	ZRANB3	4933425L19Rik|AH2	zinc finger RANBP2-type containing 3	protein-coding	8.05	4.52454	5.94877	2.98231
NB4_peak_8482	chr17	75844159	75844595	-	5' UTR (NM_199242, exon 1 of 32)	5' UTR (NM_199242, exon 1 of 32)	340	NM_199242	201294	Hs.41045	NM_199242	ENSG00000092929	UNC13D	FHL3|HLH3|HPLH3|Munc13-4	unc-13 homolog D	protein-coding	14.13	5.04179	8.41215	5.27034
NB4_peak_17938	chrX	40148987	40149372	-	intron (NM_001123384, intron 1 of 13)	intron (NM_001123384, intron 1 of 13)	28098	NM_001123384	54880	Hs.659681	NM_017745	ENSG00000183337	BCOR	ANOP2|MAA2|MCOPS2	BCL6 corepressor	protein-coding	8.6	8.00123	11.9286	8.59506
NB4_peak_16134	chr7	5423868	5424406	-	promoter-TSS (NM_001080495)	promoter-TSS (NM_001080495)	-591	NM_001080495	84629	Hs.520638	NM_001013722	ENSG00000182095	TNRC18	CAGL79|TNRC18A	trinucleotide repeat containing 18	protein-coding	17.52	9.2593	16.2172	12.6904
NB4_peak_14804	chr5	10485191	10485420	+	Intergenic	Intergenic	7268	NR_106747	102465138		NR_106747	ENSG00000277073	MIR6131	hsa-mir-6131	microRNA 6131	ncRNA	4.1	4.63951	7.11533	4.05814
NB4_peak_1506	chr1	181044537	181044778	+	intron (NM_001310213, intron 3 of 6)	MER115|DNA|hAT-Tip100	11232	NM_001194999	3140	Hs.13500	NM_001531	ENSG00000153029	MR1	HLALS	major histocompatibility complex, class I-related	protein-coding	9.94	5.47149	6.95302	3.91192
NB4_peak_9062	chr19	498587	498880	+	exon (NM_130762, exon 3 of 4)	exon (NM_130762, exon 3 of 4)	2247	NM_130760	8174	Hs.102598	NM_130760	ENSG00000099866	MADCAM1	MACAM1	mucosal vascular addressin cell adhesion molecule 1	protein-coding	4.26	4.3844	5.64624	2.70595
NB4_peak_9017	chr18	76492796	76493188	+	non-coding (NR_136504, exon 2 of 2)	non-coding (NR_136504, exon 2 of 2)	1340	NR_136504	101927989	Hs.665186	NR_136504	ENSG00000265778	LOC101927989	-	uncharacterized LOC101927989	ncRNA	6.63	6.93515	10.7404	7.45408
NB4_peak_5522	chr15	51077080	51077443	+	intron (NM_001311175, intron 1 of 1)	intron (NM_001311175, intron 1 of 1)	17645	NM_001311175	388121	Hs.306343	NM_207381	ENSG00000183578	TNFAIP8L3	TIPE3	TNF alpha induced protein 8 like 3	protein-coding	9.79	5.39258	6.95302	3.91192
NB4_peak_8891	chr17	82835125	82835430	+	intron (NM_024702, intron 1 of 2)	intron (NM_024702, intron 1 of 2)	4745	NM_024702	79755	Hs.464391	NM_024702	ENSG00000141579	ZNF750	ZFP750	zinc finger protein 750	protein-coding	3.47	4.21372	6.25074	3.24712
NB4_peak_4048	chr12	52015527	52016016	+	3' UTR (NM_001271856, exon 7 of 7)	3' UTR (NM_001271856, exon 7 of 7)	5279	NM_001271856	160622	Hs.407202	NM_181711	ENSG00000161835	GRASP	TAMALIN	general receptor for phosphoinositides 1 associated scaffold protein	protein-coding	6.94	6.62026	8.67112	5.50688
NB4_peak_14001	chr3	52444955	52445291	-	promoter-TSS (NM_020163)	promoter-TSS (NM_020163)	-20	NM_020163	56920	Hs.59729	NM_020163	ENSG00000010319	SEMA3G	sem2	semaphorin 3G	protein-coding	4.1	4.72542	7.59266	4.51396
NB4_peak_15192	chr5	177457601	177458003	-	intron (NM_080881, intron 13 of 14)	intron (NM_080881, intron 13 of 14)	4624	NM_001364152	1627	Hs.130316	NM_004395	ENSG00000113758	DBN1	D0S117E	drebrin 1	protein-coding	11.68	7.92442	11.5827	8.26695
NB4_peak_4028	chr12	50075216	50075469	+	intron (NM_001256830, intron 1 of 9)	intron (NM_001256830, intron 1 of 9)	1757	NM_001256830	41	Hs.274361	NM_001095	ENSG00000110881	ASIC1	ACCN2|ASIC|BNaC2	acid sensing ion channel subunit 1	protein-coding	3.47	4.0656	5.4149	2.50472
NB4_peak_17336	chr9	121201848	121202170	-	promoter-TSS (NM_016322)	promoter-TSS (NM_016322)	-140	NM_016322	51552	Hs.371563	NM_016322	ENSG00000119396	RAB14	FBP|RAB-14	RAB14, member RAS oncogene family	protein-coding	13.18	7.0892	11.3449	8.04127
NB4_peak_8271	chr17	57987588	57988843	-	promoter-TSS (NM_007146)	promoter-TSS (NM_007146)	39	NM_007146	7716	Hs.463569	NM_007146	ENSG00000136451	VEZF1	DB1|ZNF161	vascular endothelial zinc finger 1	protein-coding	7.34	7.85698	14.3277	10.8673
NB4_peak_1432	chr1	160169432	160169999	+	intron (NM_144699, intron 10 of 21)	intron (NM_144699, intron 10 of 21)	-7696	NM_001001734	480	Hs.662219	NM_144699	ENSG00000132681	ATP1A4	ATP1A1|ATP1AL2	ATPase Na+/K+ transporting subunit alpha 4	protein-coding	10.26	10.608	20.961	17.2379
NB4_peak_1186	chr1	146051042	146052473	-	promoter-TSS (NR_125967)	promoter-TSS (NR_125967)	487	NR_104085	101954276		NR_104085	ENSG00000201558	RNVU1-6	RNU1-99|vU1.6	RNA, variant U1 small nuclear 6	snRNA	24.31	14.0584	27.9473	24.0047
NB4_peak_14877	chr5	78359974	78360527	-	promoter-TSS (NM_001290229)	promoter-TSS (NM_001290229)	291	NR_105014	728769	Hs.586193	NR_105014	ENSG00000245556	SCAMP1-AS1	-	SCAMP1 antisense RNA 1	ncRNA	5.52	5.43657	7.12547	4.05814
NB4_peak_9098	chr19	662239	662515	-	intron (NM_194460, intron 1 of 8)	CpG	837	NM_001366018	55658	Hs.69554	NM_017876	ENSG00000070423	RNF126	-	ring finger protein 126	protein-coding	4.42	5.01769	7.59266	4.51396
NB4_peak_12102	chr2	231648648	231648940	+	Intergenic	Intergenic	55930	NM_152614	165100	Hs.98104	NM_152614	ENSG00000177673	TEX44	C2orf57	testis expressed 44	protein-coding	4.34	4.94462	7.59266	4.51396
NB4_peak_13749	chr3	12994846	12995179	-	intron (NM_001134382, intron 1 of 13)	CpG	-7911	NM_001330619	9922	Hs.475506	NM_014869	ENSG00000144711	IQSEC1	ARF-GEP100|ARFGEP100|BRAG2|GEP100	IQ motif and Sec7 domain 1	protein-coding	12.07	8.17102	12.9199	9.53104
NB4_peak_6467	chr16	23557240	23557783	+	promoter-TSS (NR_003501)	promoter-TSS (NR_003501)	-136	NM_001308211	124454	Hs.620541	NM_001083614	ENSG00000103356	EARS2	COXPD12|MSE1|gluRS|mtGlnRS	glutamyl-tRNA synthetase 2, mitochondrial	protein-coding	15.39	5.46265	9.31879	6.12074
NB4_peak_4704	chr13	27251164	27251778	+	promoter-TSS (NM_000982).2	promoter-TSS (NM_000982).2	-84	NM_000982	6144	Hs.381123	NM_000982	ENSG00000122026	RPL21	HYPT12|L21	ribosomal protein L21	protein-coding	6.16	6.7417	12.2119	8.84694
NB4_peak_333	chr1	15847207	15848059	-	promoter-TSS (NM_015001)	promoter-TSS (NM_015001)	-74	NM_015001	23013	Hs.744843	NM_015001	ENSG00000065526	SPEN	HIAA0929|MINT|RBM15C|SHARP	spen family transcriptional repressor	protein-coding	40.88	20.9384	49.9483	45.4388
NB4_peak_1875	chr1	235938777	235939128	+	Intergenic	Intergenic	-55239	NR_102436	1130	Hs.532411	NM_000081	ENSG00000143669	LYST	CHS|CHS1	lysosomal trafficking regulator	protein-coding	6.23	6.02841	8.67112	5.50688
NB4_peak_7620	chr17	19977512	19978389	-	promoter-TSS (NM_001330152)	promoter-TSS (NM_001330152)	-94	NM_001330152	11216	Hs.642676	NM_007202	ENSG00000108599	AKAP10	AKAP-10|D-AKAP-2|D-AKAP2|PRKA10	A-kinase anchoring protein 10	protein-coding	11.28	8.77465	13.6158	10.2092
NB4_peak_3512	chr11	72738869	72739254	-	intron (NM_001040118, intron 1 of 34)	intron (NM_001040118, intron 1 of 34)	13328	NM_001040118	116985	Hs.503165	NM_015242	ENSG00000186635	ARAP1	CENTD2	ArfGAP with RhoGAP domain, ankyrin repeat and PH domain 1	protein-coding	4.42	4.51592	5.64624	2.70595
NB4_peak_14508	chr4	3557092	3557531	+	Intergenic	MER83C|LTR|ERV1	-19558	NR_040045	285492	Hs.145563	NM_173661		LINC00955	-	long intergenic non-protein coding RNA 955	ncRNA	12.47	6.7341	10.1966	6.94954
NB4_peak_15480	chr6	27592568	27592960	+	Intergenic	Intergenic	-101271	NR_038293	100507173	Hs.635987	NR_038292	ENSG00000281706	LINC01012	-	long intergenic non-protein coding RNA 1012	ncRNA	6.87	7.41087	12.2119	8.84694
NB4_peak_7577	chr17	17823472	17824635	-	promoter-TSS (NM_001321096)	promoter-TSS (NM_001321096)	-423	NM_001321096	6720	Hs.592123	NM_004176	ENSG00000072310	SREBF1	SREBP1|bHLHd1	sterol regulatory element binding transcription factor 1	protein-coding	26.75	9.25046	20.7457	17.0499
NB4_peak_3774	chr12	4215300	4215866	+	Intergenic	Intergenic	-58179	NM_001759	894	Hs.376071	NM_001759	ENSG00000118971	CCND2	KIAK0002|MPPH3	cyclin D2	protein-coding	6.08	6.66735	12.2119	8.84694
NB4_peak_10878	chr19	45523679	45524081	+	intron (NM_003370, intron 9 of 12)	intron (NM_003370, intron 9 of 12)	16401	NM_003370	7408	Hs.515469	NM_003370	ENSG00000125753	VASP	-	vasodilator stimulated phosphoprotein	protein-coding	10.26	10.4247	19.699	16.0327
NB4_peak_13084	chr21	44801699	44802121	-	promoter-TSS (NM_001202489)	promoter-TSS (NM_001202489)	-90	NM_003343	7327	Hs.529420	NM_003343	ENSG00000184787	UBE2G2	UBC7	ubiquitin conjugating enzyme E2 G2	protein-coding	4.18	4.88289	8.16291	5.02574
NB4_peak_15615	chr6	31958850	31959390	+	promoter-TSS (NM_006929).6	promoter-TSS (NM_006929).6	-55	NM_006929	6499	Hs.89864	NM_006929	ENSG00000204351	SKIV2L	170A|DDX13|HLP|SKI2|SKI2W|SKIV2|SKIV2L1|THES2	Ski2 like RNA helicase	protein-coding	14.6	12.999	22.6824	18.9143
NB4_peak_14827	chr5	40835141	40835436	-	promoter-TSS (NM_000997)	promoter-TSS (NM_000997)	-66	NM_000997	6167	Hs.80545	NM_000997	ENSG00000145592	RPL37	L37	ribosomal protein L37	protein-coding	11.52	8.94374	13.6158	10.2092
NB4_peak_13286	chr22	30263345	30263802	-	3' UTR (NM_020530, exon 3 of 3)	3' UTR (NM_020530, exon 3 of 3)	2667	NM_001319108	5008	Hs.248156	NM_020530	ENSG00000099985	OSM	-	oncostatin M	protein-coding	7.89	7.79935	11.4905	8.17916
NB4_peak_14554	chr4	15681312	15681825	+	promoter-TSS (NM_001145191)	promoter-TSS (NM_001145191)	-259	NM_001145191	285550	Hs.399980	NM_001145191	ENSG00000237765	FAM200B	C4orf53	family with sequence similarity 200 member B	protein-coding	17.76	8.52515	14.874	11.4079
NB4_peak_7570	chr17	17712447	17712920	+	intron (NM_030665, intron 1 of 5)	L2a|LINE|L2	31225	NM_030665	10743	Hs.655395	NM_030665	ENSG00000108557	RAI1	SMCR|SMS	retinoic acid induced 1	protein-coding	18.78	16.4843	30.448	26.4242
NB4_peak_9335	chr19	2034748	2035416	+	Intergenic	Intergenic	16162	NM_017572	2872	Hs.515032	NM_017572	ENSG00000099875	MKNK2	GPRK7|MNK2	MAPK interacting serine/threonine kinase 2	protein-coding	9.07	9.49274	18.7071	15.075
NB4_peak_16967	chr8	141308075	141308802	-	Intergenic	CpG	-32111	NR_024441	731779	Hs.586414	NR_024441	ENSG00000253595	LINC01300	-	long intergenic non-protein coding RNA 1300	ncRNA	8.68	9.12098	16.4945	12.9464
NB4_peak_4384	chr12	111705790	111706024	+	exon (NM_001136538, exon 4 of 22)	exon (NM_001136538, exon 4 of 22)	19854	NM_025247	80724	Hs.331141	NM_025247	ENSG00000111271	ACAD10	-	acyl-CoA dehydrogenase family member 10	protein-coding	3.71	4.28081	5.4149	2.50472
NB4_peak_6141	chr16	1487536	1487994	-	exon (NM_001328608, exon 2 of 3)	exon (NM_001328608, exon 2 of 3)	702	NM_001013658	390667	Hs.553770	NM_001013658	ENSG00000251692	PTX4	C16orf38	pentraxin 4	protein-coding	5.29	5.71559	8.89452	5.72567
NB4_peak_3682	chr11	126303927	126304225	+	promoter-TSS (NM_001350236)	promoter-TSS (NM_001350236)	16	NM_014026	28960	Hs.504249	NM_014026	ENSG00000110063	DCPS	ARS|DCS1|HINT-5|HINT5|HSL1|HSPC015	decapping enzyme, scavenger	protein-coding	4.18	4.79849	7.59266	4.51396
NB4_peak_1454	chr1	161159348	161159913	+	TTS (NM_016406)	TTS (NM_016406)	130	NM_001014443	27005	Hs.8015	NM_012475	ENSG00000143258	USP21	USP16|USP23	ubiquitin specific peptidase 21	protein-coding	3.47	4.14088	5.79561	2.84558
NB4_peak_13118	chr21	45554896	45556399	-	intron (NM_001352511, intron 1 of 5)	CpG	7378	NM_001352511	6573	Hs.84190	NM_003056	ENSG00000173638	SLC19A1	CHMD|FOLT|IFC-1|IFC1|REFC|RFC|RFC1	solute carrier family 19 member 1	protein-coding	13.97	8.3153	12.6209	9.24104
NB4_peak_13250	chr22	27612032	27612425	+	Intergenic	Intergenic	189528	NM_002430	4330	Hs.268515	NM_002430	ENSG00000169184	MN1	MGCR|MGCR1|MGCR1-PEN|dJ353E16.2	MN1 proto-oncogene, transcriptional regulator	protein-coding	4.5	5.1803	8.16291	5.02574
NB4_peak_16436	chr7	76047878	76048200	+	promoter-TSS (NM_001317788)	promoter-TSS (NM_001317788)	-36	NM_016086	51657	Hs.11615	NM_016086	ENSG00000127952	STYXL1	DUSP24|MK-STYX|MKSTYX	serine/threonine/tyrosine interacting like 1	protein-coding	14.05	5.01548	8.41215	5.27034
NB4_peak_769	chr1	31955950	31956499	+	Intergenic	Intergenic	-17856	NM_080391	8073	Hs.470477	NM_003479	ENSG00000184007	PTP4A2	HH13|HH7-2|HU-PP-1|OV-1|PRL-2|PRL2|PTP4A|PTPCAAX2|ptp-IV1a|ptp-IV1b	protein tyrosine phosphatase 4A2	protein-coding	12.39	12.6155	25.579	21.7108
NB4_peak_13892	chr3	48919255	48919550	-	promoter-TSS (NR_161301)	promoter-TSS (NR_161301)	-17	NR_161301	646450	Hs.720727	NM_001123040	ENSG00000221883	ARIH2OS	C3orf71	ariadne RBR E3 ubiquitin protein ligase 2 opposite strand	ncRNA	4.1	4.32496	5.86782	2.91393
NB4_peak_2072	chr10	48656256	48656500	-	promoter-TSS (NR_045675)	promoter-TSS (NR_045675)	-113	NM_001347738	58504	Hs.655672	NM_021226	ENSG00000128805	ARHGAP22	RhoGAP2|RhoGap22	Rho GTPase activating protein 22	protein-coding	4.66	4.7132	5.64624	2.70595
NB4_peak_17693	chr9	136220316	136220740	-	intron (NM_181701, intron 6 of 11)	intron (NM_181701, intron 6 of 11)	-15400	NM_178138	8022	Hs.148427	NM_014564	ENSG00000107187	LHX3	CPHD3|LIM3|M2-LHX3	LIM homeobox 3	protein-coding	10.57	10.3342	17.7779	14.18
NB4_peak_3794	chr12	6372400	6372938	-	intron (NM_001038, intron 2 of 12)	intron (NM_001038, intron 2 of 12)	-2491	NM_001270987	4055	Hs.1116	NM_002342	ENSG00000111321	LTBR	D12S370|LT-BETA-R|TNF-R-III|TNFCR|TNFR-RP|TNFR2-RP|TNFR3|TNFRSF3	lymphotoxin beta receptor	protein-coding	5.21	5.84947	10.154	6.92128
NB4_peak_7529	chr17	16285834	16286821	+	intron (NM_004278, intron 2 of 6)	intron (NM_004278, intron 2 of 6)	4313	NR_031698	100302124		NR_031698	ENSG00000221355	MIR1288	MIRN1288|hsa-mir-1288	microRNA 1288	ncRNA	43.48	31.772	72.1038	67.1179
NB4_peak_5376	chr15	31327771	31328442	+	intron (NM_001302461, intron 1 of 1).3	CpG-8039	1271	NM_001302461	51621	Hs.376443	NM_015995	ENSG00000169926	KLF13	BTEB3|FKLF2|NSLP1|RFLAT-1|RFLAT1	Kruppel like factor 13	protein-coding	7.34	6.7249	9.65636	6.45014
NB4_peak_11031	chr19	48363746	48364572	-	promoter-TSS (NM_012451)	promoter-TSS (NM_012451)	-208	NM_012451	23546	Hs.408333	NM_012451	ENSG00000105467	SYNGR4	-	synaptogyrin 4	protein-coding	91.22	15.3705	79.937	74.7941
NB4_peak_18150	chrX	153599043	153599558	-	promoter-TSS (NM_001130997)	promoter-TSS (NM_001130997)	-40	NR_131982	105373383	Hs.547831	NR_131982	ENSG00000260081	LOC105373383	-	uncharacterized LOC105373383	ncRNA	10.73	9.77676	15.3694	11.8657
NB4_peak_5031	chr14	49868080	49868558	+	Intergenic	CpG	-5470	NR_027260	378706		NR_027260	ENSG00000274012	RN7SL2	7L1C|7L30.1|7SL1c|RNSRP2	RNA component of signal recognition particle 7SL2	scRNA	19.41	17.0104	32.4482	28.3793
NB4_peak_14924	chr5	131263750	131264267	+	promoter-TSS (NM_020240)	promoter-TSS (NM_020240)	-1	NM_020240	56990	Hs.508829	NM_020240	ENSG00000158985	CDC42SE2	SPEC2	CDC42 small effector 2	protein-coding	9.63	5.31367	6.95302	3.91192
NB4_peak_16523	chr7	101252196	101252622	+	Intergenic	CpG	-7328	NM_016068	51024	Hs.423968	NM_016068	ENSG00000214253	FIS1	CGI-135|TTC11	fission, mitochondrial 1	protein-coding	11.92	6.4579	9.08008	5.89468
NB4_peak_4568	chr12	123972677	123973191	-	promoter-TSS (NM_025140)	promoter-TSS (NM_025140)	-103	NM_001304958	80212	Hs.114111	NM_025140	ENSG00000119242	CCDC92	-	coiled-coil domain containing 92	protein-coding	28.17	9.72394	23.0554	19.2719
NB4_peak_18182	chrX	154002136	154002780	+	Intergenic	Intergenic	17444	NM_001025243	3654	Hs.522819	NM_001569	ENSG00000184216	IRAK1	IRAK|pelle	interleukin 1 receptor associated kinase 1	protein-coding	11.28	11.5746	23.2526	19.4476
NB4_peak_14863	chr5	69234648	69235083	+	promoter-TSS (NM_001324078)	promoter-TSS (NM_001324078)	-21	NM_001324074	1022	Hs.184298	NM_001799	ENSG00000134058	CDK7	CAK|CAK1|CDKN7|HCAK|MO15|STK1|p39MO15	cyclin dependent kinase 7	protein-coding	3.87	4.58548	6.25074	3.24712
NB4_peak_14033	chr3	57068488	57068872	+	intron (NM_181727, intron 1 of 1)	intron (NM_181727, intron 1 of 1)	8016	NM_181727	353324	Hs.129794	NM_181727	ENSG00000186451	SPATA12	SRG5	spermatogenesis associated 12	protein-coding	9.94	10.1324	17.5604	13.965
NB4_peak_6569	chr16	30355227	30355601	-	promoter-TSS (NM_006110)	promoter-TSS (NM_006110)	-106	NM_006110	10421	Hs.202677	NM_006110	ENSG00000169217	CD2BP2	FWP010|LIN1|PPP1R59|Snu40|U5-52K	CD2 cytoplasmic tail binding protein 2	protein-coding	11.21	8.71828	13.6158	10.2092
NB4_peak_13486	chr22	41832679	41833205	-	promoter-TSS (NM_004599)	promoter-TSS (NM_004599)	-163	NR_103834	6721	Hs.443258	NM_004599	ENSG00000198911	SREBF2	SREBP-2|SREBP2|bHLHd2	sterol regulatory element binding transcription factor 2	protein-coding	19.81	6.93569	13.1909	9.79866
NB4_peak_1156	chr1	117605701	117606184	+	promoter-TSS (NR_121626)	promoter-TSS (NR_121626)	-106	NM_017709	54855	Hs.356216	NM_017709	ENSG00000183508	TENT5C	FAM46C	terminal nucleotidyltransferase 5C	protein-coding	14.76	7.87833	12.5229	9.14551
NB4_peak_1104	chr1	109426426	109426689	-	promoter-TSS (NM_001199773)	promoter-TSS (NM_001199773)	-109	NM_001199773	5686	Hs.485246	NM_002790	ENSG00000143106	PSMA5	PSC5|ZETA	proteasome subunit alpha 5	protein-coding	10.26	3.75288	5.08049	2.19163
NB4_peak_15861	chr6	57172090	57172863	+	promoter-TSS (NR_110742)	promoter-TSS (NR_110742)	150	NM_004282	9532	Hs.745046	NM_004282	ENSG00000112208	BAG2	BAG-2|dJ417I1.2	BCL2 associated athanogene 2	protein-coding	4.5	5.1803	8.16291	5.02574
NB4_peak_7262	chr17	1684323	1685167	-	intron (NM_006445, intron 1 of 42)	CpG	122	NM_006445	10594	Hs.181368	NM_006445	ENSG00000174231	PRPF8	HPRP8|PRP8|PRPC8|RP13|SNRNP220	pre-mRNA processing factor 8	protein-coding	14.68	13.0648	22.6824	18.9143
NB4_peak_8014	chr17	43299686	43299891	-	TTS (NR_002716).10	TTS (NR_002716).10	443	NR_002716	6066		NR_002716	ENSG00000274585	RNU2-1	RNU2|U2	RNA, U2 small nuclear 1	snRNA	23.44	9.39886	19.56	15.9004
NB4_peak_17220	chr9	89422137	89422561	-	intron (NM_001371200, intron 2 of 20)	intron (NM_001371200, intron 2 of 20)	57541	NR_163884									7.18	7.70828	14.3277	10.8673
NB4_peak_14741	chr5	343806	344462	+	intron (NM_020731, intron 2 of 11)	CpG-21781	39958	NM_020731	57491	Hs.50823	NM_020731	ENSG00000286169	AHRR	AHH|AHHR|bHLHe77	aryl-hydrocarbon receptor repressor	protein-coding	3.79	4.51113	6.25074	3.24712
NB4_peak_11988	chr2	196211280	196211699	-	intron (NM_020760, intron 28 of 28)	intron (NM_020760, intron 28 of 28)	-39911	NM_004226	9262	Hs.88297	NM_004226	ENSG00000081320	STK17B	DRAK2	serine/threonine kinase 17b	protein-coding	5.21	5.17353	7.12547	4.05814
NB4_peak_12748	chr20	58892324	58892734	+	intron (NR_132272, intron 1 of 3)	CpG-17921	366	NR_132272	2778	Hs.125898	NM_000516	ENSG00000087460	GNAS	AHO|C20orf45|GNAS1|GPSA|GSA|GSP|NESP|PITA3|POH|SCG6|SgVI	GNAS complex locus	protein-coding	5.92	5.76537	7.12547	4.05814
NB4_peak_10641	chr19	35716790	35717133	+	TTS (NM_001316903)	TTS (NM_001316903)	-1058	NM_014727	9757	Hs.92236	NM_014727	ENSG00000272333	KMT2B	CXXC10|DYT28|HRX2|MLL1B|MLL2|MLL4|TRX2|WBP-7|WBP7	lysine methyltransferase 2B	protein-coding	5.37	4.54718	5.39333	2.4883
NB4_peak_4438	chr12	120110654	120111154	-	intron (NM_006861, intron 1 of 5)	intron (NM_006861, intron 1 of 5)	5849	NM_001167606	11021	Hs.524788	NM_006861	ENSG00000111737	RAB35	H-ray|RAB1C|RAY	RAB35, member RAS oncogene family	protein-coding	15.23	15.0279	30.9039	26.8754
NB4_peak_16556	chr7	107168299	107169095	+	promoter-TSS (NM_012257).2	promoter-TSS (NM_012257).2	-264	NM_001244262	26959	Hs.162032	NM_012257	ENSG00000105856	HBP1	-	HMG-box transcription factor 1	protein-coding	27.86	14.4281	29.9032	25.9103
NB4_peak_9031	chr18	77106415	77106614	-	intron (NM_001025100, intron 1 of 3)	intron (NM_001025100, intron 1 of 3)	26269	NM_001025101	4155	Hs.551713	NM_002385	ENSG00000197971	MBP	-	myelin basic protein	protein-coding	3.31	3.99475	5.79561	2.84558
NB4_peak_10384	chr19	17576503	17577152	+	intron (NM_024656, intron 6 of 11)	intron (NM_024656, intron 6 of 11)	21178	NM_024656	79709	Hs.418795	NM_024656	ENSG00000130309	COLGALT1	BSVD3|ColGalT 1|GLT25D1	collagen beta(1-O)galactosyltransferase 1	protein-coding	10.5	5.74769	7.99793	4.89201
NB4_peak_2427	chr10	104121542	104122196	+	promoter-TSS (NM_145247)	promoter-TSS (NM_145247)	-189	NM_145247	119392	Hs.93667	NM_145247	ENSG00000156384	SFR1	C10orf78|MEI5|MEIR5|bA373N18.1	SWI5 dependent homologous recombination repair protein 1	protein-coding	18.23	6.40961	12.1886	8.84259
NB4_peak_15168	chr5	176676241	176676818	+	Intergenic	MLT1K|LTR|ERVL-MaLR	29045	NM_001366492	26262	Hs.532129	NM_012171	ENSG00000048140	TSPAN17	FBX23|FBXO23|TM4SF17	tetraspanin 17	protein-coding	12.94	11.6181	18.9615	15.3064
NB4_peak_15146	chr5	172959140	172959642	+	promoter-TSS (NM_016093)	promoter-TSS (NM_016093)	-23	NR_026682	100268168	Hs.519766	NR_026682	ENSG00000204758	LOC100268168	-	uncharacterized LOC100268168	ncRNA	4.5	5.1803	8.16291	5.02574
NB4_peak_17714	chr9	136521590	136521872	-	intron (NM_017617, intron 4 of 33)	intron (NM_017617, intron 4 of 33)	-2105	NR_039820	100616242		NR_039820	ENSG00000263403	MIR4673	-	microRNA 4673	ncRNA	5.13	5.10777	7.12547	4.05814
NB4_peak_16481	chr7	100081494	100082032	-	promoter-TSS (NM_001318137)	promoter-TSS (NM_001318137)	1	NM_001278290	7551	Hs.435302	NM_017715	ENSG00000166526	ZNF3	A8-51|HF.12|KOX25|PP838|Zfp113	zinc finger protein 3	protein-coding	12.94	6.97083	10.1966	6.94954
NB4_peak_11013	chr19	48169601	48170773	+	promoter-TSS (NM_199341)	promoter-TSS (NM_199341)	157	NM_001289063	3978	Hs.1770	NM_000234	ENSG00000105486	LIG1	-	DNA ligase 1	protein-coding	31.8	4.68597	13.0386	9.64949
NB4_peak_10172	chr19	13880149	13880539	+	intron (NM_001098622, intron 1 of 1)	CpG	3095	NM_001098622	342977	Hs.127982	NM_001098622	ENSG00000187556	NANOS3	NANOS1L|NOS3|ZC2HC12C	nanos C2HC-type zinc finger 3	protein-coding	14.2	5.06809	8.41215	5.27034
NB4_peak_16004	chr7	115308	115890	+	Intergenic	L1ME1|LINE|L1	33839	NR_134325	102723672	Hs.605204	NR_134325		LOC102723672	-	uncharacterized LOC102723672	ncRNA	5.68	5.96581	8.42687	5.28207
NB4_peak_12756	chr20	59722769	59723023	+	intron (NM_183246, intron 1 of 11)	intron (NM_183246, intron 1 of 11)	1686	NM_183244	116154	Hs.473218	NM_080672	ENSG00000087495	PHACTR3	C20orf101|H17739|PPP1R123|SCAPIN1|SCAPININ	phosphatase and actin regulator 3	protein-coding	9.55	5.27421	6.95302	3.91192
NB4_peak_9666	chr19	6361275	6361895	+	promoter-TSS (NM_006012)	promoter-TSS (NM_006012)	54	NM_006012	8192	Hs.515092	NM_006012	ENSG00000125656	CLPP	DFNB81|PRLTS3	caseinolytic mitochondrial matrix peptidase proteolytic subunit	protein-coding	4.73	5.40336	8.16291	5.02574
NB4_peak_17365	chr9	125200312	125200807	+	promoter-TSS (NM_005833)	promoter-TSS (NM_005833)	17	NM_001174153	10244	Hs.19012	NM_005833	ENSG00000136933	RABEPK	RAB9P40|bA65N13.1|p40	Rab9 effector protein with kelch motifs	protein-coding	6.55	6.29146	8.67112	5.50688
NB4_peak_10076	chr19	12930031	12930803	-	promoter-TSS (NR_149078)	promoter-TSS (NR_149078)	-105	NR_149078	106144598	Hs.579870	NR_149078	ENSG00000266975	FARSA-AS1	-	FARSA antisense RNA 1	ncRNA	4.34	4.94462	7.59266	4.51396
NB4_peak_3350	chr11	66843138	66843648	+	promoter-TSS (NM_005133)	promoter-TSS (NM_005133)	-48	NM_005133	9986	Hs.654972	NM_005133	ENSG00000173653	RCE1	FACE2|RCE1A|RCE1B	Ras converting CAAX endopeptidase 1	protein-coding	9.07	8.39579	13.6284	10.2092
NB4_peak_10768	chr19	41439437	41440187	-	promoter-TSS (NM_001167869)	promoter-TSS (NM_001167869)	100	NR_135476	55101	Hs.351099	NM_018035	ENSG00000105341	DMAC2	ATP5SL	distal membrane arm assembly complex 2	protein-coding	3.71	4.43677	6.25074	3.24712
NB4_peak_1111	chr1	109790664	109791155	+	Intergenic	Intergenic	-26986	NM_001319952	79574	Hs.485352	NM_024526	ENSG00000198758	EPS8L3	EPS8R3	EPS8 like 3	protein-coding	13.73	13.3916	24.9809	21.1305
NB4_peak_3257	chr11	65546285	65547056	-	intron (NM_001130144, intron 15 of 27)	CpG-4462	11558	NM_001164266	4054	Hs.289019	NM_021070	ENSG00000168056	LTBP3	DASS|GPHYSD3|LTBP-3|LTBP2|STHAG6|pp6425	latent transforming growth factor beta binding protein 3	protein-coding	20.12	19.2025	40.7498	36.448
NB4_peak_5196	chr14	91315839	91316209	-	intron (NM_001080414, intron 13 of 29)	intron (NM_001080414, intron 13 of 29)	-62144	NM_003485	8111	Hs.8882	NM_003485	ENSG00000119714	GPR68	AI2A6|GPR12A|OGR1	G protein-coupled receptor 68	protein-coding	4.26	4.3844	5.64624	2.70595
NB4_peak_14154	chr3	136195995	136197051	-	promoter-TSS (NM_018133)	promoter-TSS (NM_018133)	-188	NM_018133	55167	Hs.18631	NM_018133	ENSG00000174579	MSL2	MSL-2|MSL2L1|RNF184	MSL complex subunit 2	protein-coding	23.52	12.258	24.2093	20.3863
NB4_peak_5758	chr15	70504220	70504495	-	intron (NR_146562, intron 1 of 1)	intron (NR_146562, intron 1 of 1)	1571	NR_146562	105370880		NR_146562	ENSG00000259473	LINC02205	-	long intergenic non-protein coding RNA 2205	ncRNA	14.52	8.62218	13.8954	10.4609
NB4_peak_16536	chr7	102286857	102287169	+	5' UTR (NM_001359228, exon 1 of 9)	5' UTR (NM_001359228, exon 1 of 9)	145	NM_001359230	10603	Hs.489448	NM_020979	ENSG00000160999	SH2B2	APS	SH2B adaptor protein 2	protein-coding	5.44	5.37081	7.12547	4.05814
NB4_peak_8818	chr17	82030426	82030890	+	exon (NM_144999, exon 17 of 17)	exon (NM_144999, exon 17 of 17)	-1020	NM_001316307	5881	Hs.45002	NM_005052	ENSG00000169750	RAC3	-	Rac family small GTPase 3	protein-coding	8.05	7.54091	11.9286	8.59506
NB4_peak_14761	chr5	418696	419218	+	intron (NM_020731, intron 5 of 11)	intron (NM_020731, intron 5 of 11)	24203	NR_126522	116349	Hs.446702	NM_138464	ENSG00000221990	EXOC3-AS1	C5orf55	EXOC3 antisense RNA 1	ncRNA	13.34	9.68664	15.5974	12.0887
NB4_peak_7972	chr17	42798386	42798947	-	promoter-TSS (NM_001330222)	promoter-TSS (NM_001330222)	38	NM_001040431	28958	Hs.16059	NM_001040431	ENSG00000183978	COA3	CCDC56|COX25|HSPC009|MITRAC12	cytochrome c oxidase assembly factor 3	protein-coding	7.34	7.85698	14.3277	10.8673
NB4_peak_7953	chr17	42535991	42537207	+	exon (NM_000263, exon 1 of 6)	exon (NM_000263, exon 1 of 6)	358	NM_000263	4669	Hs.50727	NM_000263	ENSG00000108784	NAGLU	CMT2V|MPS-IIIB|MPS3B|NAG|UFHSD	N-acetyl-alpha-glucosaminidase	protein-coding	10.1	3.70027	5.08049	2.19163
NB4_peak_622	chr1	26692280	26693412	+	non-coding (NR_135804, exon 1 of 1)	non-coding (NR_135804, exon 1 of 1)	1285	NR_135804	101928728	Hs.128770	NR_135804	ENSG00000260063	LOC101928728	-	uncharacterized LOC101928728	ncRNA	13.65	13.082	23.8805	20.0693
NB4_peak_16999	chr8	143289197	143289751	+	Intergenic	CpG	-1943	NM_030895	79943	Hs.512740	NM_030895	ENSG00000185730	ZNF696	-	zinc finger protein 696	protein-coding	6.79	7.33652	12.2119	8.84694
NB4_peak_11661	chr2	68387573	68387925	+	intron (NM_002664, intron 5 of 8)	intron (NM_002664, intron 5 of 8)	22467	NM_002664	5341	Hs.468840	NM_002664	ENSG00000115956	PLEK	P47	pleckstrin	protein-coding	6.94	5.67451	6.63958	3.62005
NB4_peak_4233	chr12	68332387	68332653	-	promoter-TSS (NM_020128)	promoter-TSS (NM_020128)	-106	NM_017440	56890	Hs.655702	NM_017440	ENSG00000111554	MDM1	-	Mdm1 nuclear protein	protein-coding	7.97	5.60636	6.61114	3.59977
NB4_peak_17703	chr9	136342647	136343137	+	intron (NM_001145638, intron 9 of 13)	CpG	-10165	NM_001145639	26086	Hs.239370	NM_015597	ENSG00000160360	GPSM1	AGS3	G protein signaling modulator 1	protein-coding	11.36	11.0388	19.7782	16.1099
NB4_peak_2709	chr11	3345623	3346191	+	Intergenic	Intergenic	33239	NR_040083	7748	Hs.386294	NM_007152	ENSG00000005801	ZNF195	HRF1|ZNFP104	zinc finger protein 195	protein-coding	4.81	5.47771	8.16291	5.02574
NB4_peak_11000	chr19	47609967	47610502	+	intron (NM_015711, intron 1 of 14)	CpG	2038	NM_015711	29998	Hs.97244	NM_015711	ENSG00000063169	BICRA	GLTSCR1	BRD4 interacting chromatin remodeling complex associated protein	protein-coding	3.79	4.27483	5.10509	2.21183
NB4_peak_2979	chr11	62024926	62026110	+	Intergenic	Intergenic	-57884	NM_002032	2495	Hs.524910	NM_002032	ENSG00000167996	FTH1	FHC|FTH|FTHL6|HFE5|PIG15|PLIF	ferritin heavy chain 1	protein-coding	45.37	38.6456	89.9782	84.611
NB4_peak_14108	chr3	128674788	128675133	+	Intergenic	Intergenic	-24142	NM_002950	6184	Hs.518244	NM_002950	ENSG00000163902	RPN1	OST1|RBPH1	ribophorin I	protein-coding	3.63	4.36242	6.25074	3.24712
NB4_peak_4287	chr12	104286784	104287475	+	promoter-TSS (NM_001261446)	promoter-TSS (NM_001261446)	97	NM_182729	7296	Hs.654922	NM_003330	ENSG00000198431	TXNRD1	GRIM-12|TR|TR1|TRXR1|TXNR	thioredoxin reductase 1	protein-coding	8.76	4.87965	5.94877	2.98231
NB4_peak_15389	chr6	14910562	14911104	+	Intergenic	AmnSINE1|SINE|5S-Deu-L2	-335236	NM_004973	3720	Hs.269059	NM_004973	ENSG00000008083	JARID2	JMJ	jumonji and AT-rich interaction domain containing 2	protein-coding	5.29	5.92382	10.154	6.92128
NB4_peak_1426	chr1	159923295	159924078	-	promoter-TSS (NM_001277224)	promoter-TSS (NM_001277224)	48	NM_001277224	8407	Hs.517168	NM_003564	ENSG00000158710	TAGLN2	HA1756	transgelin 2	protein-coding	26.59	13.7968	28.4555	24.4976
NB4_peak_10201	chr19	14375145	14376199	+	Intergenic	Intergenic	-5472	NM_001784	976	Hs.466039	NM_001784	ENSG00000123146	ADGRE5	CD97|TM7LN1	adhesion G protein-coupled receptor E5	protein-coding	14.13	12.6045	22.6824	18.9143
NB4_peak_12478	chr20	36745976	36746366	-	promoter-TSS (NR_038370)	promoter-TSS (NR_038370)	-81	NM_032013	57446	Hs.437338	NM_022477	ENSG00000101079	NDRG3	-	NDRG family member 3	protein-coding	4.42	5.10595	8.16291	5.02574
NB4_peak_3132	chr11	64566614	64566820	+	intron (NM_001307985, intron 6 of 7)	intron (NM_001307985, intron 6 of 7)	10776	NM_018484	55867	Hs.220844	NM_018484	ENSG00000168065	SLC22A11	OAT4|hOAT4	solute carrier family 22 member 11	protein-coding	3.47	4.0656	5.4149	2.50472
NB4_peak_14160	chr3	138834596	138835146	-	promoter-TSS (NM_006219)	promoter-TSS (NM_006219)	57	NM_006219	5291	Hs.239818	NM_006219	ENSG00000051382	PIK3CB	P110BETA|PI3K|PI3KBETA|PIK3C1	phosphatidylinositol-4,5-bisphosphate 3-kinase catalytic subunit beta	protein-coding	7.5	4.24835	4.98931	2.10311
NB4_peak_5701	chr15	68817591	68817895	-	intron (NM_006305, intron 1 of 6)	CpG	3152	NM_006305	8125	Hs.458747	NM_006305	ENSG00000140350	ANP32A	C15orf1|HPPCn|I1PP2A|LANP|MAPM|PHAP1|PHAPI|PP32	acidic nuclear phosphoprotein 32 family member A	protein-coding	6.08	5.05448	6.63958	3.62005
NB4_peak_9007	chr18	59899741	59900112	+	promoter-TSS (NM_021127)	promoter-TSS (NM_021127)	-70	NM_021127	5366	Hs.96	NM_021127	ENSG00000141682	PMAIP1	APR|NOXA	phorbol-12-myristate-13-acetate-induced protein 1	protein-coding	6.16	5.96265	8.67112	5.50688
NB4_peak_7781	chr17	37406893	37407256	+	promoter-TSS (NM_133439).2	promoter-TSS (NM_133439).2	-150	NM_133439	6871	Hs.500066	NM_001488	ENSG00000276234	TADA2A	ADA2|ADA2A|KL04P|TADA2L|hADA2	transcriptional adaptor 2A	protein-coding	9.07	5.03748	6.95302	3.91192
NB4_peak_16581	chr7	138460059	138460440	+	promoter-TSS (NM_015905)	promoter-TSS (NM_015905)	-10	NM_015905	8805	Hs.490287	NM_003852	ENSG00000122779	TRIM24	PTC6|RNF82|TF1A|TIF1|TIF1A|TIF1ALPHA|hTIF1	tripartite motif containing 24	protein-coding	14.84	6.59815	10.493	7.21804
NB4_peak_1455	chr1	161165873	161166597	+	promoter-TSS (NM_001122764)	promoter-TSS (NM_001122764)	-191	NM_001350129	5498	Hs.517373	NM_000309	ENSG00000143224	PPOX	PPO|V290M|VP	protoporphyrinogen oxidase	protein-coding	22.81	7.93525	16.3197	12.7901
NB4_peak_11290	chr19	52269325	52269780	+	promoter-TSS (NM_001010851)	promoter-TSS (NM_001010851)	-35	NM_001010851	90321	Hs.439662	NM_001010851	ENSG00000196214	ZNF766	-	zinc finger protein 766	protein-coding	4.81	5.47771	8.16291	5.02574
NB4_peak_4057	chr12	52050562	52050836	+	promoter-TSS (NM_173157)	promoter-TSS (NM_173157)	-703	NM_002135	3164	Hs.524430	NM_002135	ENSG00000123358	NR4A1	GFRP1|HMR|N10|NAK-1|NGFIB|NP10|NUR77|TR3	nuclear receptor subfamily 4 group A member 1	protein-coding	4.26	4.3844	5.64624	2.70595
NB4_peak_16482	chr7	100101328	100101757	+	promoter-TSS (NM_004722)	promoter-TSS (NM_004722)	-101	NM_004722	9179	Hs.632317	NM_004722	ENSG00000221838	AP4M1	CPSQ3|MU-4|MU-ARP2|SPG50	adaptor related protein complex 4 subunit mu 1	protein-coding	14.44	3.86025	6.17368	3.20441
NB4_peak_4876	chr13	113616559	113616840	+	intron (NM_007111, intron 3 of 11)	intron (NM_007111, intron 3 of 11)	31946	NM_007111	7027	Hs.79353	NM_007111	ENSG00000198176	TFDP1	DILC|DP1|DRTF1|Dp-1	transcription factor Dp-1	protein-coding	4.73	5.12032	6.72664	3.70027
NB4_peak_14178	chr3	150603094	150603541	+	promoter-TSS (NM_016275)	promoter-TSS (NM_016275)	-4	NM_016275	51714	Hs.369052	NM_016275	ENSG00000198843	SELENOT	SELT	selenoprotein T	protein-coding	13.65	3.66297	5.46828	2.55623
NB4_peak_14261	chr3	184377943	184378311	-	promoter-TSS (NM_000460)	promoter-TSS (NM_000460)	80	NM_000460	7066	Hs.1166	NM_000460	ENSG00000090534	THPO	MGDF|MKCSF|ML|MPLLG|THCYT1|TPO	thrombopoietin	protein-coding	4.66	4.7132	5.64624	2.70595
NB4_peak_10274	chr19	16140966	16141564	+	intron (NR_163150, intron 1 of 7)	intron (NR_163150, intron 1 of 7)	-2420	NR_163154	84941	Hs.631617	NM_032855	ENSG00000196684	HSH2D	ALX|HSH2	hematopoietic SH2 domain containing	protein-coding	27.94	26.7917	60.2312	55.4922
NB4_peak_686	chr1	27772900	27773368	+	promoter-TSS (NM_177424)	promoter-TSS (NM_177424)	-85	NM_177424	23673	Hs.523855	NM_177424	ENSG00000117758	STX12	STX13|STX14	syntaxin 12	protein-coding	8.68	9.12098	16.4945	12.9464
NB4_peak_16028	chr7	936449	937120	-	intron (NM_001284308, intron 1 of 10)	intron (NM_001284308, intron 1 of 10)	9032	NM_001284309	11033	Hs.602573	NM_006869	ENSG00000105963	ADAP1	CENTA1|GCS1L|p42IP4	ArfGAP with dual PH domains 1	protein-coding	12.7	6.85247	10.1966	6.94954
NB4_peak_10592	chr19	29811543	29812027	+	promoter-TSS (NM_001322261)	promoter-TSS (NM_001322261)	-206	NM_001238	898	Hs.244723	NM_001238	ENSG00000105173	CCNE1	CCNE|pCCNE1	cyclin E1	protein-coding	5.68	5.76009	7.69209	4.61098
NB4_peak_1586	chr1	202888660	202889378	-	exon (NM_002871, exon 1 of 2)	exon (NM_002871, exon 1 of 2)	130	NM_002871	5877	Hs.90875	NM_002871	ENSG00000183155	RABIF	MSS4|RASGFR3|RASGRF3	RAB interacting factor	protein-coding	8.44	8.74412	15.4632	11.9546
NB4_peak_18053	chrX	68832123	68832322	+	intron (NM_004429, intron 1 of 4)	intron (NM_004429, intron 1 of 4)	3225	NM_004429	1947	Hs.144700	NM_004429	ENSG00000090776	EFNB1	CFND|CFNS|EFB1|EFL3|EPLG2|Elk-L|LERK2	ephrin B1	protein-coding	3.16	3.71116	5.10509	2.21183
NB4_peak_5240	chr14	100064955	100065838	+	promoter-TSS (NM_016337)	promoter-TSS (NM_016337)	-26	NM_016337	51466	Hs.125867	NM_016337	ENSG00000196405	EVL	RNB6	Enah/Vasp-like	protein-coding	8.13	8.60051	16.4945	12.9464
NB4_peak_15000	chr5	139561068	139561577	+	promoter-TSS (NM_003339)	promoter-TSS (NM_003339)	-17	NM_003339	7322	Hs.108332	NM_003339	ENSG00000131508	UBE2D2	E2(17)KB2|PUBC1|UBC4|UBC4/5|UBCH4|UBCH5B	ubiquitin conjugating enzyme E2 D2	protein-coding	28.65	7.41132	18.3673	14.7596
NB4_peak_2059	chr10	46530300	46530621	+	Intergenic	L1MD1|LINE|L1	25611	NM_014696	9721	Hs.523375	NM_014696	ENSG00000204175	GPRIN2	GRIN2|KIAA0514	G protein regulated inducer of neurite outgrowth 2	protein-coding	16.81	4.4521	7.66459	4.58506
NB4_peak_2302	chr10	96740961	96741314	+	Intergenic	Intergenic	-9129	NR_026712	728658	Hs.645344	NR_026712	ENSG00000236552	RPL13AP5	RPL13A_8_1086|bA196N24.2	ribosomal protein L13a pseudogene 5	pseudo	7.02	4.01161	4.98931	2.10311
NB4_peak_16952	chr8	140646598	140646939	+	Intergenic	Intergenic	-11135	NM_012154	27161	Hs.660189	NM_012154	ENSG00000123908	AGO2	CASC7|EIF2C2|LINC00980|PPD|Q10	argonaute RISC catalytic component 2	protein-coding	4.1	4.80854	8.16291	5.02574
NB4_peak_12008	chr2	201118258	201118657	+	promoter-TSS (NR_147255)	promoter-TSS (NR_147255)	-34	NR_147255	8837	Hs.390736	NM_003879	ENSG00000003402	CFLAR	CASH|CASP8AP1|CLARP|Casper|FLAME|FLAME-1|FLAME1|FLIP|I-FLICE|MRIT|c-FLIP|c-FLIPL|c-FLIPR|c-FLIPS|cFLIP	CASP8 and FADD like apoptosis regulator	protein-coding	13.26	4.75244	7.53305	4.46028
NB4_peak_16880	chr8	102805958	102807789	+	promoter-TSS (NR_149020)	promoter-TSS (NR_149020)	51	NR_149020	401472		NR_149020		GASAL1	GASL1	growth arrest associated lncRNA 1	ncRNA	64.47	32.7358	91.344	85.9515
NB4_peak_7453	chr17	8138726	8139258	+	Intergenic	Intergenic	6079	NR_106943	102465532		NR_106943	ENSG00000284117	MIR6883	hsa-mir-6883	microRNA 6883	ncRNA	12.39	6.69464	10.1966	6.94954
NB4_peak_2991	chr11	62541126	62541535	-	intron (NM_024060, intron 1 of 5)	intron (NM_024060, intron 1 of 5)	4334	NM_001346446	79026	Hs.502756	NM_001620	ENSG00000124942	AHNAK	AHNAKRS|PM227	AHNAK nucleoprotein	protein-coding	9.07	7.19639	10.6968	7.41369
NB4_peak_13968	chr3	51670901	51671658	+	promoter-TSS (NR_103463)	promoter-TSS (NR_103463)	27	NM_015926	51368	Hs.517864	NM_015926	ENSG00000164081	TEX264	ZSIG11	testis expressed 264, ER-phagy receptor	protein-coding	11.44	11.3112	20.7204	17.0274
NB4_peak_16027	chr7	928477	929123	-	intron (NM_006869, intron 2 of 10)	L1MB7|LINE|L1	-1584	NM_001284310	11033	Hs.602573	NM_006869	ENSG00000105963	ADAP1	CENTA1|GCS1L|p42IP4	ArfGAP with dual PH domains 1	protein-coding	27.3	26.6681	63.4545	58.646
NB4_peak_5125	chr14	74620534	74621120	+	Intergenic	Intergenic	-8590	NM_000428	4053	Hs.512776	NM_000428	ENSG00000119681	LTBP2	C14orf141|GLC3D|LTBP3|MSPKA|MSTP031|WMS3	latent transforming growth factor beta binding protein 2	protein-coding	12.47	11.2235	18.9615	15.3064
NB4_peak_10760	chr19	41353677	41354321	-	promoter-TSS (NM_000660)	promoter-TSS (NM_000660)	-77	NM_000660	7040	Hs.645227	NM_000660	ENSG00000105329	TGFB1	CED|DPD1|IBDIMDE|LAP|TGFB|TGFbeta	transforming growth factor beta 1	protein-coding	10.34	9.44796	15.3694	11.8657
NB4_peak_14921	chr5	126778184	126778670	+	intron (NR_134488, intron 1 of 11)	CpG	1291	NM_001198557	4001	Hs.89497	NM_005573	ENSG00000113368	LMNB1	ADLD|LMN|LMN2|LMNB	lamin B1	protein-coding	11.68	4.22636	5.86499	2.91218
NB4_peak_4879	chr13	113816982	113817226	+	TTS (NM_182614)	TTS (NM_182614)	1494	NR_044995	650669	Hs.369201	NM_001039799		GAS6-AS1	-	GAS6 antisense RNA 1	ncRNA	4.58	4.64744	5.64624	2.70595
NB4_peak_6137	chr16	1469545	1470211	-	intron (NM_001287, intron 1 of 24)	L1MB2|LINE|L1	5150	NM_001287	1186	Hs.459649	NM_001287	ENSG00000103249	CLCN7	CLC-7|CLC7|OPTA2|OPTB4|PPP1R63	chloride voltage-gated channel 7	protein-coding	26.2	9.06633	20.7457	17.0499
NB4_peak_17483	chr9	129488408	129489371	+	non-coding (NR_038955, exon 1 of 5)	non-coding (NR_038955, exon 1 of 5)	229	NR_038955	100506190	Hs.529860	NR_038955		LINC00963	MetaLnc9	long intergenic non-protein coding RNA 963	ncRNA	42.3	14.4324	40.6853	36.3855
NB4_peak_921	chr1	43358601	43359091	+	promoter-TSS (NM_001255)	promoter-TSS (NM_001255)	-135	NM_001255	991	Hs.524947	NM_001255	ENSG00000117399	CDC20	CDC20A|bA276H19.3|p55CDC	cell division cycle 20	protein-coding	14.6	5.19961	8.41215	5.27034
NB4_peak_3804	chr12	6533419	6535006	+	promoter-TSS (NM_001289746)	promoter-TSS (NM_001289746)	-305	NR_152150	2597	Hs.544577	NM_002046	ENSG00000111640	GAPDH	G3PD|GAPD|HEL-S-162eP	glyceraldehyde-3-phosphate dehydrogenase	protein-coding	15.07	11.4802	19.851	16.1768
NB4_peak_11861	chr2	112004178	112004538	+	intron (NM_006343, intron 13 of 18)	7SK|RNA|RNA	-50911	NM_001329914	84910	Hs.656298	NM_032824	ENSG00000153214	TMEM87B	-	transmembrane protein 87B	protein-coding	3.87	4.58548	6.25074	3.24712
NB4_peak_15940	chr6	142944582	142944902	-	intron (NM_006734, intron 1 of 9)	CpG	434	NM_006734	3097	Hs.510172	NM_006734	ENSG00000010818	HIVEP2	HIV-EP2|MBP-2|MIBP1|MRD43|SHN2|ZAS2|ZNF40B	human immunodeficiency virus type I enhancer binding protein 2	protein-coding	6.16	5.58999	7.67852	4.59871
NB4_peak_5317	chr14	104804344	104804641	+	3' UTR (NM_001137601, exon 1 of 1)	3' UTR (NM_001137601, exon 1 of 1)	3391	NM_001137601	100128927	Hs.170853	NM_001137601	ENSG00000179627	ZBTB42	LCCS6|ZNF925	zinc finger and BTB domain containing 42	protein-coding	5.13	4.37809	5.39333	2.4883
NB4_peak_14922	chr5	127030505	127030961	-	promoter-TSS (NM_178450)	promoter-TSS (NM_178450)	-175	NM_178450	115123	Hs.132441	NM_178450	ENSG00000173926	44623	MARCH-III|RNF173	membrane associated ring-CH-type finger 3	protein-coding	16.73	4.43237	7.66459	4.58506
NB4_peak_2461	chr10	119313494	119314016	+	intron (NM_005308, intron 1 of 15)	intron (NM_005308, intron 1 of 15)	-64217	NR_039829	100616398		NR_039829	ENSG00000265719	MIR4681	-	microRNA 4681	ncRNA	14.6	11.142	18.2483	14.6423
NB4_peak_18007	chrX	49079849	49080266	-	promoter-TSS (NM_001029896)	promoter-TSS (NM_001029896)	-170	NM_001029896	11152	Hs.632807	NM_007075	ENSG00000196998	WDR45	JM5|NBIA4|NBIA5|WDRX1|WIPI-4|WIPI4	WD repeat domain 45	protein-coding	3.95	4.65983	6.25074	3.24712
NB4_peak_3055	chr11	63982125	63983085	+	Intergenic	Intergenic	-3248	NR_003089	55611	Hs.473788	NM_017670	ENSG00000167770	OTUB1	HSPC263|OTB1|OTU1	OTU deubiquitinase, ubiquitin aldehyde binding 1	protein-coding	9	9.41839	16.4945	12.9464
NB4_peak_12100	chr2	231613302	231614984	+	Intergenic	CpG	21279	NM_152614	165100	Hs.98104	NM_152614	ENSG00000177673	TEX44	C2orf57	testis expressed 44	protein-coding	46.64	23.8187	59.8378	55.1123
NB4_peak_9586	chr19	4597956	4598629	+	Intergenic	Intergenic	-38608	NM_032108	10501	Hs.465642	NM_020241	ENSG00000167680	SEMA6B	SEM-SEMA-Y|SEMA-VIB|SEMAN|semaZ	semaphorin 6B	protein-coding	6.16	6.7417	12.2119	8.84694
NB4_peak_4446	chr12	120216765	120217609	-	intron (NM_001080855, intron 6 of 11)	intron (NM_001080855, intron 6 of 11)	15896	NR_038924	100506649	Hs.569205	NR_038924	ENSG00000255857	PXN-AS1	EyeLinc4	PXN antisense RNA 1	ncRNA	26.75	23.1261	46.9929	42.5448
NB4_peak_6041	chr15	101510844	101511102	+	Intergenic	MLT1F2|LTR|ERVL-MaLR	-20989	NM_001291309	5046	Hs.498494	NM_002570	ENSG00000140479	PCSK6	PACE4|SPC4	proprotein convertase subtilisin/kexin type 6	protein-coding	5.76	5.63385	7.12547	4.05814
NB4_peak_1890	chr1	244451811	244452318	-	promoter-TSS (NM_001126)	promoter-TSS (NM_001126)	-4	NM_001365073	159	Hs.498313	NM_001126	ENSG00000035687	ADSS	ADEH|ADSS 2|ADSS2	adenylosuccinate synthase	protein-coding	15.7	8.3518	13.7287	10.2986
NB4_peak_10718	chr19	40358685	40359136	+	promoter-TSS (NM_001291311)	promoter-TSS (NM_001291311)	-732	NM_001291311	23646	Hs.257008	NM_012268	ENSG00000105223	PLD3	AD19|HU-K4|HUK4|SCA46	phospholipase D family member 3	protein-coding	5.76	6.36994	10.154	6.92128
NB4_peak_4732	chr13	30735373	30735725	+	promoter-TSS (NM_001629)	promoter-TSS (NM_001629)	41	NM_001629	241	Hs.507658	NM_001629	ENSG00000132965	ALOX5AP	FLAP	arachidonate 5-lipoxygenase activating protein	protein-coding	6.71	7.13664	11.4112	8.10205
NB4_peak_1347	chr1	155194499	155195002	+	promoter-TSS (NR_030281)	promoter-TSS (NR_030281)	-427	NR_030281	693235		NR_030281	ENSG00000284586	MIR92B	MIRN92B|hsa-mir-92b|mir-92b	microRNA 92b	ncRNA	6.47	6.55336	9.73268	6.52461
NB4_peak_1915	chr1	248906024	248906876	+	intron (NM_170725, intron 1 of 2)	CpG	207	NM_001017434	267002	Hs.602037	NM_170725	ENSG00000185220	PGBD2	-	piggyBac transposable element derived 2	protein-coding	14.2	7.60214	12.5229	9.14551
NB4_peak_1236	chr1	150613356	150613919	+	Intergenic	Intergenic	15496	NM_207047	2029	Hs.632456	NM_004436	ENSG00000143420	ENSA	ARPP-19e	endosulfine alpha	protein-coding	16.73	8.86474	14.9606	11.4837
NB4_peak_1888	chr1	243255798	243256166	+	promoter-TSS (NM_001042405)	promoter-TSS (NM_001042405)	-23	NM_001350247	10806	Hs.591530	NM_006642	ENSG00000054282	SDCCAG8	BBS16|CCCAP|CCCAP SLSN7|HSPC085|NPHP10|NY-CO-8|SLSN7|hCCCAP	serologically defined colon cancer antigen 8	protein-coding	14.52	6.46663	10.493	7.21804
NB4_peak_12187	chr2	241665147	241665657	+	intron (NM_013325, intron 7 of 12)	intron (NM_013325, intron 7 of 12)	21413	NR_135492	1841	Hs.471873	NM_012145	ENSG00000168393	DTYMK	CDC8|PP3731|TMPK|TYMK	deoxythymidylate kinase	protein-coding	9.07	5.03748	6.95302	3.91192
NB4_peak_10410	chr19	17784286	17784815	+	intron (NM_001161357, intron 25 of 28)	intron (NM_001161357, intron 25 of 28)	-10588	NM_014256	10331	Hs.69009	NM_014256	ENSG00000179913	B3GNT3	B3GAL-T8|B3GN-T3|B3GNT-3|HP10328|TMEM3|beta3Gn-T3	UDP-GlcNAc:betaGal beta-1,3-N-acetylglucosaminyltransferase 3	protein-coding	3.39	4.13936	6.25074	3.24712
NB4_peak_14692	chr4	143513415	143513724	-	promoter-TSS (NM_003601)	promoter-TSS (NM_003601)	-133	NM_003601	8467	Hs.558422	NM_003601	ENSG00000153147	SMARCA5	ISWI|SNF2H|WCRF135|hISWI|hSNF2H	SWI/SNF related, matrix associated, actin dependent regulator of chromatin, subfamily a, member 5	protein-coding	4.26	4.3844	5.64624	2.70595
NB4_peak_15399	chr6	15905877	15906224	+	Intergenic	Intergenic	-223036	NM_013262	29116	Hs.484738	NM_013262	ENSG00000007944	MYLIP	IDOL|MIR	myosin regulatory light chain interacting protein	protein-coding	5.37	5.8945	9.46855	6.26315
NB4_peak_11557	chr2	42752434	42752718	+	intron (NM_001330443, intron 16 of 16)	intron (NM_001330443, intron 16 of 16)	11685	NM_148962	165140	Hs.168439	NM_148962	ENSG00000162881	OXER1	GPCR|GPR170|TG1019	oxoeicosanoid receptor 1	protein-coding	8.84	5.46567	6.74347	3.71544
NB4_peak_16121	chr7	4641710	4642282	+	Intergenic	CpG	-40299	NM_001037165	221937	Hs.487393	NM_001037165	ENSG00000164916	FOXK1	FOXK1L	forkhead box K1	protein-coding	18.54	6.51482	12.1886	8.84259
NB4_peak_1648	chr1	206563012	206563424	+	intron (NM_182665, intron 1 of 4)	MLT1J2|LTR|ERVL-MaLR	6054	NM_182665	83593	Hs.497579	NM_031437	ENSG00000266094	RASSF5	Maxp1|NORE1|NORE1A|NORE1B|RAPL|RASSF3	Ras association domain family member 5	protein-coding	5.13	5.77512	10.154	6.92128
NB4_peak_12147	chr2	238731917	238732415	+	Intergenic	L1MC3|LINE|L1	115741	NR_157851	100287387	Hs.516864	NR_157851		LOC100287387	-	uncharacterized LOC100287387	ncRNA	3.31	4.06501	6.25074	3.24712
NB4_peak_6005	chr15	90869775	90870045	+	intron (NM_002569, intron 1 of 15)	intron (NM_002569, intron 1 of 15)	1322	NM_002569	5045	Hs.513153	NM_002569	ENSG00000140564	FURIN	FUR|PACE|PCSK3|SPC1	furin, paired basic amino acid cleaving enzyme	protein-coding	8.92	7.08366	9.29728	6.10191
NB4_peak_5062	chr14	61762142	61762580	+	promoter-TSS (NM_003082)	promoter-TSS (NM_003082)	-59	NM_003082	6617	Hs.179312	NM_003082	ENSG00000023608	SNAPC1	PTFgamma|SNAP43	small nuclear RNA activating complex polypeptide 1	protein-coding	7.58	6.12544	7.94311	4.84849
NB4_peak_13674	chr22	50807872	50808317	+	Intergenic	(AGGGTT)n|Simple_repeat|Simple_repeat	24365	NR_026982	284942	Hs.406135	NM_203302		RPL23AP82	RPL23A_43_1761	ribosomal protein L23a pseudogene 82	pseudo	40.01	3.15452	10.3449	7.07063
NB4_peak_14473	chr4	2764129	2764537	+	Intergenic	CpG	-7997	NM_001292016	79155	Hs.368551	NM_024309	ENSG00000168884	TNIP2	ABIN2|FLIP1|KLIP	TNFAIP3 interacting protein 2	protein-coding	5.29	5.23929	7.12547	4.05814
NB4_peak_13781	chr3	15601552	15601975	+	promoter-TSS (NM_001281724)	promoter-TSS (NM_001281724)	18	NM_001370753	686	Hs.444197	NM_001281723	ENSG00000169814	BTD	-	biotinidase	protein-coding	16.97	8.98311	14.9606	11.4837
NB4_peak_11567	chr2	43132785	43133064	+	Intergenic	Intergenic	-30479	NR_151714	100506047	Hs.127112	NR_151714		LINC02580	-	long intergenic non-protein coding RNA 2580	ncRNA	3.63	4.13391	5.10509	2.21183
NB4_peak_1982	chr10	26860946	26861196	-	promoter-TSS (NM_001348034)	promoter-TSS (NM_001348034)	16	NM_001178124	10006	Hs.508148	NM_005470	ENSG00000136754	ABI1	ABI-1|ABLBP4|E3B1|NAP1BP|SSH3BP|SSH3BP1	abl interactor 1	protein-coding	7.26	4.12998	4.98931	2.10311
NB4_peak_9680	chr19	6521823	6522215	+	Intergenic	Intergenic	-9007	NM_003811	8744	Hs.1524	NM_003811	ENSG00000125657	TNFSF9	4-1BB-L|CD137L|TNLG5A	TNF superfamily member 9	protein-coding	3.79	4.51113	6.25074	3.24712
NB4_peak_4639	chr12	132327312	132328098	-	intron (NM_001122636, intron 1 of 10)	intron (NM_001122636, intron 1 of 10)	1884	NM_001122636	50614	Hs.301062	NM_021808	ENSG00000182870	GALNT9	GALNAC-T9|GALNACT9	polypeptide N-acetylgalactosaminyltransferase 9	protein-coding	9	4.99802	5.94877	2.98231
NB4_peak_17339	chr9	121369843	121370567	-	promoter-TSS (NR_073037)	promoter-TSS (NR_073037)	45	NM_004099	2040	Hs.253903	NM_004099	ENSG00000148175	STOM	BND7|EPB7|EPB72	stomatin	protein-coding	17.12	10.0689	17.8795	14.28
NB4_peak_15819	chr6	43990955	43991231	+	Intergenic	Intergenic	-9492	NR_160954	221416	Hs.531926	NM_153246	ENSG00000181577	C6orf223	-	chromosome 6 open reading frame 223	ncRNA	3.08	3.7069	5.4149	2.50472
NB4_peak_9638	chr19	5720074	5720796	+	promoter-TSS (NM_004793)	promoter-TSS (NM_004793)	17	NM_001276480	9361	Hs.350265	NM_004793	ENSG00000196365	LONP1	CODASS|LON|LONP|LonHS|PIM1|PRSS15|hLON	lon peptidase 1, mitochondrial	protein-coding	21.07	11.0348	21.4658	17.7311
NB4_peak_11012	chr19	48110425	48110742	-	5' UTR (NM_003706, exon 1 of 17)	5' UTR (NM_003706, exon 1 of 17)	234	NM_003706	8605	Hs.631562	NM_003706	ENSG00000105499	PLA2G4C	CPLA2-gamma	phospholipase A2 group IVC	protein-coding	3.31	4.06501	6.25074	3.24712
NB4_peak_3948	chr12	31965199	31965559	+	intron (NM_018169, intron 2 of 5)	MER51A|LTR|ERV1	5964	NM_018169	55196	Hs.445129	NM_018169	ENSG00000174718	RESF1	C12orf35|GET|KIAA1551|UTA2-1	retroelement silencing factor 1	protein-coding	3.08	3.84196	6.25074	3.24712
NB4_peak_17053	chr8	144147532	144148221	+	promoter-TSS (NM_032450)	promoter-TSS (NM_032450)	-140	NM_032450	727957	Hs.443139	NM_032450	ENSG00000179832	MROH1	HEATR7A	maestro heat like repeat family member 1	protein-coding	17.91	17.8202	37.6531	33.433
NB4_peak_4041	chr12	51368787	51369530	-	intron (NM_007210, intron 4 of 11)	intron (NM_007210, intron 4 of 11)	-22159	NM_001258401	9498	Hs.4749	NM_004858	ENSG00000050438	SLC4A8	NBC3|NDCBE	solute carrier family 4 member 8	protein-coding	22.25	21.9096	50.3211	45.7927
NB4_peak_4873	chr13	113490663	113491301	-	promoter-TSS (NM_017905)	promoter-TSS (NM_017905)	-39	NR_146222	55002	Hs.317593	NM_017905	ENSG00000150403	TMCO3	C13orf11	transmembrane and coiled-coil domains 3	protein-coding	12.39	11.1577	18.9615	15.3064
NB4_peak_15401	chr6	16683786	16684076	-	intron (NM_000332, intron 3 of 8)	intron (NM_000332, intron 3 of 8)	76253	NR_152113	6310	Hs.434961	NM_000332	ENSG00000124788	ATXN1	ATX1|D6S504E|SCA1	ataxin 1	protein-coding	3.08	3.77555	5.79561	2.84558
NB4_peak_11893	chr2	121699442	121699762	+	intron (NR_037857, intron 2 of 3)	L2|LINE|L2	37273	NM_032390	84365	Hs.367842	NM_032390	ENSG00000155438	NIFK	MKI67IP|Nopp34	nucleolar protein interacting with the FHA domain of MKI67	protein-coding	5.44	5.85906	8.89452	5.72567
NB4_peak_4151	chr12	56126167	56126465	+	3' UTR (NM_001303124, exon 3 of 3)	3' UTR (NM_001303124, exon 3 of 3)	-1886	NM_001184796	23344	Hs.632729	NM_015292	ENSG00000139641	ESYT1	FAM62A|MBC2	extended synaptotagmin 1	protein-coding	5.84	5.4282	6.46405	3.45707
NB4_peak_14268	chr3	185937392	185938366	-	5' UTR (NM_001243879, exon 1 of 8)	5' UTR (NM_001243879, exon 1 of 8)	135	NM_004593	6434	Hs.533122	NM_004593	ENSG00000136527	TRA2B	Htra2-beta|PPP1R156|SFRS10|SRFS10|TRA2-BETA|TRAN2B	transformer 2 beta homolog	protein-coding	19.57	19.3816	42.6577	38.3161
NB4_peak_1031	chr1	58783384	58784442	-	5' UTR (NM_002228, exon 1 of 1)	5' UTR (NM_002228, exon 1 of 1)	134	NM_002228	3725	Hs.696684	NM_002228	ENSG00000177606	JUN	AP-1|AP1|c-Jun|p39	Jun proto-oncogene, AP-1 transcription factor subunit	protein-coding	33.54	5.75631	16.81	13.2514
NB4_peak_16232	chr7	38345718	38345989	+	intron (NR_040085, intron 1 of 3)	intron (NR_040085, intron 1 of 3)	4276	NR_040085	100506776	Hs.173034	NR_040085	ENSG00000281103	TRG-AS1	TCRGV	T cell receptor gamma locus antisense RNA 1	ncRNA	4.1	4.72542	7.59266	4.51396
NB4_peak_11937	chr2	144659643	144660126	+	Intergenic	Intergenic	-8083	NR_033870	401014	Hs.742290	NR_033870	ENSG00000226674	TEX41	DKFZp686O1327|LINC00953	testis expressed 41	ncRNA	10.97	9.97404	15.3694	11.8657
NB4_peak_18220	chrX	154805206	154805964	-	promoter-TSS (NM_002436)	promoter-TSS (NM_002436)	-58	NM_001166462	4354	Hs.496984	NM_002436	ENSG00000130830	MPP1	AAG12|DXS552E|EMP55|MRG1|PEMP	membrane palmitoylated protein 1	protein-coding	6.23	6.81605	12.2119	8.84694
NB4_peak_8178	chr17	48026514	48026881	-	intron (NM_016429, intron 8 of 8)	intron (NM_016429, intron 8 of 8)	-6185	NR_162100	113218499		NR_162100		MIR10226	-	microRNA 10226	ncRNA	4.42	4.51592	5.64624	2.70595
NB4_peak_3829	chr12	6766360	6767210	+	intron (NM_002824, intron 1 of 4)	CpG	422	NM_002824	5763	Hs.504613	NM_002824	ENSG00000159335	PTMS	ParaT	parathymosin	protein-coding	4.73	5.40336	8.16291	5.02574
NB4_peak_348	chr1	16151123	16151625	-	intron (NM_004431, intron 1 of 16)	intron (NM_004431, intron 1 of 16)	4695	NM_001329090	1969	Hs.171596	NM_004431	ENSG00000142627	EPHA2	ARCC2|CTPA|CTPP1|CTRCT6|ECK	EPH receptor A2	protein-coding	5.05	5.04201	7.12547	4.05814
NB4_peak_7274	chr17	1829601	1830172	+	promoter-TSS (NM_001355121)	promoter-TSS (NM_001355121)	16	NM_052928	114826	Hs.514602	NM_052928	ENSG00000186532	SMYD4	ZMYND21	SET and MYND domain containing 4	protein-coding	10.5	10.8311	20.961	17.2379
NB4_peak_9664	chr19	6273671	6274180	-	intron (NM_005934, intron 1 of 11)	intron (NM_005934, intron 1 of 11)	6050	NM_005934	4298	Hs.10095	NM_005934	ENSG00000130382	MLLT1	ENL|LTG19|YEATS1	MLLT1 super elongation complex subunit	protein-coding	5.44	6.07253	10.154	6.92128
NB4_peak_17116	chr9	33076543	33076999	-	promoter-TSS (NM_018225)	promoter-TSS (NM_018225)	-97	NM_018225	55234	Hs.655351	NM_018225	ENSG00000122692	SMU1	BWD|SMU-1|fSAP57	SMU1 DNA replication regulator and spliceosomal factor	protein-coding	11.36	6.18171	9.08008	5.89468
NB4_peak_13493	chr22	42079467	42079942	+	promoter-TSS (NM_033318)	promoter-TSS (NM_033318)	4	NM_033318	91689	Hs.306083	NM_033318	ENSG00000183172	SMDT1	C22orf32|DDDD|EMRE	single-pass membrane protein with aspartate rich tail 1	protein-coding	10.89	3.96331	5.08049	2.19163
NB4_peak_9196	chr19	1101833	1102095	+	Intergenic	Intergenic	-2030	NM_001039847	2879	Hs.433951	NM_002085	ENSG00000167468	GPX4	GPx-4|GSHPx-4|MCSP|PHGPx|SMDS|snGPx|snPHGPx	glutathione peroxidase 4	protein-coding	6.71	5.50541	6.63958	3.62005
NB4_peak_6902	chr16	84726640	84727046	+	intron (NM_001272075, intron 2 of 14)	intron (NM_001272075, intron 2 of 14)	26843	NR_073578	9100	Hs.136778	NM_005153	ENSG00000103194	USP10	UBPO	ubiquitin specific peptidase 10	protein-coding	4.18	4.88289	8.16291	5.02574
NB4_peak_14550	chr4	10006280	10006571	-	intron (NM_001001290, intron 3 of 12)	intron (NM_001001290, intron 3 of 12)	15072	NM_020041	56606	Hs.444612	NM_020041	ENSG00000109667	SLC2A9	GLUT9|GLUTX|UAQTL2|URATv1	solute carrier family 2 member 9	protein-coding	3.79	4.51113	6.25074	3.24712
NB4_peak_17371	chr9	125746482	125746699	+	promoter-TSS (NR_024123)	promoter-TSS (NR_024123)	-661	NR_122032	51145	Hs.104671	NM_016158		LOC51145	-	uncharacterized LOC51145	ncRNA	7.42	6.0127	7.94311	4.84849
NB4_peak_11808	chr2	97663885	97664405	-	promoter-TSS (NM_005735)	promoter-TSS (NM_005735)	-101	NM_005735	10120	Hs.98791	NM_005735	ENSG00000115073	ACTR1B	ARP1B|CTRN2|PC3	actin related protein 1B	protein-coding	17.05	11.2782	20.0463	16.3692
NB4_peak_3715	chr12	630580	630993	+	promoter-TSS (NR_122124)	promoter-TSS (NR_122124)	-105	NR_122124	100049716	Hs.655804	NR_122124	ENSG00000177406	LOC100049716	-	uncharacterized LOC100049716	ncRNA	6.94	6.62026	8.67112	5.50688
NB4_peak_15809	chr6	43774846	43775151	+	intron (NM_003376, intron 2 of 7)	intron (NM_003376, intron 2 of 7)	3030	NM_001287044	7422	Hs.73793	NM_003376	ENSG00000112715	VEGFA	MVCD1|VEGF|VPF	vascular endothelial growth factor A	protein-coding	4.18	4.62711	6.72664	3.70027
NB4_peak_11434	chr2	11355	11914	+	Intergenic	TAR1|Satellite|telo	34871	NM_001077710	642273	Hs.8379	NM_001077710	ENSG00000184731	FAM110C	-	family with sequence similarity 110 member C	protein-coding	5.6	6.22123	10.154	6.92128
NB4_peak_15798	chr6	43516716	43517234	+	promoter-TSS (NM_015388)	promoter-TSS (NM_015388)	-49	NM_015388	25844	Hs.440950	NM_015388	ENSG00000137207	YIPF3	C6orf109|FinGER3|KLIP1|dJ337H4.3	Yip1 domain family member 3	protein-coding	7.26	4.12998	4.98931	2.10311
NB4_peak_1789	chr1	229537848	229538515	-	intron (NM_012089, intron 6 of 12)	intron (NM_012089, intron 6 of 12)	20526	NM_012089	23456	Hs.17614	NM_012089	ENSG00000135776	ABCB10	EST20237|M-ABC2|MTABC2	ATP binding cassette subfamily B member 10	protein-coding	13.26	13.4334	27.9376	23.9962
NB4_peak_15318	chr6	5003503	5004200	-	promoter-TSS (NR_126016)	promoter-TSS (NR_126016)	35	NR_126017	100129461	Hs.131700	NR_126015	ENSG00000272142	LYRM4-AS1	-	LYRM4 antisense RNA 1	ncRNA	6.39	6.96476	12.2119	8.84694
NB4_peak_11313	chr19	53881855	53882408	+	promoter-TSS (NM_001316329)	promoter-TSS (NM_001316329)	-66	NM_001316329	5582	Hs.631564	NM_002739	ENSG00000126583	PRKCG	PKC-gamma|PKCC|PKCG|PKCI(3)|PKCgamma|SCA14	protein kinase C gamma	protein-coding	3.08	3.84196	6.25074	3.24712
NB4_peak_6201	chr16	2251412	2252117	-	promoter-TSS (NM_001919)	promoter-TSS (NM_001919)	-177	NM_001178029	1632	Hs.403436	NM_001919	ENSG00000167969	ECI1	DCI	enoyl-CoA delta isomerase 1	protein-coding	20.99	18.3256	34.4696	30.3347
NB4_peak_7263	chr17	1715299	1715837	-	promoter-TSS (NM_001163673)	promoter-TSS (NM_001163673)	704	NR_028503	84981	Hs.597755	NM_032895	ENSG00000186594	MIR22HG	C17orf91	MIR22 host gene	ncRNA	7.26	5.16248	6.61114	3.59977
NB4_peak_2619	chr11	615628	616248	-	promoter-TSS (NM_004029).2	promoter-TSS (NM_004029).2	12	NM_004031	3665	Hs.166120	NM_001572	ENSG00000185507	IRF7	IMD39|IRF-7|IRF-7H|IRF7A|IRF7B|IRF7C|IRF7H	interferon regulatory factor 7	protein-coding	14.6	9.74927	15.6882	12.1761
NB4_peak_4114	chr12	54036794	54037271	+	intron (NM_014620, intron 1 of 3)	intron (NM_014620, intron 1 of 3)	3082	NR_030753	693200		NR_030753	ENSG00000207571	MIR615	MIRN615|hsa-mir-615|mir-615	microRNA 615	ncRNA	5.44	6.07253	10.154	6.92128
NB4_peak_9678	chr19	6516035	6516584	+	Intergenic	Intergenic	-13461	NM_001289123	10382	Hs.110837	NM_006087	ENSG00000104833	TUBB4A	DYT4|TUBB4|beta-5	tubulin beta 4A class IVa	protein-coding	10.1	10.2785	19.699	16.0327
NB4_peak_17429	chr9	128275767	128276366	+	promoter-TSS (NM_001366244)	promoter-TSS (NM_001366244)	-80	NM_001040011	375757	Hs.259594	NM_001040011	ENSG00000175854	SWI5	C9orf119|SAE3	SWI5 homologous recombination repair protein	protein-coding	20.2	19.2742	40.7498	36.448
NB4_peak_1224	chr1	150321329	150321705	+	promoter-TSS (NR_146766)	promoter-TSS (NR_146766)	-16	NM_004698	9129	Hs.11776	NM_004698	ENSG00000117360	PRPF3	HPRP3|HPRP3P|PRP3|Prp3p|RP18|SNRNP90	pre-mRNA processing factor 3	protein-coding	12.63	11.355	18.9615	15.3064
NB4_peak_11206	chr19	50383851	50384516	+	promoter-TSS (NM_002691)	promoter-TSS (NM_002691)	-140	NM_001256849	5424	Hs.279413	NM_002691	ENSG00000062822	POLD1	CDC2|CRCS10|MDPL|POLD	DNA polymerase delta 1, catalytic subunit	protein-coding	35.51	22.8192	49.8106	45.3111
NB4_peak_9995	chr19	11530354	11530847	+	Intergenic	Intergenic	-1466	NM_016581	51295	Hs.515146	NM_016581	ENSG00000130159	ECSIT	SITPEC	ECSIT signalling integrator	protein-coding	11.44	6.22116	9.08008	5.89468
NB4_peak_13018	chr21	41678979	41679369	+	promoter-TSS (NR_024367)	promoter-TSS (NR_024367)	-128	NR_024367	54090	Hs.570442	NR_024367		LINC00111	C21orf21|NCRNA00111	long intergenic non-protein coding RNA 111	ncRNA	3.55	4.28807	6.25074	3.24712
NB4_peak_4478	chr12	120959914	120960304	+	Intergenic	MER77|LTR|ERVL	12183	NR_024345	283460	Hs.612351	NR_024345	ENSG00000241388	HNF1A-AS1	C12orf27|HAS1|NCRNA00262	HNF1A antisense RNA 1	ncRNA	9.86	9.0534	13.6284	10.2092
NB4_peak_14968	chr5	134904582	134905224	+	promoter-TSS (NM_032151)	promoter-TSS (NM_032151)	-217	NM_032151	84105	Hs.710014	NM_032151	ENSG00000132570	PCBD2	DCOH2|DCOHM|PHS2	pterin-4 alpha-carbinolamine dehydratase 2	protein-coding	15.39	7.44907	12.5432	9.16514
NB4_peak_767	chr1	31944235	31944791	+	Intergenic	Intergenic	-6145	NM_080391	8073	Hs.470477	NM_003479	ENSG00000184007	PTP4A2	HH13|HH7-2|HU-PP-1|OV-1|PRL-2|PRL2|PTP4A|PTPCAAX2|ptp-IV1a|ptp-IV1b	protein tyrosine phosphatase 4A2	protein-coding	14.05	13.6786	27.1572	23.2371
NB4_peak_12694	chr20	53642353	53643504	+	Intergenic	Intergenic	34574	NR_134576	105372672	Hs.259350	NR_134576	ENSG00000235415	LOC105372672	-	uncharacterized LOC105372672	ncRNA	5.92	6.51864	10.154	6.92128
NB4_peak_6787	chr16	67846423	67847075	+	promoter-TSS (NM_005796)	promoter-TSS (NM_005796)	-184	NM_005796	10204	Hs.356630	NM_005796	ENSG00000102898	NUTF2	NTF-2|NTF2|PP15	nuclear transport factor 2	protein-coding	36.3	15.5416	38.3237	34.0928
NB4_peak_13040	chr21	42682632	42682902	+	intron (NM_001001575, intron 1 of 14)	MER92-int|LTR|ERV1	29015	NM_001001580	5152	Hs.473927	NM_002606	ENSG00000160191	PDE9A	HSPDE9A2	phosphodiesterase 9A	protein-coding	5.44	5.37081	7.12547	4.05814
NB4_peak_764	chr1	31937440	31937944	-	intron (NM_001369859, intron 1 of 6)	CpG	126	NM_001369858	8073	Hs.470477	NM_003479	ENSG00000184007	PTP4A2	HH13|HH7-2|HU-PP-1|OV-1|PRL-2|PRL2|PTP4A|PTPCAAX2|ptp-IV1a|ptp-IV1b	protein tyrosine phosphatase 4A2	protein-coding	7.65	7.2121	10.2744	7.00461
NB4_peak_14499	chr4	3106629	3106994	+	intron (NM_002111, intron 5 of 66)	intron (NM_002111, intron 5 of 66)	32130	NM_002111	3064	Hs.518450	NM_002111	ENSG00000197386	HTT	HD|IT15|LOMARS	huntingtin	protein-coding	4.26	4.95724	8.16291	5.02574
NB4_peak_4099	chr12	53451702	53452819	+	5' UTR (NM_001128911, exon 1 of 15)	5' UTR (NM_001128911, exon 1 of 15)	158	NM_031989	5094	Hs.546271	NM_005016	ENSG00000197111	PCBP2	HNRNPE2|HNRPE2|hnRNP-E2	poly(rC) binding protein 2	protein-coding	33.93	32.9137	79.7145	74.5771
NB4_peak_11735	chr2	74178267	74179189	-	promoter-TSS (NM_001317111)	promoter-TSS (NM_001317111)	151	NM_001317110	55233	Hs.602092	NM_018221	ENSG00000114978	MOB1A	C2orf6|MATS1|MOB1|MOBK1B|MOBKL1B|Mob4B	MOB kinase activator 1A	protein-coding	10.73	5.86606	7.99793	4.89201
NB4_peak_16647	chr7	155205312	155205838	+	Intergenic	MIR|SINE|MIR	-92197	NM_001346590	3638	Hs.520819	NM_005542	ENSG00000186480	INSIG1	CL6	insulin induced gene 1	protein-coding	30.3	7.82561	20.3845	16.6954
NB4_peak_3048	chr11	63872002	63872463	+	intron (NM_001163296, intron 1 of 16)	intron (NM_001163296, intron 1 of 16)	-16305	NM_017490	2011	Hs.567261	NM_004954	ENSG00000072518	MARK2	EMK-1|EMK1|PAR-1|Par-1b|Par1b	microtubule affinity regulating kinase 2	protein-coding	29.36	6.0711	16.0393	12.5241
NB4_peak_14621	chr4	77075964	77076579	-	promoter-TSS (NM_001348132)	promoter-TSS (NM_001348132)	-282	NM_006835	10983	Hs.518827	NM_006835	ENSG00000118816	CCNI	CCNI1|CYC1|CYI	cyclin I	protein-coding	4.81	4.84472	5.64624	2.70595
NB4_peak_1324	chr1	154936778	154937140	-	promoter-TSS (NM_001323011)	promoter-TSS (NM_001323011)	-240	NM_006556	10654	Hs.30954	NM_006556	ENSG00000163344	PMVK	HUMPMKI|PMK|PMKA|PMKASE|POROK1	phosphomevalonate kinase	protein-coding	7.26	5.16248	6.61114	3.59977
NB4_peak_14230	chr3	172074638	172074974	+	intron (NM_001135095, intron 1 of 25)	intron (NM_001135095, intron 1 of 25)	34275	NM_001135095	64778	Hs.744888	NM_022763	ENSG00000075420	FNDC3B	FAD104|PRO4979|YVTM2421	fibronectin type III domain containing 3B	protein-coding	3.95	4.65983	6.25074	3.24712
NB4_peak_3902	chr12	13100974	13101477	-	intron (NM_001080555, intron 1 of 6)	CpG	2442	NM_001367359	83445	Hs.240053	NM_031289	ENSG00000111305	GSG1	-	germ cell associated 1	protein-coding	21.23	13.8922	26.1805	22.298
NB4_peak_16102	chr7	2519170	2519960	+	promoter-TSS (NM_001040167)	promoter-TSS (NM_001040167)	-209	NM_001040167	3955	Hs.159142	NM_002304	ENSG00000106003	LFNG	SCDO3	LFNG O-fucosylpeptide 3-beta-N-acetylglucosaminyltransferase	protein-coding	23.67	19.8982	38.7677	34.5274
NB4_peak_10112	chr19	13115900	13117049	-	5' UTR (NM_001142554, exon 1 of 15)	5' UTR (NM_001142554, exon 1 of 15)	183	NM_017722	55621	Hs.515169	NM_017722	ENSG00000104907	TRMT1	MRT68|TRM1	tRNA methyltransferase 1	protein-coding	15.86	12.0439	19.851	16.1768
NB4_peak_4463	chr12	120534757	120535395	+	intron (NM_014868, intron 1 of 16)	intron (NM_014868, intron 1 of 16)	720	NM_001330474	9921	Hs.442798	NM_014868	ENSG00000022840	RNF10	RIE2	ring finger protein 10	protein-coding	3.55	4.28807	6.25074	3.24712
NB4_peak_16916	chr8	125434586	125435004	+	intron (NM_025195, intron 2 of 2)	intron (NM_025195, intron 2 of 2)	2586	NM_001282985	10221	Hs.444947	NM_025195	ENSG00000173334	TRIB1	C8FW|GIG-2|GIG2|SKIP1|TRB-1|TRB1	tribbles pseudokinase 1	protein-coding	13.34	7.16812	11.3449	8.04127
NB4_peak_7568	chr17	17693838	17694959	+	intron (NM_030665, intron 1 of 5)	intron (NM_030665, intron 1 of 5)	12940	NM_030665	10743	Hs.655395	NM_030665	ENSG00000108557	RAI1	SMCR|SMS	retinoic acid induced 1	protein-coding	5.6	6.22123	10.154	6.92128
NB4_peak_6029	chr15	99251278	99251519	+	promoter-TSS (NM_144598)	promoter-TSS (NM_144598)	-83	NR_135755	123355	Hs.578684	NM_144598	ENSG00000168904	LRRC28	-	leucine rich repeat containing 28	protein-coding	9.39	5.77256	7.84372	4.75725
NB4_peak_2897	chr11	47587847	47588345	+	exon (NM_001367966, exon 2 of 2)	exon (NM_001367966, exon 2 of 2)	1445	NM_001367966	399888	Hs.502529	NM_001164379	ENSG00000196666	FAM180B	-	family with sequence similarity 180 member B	protein-coding	9.79	9.62961	15.8153	12.3014
NB4_peak_5854	chr15	75042796	75043954	+	promoter-TSS (NM_001301105)	promoter-TSS (NM_001301105)	89	NM_001301105	60490	Hs.458922	NM_021823	ENSG00000138621	PPCDC	MDS018|PPC-DC|coaC	phosphopantothenoylcysteine decarboxylase	protein-coding	74.26	18.8142	74.8959	69.8572
NB4_peak_10045	chr19	12775358	12775925	-	promoter-TSS (NM_001100176)	promoter-TSS (NM_001100176)	-89	NM_013312	29911	Hs.30792	NM_013312	ENSG00000095066	HOOK2	HK2	hook microtubule tethering protein 2	protein-coding	29.75	28.4723	65.3646	60.5216
NB4_peak_3117	chr11	64356523	64356868	+	intron (NM_032251, intron 26 of 26)	L2a|LINE|L2	-2467	NM_003942	8986	Hs.105584	NM_003942	ENSG00000162302	RPS6KA4	MSK2|RSK-B|S6K-alpha-4	ribosomal protein S6 kinase A4	protein-coding	7.97	4.48509	4.98931	2.10311
NB4_peak_17071	chr8	144508108	144508389	+	promoter-TSS (NM_138431)	promoter-TSS (NM_138431)	-788	NR_130120	113655	Hs.7678	NM_138431	ENSG00000167700	MFSD3	-	major facilitator superfamily domain containing 3	protein-coding	6.31	5.22358	6.63958	3.62005
NB4_peak_3410	chr11	67436207	67436816	-	3' UTR (NM_020441, exon 11 of 11)	3' UTR (NM_020441, exon 11 of 11)	1171	NM_005608	5790	Hs.155975	NM_005608	ENSG00000213402	PTPRCAP	CD45-AP|LPAP	protein tyrosine phosphatase receptor type C associated protein	protein-coding	6.55	6.62259	9.73268	6.52461
NB4_peak_2257	chr10	79068740	79069212	+	promoter-TSS (NM_020338)	promoter-TSS (NM_020338)	10	NM_020338	57178	Hs.193118	NM_020338	ENSG00000108175	ZMIZ1	MIZ|RAI17|TRAFIP10|ZIMP10	zinc finger MIZ-type containing 1	protein-coding	6.31	6.09417	8.67112	5.50688
NB4_peak_229	chr1	10065234	10065646	+	intron (NM_006048, intron 1 of 26)	intron (NM_006048, intron 1 of 26)	32482	NM_001105562	10277	Hs.593974	NM_006048	ENSG00000130939	UBE4B	E4|HDNB1|UBOX3|UFD2|UFD2A	ubiquitination factor E4B	protein-coding	3.95	4.65983	6.25074	3.24712
NB4_peak_2914	chr11	57657350	57657874	+	promoter-TSS (NM_001142597)	promoter-TSS (NM_001142597)	-132	NM_001142597	10978	Hs.523687	NM_006831	ENSG00000172409	CLP1	HEAB|hClp1	cleavage and polyadenylation factor I subunit 1	protein-coding	12.23	12.4668	25.579	21.7108
NB4_peak_12508	chr20	38304751	38305237	+	intron (NM_001725, intron 1 of 14)	intron (NM_001725, intron 1 of 14)	844	NM_001725	671	Hs.529019	NM_001725	ENSG00000101425	BPI	BPIFD1|rBPI	bactericidal permeability increasing protein	protein-coding	4.73	5.40336	8.16291	5.02574
NB4_peak_7765	chr17	35809053	35809647	+	promoter-TSS (NM_139215)	promoter-TSS (NM_139215)	-134	NM_003487	8148	Hs.402752	NM_003487	ENSG00000270647	TAF15	Npl3|RBP56|TAF2N|TAFII68	TATA-box binding protein associated factor 15	protein-coding	13.34	7.16812	11.3449	8.04127
NB4_peak_498	chr1	23727244	23727642	+	Intergenic	MER102b|DNA|hAT-Charlie	-15923	NM_003198	6924	Hs.15535	NM_003198	ENSG00000011007	ELOA	SIII|SIII p110|TCEB3|TCEB3A	elongin A	protein-coding	5.37	5.99817	10.154	6.92128
NB4_peak_8856	chr17	82300910	82301233	+	Intergenic	Intergenic	-8257	NR_135639	101929511	Hs.147682	NR_135639	ENSG00000265692	LINC01970	-	long intergenic non-protein coding RNA 1970	ncRNA	3.63	4.20907	5.4149	2.50472
NB4_peak_4605	chr12	124921196	124921569	+	Intergenic	Intergenic	5835	NR_049820	100847004		NR_049820	ENSG00000265345	MIR5188	mir-5188	microRNA 5188	ncRNA	10.18	5.58986	7.99793	4.89201
NB4_peak_4925	chr14	21070301	21071729	+	promoter-TSS (NM_001282211)	promoter-TSS (NM_001282211)	-143	NM_001282211	57447	Hs.525205	NM_016250	ENSG00000165795	NDRG2	SYLD	NDRG family member 2	protein-coding	16.89	8.94365	14.9606	11.4837
NB4_peak_10989	chr19	47428014	47428594	-	3' UTR (NM_015063, exon 10 of 10)	3' UTR (NM_015063, exon 10 of 10)	-6071	NM_001346148	56917	Hs.380923	NM_020160	ENSG00000105419	MEIS3	MRG2	Meis homeobox 3	protein-coding	34.09	8.77256	24.5802	20.7469
NB4_peak_5054	chr14	58298091	58298549	-	promoter-TSS (NR_029434)	promoter-TSS (NR_029434)	-183	NR_029434	379025	Hs.531089	NR_029434	ENSG00000257621	PSMA3-AS1	-	PSMA3 antisense RNA 1	ncRNA	9.55	5.27421	6.95302	3.91192
NB4_peak_6702	chr16	56608240	56608703	+	promoter-TSS (NM_005953)	promoter-TSS (NM_005953)	-113	NM_005953	4502	Hs.534330	NM_005953	ENSG00000125148	MT2A	MT-2|MT-II|MT2	metallothionein 2A	protein-coding	7.81	4.40617	4.98931	2.10311
NB4_peak_6727	chr16	57734897	57735998	+	promoter-TSS (NM_005886)	promoter-TSS (NM_005886)	-323	NM_005886	10300	Hs.275675	NM_005886	ENSG00000140854	KATNB1	KAT|LIS6	katanin regulatory subunit B1	protein-coding	14.05	14.1769	30.3261	26.3108
NB4_peak_2964	chr11	61897626	61898040	-	3' UTR (NM_001271686, exon 9 of 9)	3' UTR (NM_001271686, exon 9 of 9)	-6288	NM_021727	3995	Hs.21765	NM_021727	ENSG00000221968	FADS3	CYB5RP|LLCDL3	fatty acid desaturase 3	protein-coding	8.76	4.87965	5.94877	2.98231
NB4_peak_11202	chr19	50325589	50325971	-	intron (NM_004977, intron 1 of 4)	CpG	3597	NM_004977	3748	Hs.467146	NM_004977	ENSG00000131398	KCNC3	KSHIIID|KV3.3|SCA13	potassium voltage-gated channel subfamily C member 3	protein-coding	6.55	6.86341	10.7404	7.45408
NB4_peak_15678	chr6	34386633	34386932	+	intron (NM_001202470, intron 5 of 8)	Tigger3b|DNA|TcMar-Tigger	5887	NM_006703	11165	Hs.188882	NM_006703	ENSG00000272325	NUDT3	DIPP|DIPP-1|DIPP1	nudix hydrolase 3	protein-coding	5.44	5.96757	9.46855	6.26315
NB4_peak_8927	chr18	3448187	3448450	+	intron (NM_173207, intron 1 of 2)	CpG	776	NM_173207	7050	Hs.373550	NM_003244	ENSG00000177426	TGIF1	HPE4|TGIF	TGFB induced factor homeobox 1	protein-coding	7.97	4.48509	4.98931	2.10311
NB4_peak_7120	chr16	88856757	88857328	+	promoter-TSS (NR_134670)	promoter-TSS (NR_134670)	-85	NR_134670	51693	Hs.461722	NM_016209	ENSG00000167515	TRAPPC2L	HSPC176|PERRB	trafficking protein particle complex 2 like	protein-coding	22.25	21.5309	47.6747	43.2181
NB4_peak_10528	chr19	18636079	18637064	+	promoter-TSS (NM_001345984)	promoter-TSS (NM_001345984)	-457	NM_001345984	55295	Hs.250632	NM_018316	ENSG00000167487	KLHL26	-	kelch like family member 26	protein-coding	70.78	14.3569	60.8958	56.1397
NB4_peak_13930	chr3	49867750	49868158	-	intron (NM_024046, intron 1 of 10)	intron (NM_024046, intron 1 of 10)	1952	NM_024046	79012	Hs.145156	NM_024046	ENSG00000164076	CAMKV	1G5|VACAMKL	CaM kinase like vesicle associated	protein-coding	3.24	3.99066	6.25074	3.24712
NB4_peak_684	chr1	27667619	27668009	-	intron (NM_022873, intron 4 of 4)	AluSx|SINE|Alu	4378	NM_022872	2537	Hs.523847	NM_002038	ENSG00000126709	IFI6	6-16|FAM14C|G1P3|IFI-6-16|IFI616	interferon alpha inducible protein 6	protein-coding	5.37	5.30505	7.12547	4.05814
NB4_peak_11760	chr2	85405439	85406062	-	intron (NM_001256139, intron 1 of 9)	intron (NM_001256139, intron 1 of 9)	4082	NM_001320732	822	Hs.516155	NM_001747	ENSG00000042493	CAPG	AFCP|HEL-S-66|MCP	capping actin protein, gelsolin like	protein-coding	12.86	11.5523	18.9615	15.3064
NB4_peak_3649	chr11	119067498	119067720	+	promoter-TSS (NM_001290185).2	promoter-TSS (NM_001290185).2	-143	NM_021729	55823	Hs.234282	NM_021729	ENSG00000160695	VPS11	END1|HLD12|PEP5|RNF108|hVPS11	VPS11 core subunit of CORVET and HOPS complexes	protein-coding	6.08	5.89689	8.67112	5.50688
NB4_peak_6144	chr16	1492844	1493551	+	promoter-TSS (NM_016111)	promoter-TSS (NM_016111)	-163	NM_001351846	9894	Hs.271044	NM_016111	ENSG00000100726	TELO2	CLK2|TEL2|YHFS	telomere maintenance 2	protein-coding	12.47	11.2235	18.9615	15.3064
NB4_peak_3565	chr11	76235243	76235588	+	Intergenic	CpG	-28913	NM_004626	7481	Hs.108219	NM_004626	ENSG00000085741	WNT11	HWNT11	Wnt family member 11	protein-coding	11.36	5.61973	8.20957	5.07163
NB4_peak_12439	chr20	34676548	34677432	-	exon (NM_080476, exon 1 of 12)	exon (NM_080476, exon 1 of 12)	295	NM_080476	128869	Hs.253319	NM_080476	ENSG00000101464	PIGU	CDC91L1|GAB1	phosphatidylinositol glycan anchor biosynthesis class U	protein-coding	15.31	15.3666	32.7426	28.6597
NB4_peak_6279	chr16	3156724	3158329	+	Intergenic	Intergenic	13235	NR_132322	197350	Hs.434132	NR_132322	ENSG00000228146	CASP16P	CASP16	caspase 16, pseudogene	pseudo	7.26	7.78263	14.3277	10.8673
NB4_peak_119	chr1	3510063	3511035	-	intron (NM_001409, intron 10 of 36)	intron (NM_001409, intron 10 of 36)	50241	NR_030277	693135		NR_030277	ENSG00000207776	MIR551A	MIRN551A|mir-551a	microRNA 551a	ncRNA	31.49	24.6107	51.3901	46.8488
NB4_peak_2448	chr10	114024949	114025400	+	Intergenic	Intergenic	-18692	NM_000684	153	Hs.99913	NM_000684	ENSG00000043591	ADRB1	ADRB1R|B1AR|BETA1AR|RHR	adrenoceptor beta 1	protein-coding	5.21	5.17353	7.12547	4.05814
NB4_peak_1057	chr1	78004001	78004392	+	promoter-TSS (NM_001317103)	promoter-TSS (NM_001317103)	-632	NM_001317103	11080	Hs.13852	NM_007034	ENSG00000162616	DNAJB4	DNAJW|DjB4|HLJ1	DnaJ heat shock protein family (Hsp40) member B4	protein-coding	4.1	4.80854	8.16291	5.02574
NB4_peak_13419	chr22	37849269	37849651	+	promoter-TSS (NM_016091)	promoter-TSS (NM_016091)	41	NM_001242923	51386	Hs.446852	NM_016091	ENSG00000100129	EIF3L	EIF3EIP|EIF3S11|EIF3S6IP|HSPC021|HSPC025|MSTP005	eukaryotic translation initiation factor 3 subunit L	protein-coding	4.34	4.94462	7.59266	4.51396
NB4_peak_14627	chr4	82373944	82374549	-	promoter-TSS (NM_002138)	promoter-TSS (NM_002138)	-250	NM_001003810	3184	Hs.480073	NM_002138	ENSG00000138668	HNRNPD	AUF1|AUF1A|HNRPD|P37|hnRNPD0	heterogeneous nuclear ribonucleoprotein D	protein-coding	25.33	6.58274	15.4524	11.9473
NB4_peak_795	chr1	32992436	32992883	+	Intergenic	Intergenic	-27850	NM_153341	127544	Hs.591504	NM_153341	ENSG00000116514	RNF19B	IBRDC3|NKLAM	ring finger protein 19B	protein-coding	16.18	12.2693	21.48	17.7396
NB4_peak_9525	chr19	3626573	3627377	-	promoter-TSS (NM_021231)	promoter-TSS (NM_021231)	-160	NM_021231	58509	Hs.128425	NM_021231	ENSG00000105298	CACTIN	C19orf29|NY-REN-24|fSAPc	cactin, spliceosome C complex subunit	protein-coding	19.49	19.3073	42.6577	38.3161
NB4_peak_14221	chr3	171811353	171811843	-	Intergenic	Intergenic	-1115	NM_002662	5337	Hs.382865	NM_002662	ENSG00000075651	PLD1	CVDD	phospholipase D1	protein-coding	4.18	4.24784	5.44648	2.53513
NB4_peak_15831	chr6	44151908	44152158	+	intron (NM_001318792, intron 19 of 23)	CpG-23666	-6787	NM_007058	11131	Hs.225953	NM_007058	ENSG00000137225	CAPN11	calpain11	calpain 11	protein-coding	4.1	4.25288	5.64624	2.70595
NB4_peak_8094	chr17	44344948	44345493	+	5' UTR (NM_002087, exon 1 of 13)	5' UTR (NM_002087, exon 1 of 13)	134	NM_002087	2896	Hs.514220	NM_002087	ENSG00000030582	GRN	CLN11|GEP|GP88|PCDGF|PEPI|PGRN	granulin precursor	protein-coding	8.13	8.60051	16.4945	12.9464
NB4_peak_17697	chr9	136267186	136267588	-	Intergenic	CpG	-21546	NM_181701	169714	Hs.144073	NM_181701	ENSG00000165661	QSOX2	QSCN6L1|SOXN	quiescin sulfhydryl oxidase 2	protein-coding	6.63	7.18781	12.2119	8.84694
NB4_peak_5241	chr14	100066223	100066534	+	intron (NM_016337, intron 1 of 13)	MIRc|SINE|MIR	956	NM_016337	51466	Hs.125867	NM_016337	ENSG00000196405	EVL	RNB6	Enah/Vasp-like	protein-coding	5.44	5.37081	7.12547	4.05814
NB4_peak_10520	chr19	18557586	18558004	+	promoter-TSS (NM_001171948)	promoter-TSS (NM_001171948)	33	NM_001171949	79036	Hs.714548	NM_024069	ENSG00000105700	KXD1	BORCS4|C10orf50|C19orf50|KXDL|MST096|MSTP096	KxDL motif containing 1	protein-coding	9.07	9.32866	17.5604	13.965
NB4_peak_15422	chr6	26026289	26026571	-	TTS (NM_003544)	TTS (NM_003544)	822	NM_003544	8366	Hs.143080	NM_003544	ENSG00000278705	HIST1H4B	H4/I|H4FI	histone cluster 1 H4 family member b	protein-coding	4.02	4.18712	5.64624	2.70595
NB4_peak_8820	chr17	82037180	82037960	-	promoter-TSS (NR_159948)	promoter-TSS (NR_159948)	127	NM_016286	51181	Hs.9857	NM_016286	ENSG00000169738	DCXR	DCR|HCR2|HCRII|KIDCR|P34H|PNTSU|SDR20C1|XR	dicarbonyl and L-xylulose reductase	protein-coding	19.18	6.72526	13.1909	9.79866
NB4_peak_715	chr1	28668577	28669640	+	intron (NM_024482, intron 1 of 9)	CpG	324	NM_024482	10691	Hs.632373	NM_006582	ENSG00000162419	GMEB1	P96PIF|PIF96	glucocorticoid modulatory element binding protein 1	protein-coding	6.94	7.48522	12.2119	8.84694
NB4_peak_9946	chr19	11090154	11091030	+	promoter-TSS (NR_163945)	promoter-TSS (NR_163945)	-933	NR_163945									33.62	17.3084	38.8919	34.6422
NB4_peak_1876	chr1	235940325	235940650	+	Intergenic	Intergenic	-56774	NR_102436	1130	Hs.532411	NM_000081	ENSG00000143669	LYST	CHS|CHS1	lysosomal trafficking regulator	protein-coding	4.89	5.26123	6.72664	3.70027
NB4_peak_264	chr1	11352889	11353269	+	Intergenic	LTR16A2|LTR|ERVL	79881	NM_001330349	29914	Hs.522933	NM_013319	ENSG00000120942	UBIAD1	SCCD|TERE1	UbiA prenyltransferase domain containing 1	protein-coding	3.24	3.99066	6.25074	3.24712
NB4_peak_9833	chr19	8702451	8702762	+	Intergenic	MER74A|LTR|ERVL	-3811	NM_178525	284382	Hs.209206	NM_178525	ENSG00000181786	ACTL9	HSD21	actin like 9	protein-coding	8.29	7.73819	11.9286	8.59506
NB4_peak_6563	chr16	30091708	30093016	-	promoter-TSS (NM_004608)	promoter-TSS (NM_004608)	-478	NM_004608	6911	Hs.198301	NM_004608	ENSG00000149922	TBX6	SCDO5	T-box transcription factor 6	protein-coding	21.62	18.8517	36.5112	32.3238
NB4_peak_8197	chr17	48996935	48998163	+	5' UTR (NM_006546, exon 1 of 15)	5' UTR (NM_006546, exon 1 of 15)	164	NM_006546	10642	Hs.144936	NM_006546	ENSG00000159217	IGF2BP1	CRD-BP|CRDBP|IMP-1|IMP1|VICKZ1|ZBP1	insulin like growth factor 2 mRNA binding protein 1	protein-coding	10.65	5.8266	7.99793	4.89201
NB4_peak_7607	chr17	19290062	19290442	+	intron (NM_014964, intron 4 of 10)	MIRc|SINE|MIR	16009	NR_048576	100874018	Hs.621672	NR_048576	ENSG00000235397	EPN2-AS1	-	EPN2 antisense RNA 1	ncRNA	3.08	3.84196	6.25074	3.24712
NB4_peak_871	chr1	39954917	39955302	+	promoter-TSS (NM_001136493)	promoter-TSS (NM_001136493)	-3	NM_001287808	84879	Hs.655177	NM_032793	ENSG00000168389	MFSD2A	MCPH15|MFSD2|NLS1	major facilitator superfamily domain containing 2A	protein-coding	10.42	3.80549	5.08049	2.19163
NB4_peak_11744	chr2	74458110	74458566	+	promoter-TSS (NM_012477)	promoter-TSS (NM_012477)	-100	NM_012477	23559	Hs.516114	NM_012477	ENSG00000239779	WBP1	WBP-1	WW domain binding protein 1	protein-coding	17.12	15.1034	28.4701	24.5023
NB4_peak_15576	chr6	31547454	31547742	+	promoter-TSS (NM_001204078)	promoter-TSS (NM_001204078)	-10	NM_005007	4795	Hs.2764	NM_005007	ENSG00000204498	NFKBIL1	IKBL|NFKBIL	NFKB inhibitor like 1	protein-coding	13.49	4.83135	7.53305	4.46028
NB4_peak_10181	chr19	13986356	13986827	-	intron (NM_002918, intron 2 of 20)	intron (NM_002918, intron 2 of 20)	19729	NM_002918	5989	Hs.655215	NM_002918	ENSG00000132005	RFX1	EFC|RFX	regulatory factor X1	protein-coding	19.73	6.90938	13.1909	9.79866
NB4_peak_15723	chr6	36954181	36954645	+	promoter-TSS (NM_153370)	promoter-TSS (NM_153370)	-325	NM_153370	221476	Hs.25391	NM_153370	ENSG00000164530	PI16	CD364|CRISP9|MSMBBP|PSPBP	peptidase inhibitor 16	protein-coding	7.18	7.70828	14.3277	10.8673
NB4_peak_11745	chr2	74465354	74465556	-	promoter-TSS (NM_006302)	promoter-TSS (NM_006302)	-73	NM_001146158	7841	Hs.516119	NM_006302	ENSG00000115275	MOGS	CDG2B|CWH41|DER7|GCS1	mannosyl-oligosaccharide glucosidase	protein-coding	4.1	4.25288	5.64624	2.70595
NB4_peak_11672	chr2	68466917	68467930	+	promoter-TSS (NM_173545)	promoter-TSS (NM_173545)	-129	NM_001024680	554251	Hs.164117	NM_001024680	ENSG00000204923	FBXO48	-	F-box protein 48	protein-coding	18.47	16.2213	30.448	26.4242
NB4_peak_17842	chr9	137676528	137676880	+	intron (NM_001354612, intron 1 of 8)	MER61C|LTR|ERV1	57699	NM_001354612	79813	Hs.495511	NM_024757	ENSG00000181090	EHMT1	EHMT1-IT1|EUHMTASE1|Eu-HMTase1|FP13812|GLP|GLP1|KLEFS1|KMT1D	euchromatic histone lysine methyltransferase 1	protein-coding	3.39	4.13936	6.25074	3.24712
NB4_peak_4496	chr12	121627221	121627662	+	intron (NM_032790, intron 2 of 2)	intron (NM_032790, intron 2 of 2)	891	NM_032790	84876	Hs.55148	NM_032790		ORAI1	CRACM1|IMD9|ORAT1|TAM2|TMEM142A	ORAI calcium release-activated calcium modulator 1	protein-coding	8.6	6.00092	7.79026	4.70524
NB4_peak_2343	chr10	100912538	100913464	+	promoter-TSS (NM_001136123)	promoter-TSS (NM_001136123)	38	NM_001136123	55719	Hs.447458	NM_018121	ENSG00000119906	SLF2	C10orf6|FAM178A	SMC5-SMC6 complex localization factor 2	protein-coding	18.47	9.73278	17.4972	13.9051
NB4_peak_14729	chr4	185396411	185396833	-	promoter-TSS (NM_181726)	promoter-TSS (NM_181726)	-219	NM_181726	353322	Hs.508154	NM_181726	ENSG00000186352	ANKRD37	Lrp2bp	ankyrin repeat domain 37	protein-coding	8.84	8.19851	11.9286	8.59506
NB4_peak_13136	chr21	46143554	46144298	-	intron (NM_006657, intron 10 of 14)	LTR13|LTR|ERVK	-7449	NM_001350598	100861507	Hs.570448	NM_001350598		FTCD-AS1	-	FTCD antisense RNA 1	protein-coding	3.71	4.43677	6.25074	3.24712
NB4_peak_6291	chr16	3364846	3365309	+	Intergenic	CpG	7591	NM_001190476	100463285		NM_001190476	ENSG00000232196	MTRNR2L4	HN4	MT-RNR2 like 4	protein-coding	13.89	7.44431	11.3449	8.04127
NB4_peak_12379	chr20	31666564	31667037	-	intron (NM_001191, intron 2 of 2)	intron (NM_001191, intron 2 of 2)	28888	NM_032609	84701	Hs.277101	NM_032609	ENSG00000131055	COX4I2	COX4|COX4-2|COX4B|COX4L2|COXIV-2|dJ857M17.2	cytochrome c oxidase subunit 4I2	protein-coding	9.31	8.59307	13.6284	10.2092
NB4_peak_14722	chr4	184793141	184793453	-	intron (NM_001995, intron 2 of 20)	intron (NM_001995, intron 2 of 20)	5749	NR_003542	643036	Hs.689630	NR_003542	ENSG00000249138	SLED1	-	proteoglycan 3, pro eosinophil major basic protein 2 pseudogene	pseudo	7.5	7.08058	10.2744	7.00461
NB4_peak_8416	chr17	74545928	74546218	-	promoter-TSS (NM_006678)	promoter-TSS (NM_006678)	42	NM_006678	10871	Hs.2605	NM_006678	ENSG00000167850	CD300C	CLM-6|CMRF-35|CMRF-35A|CMRF35|CMRF35-A1|CMRF35A|CMRF35A1|IGSF16|LIR	CD300c molecule	protein-coding	5.92	5.76537	7.12547	4.05814
NB4_peak_10462	chr19	18230792	18232037	-	intron (NM_001330172, intron 2 of 15)	intron (NM_001330172, intron 2 of 15)	2965	NM_001330172	5143	Hs.132584	NM_000923	ENSG00000105650	PDE4C	DPDE1|PDE21	phosphodiesterase 4C	protein-coding	3.08	3.84196	6.25074	3.24712
NB4_peak_11606	chr2	60553582	60553878	-	promoter-TSS (NM_018014)	promoter-TSS (NM_018014)	-76	NM_022893	53335	Hs.370549	NM_018014	ENSG00000119866	BCL11A	BCL11A-L|BCL11A-S|BCL11A-XL|BCL11a-M|CTIP1|DILOS|EVI9|HBFQTL5|ZNF856	BAF chromatin remodeling complex subunit BCL11A	protein-coding	4.18	4.62711	6.72664	3.70027
NB4_peak_14885	chr5	88141269	88141731	+	Intergenic	CpG	127345	NM_001289007	153396	Hs.379972	NM_153354	ENSG00000164180	TMEM161B	FLB3342|PRO1313	transmembrane protein 161B	protein-coding	6.87	7.41087	12.2119	8.84694
NB4_peak_17386	chr9	127556166	127556372	-	intron (NM_001035534, intron 1 of 13)	intron (NM_001035534, intron 1 of 13)	12804	NM_022833	64855	Hs.522401	NM_022833	ENSG00000136830	NIBAN2	C9orf88|FAM129B|MEG-3|MINERVA|OC58|bA356B19.6	niban apoptosis regulator 2	protein-coding	4.34	4.45016	5.64624	2.70595
NB4_peak_5517	chr15	50424062	50424482	+	promoter-TSS (NM_001283049)	promoter-TSS (NM_001283049)	-133	NM_001283049	9101	Hs.443731	NM_005154	ENSG00000138592	USP8	HumORF8|PITA4|SPG59|UBPY	ubiquitin specific peptidase 8	protein-coding	22.49	7.83003	16.3197	12.7901
NB4_peak_1436	chr1	160540115	160540608	-	TTS (NM_001184879)	TTS (NM_001184879)	-17106	NM_001184714	114836	Hs.492348	NM_052931	ENSG00000162739	SLAMF6	CD352|KALI|KALIb|Ly108|NTB-A|NTBA|SF2000	SLAM family member 6	protein-coding	14.13	12.6045	22.6824	18.9143
NB4_peak_7804	chr17	38711955	38712427	+	intron (NM_005937, intron 7 of 19)	intron (NM_005937, intron 7 of 19)	6918	NM_005937	4302	Hs.91531	NM_005937	ENSG00000275023	MLLT6	AF17	MLLT6, PHD finger containing	protein-coding	5.52	5.62404	7.69209	4.61098
NB4_peak_3648	chr11	119057017	119057613	-	promoter-TSS (NM_001130991)	promoter-TSS (NM_001130991)	-110	NM_001130991	10525	Hs.277704	NM_006389	ENSG00000149428	HYOU1	GRP-170|Grp170|HSP12A|IMD59|ORP-150|ORP150	hypoxia up-regulated 1	protein-coding	23.59	12.2974	24.2093	20.3863
NB4_peak_2441	chr10	110536036	110536435	+	Intergenic	Intergenic	-31456	NM_005445	9126	Hs.24485	NM_005445	ENSG00000108055	SMC3	BAM|BMH|CDLS3|CSPG6|HCAP|SMC3L1	structural maintenance of chromosomes 3	protein-coding	19.18	12.6099	23.0711	19.285
NB4_peak_15806	chr6	43724954	43725485	+	Intergenic	Intergenic	-37407	NM_018135	55168	Hs.520149	NM_018135	ENSG00000096080	MRPS18A	HumanS18b|MRP-S18-3|MRP-S18-a|MRPS18-3|S18bmt|S18mt-a	mitochondrial ribosomal protein S18A	protein-coding	23.12	12.0607	24.2093	20.3863
NB4_peak_15589	chr6	31598549	31598900	+	Intergenic	Intergenic	-5718	NM_001145467	259197	Hs.509513	NM_147130	ENSG00000204475	NCR3	1C7|CD337|LY117|MALS|NKp30	natural cytotoxicity triggering receptor 3	protein-coding	3.24	3.99066	6.25074	3.24712
NB4_peak_16155	chr7	6373340	6374646	+	promoter-TSS (NM_018890)	promoter-TSS (NM_018890)	-534	NM_018890	5879	Hs.413812	NM_006908	ENSG00000136238	RAC1	MIG5|MRD48|Rac-1|TC-25|p21-Rac1	Rac family small GTPase 1	protein-coding	24.46	8.48764	18.4988	14.8868
NB4_peak_2207	chr10	73262153	73262500	+	intron (NM_001367801, intron 26 of 27)	MER44C|DNA|TcMar-Tigger	9585	NR_134458	414245	Hs.568860	NR_038373	ENSG00000227540	DNAJC9-AS1	C10orf103|bA537A6.3	DNAJC9 antisense RNA 1	ncRNA	4.02	4.73418	8.16291	5.02574
NB4_peak_6958	chr16	85484475	85484709	+	Intergenic	Intergenic	-126817	NM_001134473	23199	Hs.461647	NM_014615	ENSG00000131149	GSE1	CRHSP24|KIAA0182	Gse1 coiled-coil protein	protein-coding	7.02	4.01161	4.98931	2.10311
NB4_peak_4695	chr13	24922771	24923050	-	promoter-TSS (NR_047595)	promoter-TSS (NR_047595)	-49	NR_047594	55835	Hs.513379	NM_018451	ENSG00000151849	CENPJ	BM032|CENP-J|CPAP|LAP|LIP1|MCPH6|SASS4|SCKL4|Sas-4	centromere protein J	protein-coding	7.65	4.80807	5.68821	2.74577
NB4_peak_17251	chr9	92764749	92765478	-	promoter-TSS (NM_015250)	promoter-TSS (NM_015250)	-280	NM_001003800	23299	Hs.436939	NM_015250	ENSG00000185963	BICD2	SMALED2|SMALED2A|SMALED2B|bA526D8.1	BICD cargo adaptor 2	protein-coding	18.15	9.57495	17.4972	13.9051
NB4_peak_18084	chrX	119468120	119468637	+	promoter-TSS (NM_001152)	promoter-TSS (NM_001152)	-66	NM_001152	292	Hs.632282	NM_001152	ENSG00000005022	SLC25A5	2F1|AAC2|ANT2|T2|T3	solute carrier family 25 member 5	protein-coding	7.73	8.22875	14.3277	10.8673
NB4_peak_3918	chr12	26275759	26276051	+	Intergenic	Intergenic	80332	NM_005086	8082	Hs.183428	NM_005086	ENSG00000123096	SSPN	DAGA5|KRAG|NSPN|SPN1|SPN2	sarcospan	protein-coding	6.08	4.98329	6.49881	3.49177
NB4_peak_4431	chr12	118330356	118331076	-	intron (NM_001346490, intron 1 of 21)	(AAAGAGG)n|Simple_repeat|Simple_repeat	28989	NM_001346489	51347	Hs.644420	NM_016281	ENSG00000135090	TAOK3	DPK|JIK|MAP3K18|hKFC-A	TAO kinase 3	protein-coding	8.44	8.89792	16.4945	12.9464
NB4_peak_330	chr1	15834383	15835330	-	non-coding (NR_024279, exon 2 of 2)	non-coding (NR_024279, exon 2 of 2)	-12851	NM_015001	23013	Hs.744843	NM_015001	ENSG00000065526	SPEN	HIAA0929|MINT|RBM15C|SHARP	spen family transcriptional repressor	protein-coding	33.93	17.4662	38.8919	34.6422
NB4_peak_2956	chr11	61792494	61793131	-	promoter-TSS (NM_004111)	promoter-TSS (NM_004111)	-99	NM_004111	2237	Hs.409065	NM_004111	ENSG00000168496	FEN1	FEN-1|MF1|RAD2	flap structure-specific endonuclease 1	protein-coding	17.68	16.9786	33.8475	29.738
NB4_peak_3072	chr11	64206342	64208095	+	intron (NM_178443, intron 1 of 14)	intron (NM_178443, intron 1 of 14)	497	NM_031471	83706	Hs.180535	NM_031471	ENSG00000149781	FERMT3	KIND3|MIG-2|MIG2B|UNC112C|URP2|URP2SF	fermitin family member 3	protein-coding	40.09	6.84793	22.9833	19.2033
NB4_peak_9663	chr19	6218533	6218844	-	intron (NM_005934, intron 6 of 11)	intron (NM_005934, intron 6 of 11)	61287	NM_005934	4298	Hs.10095	NM_005934	ENSG00000130382	MLLT1	ENL|LTG19|YEATS1	MLLT1 super elongation complex subunit	protein-coding	4.34	4.45016	5.64624	2.70595
NB4_peak_708	chr1	28505694	28506515	+	promoter-TSS (NR_030725)	promoter-TSS (NR_030725)	61	NR_030725	1104	Hs.469723	NM_001269	ENSG00000180198	RCC1	CHC1|RCC1-I|SNHG3-RCC1	regulator of chromosome condensation 1	protein-coding	13.02	7.01029	11.3449	8.04127
NB4_peak_5145	chr14	75427417	75428516	+	promoter-TSS (NM_001135048)	promoter-TSS (NM_001135048)	-56	NM_001135048	122953	Hs.196482	NM_130469	ENSG00000140044	JDP2	JUNDM2	Jun dimerization protein 2	protein-coding	8.6	9.04662	16.4945	12.9464
NB4_peak_15042	chr5	140710569	140711533	+	promoter-TSS (NR_026703)	promoter-TSS (NR_026703)	-225	NR_026703	56664		NR_026703	ENSG00000199990	VTRNA1-1	HVG1|VAULTRC1|VR1|hvg-1|vRNA	vault RNA 1-1	ncRNA	5.29	5.92382	10.154	6.92128
NB4_peak_14343	chr3	196175703	196176107	+	Intergenic	MIRc|SINE|MIR	33269	NR_034088	401109	Hs.280133	NM_001001699	ENSG00000224652	LINC00885	-	long intergenic non-protein coding RNA 885	ncRNA	4.1	4.80854	8.16291	5.02574
NB4_peak_6231	chr16	2768632	2769230	+	intron (NM_016333, intron 11 of 14)	intron (NM_016333, intron 11 of 14)	8349	NM_007108	6923	Hs.172772	NM_007108	ENSG00000103363	ELOB	SIII|TCEB2	elongin B	protein-coding	8.76	9.19533	16.4945	12.9464
NB4_peak_13201	chr22	21937876	21938478	+	promoter-TSS (NR_147620)	promoter-TSS (NR_147620)	-60	NR_147620	100286925	Hs.659180	NR_147620		LOC100286925	-	uncharacterized LOC100286925	ncRNA	7.1	7.63393	14.3277	10.8673
NB4_peak_11513	chr2	27356664	27357223	-	promoter-TSS (NM_001521)	promoter-TSS (NM_001521)	91	NM_001035521	2976	Hs.75782	NM_001521	ENSG00000115207	GTF3C2	TFIIIC-BETA|TFIIIC110	general transcription factor IIIC subunit 2	protein-coding	10.18	7.98552	12.1375	8.79416
NB4_peak_1759	chr1	228165367	228166349	+	promoter-TSS (NR_103540)	promoter-TSS (NR_103540)	54	NM_001010867	200205	Hs.237017	NM_001010867	ENSG00000181873	IBA57	C1orf69|MMDS3|SPG74	iron-sulfur cluster assembly factor IBA57	protein-coding	37.88	12.9594	34.1251	30.0091
NB4_peak_2822	chr11	44565149	44565762	+	promoter-TSS (NM_002231)	promoter-TSS (NM_002231)	-208	NM_002231	3732	Hs.527778	NM_002231	ENSG00000085117	CD82	4F9|C33|GR15|IA4|KAI1|R2|SAR2|ST6|TSPAN27	CD82 molecule	protein-coding	19.25	6.75156	13.1909	9.79866
NB4_peak_17808	chr9	137236428	137236808	+	TTS (NM_080877)	TTS (NM_080877)	-4669	NM_006088	10383	Hs.433615	NM_006088	ENSG00000188229	TUBB4B	Beta2|LCAEOD|TUBB2|TUBB2C	tubulin beta 4B class IVb	protein-coding	8.29	4.64291	5.94877	2.98231
NB4_peak_11068	chr19	48680995	48681436	+	non-coding (NR_004401, exon 5 of 5)	non-coding (NR_004401, exon 5 of 5)	-8134	NM_145807	126147	Hs.326217	NM_145807	ENSG00000142233	NTN5	-	netrin 5	protein-coding	7.65	7.59169	11.4905	8.17916
NB4_peak_13656	chr22	50531474	50532044	-	exon (NM_001014440, exon 3 of 7)	exon (NM_001014440, exon 3 of 7)	820	NM_001014440	440836	Hs.531314	NM_001014440	ENSG00000177989	ODF3B	ODF3L3	outer dense fiber of sperm tails 3B	protein-coding	6	6.59299	10.154	6.92128
NB4_peak_11596	chr2	47783523	47783794	+	promoter-TSS (NM_001281494)	promoter-TSS (NM_001281494)	-297	NM_001281494	2956	Hs.445052	NM_000179	ENSG00000116062	MSH6	GTBP|GTMBP|HNPCC5|HSAP|p160	mutS homolog 6	protein-coding	5.92	4.94175	5.39333	2.4883
NB4_peak_5788	chr15	73633188	73633726	-	promoter-TSS (NM_001161363)	promoter-TSS (NM_001161363)	-68	NM_017455	27020	Hs.744867	NM_012428	ENSG00000156642	NPTN	GP55|GP65|SDFR1|SDR1|np55|np65	neuroplastin	protein-coding	19.33	10.1668	18.7993	15.1565
NB4_peak_16756	chr8	27363779	27364107	+	intron (NM_173175, intron 1 of 29)	intron (NM_173175, intron 1 of 29)	38379	NM_173175	2185	Hs.491322	NM_004103	ENSG00000120899	PTK2B	CADTK|CAKB|FADK2|FAK2|PKB|PTK|PYK2|RAFTK	protein tyrosine kinase 2 beta	protein-coding	3.39	4.06782	5.79561	2.84558
NB4_peak_17203	chr9	83980508	83980826	+	promoter-TSS (NM_001318188)	promoter-TSS (NM_001318188)	115	NM_002140	3190	Hs.522257	NM_002140	ENSG00000165119	HNRNPK	AUKS|CSBP|HNRPK|TUNP	heterogeneous nuclear ribonucleoprotein K	protein-coding	9.15	5.64104	7.84372	4.75725
NB4_peak_6509	chr16	28950562	28951112	+	promoter-TSS (NM_032815)	promoter-TSS (NM_032815)	-160	NM_032815	84901	Hs.513470	NM_032815	ENSG00000176953	NFATC2IP	ESC2|NIP45|RAD60	nuclear factor of activated T cells 2 interacting protein	protein-coding	19.49	10.2457	18.7993	15.1565
NB4_peak_14016	chr3	53160534	53161037	+	promoter-TSS (NM_001354680)	promoter-TSS (NM_001354680)	-424	NM_001354679	5580	Hs.155342	NM_006254	ENSG00000163932	PRKCD	ALPS3|CVID9|MAY1|PKCD|nPKC-delta	protein kinase C delta	protein-coding	5.13	5.10777	7.12547	4.05814
NB4_peak_4745	chr13	40402377	40402731	-	intron (NR_024506, intron 5 of 5)	intron (NR_024506, intron 5 of 5)	78452	NR_024505	646982	Hs.287664	NR_024505	ENSG00000215483	LINC00598	lncFOXO1	long intergenic non-protein coding RNA 598	ncRNA	15.78	8.39126	13.7287	10.2986
NB4_peak_3509	chr11	72668641	72668921	-	intron (NM_001146209, intron 1 of 31)	intron (NM_001146209, intron 1 of 31)	283	NM_001146209	5138	Hs.503163	NM_002599	ENSG00000186642	PDE2A	CGS-PDE|PDE2A1|PED2A4|cGSPDE	phosphodiesterase 2A	protein-coding	4.42	5.01769	7.59266	4.51396
NB4_peak_2235	chr10	75210375	75210832	+	5' UTR (NM_003375, exon 2 of 11)	5' UTR (NM_003375, exon 2 of 11)	449	NM_001324089	7417	Hs.355927	NM_003375	ENSG00000165637	VDAC2	POR	voltage dependent anion channel 2	protein-coding	10.57	6.43016	8.98481	5.81366
NB4_peak_5044	chr14	51884316	51884741	+	intron (NM_001243773, intron 2 of 3)	MIRb|SINE|MIR	23916	NM_053064	54331	Hs.187772	NM_053064	ENSG00000186469	GNG2	-	G protein subunit gamma 2	protein-coding	5.37	5.30505	7.12547	4.05814
NB4_peak_2501	chr10	131743318	131743736	+	Intergenic	G-rich|Low_complexity|Low_complexity	46672	NR_038365	399827	Hs.523353	NM_001001677	ENSG00000189275	LINC01164	-	long intergenic non-protein coding RNA 1164	ncRNA	15.86	5.62048	9.31879	6.12074
NB4_peak_4140	chr12	54497414	54497811	+	promoter-TSS (NM_005337)	promoter-TSS (NM_005337)	-140	NM_005337	3071	Hs.182014	NM_005337	ENSG00000123338	NCKAP1L	HEM1	NCK associated protein 1 like	protein-coding	11.52	6.26062	9.08008	5.89468
NB4_peak_15370	chr6	11828545	11828976	+	Intergenic	Intergenic	-49713	NM_001143948	84830	Hs.126409	NM_032744	ENSG00000111863	ADTRP	AIG1L|C6orf105|dJ413H6.1	androgen dependent TFPI regulating protein	protein-coding	3.08	3.84196	6.25074	3.24712
NB4_peak_15916	chr6	111259002	111259533	+	promoter-TSS (NM_153369)	promoter-TSS (NM_153369)	-72	NM_153369	91749	Hs.400572	NM_153369	ENSG00000173214	MFSD4B	KIAA1919|NaGLT1	major facilitator superfamily domain containing 4B	protein-coding	6.47	6.2257	8.67112	5.50688
NB4_peak_17234	chr9	91193019	91193385	+	Intergenic	Intergenic	74140	NR_135306	100129347	Hs.522287	NR_135306	ENSG00000229694	LINC00484	C9orf73	long intergenic non-protein coding RNA 484	ncRNA	13.89	12.4072	20.807	17.0995
NB4_peak_15198	chr5	177494143	177494921	-	intron (NR_103804, intron 2 of 12)	intron (NR_103804, intron 2 of 12)	3072	NR_103804	9260	Hs.533040	NM_005451	ENSG00000196923	PDLIM7	LMP1|LMP3	PDZ and LIM domain 7	protein-coding	18.62	4.90584	9.25272	6.0653
NB4_peak_4262	chr12	92145663	92146304	+	promoter-TSS (NR_135037)	promoter-TSS (NR_135037)	-102	NR_135036	101928617	Hs.434392	NR_135036		LOC101928617	-	uncharacterized LOC101928617	ncRNA	14.44	11.0293	18.2483	14.6423
NB4_peak_6430	chr16	16075600	16076242	+	intron (NM_004996, intron 14 of 30)	intron (NM_004996, intron 14 of 30)	126305	NM_004996	4363	Hs.391464	NM_004996	ENSG00000103222	ABCC1	ABC29|ABCC|GS-X|MRP|MRP1	ATP binding cassette subfamily C member 1	protein-coding	7.18	7.70828	14.3277	10.8673
NB4_peak_6971	chr16	85554829	85555791	+	Intergenic	CpG	-56099	NM_001134473	23199	Hs.461647	NM_014615	ENSG00000131149	GSE1	CRHSP24|KIAA0182	Gse1 coiled-coil protein	protein-coding	5.84	5.89615	7.69209	4.61098
NB4_peak_13407	chr22	37681530	37681963	+	Intergenic	Intergenic	-4597	NM_024313	79159	Hs.632778	NM_024313	ENSG00000273899	NOL12	Nop25|dJ37E16.7	nucleolar protein 12	protein-coding	4.97	5.62641	8.16291	5.02574
NB4_peak_14338	chr3	196140291	196140504	+	Intergenic	Intergenic	-2239	NR_034088	401109	Hs.280133	NM_001001699	ENSG00000224652	LINC00885	-	long intergenic non-protein coding RNA 885	ncRNA	8.52	4.76128	5.94877	2.98231
NB4_peak_15215	chr5	178205265	178205563	+	intron (NM_031266, intron 2 of 7)	CpG-22897	881	NM_031266	3182	Hs.591731	NM_004499	ENSG00000197451	HNRNPAB	ABBP1|HNRPAB	heterogeneous nuclear ribonucleoprotein A/B	protein-coding	4.58	4.89205	6.39912	3.39261
NB4_peak_6520	chr16	29595068	29595707	-	promoter-TSS (NR_135305)	promoter-TSS (NR_135305)	-295	NR_135305	440354	Hs.552700	NR_002473		SMG1P2	-	SMG1 pseudogene 2	pseudo	6.87	6.5545	8.67112	5.50688
NB4_peak_5754	chr15	70487981	70488405	+	Intergenic	Intergenic	17735	NR_146562	105370880		NR_146562	ENSG00000259473	LINC02205	-	long intergenic non-protein coding RNA 2205	ncRNA	14.6	11.4697	18.9184	15.2754
NB4_peak_15580	chr6	31575419	31575999	+	5' UTR (NM_000594, exon 1 of 4).3	5' UTR (NM_000594, exon 1 of 4).3	144	NM_000594	7124	Hs.241570	NM_000594	ENSG00000232810	TNF	DIF|TNF-alpha|TNFA|TNFSF2|TNLG1F	tumor necrosis factor	protein-coding	13.26	11.8811	20.807	17.0995
NB4_peak_15863	chr6	63635677	63636151	+	promoter-TSS (NM_001290260)	promoter-TSS (NM_001290260)	112	NM_001290259	23469	Hs.348921	NM_015153	ENSG00000118482	PHF3	-	PHD finger protein 3	protein-coding	3.47	4.21372	6.25074	3.24712
NB4_peak_8320	chr17	59837542	59838105	+	intron (NM_001329395, intron 11 of 12)	intron (NM_001329395, intron 11 of 12)	-3443	NR_029493	406991	Hs.444569	NR_029493	ENSG00000284190	MIR21	MIRN21|hsa-mir-21|miR-21|miRNA21	microRNA 21	ncRNA	17.28	15.2349	28.4701	24.5023
NB4_peak_108	chr1	2546012	2547876	+	Intergenic	Intergenic	-9421	NM_003820	8764	Hs.512898	NM_003820	ENSG00000157873	TNFRSF14	ATAR|CD270|HVEA|HVEM|LIGHTR|TR2	TNF receptor superfamily member 14	protein-coding	16.33	8.66746	14.9606	11.4837
NB4_peak_7264	chr17	1716095	1717396	+	promoter-TSS (NR_028505)	promoter-TSS (NR_028505)	222	NM_152348	124997	Hs.234572	NM_152348	ENSG00000167716	WDR81	CAMRQ2|HYC3|PPP1R166|SORF-2	WD repeat domain 81	protein-coding	60.6	12.321	48.6881	44.2047
NB4_peak_1261	chr1	151311545	151311945	-	intron (NM_002651, intron 3 of 12)	intron (NM_002651, intron 3 of 12)	15671	NM_002651	5298	Hs.632465	NM_002651	ENSG00000143393	PI4KB	NPIK|PI4K-BETA|PI4K92|PI4KBETA|PI4KIIIBETA|PIK4CB	phosphatidylinositol 4-kinase beta	protein-coding	12.86	6.93138	10.1966	6.94954
NB4_peak_3736	chr12	1692950	1693288	+	intron (NM_024551, intron 1 of 7).2	AluSq2|SINE|Alu	2049	NM_024551	79602	Hs.371642	NM_024551	ENSG00000006831	ADIPOR2	ACDCR2|PAQR2	adiponectin receptor 2	protein-coding	3.24	3.99066	6.25074	3.24712
NB4_peak_18139	chrX	150568289	150568832	+	promoter-TSS (NM_000252)	promoter-TSS (NM_000252)	-37	NM_000252	4534	Hs.655056	NM_000252	ENSG00000171100	MTM1	CNM|MTMX|XLMTM	myotubularin 1	protein-coding	21.86	5.7147	11.7967	8.4797
NB4_peak_17944	chrX	40174042	40174522	-	intron (NM_001123384, intron 1 of 13)	intron (NM_001123384, intron 1 of 13)	2995	NM_001123384	54880	Hs.659681	NM_017745	ENSG00000183337	BCOR	ANOP2|MAA2|MCOPS2	BCL6 corepressor	protein-coding	14.91	11.3675	18.2483	14.6423
NB4_peak_8887	chr17	82716381	82716933	+	promoter-TSS (NR_136400)	promoter-TSS (NR_136400)	-49	NR_046408	79672	Hs.31431	NM_024619	ENSG00000141560	FN3KRP	FN3KL	fructosamine 3 kinase related protein	protein-coding	12.63	11.355	18.9615	15.3064
NB4_peak_12613	chr20	48910332	48910909	+	Intergenic	MER66C|LTR|ERV1	-11091	NM_006420	10564	Hs.62578	NM_006420	ENSG00000124198	ARFGEF2	BIG2|PVNH2|dJ1164I10.1	ADP ribosylation factor guanine nucleotide exchange factor 2	protein-coding	10.89	11.2028	20.961	17.2379
NB4_peak_14871	chr5	76402530	76403418	+	promoter-TSS (NM_006633)	promoter-TSS (NM_006633)	-311	NM_006633	10788	Hs.291030	NM_006633	ENSG00000145703	IQGAP2	-	IQ motif containing GTPase activating protein 2	protein-coding	16.73	8.86474	14.9606	11.4837
NB4_peak_15114	chr5	170307590	170307960	+	TTS (NR_147701)	TTS (NR_147701)	4941	NR_147701	100128059	Hs.587351	NR_147701	ENSG00000250274	LOC100128059	-	uncharacterized LOC100128059	ncRNA	8.68	8.6432	13.894	10.4607
NB4_peak_14397	chr4	656961	658900	+	intron (NM_000283, intron 10 of 21)	intron (NM_000283, intron 10 of 21)	4753	NM_001350154	5158	Hs.623810	NM_000283	ENSG00000133256	PDE6B	CSNB3|CSNBAD2|GMP-PDEbeta|PDEB|RP40|rd1	phosphodiesterase 6B	protein-coding	41.27	10.5678	32.3801	28.3204
NB4_peak_4881	chr13	113820852	113821340	-	intron (NM_000820, intron 14 of 14)	CpG	5486	NR_044995	650669	Hs.369201	NM_001039799		GAS6-AS1	-	GAS6 antisense RNA 1	ncRNA	7.97	7.23401	9.65636	6.45014
NB4_peak_8524	chr17	76597293	76597629	+	Intergenic	Intergenic	-11601	NM_006456	10610	Hs.592105	NM_006456	ENSG00000070731	ST6GALNAC2	SAITL1|SIAT7|SIAT7B|SIATL1|ST6GalNAII|STHM	ST6 N-acetylgalactosaminide alpha-2,6-sialyltransferase 2	protein-coding	3.16	3.91631	6.25074	3.24712
NB4_peak_16333	chr7	73581785	73582474	+	Intergenic	Intergenic	-3550	NM_001362661	26608	Hs.647044	NM_012453	ENSG00000106638	TBL2	WBSCR13|WS-betaTRP	transducin beta like 2	protein-coding	15.78	11.9875	19.851	16.1768
NB4_peak_2986	chr11	62424704	62425110	+	Intergenic	Intergenic	5874	NM_003357	7356	Hs.523732	NM_003357	ENSG00000149021	SCGB1A1	CC10|CC16|CCPBP|CCSP|UGB|UP-1|UP1	secretoglobin family 1A member 1	protein-coding	5.84	6.44429	10.154	6.92128
NB4_peak_14202	chr3	168095644	168096163	-	promoter-TSS (NM_014498)	promoter-TSS (NM_014498)	21	NM_001308155	27333	Hs.143600	NM_014498	ENSG00000173905	GOLIM4	GIMPC|GOLPH4|GPP130|P138	golgi integral membrane protein 4	protein-coding	21.15	7.91021	16.1812	12.6643
NB4_peak_2693	chr11	3057345	3057739	-	promoter-TSS (NM_001751)	promoter-TSS (NM_001751)	-119	NM_001014437	833	Hs.274873	NM_001751	ENSG00000110619	CARS	CARS1|CYSRS|MGC:11246	cysteinyl-tRNA synthetase	protein-coding	6.94	6.62026	8.67112	5.50688
NB4_peak_16971	chr8	142198103	142198322	+	promoter-TSS (NR_024378)	promoter-TSS (NR_024378)	-144	NR_024378	619434	Hs.393308	NR_024378	ENSG00000254008	LINC00051	C8orf43|NCRNA00051	long intergenic non-protein coding RNA 51	ncRNA	6.16	5.11085	6.63958	3.62005
NB4_peak_1352	chr1	155244465	155244860	-	promoter-TSS (NM_001005741)	promoter-TSS (NM_001005741)	-35	NM_001171811	2629	Hs.282997	NM_000157	ENSG00000177628	GBA	GBA1|GCB|GLUC	glucosylceramidase beta	protein-coding	14.52	7.75996	12.5229	9.14551
NB4_peak_16607	chr7	149838193	149838462	+	promoter-TSS (NM_001099220)	promoter-TSS (NM_001099220)	-48	NM_001099220	643641	Hs.731923	NM_001099220	ENSG00000106479	ZNF862	-	zinc finger protein 862	protein-coding	9.15	5.07693	6.95302	3.91192
NB4_peak_11551	chr2	38634624	38634981	+	Intergenic	Intergenic	-31312	NM_138801	130589	Hs.435012	NM_138801	ENSG00000143891	GALM	BLOCK25|GLAT|HEL-S-63p|IBD1	galactose mutarotase	protein-coding	7.42	4.20889	4.98931	2.10311
NB4_peak_17988	chrX	48003855	48004309	-	promoter-TSS (NM_205856)	promoter-TSS (NM_205856)	-93	NM_006962	7569	Hs.189690	NM_006962	ENSG00000147118	ZNF182	HHZ150|KOX14|ZNF21|Zfp182	zinc finger protein 182	protein-coding	8.21	8.67486	16.4945	12.9464
NB4_peak_13104	chr21	44969897	44970236	+	intron (NM_001316987, intron 4 of 4)	L1MC3|LINE|L1	24020	NR_033840	727699	Hs.397403	NR_033840	ENSG00000234880	LINC00163	C21orf134|NCRNA00163|NLC1-A|NLC1A	long intergenic non-protein coding RNA 163	ncRNA	6.71	6.64446	9.33432	6.13512
NB4_peak_14965	chr5	134648297	134648933	+	promoter-TSS (NM_001252231)	promoter-TSS (NM_001252231)	-170	NM_001252231	10802	Hs.595540	NM_021982	ENSG00000113615	SEC24A	-	SEC24 homolog A, COPII coat complex component	protein-coding	13.89	14.0282	27.9376	23.9962
NB4_peak_1036	chr1	58903486	58904177	+	Intergenic	CpG	-116645	NR_110626	101926925		NR_110626		LINC01358	-	long intergenic non-protein coding RNA 1358	ncRNA	3.87	4.58548	6.25074	3.24712
NB4_peak_16110	chr7	2637533	2638048	+	intron (NM_025250, intron 1 of 13)	intron (NM_025250, intron 1 of 13)	5804	NM_025250	80727	Hs.440899	NM_025250	ENSG00000136295	TTYH3	-	tweety family member 3	protein-coding	5.37	5.21808	6.88453	3.85524
NB4_peak_944	chr1	44673966	44674887	-	promoter-TSS (NM_001145636)	promoter-TSS (NM_001145636)	55	NM_024587	79639	Hs.22157	NM_024587	ENSG00000126106	TMEM53	NET4	transmembrane protein 53	protein-coding	50.66	17.2206	51.6897	47.1332
NB4_peak_9748	chr19	7629451	7629917	+	promoter-TSS (NM_020196)	promoter-TSS (NM_020196)	-109	NM_001171155	100131801	Hs.728837	NM_001171155	ENSG00000229833	PET100	C19orf79	PET100 cytochrome c oxidase chaperone	protein-coding	22.1	5.77388	12.6839	9.2998
NB4_peak_13752	chr3	13011498	13012757	-	intron (NM_001134382, intron 1 of 13)	intron (NM_001134382, intron 1 of 13)	-25026	NM_001330619	9922	Hs.475506	NM_014869	ENSG00000144711	IQSEC1	ARF-GEP100|ARFGEP100|BRAG2|GEP100	IQ motif and Sec7 domain 1	protein-coding	18.62	9.81169	17.4972	13.9051
NB4_peak_721	chr1	29230694	29231204	-	promoter-TSS (NM_001024732)	promoter-TSS (NM_001024732)	-15	NR_146213	51102	Hs.183646	NM_016011	ENSG00000116353	MECR	CGI-63|DYTOABG|ETR1|FASN2B|NRBF1	mitochondrial trans-2-enoyl-CoA reductase	protein-coding	8.05	8.52616	16.4945	12.9464
NB4_peak_4451	chr12	120290392	120293245	+	promoter-TSS (NR_003137)	promoter-TSS (NR_003137)	85	NR_003137	26834		NR_003137	ENSG00000202538	RNU4-2	RNU4-1B|RNU4B1|RNU4C|U4A|U4b|U4c	RNA, U4 small nuclear 2	snRNA	70.78	23.9282	81.4129	76.2357
NB4_peak_2014	chr10	35005844	35006250	+	Intergenic	L2b|LINE|L2	68236	NM_001324376	8453	Hs.82919	NM_003591	ENSG00000108094	CUL2	-	cullin 2	protein-coding	3.79	4.51113	6.25074	3.24712
NB4_peak_5865	chr15	75153098	75154681	+	Intergenic	Intergenic	-47993	NM_015492	56905	Hs.17936	NM_015492	ENSG00000167173	C15orf39	-	chromosome 15 open reading frame 39	protein-coding	14.99	7.9967	12.5229	9.14551
NB4_peak_3258	chr11	65551806	65552481	-	exon (NM_021070, exon 8 of 27)	exon (NM_021070, exon 8 of 27)	6085	NM_001164266	4054	Hs.289019	NM_021070	ENSG00000168056	LTBP3	DASS|GPHYSD3|LTBP-3|LTBP2|STHAG6|pp6425	latent transforming growth factor beta binding protein 3	protein-coding	12.15	10.9605	18.9615	15.3064
NB4_peak_15048	chr5	141618892	141619422	-	promoter-TSS (NM_001314007)	promoter-TSS (NM_001314007)	-157	NM_001314007	1729	Hs.529451	NM_005219	ENSG00000131504	DIAPH1	DFNA1|DIA1|DRF1|LFHL1|SCBMS|hDIA1	diaphanous related formin 1	protein-coding	12.07	10.8947	18.9615	15.3064
NB4_peak_7489	chr17	8630670	8631303	-	promoter-TSS (NM_001256095)	promoter-TSS (NM_001256095)	-225	NM_001256095	4628	Hs.16355	NM_005964	ENSG00000133026	MYH10	NMMHC-IIB|NMMHCB	myosin heavy chain 10	protein-coding	15.94	10.5877	17.1152	13.5518
NB4_peak_16659	chr7	157302466	157302749	+	Intergenic	Intergenic	-34397	NM_001363676	10049	Hs.490745	NM_005494	ENSG00000105993	DNAJB6	DJ4|DnaJ|HHDJ1|HSJ-2|HSJ2|LGMD1D|LGMD1E|LGMDD1|MRJ|MSJ-1	DnaJ heat shock protein family (Hsp40) member B6	protein-coding	4.42	5.01769	7.59266	4.51396
NB4_peak_6022	chr15	93296787	93297076	+	Intergenic	Intergenic	90865	NM_001365393	105370980		NM_001365393		LOC105370980	-	putative uncharacterized protein UNQ9370/PRO34162	protein-coding	6.94	6.62026	8.67112	5.50688
NB4_peak_9341	chr19	2050902	2051688	-	promoter-TSS (NM_017572)	promoter-TSS (NM_017572)	-51	NM_199054	2872	Hs.515032	NM_017572	ENSG00000099875	MKNK2	GPRK7|MNK2	MAPK interacting serine/threonine kinase 2	protein-coding	27.07	23.3892	49.1391	44.6443
NB4_peak_8373	chr17	65056577	65057056	-	promoter-TSS (NM_006572)	promoter-TSS (NM_006572)	-76	NM_006572	10672	Hs.515018	NM_006572	ENSG00000120063	GNA13	G13	G protein subunit alpha 13	protein-coding	10.1	5.55041	7.99793	4.89201
NB4_peak_3993	chr12	49069565	49070344	-	promoter-TSS (NM_001303126)	promoter-TSS (NM_001303126)	25	NR_130123	121268	Hs.159013	NM_144593	ENSG00000167550	RHEBL1	RHEBL1c	RHEB like 1	protein-coding	16.97	16.928	35.1855	31.0353
NB4_peak_10080	chr19	12939220	12939623	+	intron (NM_004343, intron 2 of 8)	intron (NM_004343, intron 2 of 8)	821	NM_004343	811	Hs.515162	NM_004343	ENSG00000179218	CALR	CRT|HEL-S-99n|RO|SSA|cC1qR	calreticulin	protein-coding	7.1	5.54941	7.48057	4.4109
NB4_peak_9740	chr19	7522304	7522826	+	promoter-TSS (NM_020533)	promoter-TSS (NM_020533)	-59	NM_020533	57192	Hs.631858	NM_020533	ENSG00000090674	MCOLN1	MG-2|ML1|ML4|MLIV|MST080|MSTP080|TRP-ML1|TRPM-L1|TRPML1	mucolipin 1	protein-coding	20.12	10.5614	20.1225	16.4362
NB4_peak_1894	chr1	244862856	244863803	-	intron (NM_004501, intron 1 of 13)	CpG	1196	NM_004501	3192	Hs.106212	NM_004501	ENSG00000153187	HNRNPU	EIEE54|GRIP120|HNRNPU-AS1|HNRPU|SAF-A|SAFA|U21.1|hnRNP U|pp120	heterogeneous nuclear ribonucleoprotein U	protein-coding	21.78	18.9832	36.5112	32.3238
NB4_peak_2354	chr10	101060590	101062951	+	non-coding (NR_135067, exon 1 of 5)	non-coding (NR_135067, exon 1 of 5)	528	NR_135067	81621	Hs.534859	NM_030929	ENSG00000107821	KAZALD1	BONO1|FKSG28|FKSG40|IGFBP-rP10	Kazal type serine peptidase inhibitor domain 1	protein-coding	37.64	9.66033	27.8561	23.9253
NB4_peak_17476	chr9	129334154	129334919	+	Intergenic	Intergenic	-2387	NR_120686	100506119	Hs.624047	NR_120685	ENSG00000233901	LINC01503	-	long intergenic non-protein coding RNA 1503	ncRNA	8.52	8.97227	16.4945	12.9464
NB4_peak_623	chr1	26695314	26695955	+	promoter-TSS (NM_006015)	promoter-TSS (NM_006015)	-381	NM_006015	8289	Hs.468972	NM_006015	ENSG00000117713	ARID1A	B120|BAF250|BAF250a|BM029|C1orf4|CSS2|ELD|MRD14|OSA1|P270|SMARCF1|hELD|hOSA1	AT-rich interaction domain 1A	protein-coding	13.26	7.12866	11.3449	8.04127
NB4_peak_1078	chr1	92784937	92785507	-	promoter-TSS (NM_001350197)	promoter-TSS (NM_001350197)	-114	NM_001350197	7813	Hs.594434	NM_005665	ENSG00000067208	EVI5	EVI-5|NB4S	ecotropic viral integration site 5	protein-coding	15.7	5.56787	9.31879	6.12074
NB4_peak_1222	chr1	150268732	150269371	-	promoter-TSS (NM_001077628)	promoter-TSS (NM_001077628)	-35	NM_001077628	51107	Hs.108408	NM_016022	ENSG00000117362	APH1A	6530402N02Rik|APH-1|APH-1A|CGI-78	aph-1 homolog A, gamma-secretase subunit	protein-coding	7.5	8.00569	14.3277	10.8673
NB4_peak_3772	chr12	4135932	4136397	+	Intergenic	Intergenic	-137598	NM_001759	894	Hs.376071	NM_001759	ENSG00000118971	CCND2	KIAK0002|MPPH3	cyclin D2	protein-coding	3.71	4.43677	6.25074	3.24712
NB4_peak_3223	chr11	65383822	65384028	-	promoter-TSS (NM_001278251)	promoter-TSS (NM_001278251)	-224	NM_001278251	283130	Hs.661604	NM_182556	ENSG00000162241	SLC25A45	-	solute carrier family 25 member 45	protein-coding	3.24	3.78162	5.10509	2.21183
NB4_peak_6294	chr16	3443271	3443796	+	promoter-TSS (NM_001317093)	promoter-TSS (NM_001317093)	-29	NM_152457	146434	Hs.88630	NM_152457	ENSG00000167981	ZNF597	HIT-4	zinc finger protein 597	protein-coding	11.6	11.872	23.2526	19.4476
NB4_peak_8321	chr17	59892568	59893598	+	promoter-TSS (NM_001272060)	promoter-TSS (NM_001272060)	37	NM_001272060	6198	Hs.463642	NM_003161	ENSG00000108443	RPS6KB1	PS6K|S6K|S6K-beta-1|S6K1|STK14A|p70 S6KA|p70(S6K)-alpha|p70-S6K|p70-alpha	ribosomal protein S6 kinase B1	protein-coding	26.2	22.6658	46.9929	42.5448
NB4_peak_17624	chr9	134067839	134068432	-	promoter-TSS (NM_007371)	promoter-TSS (NM_007371)	-109	NM_007371	8019	Hs.522472	NM_007371	ENSG00000169925	BRD3	ORFX|RING3L	bromodomain containing 3	protein-coding	11.21	10.1713	17.1481	13.571
NB4_peak_12043	chr2	218398415	218398712	+	intron (NM_001206878, intron 1 of 6)	CpG	330	NM_001206878	58190	Hs.444468	NM_021198	ENSG00000144579	CTDSP1	NIF3|NLI-IF|NLIIF|SCP1	CTD small phosphatase 1	protein-coding	7.5	6.06907	7.94311	4.84849
NB4_peak_1583	chr1	202806900	202808546	-	intron (NM_001314042, intron 1 of 27)	CpG	1747	NM_001314042	10765	Hs.18891	NM_006618	ENSG00000117139	KDM5B	CT31|JARID1B|MRT65|PLU-1|PLU1|PPP1R98|PUT1|RBBP2H1A|RBP2-H1	lysine demethylase 5B	protein-coding	5.52	6.14688	10.154	6.92128
NB4_peak_16432	chr7	75951578	75951796	+	intron (NM_001367562, intron 2 of 16)	intron (NM_001367562, intron 2 of 16)	7904	NR_002955	677801	Hs.689708	NR_002955	ENSG00000201643	SNORA14A	ACA14a	small nucleolar RNA, H/ACA box 14A	snoRNA	3.79	4.27483	5.10509	2.21183
NB4_peak_9503	chr19	3428410	3428907	+	intron (NM_001245002, intron 3 of 10)	intron (NM_001245002, intron 3 of 10)	51867	NM_001136503	284422	Hs.130714	NM_001136503	ENSG00000095932	SMIM24	C19orf77|HSPC323|MARDI	small integral membrane protein 24	protein-coding	14.6	11.142	18.2483	14.6423
NB4_peak_8861	chr17	82367769	82368268	+	Intergenic	LTR71B|LTR|ERV1	-6259	NM_018949	2837	Hs.192720	NM_018949	ENSG00000181408	UTS2R	GPR14|UR-2-R|UTR|UTR2	urotensin 2 receptor	protein-coding	42.69	14.5639	40.6853	36.3855
NB4_peak_10438	chr19	18064744	18065127	-	intron (NM_001290024, intron 13 of 17)	MER66B|LTR|ERV1	21999	NM_005535	3594	Hs.567294	NM_005535	ENSG00000096996	IL12RB1	CD212|IL-12R-BETA1|IL12RB|IMD30	interleukin 12 receptor subunit beta 1	protein-coding	4.02	4.73418	8.16291	5.02574
NB4_peak_3911	chr12	25269819	25270092	+	Intergenic	MSTB2|LTR|ERVL-MaLR	-19026	NM_001369787	3845	Hs.505033	NM_004985	ENSG00000133703	KRAS	C-K-RAS|CFC2|K-RAS2A|K-RAS2B|K-RAS4A|K-RAS4B|K-Ras|KI-RAS|KRAS1|KRAS2|NS|NS3|RALD|RASK2|c-Ki-ras2	KRAS proto-oncogene, GTPase	protein-coding	8.29	5.80364	7.79026	4.70524
NB4_peak_3253	chr11	65522999	65523333	+	Intergenic	LTR5B|LTR|ERVK	-1917	NM_001048218	57410	Hs.238839	NM_020680	ENSG00000142186	SCYL1	GKLP|HT019|NKTL|NTKL|P105|SCAR21|TAPK|TEIF|TRAP	SCY1 like pseudokinase 1	protein-coding	5.68	5.56809	7.12547	4.05814
NB4_peak_4793	chr13	50082615	50082881	+	promoter-TSS (NR_152572)	promoter-TSS (NR_152572)	579	NR_002605	10301	Hs.591229	NM_005887	ENSG00000176124	DLEU1	BCMS|BCMS1|DLB1|DLEU2|LEU1|LEU2|LINC00021|NCRNA00021|XTP6	deleted in lymphocytic leukemia 1	ncRNA	4.26	4.3844	5.64624	2.70595
NB4_peak_14917	chr5	126748076	126748519	+	Intergenic	Intergenic	28189	NR_134485	102723557	Hs.582207	NR_134485	ENSG00000251072	LMNB1-DT	-	LMNB1 divergent transcript	ncRNA	5.76	6.36994	10.154	6.92128
NB4_peak_9047	chr18	79791663	79792033	+	Intergenic	Intergenic	-71820	NM_012283	26251	Hs.247905	NM_012283	ENSG00000178342	KCNG2	KCNF2|KV6.2	potassium voltage-gated channel modifier subfamily G member 2	protein-coding	11.21	10.1713	17.1481	13.571
NB4_peak_17931	chrX	40105205	40105821	-	intron (NM_001123384, intron 1 of 13)	CpG-29594	-7555	NM_017745	54880	Hs.659681	NM_017745	ENSG00000183337	BCOR	ANOP2|MAA2|MCOPS2	BCL6 corepressor	protein-coding	7.34	7.18868	11.0343	7.74509
NB4_peak_17680	chr9	136050654	136051089	-	intron (NM_144653, intron 1 of 5)	CpG	44418	NM_144653	138151	Hs.112895	NM_144653	ENSG00000148411	NACC2	BEND9|BTBD14|BTBD14A|BTBD31|NAC-2|RBB	NACC family member 2	protein-coding	5.68	5.56809	7.12547	4.05814
NB4_peak_9934	chr19	10835526	10836326	-	promoter-TSS (NR_104015)	promoter-TSS (NR_104015)	-186	NR_104015	11018	Hs.211463	NM_006858	ENSG00000099203	TMED1	IL1RL1LG|Il1rl1l|Tp24|p24g1	transmembrane p24 trafficking protein 1	protein-coding	42.14	7.18989	24.8447	20.9973
NB4_peak_14596	chr4	40673084	40673360	+	Intergenic	Intergenic	-42628	NM_001371114									7.42	6.0127	7.94311	4.84849
NB4_peak_13426	chr22	38181654	38182208	-	promoter-TSS (NM_003560)	promoter-TSS (NM_003560)	-101	NM_003560	8398	Hs.170479	NM_003560	ENSG00000184381	PLA2G6	CaI-PLA2|GVI|INAD1|IPLA2-VIA|NBIA2|NBIA2A|NBIA2B|PARK14|PLA2|PNPLA9|iPLA2|iPLA2beta	phospholipase A2 group VI	protein-coding	11.05	11.3515	23.2526	19.4476
NB4_peak_4402	chr12	113246910	113247467	+	intron (NM_001351347, intron 1 of 26)	intron (NM_001351347, intron 1 of 26)	2820	NM_001351347	53373	Hs.524763	NM_017901	ENSG00000186815	TPCN1	TPC1	two pore segment channel 1	protein-coding	8.36	7.80395	11.9286	8.59506
NB4_peak_6420	chr16	15589172	15589556	+	Intergenic	Intergenic	21731	NR_106761	102465252		NR_106761	ENSG00000284184	MIR6506	hsa-mir-6506	microRNA 6506	ncRNA	12.94	6.97083	10.1966	6.94954
NB4_peak_14695	chr4	152536163	152536403	+	promoter-TSS (NM_001349798)	promoter-TSS (NM_001349798)	19	NR_033797	54553	Hs.142307	NR_033797	ENSG00000268471	MIR4453HG	DKFZP434I0714|LINC02486	MIR4453 host gene	ncRNA	11.6	4.50006	6.33484	3.33059
NB4_peak_17885	chrX	19875162	19875386	-	intron (NM_031892, intron 1 of 17)	L4_A_Mam|LINE|RTE-X	12326	NM_001353890	30011	Hs.726365	NM_031892	ENSG00000147010	SH3KBP1	AGMX2|CD2BP3|CIN85|GIG10|HSB-1|HSB1|IMD61|MIG18	SH3 domain containing kinase binding protein 1	protein-coding	5.29	5.23929	7.12547	4.05814
NB4_peak_3242	chr11	65445580	65446434	+	TTS (NR_131012)	TTS (NR_131012)	1549	NR_030343	693197		NR_030343	ENSG00000283791	MIR612	MIRN612|hsa-mir-612	microRNA 612	ncRNA	6.16	5.11085	6.63958	3.62005
NB4_peak_2681	chr11	2772756	2773057	+	intron (NM_181798, intron 12 of 15)	intron (NM_181798, intron 12 of 15)	-72908	NR_002728	10984	Hs.604823	NR_002728	ENSG00000269821	KCNQ1OT1	KCNQ1-AS2|KCNQ10T1|Kncq1|KvDMR1|KvLQT1-AS|LIT1|NCRNA00012	KCNQ1 opposite strand/antisense transcript 1	ncRNA	3.16	3.91631	6.25074	3.24712
NB4_peak_17937	chrX	40148625	40148898	-	intron (NM_001123384, intron 1 of 13)	MIRc|SINE|MIR	28516	NM_001123384	54880	Hs.659681	NM_017745	ENSG00000183337	BCOR	ANOP2|MAA2|MCOPS2	BCL6 corepressor	protein-coding	4.34	4.45016	5.64624	2.70595
NB4_peak_13668	chr22	50627963	50628511	-	promoter-TSS (NM_001362782)	promoter-TSS (NM_001362782)	-85	NM_001362782	410	Hs.88251	NM_000487	ENSG00000100299	ARSA	ASA|MLD	arylsulfatase A	protein-coding	12.23	11.6065	20.9511	17.2379
NB4_peak_6089	chr16	589172	590258	+	promoter-TSS (NM_001172664)	promoter-TSS (NM_001172664)	46	NM_001172664	57799	Hs.459630	NM_021168	ENSG00000197562	RAB40C	RARL|RASL8C	RAB40C, member RAS oncogene family	protein-coding	22.65	14.78	27.7646	23.8393
NB4_peak_4871	chr13	113449089	113449671	-	promoter-TSS (NM_199162)	promoter-TSS (NM_199162)	-222	NM_199162	113622	Hs.98669	NM_138430	ENSG00000153531	ADPRHL1	ARH2	ADP-ribosylhydrolase like 1	protein-coding	26.51	9.17155	20.7457	17.0499
NB4_peak_14092	chr3	127598050	127598432	+	promoter-TSS (NM_001353003)	promoter-TSS (NM_001353003)	-10	NM_001353005	131601	Hs.6418	NM_016372	ENSG00000163870	TPRA1	GPR175|TMEM227|TPRA40	transmembrane protein adipocyte associated 1	protein-coding	24.62	11.6458	23.7118	19.9017
NB4_peak_11216	chr19	50511027	50511790	-	promoter-TSS (NM_001270686)	promoter-TSS (NM_001270686)	-53	NM_001270641	126119	Hs.467151	NM_138334	ENSG00000161677	JOSD2	SBBI54	Josephin domain containing 2	protein-coding	20.99	10.9954	20.1225	16.4362
NB4_peak_13069	chr21	44010425	44010816	+	Intergenic	MER1A|DNA|hAT-Charlie	-1689	NM_003274	7109	Hs.126221	NM_003274	ENSG00000160218	TRAPPC10	EHOC-1|EHOC1|GT334|TMEM1|TRS130|TRS30	trafficking protein particle complex 10	protein-coding	6.39	6.15993	8.67112	5.50688
NB4_peak_6528	chr16	29661594	29661968	+	Intergenic	LTR40c|LTR|ERVL	-1169	NM_001030288	6693	Hs.632188	NM_003123	ENSG00000197471	SPN	CD43|GALGP|GPL115|LSN	sialophorin	protein-coding	5.84	5.69961	7.12547	4.05814
NB4_peak_14143	chr3	129893383	129893987	+	promoter-TSS (NM_001349269)	promoter-TSS (NM_001349269)	26	NM_001349266	23023	Hs.477547	NM_015008	ENSG00000172765	TMCC1	-	transmembrane and coiled-coil domain family 1	protein-coding	4.1	4.80854	8.16291	5.02574
NB4_peak_8762	chr17	81566696	81567107	-	promoter-TSS (NR_130140)	promoter-TSS (NR_130140)	-299	NR_130140	55666	Hs.464333	NM_017921	ENSG00000182446	NPLOC4	NPL4	NPL4 homolog, ubiquitin recognition factor	protein-coding	4.18	4.88289	8.16291	5.02574
NB4_peak_8287	chr17	58317428	58317769	-	intron (NM_024418, intron 13 of 30)	intron (NM_024418, intron 13 of 30)	-7852	NR_038410	100506779	Hs.718477	NR_038410	ENSG00000265148	TSPOAP1-AS1	BZRAP1-AS1	TSPOAP1, SUPT4H1 and RNF43 antisense RNA 1	ncRNA	4.42	5.01769	7.59266	4.51396
NB4_peak_17443	chr9	128688544	128689407	+	promoter-TSS (NM_003011)	promoter-TSS (NM_003011)	-247	NM_003011	6418	Hs.436687	NM_003011	ENSG00000119335	SET	2PP2A|I2PP2A|IGAAD|IPP2A2|MRD58|PHAPII|TAF-I|TAF-IBETA	SET nuclear proto-oncogene	protein-coding	20.91	10.9559	20.1225	16.4362
NB4_peak_10857	chr19	45424270	45424611	-	promoter-TSS (NM_001369415)	promoter-TSS (NM_001369415)	-523	NM_001983	2067	Hs.435981	NM_001983	ENSG00000012061	ERCC1	COFS4|RAD10|UV20	ERCC excision repair 1, endonuclease non-catalytic subunit	protein-coding	4.89	4.91048	5.64624	2.70595
NB4_peak_9020	chr18	76528627	76529285	+	non-coding (NR_015417, exon 1 of 3)	non-coding (NR_015417, exon 1 of 3)	301	NR_015417	284276	Hs.390287	NR_015417	ENSG00000266256	LINC00908	-	long intergenic non-protein coding RNA 908	ncRNA	3.16	3.91631	6.25074	3.24712
NB4_peak_165	chr1	7770972	7771790	+	promoter-TSS (NM_004781)	promoter-TSS (NM_004781)	85	NM_004781	9341	Hs.66708	NM_004781	ENSG00000049245	VAMP3	CEB	vesicle associated membrane protein 3	protein-coding	4.97	5.62641	8.16291	5.02574
NB4_peak_12896	chr21	6369282	6372400	+	Intergenic	Intergenic	89241	NM_001321072	875	Hs.533013	NM_000071	ENSG00000160200	CBS	CBSL|HIP4	cystathionine-beta-synthase	protein-coding	80.96	11.7092	60.3058	55.5632
NB4_peak_5070	chr14	64986631	64987269	+	promoter-TSS (NM_002028)	promoter-TSS (NM_002028)	55	NM_002028	2342	Hs.325531	NM_002028	ENSG00000257365	FNTB	FPTB	farnesyltransferase, CAAX box, beta	protein-coding	3.79	4.51113	6.25074	3.24712
NB4_peak_329	chr1	15833063	15833631	-	TTS (NR_024279)	TTS (NR_024279)	-14360	NM_015001	23013	Hs.744843	NM_015001	ENSG00000065526	SPEN	HIAA0929|MINT|RBM15C|SHARP	spen family transcriptional repressor	protein-coding	6.63	6.69181	9.73268	6.52461
NB4_peak_1675	chr1	212285058	212285530	+	promoter-TSS (NR_125984)	promoter-TSS (NR_125984)	-116	NM_006243	5525	Hs.744012	NM_006243	ENSG00000066027	PPP2R5A	B56A|B56alpha|PR61A	protein phosphatase 2 regulatory subunit B'alpha	protein-coding	13.1	4.69983	7.53305	4.46028
NB4_peak_13057	chr21	43703429	43703652	+	Intergenic	Intergenic	-15589	NM_003681	8566	Hs.284491	NM_003681	ENSG00000160209	PDXK	C21orf124|C21orf97|HEL-S-1a|PKH|PNK|PRED79	pyridoxal kinase	protein-coding	4.89	4.91048	5.64624	2.70595
NB4_peak_4778	chr13	48037451	48038128	+	promoter-TSS (NM_018283)	promoter-TSS (NM_018283)	63	NM_018283	55270	Hs.144407	NM_018283	ENSG00000136159	NUDT15	MTH2|NUDT15D	nudix hydrolase 15	protein-coding	26.99	11.6617	24.6773	20.8349
NB4_peak_17256	chr9	93064408	93064872	+	intron (NM_001287008, intron 1 of 3)	intron (NM_001287008, intron 1 of 3)	5939	NM_001287007	203328	Hs.88417	NM_145006	ENSG00000157303	SUSD3	-	sushi domain containing 3	protein-coding	7.81	7.34362	10.2744	7.00461
NB4_peak_14363	chr3	196643181	196643601	+	intron (NM_198565, intron 1 of 2)	intron (NM_198565, intron 1 of 2)	3697	NM_198565	375387	Hs.702186	NM_198565	ENSG00000174004	NRROS	ELLP3030|GARPL1|LRRC33|UNQ3030	negative regulator of reactive oxygen species	protein-coding	10.26	9.876	17.0495	13.4893
NB4_peak_1213	chr1	150160345	150160878	+	promoter-TSS (NR_135098)	promoter-TSS (NR_135098)	-117	NR_135098	105371433	Hs.599366	NR_135098		LOC105371433	-	uncharacterized LOC105371433	ncRNA	19.49	10.2457	18.7993	15.1565
NB4_peak_18069	chrX	104156722	104156939	-	intron (NM_001012755, intron 1 of 1)	CpG	179	NM_001012755	401612	Hs.660022	NM_001012755	ENSG00000269743	SLC25A53	MCART6	solute carrier family 25 member 53	protein-coding	5.6	5.50233	7.12547	4.05814
NB4_peak_492	chr1	23554756	23555244	+	Intergenic	CpG	4501	NM_002167	3399	Hs.76884	NM_002167	ENSG00000117318	ID3	HEIR-1|bHLHb25	inhibitor of DNA binding 3, HLH protein	protein-coding	6.16	5.96265	8.67112	5.50688
NB4_peak_7417	chr17	7687322	7687613	+	promoter-TSS (NM_000546)	promoter-TSS (NM_000546)	23	NM_001276696	7157	Hs.437460	NM_000546	ENSG00000141510	TP53	BCC7|BMFS5|LFS1|P53|TRP53	tumor protein p53	protein-coding	6.94	6.62026	8.67112	5.50688
NB4_peak_9736	chr19	7492118	7492681	+	Intergenic	L1MB5|LINE|L1	-2999	NM_001300881	92960	Hs.515100	NM_080662	ENSG00000104883	PEX11G	-	peroxisomal biogenesis factor 11 gamma	protein-coding	8.21	7.67243	11.9286	8.59506
NB4_peak_9871	chr19	10286482	10286818	+	promoter-TSS (NM_001544)	promoter-TSS (NM_001544)	-305	NM_001039132	3386	Hs.706750	NM_001544	ENSG00000105371	ICAM4	CD242|LW	intercellular adhesion molecule 4 (Landsteiner-Wiener blood group)	protein-coding	8.6	4.36431	5.31347	2.41789
NB4_peak_16256	chr7	44606442	44607152	+	intron (NM_002541, intron 1 of 22)	CpG	170	NM_001363523	4967	Hs.488181	NM_002541	ENSG00000105953	OGDH	AKGDH|E1k|OGDC	oxoglutarate dehydrogenase	protein-coding	26.44	6.85893	16.4086	12.8778
NB4_peak_8831	chr17	82215002	82215715	+	Intergenic	Intergenic	-2516	NM_198082	284001	Hs.631724	NM_152675	ENSG00000176155	CCDC57	-	coiled-coil domain containing 57	protein-coding	11.99	4.33157	5.86499	2.91218
NB4_peak_5336	chr14	105300832	105301658	+	promoter-TSS (NM_001519)	promoter-TSS (NM_001519)	-244	NM_001242788	2972	Hs.424484	NM_001519	ENSG00000185024	BRF1	BRF|BRF-1|CFDS|GTF3B|HEL-S-76p|TAF3B2|TAF3C|TAFIII90|TF3B90|TFIIIB90|hBRF	BRF1 RNA polymerase III transcription initiation factor subunit	protein-coding	22.17	11.5872	22.8283	19.0511
NB4_peak_7073	chr16	88570097	88570625	+	promoter-TSS (NM_144604)	promoter-TSS (NM_144604)	-42	NM_001294340	124245	Hs.93670	NM_144604	ENSG00000158545	ZC3H18	NHN1	zinc finger CCCH-type containing 18	protein-coding	16.49	14.5773	26.5156	22.6126
NB4_peak_11087	chr19	48899974	48900480	+	promoter-TSS (NM_006184)	promoter-TSS (NM_006184)	-85	NM_006184	4924	Hs.631602	NM_006184	ENSG00000104805	NUCB1	CALNUC|NUC	nucleobindin 1	protein-coding	14.84	13.8909	24.9816	21.1305
NB4_peak_4790	chr13	49936122	49936694	-	promoter-TSS (NR_023351)	promoter-TSS (NR_023351)	-68	NM_020456	57213	Hs.44235	NM_020456	ENSG00000123178	SPRYD7	C13orf1|CLLD6	SPRY domain containing 7	protein-coding	12.07	12.3181	25.579	21.7108
NB4_peak_2012	chr10	34996838	34997233	+	Intergenic	Intergenic	77248	NM_001324376	8453	Hs.82919	NM_003591	ENSG00000108094	CUL2	-	cullin 2	protein-coding	4.58	5.25465	8.16291	5.02574
NB4_peak_4374	chr12	111430567	111431323	+	intron (NM_005475, intron 2 of 7)	intron (NM_005475, intron 2 of 7)	-3917	NM_001291424	10019	Hs.506784	NM_005475	ENSG00000111252	SH2B3	IDDM20|LNK	SH2B adaptor protein 3	protein-coding	10.26	10.608	20.961	17.2379
NB4_peak_1385	chr1	156126906	156127545	+	intron (NM_001282624, intron 2 of 10)	intron (NM_001282624, intron 2 of 10)	1055	NM_001257374	4000	Hs.594444	NM_005572	ENSG00000160789	LMNA	CDCD1|CDDC|CMD1A|CMT2B1|EMD2|FPL|FPLD|FPLD2|HGPS|IDC|LDP1|LFP|LGMD1B|LMN1|LMNC|LMNL1|MADA|PRO1	lamin A/C	protein-coding	23.44	19.7073	38.7677	34.5274
NB4_peak_18135	chrX	149539950	149540666	+	promoter-TSS (NM_001324274)	promoter-TSS (NM_001324274)	-293	NM_001324274	91966	Hs.458216	NM_178124	ENSG00000197620	CXorf40A	CXorf40|EOLA1	chromosome X open reading frame 40A	protein-coding	16.65	5.88352	10.2513	7.00119
NB4_peak_7291	chr17	2337210	2338406	+	promoter-TSS (NM_018128)	promoter-TSS (NM_018128)	307	NM_001098509	9905	Hs.513861	NM_014853	ENSG00000141258	SGSM2	RUTBC1	small G protein signaling modulator 2	protein-coding	3.31	4.06501	6.25074	3.24712
NB4_peak_2791	chr11	33893637	33894287	+	Intergenic	Intergenic	-1886	NM_005574	4005	Hs.34560	NM_005574	ENSG00000135363	LMO2	LMO-2|RBTN2|RBTNL1|RHOM2|TTG2	LIM domain only 2	protein-coding	8.44	8.89792	16.4945	12.9464
NB4_peak_5570	chr15	63189201	63189682	+	promoter-TSS (NM_016530)	promoter-TSS (NM_016530)	-165	NM_016530	51762	Hs.389733	NM_016530	ENSG00000166128	RAB8B	-	RAB8B, member RAS oncogene family	protein-coding	7.34	7.85698	14.3277	10.8673
NB4_peak_7659	chr17	28576769	28577257	-	promoter-TSS (NM_005165)	promoter-TSS (NM_005165)	-118	NM_005165	230	Hs.155247	NM_005165	ENSG00000109107	ALDOC	ALDC	aldolase, fructose-bisphosphate C	protein-coding	9.15	9.56709	18.7071	15.075
NB4_peak_8052	chr17	43723905	43724429	+	Intergenic	Intergenic	34624	NM_025237	50964	Hs.349204	NM_025237	ENSG00000167941	SOST	CDD|DAND6|SOST1|VBCH	sclerostin	protein-coding	21.46	21.1661	47.7471	43.2843
NB4_peak_3343	chr11	66592717	66593387	+	promoter-TSS (NM_005125)	promoter-TSS (NM_005125)	11	NM_018219	55231	Hs.121072	NM_018219	ENSG00000182791	CCDC87	-	coiled-coil domain containing 87	protein-coding	12.7	12.9129	25.579	21.7108
NB4_peak_8600	chr17	78284133	78284600	+	Intergenic	Intergenic	-5874	NR_073178	100996291	Hs.744493	NR_073178	ENSG00000204277	LINC01993	-	long intergenic non-protein coding RNA 1993	ncRNA	17.2	15.1691	28.4701	24.5023
NB4_peak_3597	chr11	95789563	95790149	-	promoter-TSS (NM_001363604)	promoter-TSS (NM_001363604)	-74	NM_144664	143684	Hs.288304	NM_144664	ENSG00000077458	FAM76B	-	family with sequence similarity 76 member B	protein-coding	28.65	8.7192	20.9266	17.2184
NB4_peak_12178	chr2	241314991	241316623	+	promoter-TSS (NM_001349309)	promoter-TSS (NM_001349309)	35	NM_005336	3069	Hs.471851	NM_005336	ENSG00000115677	HDLBP	HBP|PRO2900|VGL	high density lipoprotein binding protein	protein-coding	44.27	32.3357	74.155	69.1254
NB4_peak_5407	chr15	40098686	40099177	-	intron (NM_001003943, intron 3 of 3)	intron (NM_001003943, intron 3 of 3)	7155	NM_001003942	90427	Hs.591104	NM_033503	ENSG00000104081	BMF	-	Bcl2 modifying factor	protein-coding	18.39	6.46221	12.1886	8.84259
NB4_peak_2356	chr10	101066066	101066917	+	TTS (NM_030929)	TTS (NM_030929)	192	NR_135068	81621	Hs.534859	NM_030929	ENSG00000107821	KAZALD1	BONO1|FKSG28|FKSG40|IGFBP-rP10	Kazal type serine peptidase inhibitor domain 1	protein-coding	24.31	18.0751	35.3061	31.1519
NB4_peak_7173	chr16	89641046	89641503	+	Intergenic	LTR13_|LTR|ERVK	16434	NM_002768	5119	Hs.589427	NM_002768	ENSG00000131165	CHMP1A	CHMP1|PCH8|PCOLN3|PRSM1|VPS46-1|VPS46A	charged multivesicular body protein 1A	protein-coding	6.94	6.73247	8.98384	5.81366
NB4_peak_4377	chr12	111437749	111438242	+	intron (NM_001291424, intron 1 of 6)	L2b|LINE|L2	3133	NM_001291424	10019	Hs.506784	NM_005475	ENSG00000111252	SH2B3	IDDM20|LNK	SH2B adaptor protein 3	protein-coding	13.81	12.3414	20.807	17.0995
NB4_peak_9137	chr19	844147	844895	+	intron (NM_002777, intron 3 of 4)	CpG-12933	3522	NM_002777	5657	Hs.928	NM_002777	ENSG00000196415	PRTN3	ACPA|AGP7|C-ANCA|CANCA|MBN|MBT|NP-4|NP4|P29|PR-3|PR3	proteinase 3	protein-coding	5.44	6.07253	10.154	6.92128
NB4_peak_9144	chr19	862085	863061	+	intron (NM_001928, intron 4 of 4)	intron (NM_001928, intron 4 of 4)	2909	NM_001317335	1675	Hs.155597	NM_001928	ENSG00000197766	CFD	ADIPSIN|ADN|DF|PFD	complement factor D	protein-coding	9.15	6.34616	9.01459	5.84028
NB4_peak_13165	chr22	17638454	17638869	+	promoter-TSS (NM_015367)	promoter-TSS (NM_015367)	77	NM_001363824	23786	Hs.631672	NM_015367	ENSG00000099968	BCL2L13	BCL-RAMBO|Bcl2-L-13|MIL1	BCL2 like 13	protein-coding	3.87	4.58548	6.25074	3.24712
NB4_peak_9374	chr19	2269160	2269909	+	promoter-TSS (NM_001301020)	promoter-TSS (NM_001301020)	48	NM_004152	4946	Hs.446427	NM_004152	ENSG00000104904	OAZ1	AZ1|AZI|OAZ	ornithine decarboxylase antizyme 1	protein-coding	19.02	10.009	18.7993	15.1565
NB4_peak_11205	chr19	50376176	50377150	+	intron (NM_007121, intron 1 of 9)	CpG	206	NM_007121	7376	Hs.432976	NM_007121	ENSG00000131408	NR1H2	LXR-b|LXRB|NER|NER-I|RIP15|UNR	nuclear receptor subfamily 1 group H member 2	protein-coding	15.31	5.43635	9.31879	6.12074
NB4_peak_13771	chr3	14627143	14627473	+	Intergenic	Intergenic	-24438	NR_135523	51244	Hs.517820	NM_016474	ENSG00000154781	CCDC174	C3orf19|HSPC212|IHPM|IHPMR	coiled-coil domain containing 174	protein-coding	3.55	4.28807	6.25074	3.24712
NB4_peak_4441	chr12	120195707	120196049	+	TTS (NM_053275)	TTS (NM_053275)	-1163	NM_006836	10985	Hs.298716	NM_006836	ENSG00000089154	GCN1	GCN1L|GCN1L1|PRIC295	GCN1 activator of EIF2AK4	protein-coding	5.05	4.32172	5.39333	2.4883
NB4_peak_15241	chr5	179805528	179806402	+	promoter-TSS (NM_001142298).2	promoter-TSS (NM_001142298).2	-428	NM_001142298	8878	Hs.587290	NM_003900	ENSG00000161011	SQSTM1	A170|DMRV|FTDALS3|NADGP|OSIL|PDB3|ZIP3|p60|p62|p62B	sequestosome 1	protein-coding	9.94	9.11916	13.6284	10.2092
NB4_peak_9578	chr19	4471595	4472307	+	promoter-TSS (NM_032631)	promoter-TSS (NM_032631)	-346	NM_032631	84717	Hs.43071	NM_032631	ENSG00000167674	HDGFL2	HDGF-2|HDGF2|HDGFRP2|HRP-2|HRP2	HDGF like 2	protein-coding	40.64	13.88	38.0296	33.8013
NB4_peak_2244	chr10	75430089	75430614	+	Intergenic	Intergenic	-1273	NM_001305581	83938	Hs.118161	NM_032024	ENSG00000148655	LRMDA	C10orf11|CDA017	leucine rich melanocyte differentiation associated	protein-coding	6.94	6.73247	8.98384	5.81366
NB4_peak_13766	chr3	14402249	14402639	+	promoter-TSS (NM_001134368)	promoter-TSS (NM_001134368)	-132	NM_003043	6533	Hs.529488	NM_003043	ENSG00000131389	SLC6A6	TAUT	solute carrier family 6 member 6	protein-coding	9	4.99802	5.94877	2.98231
NB4_peak_8141	chr17	45293481	45293844	-	intron (NM_003954, intron 1 of 15)	intron (NM_003954, intron 1 of 15)	23358	NM_003954	9020	Hs.404183	NM_003954	ENSG00000006062	MAP3K14	FTDCR1B|HS|HSNIK|NIK	mitogen-activated protein kinase kinase kinase 14	protein-coding	7.89	4.44563	4.98931	2.10311
NB4_peak_16857	chr8	101097791	101098384	+	Intergenic	Intergenic	46033	NR_033962	441374	Hs.652045	NR_033962	ENSG00000248599	FLJ42969	-	uncharacterized LOC441374	ncRNA	3.87	4.58548	6.25074	3.24712
NB4_peak_5164	chr14	76961606	76962306	+	intron (NR_133913, intron 1 of 2)	intron (NR_133913, intron 1 of 2)	2318	NR_133913	105370578	Hs.574184	NR_133913	ENSG00000258602	LINC01629	linc-KIAA1737-2	long intergenic non-protein coding RNA 1629	ncRNA	45.61	38.8429	89.9782	84.611
NB4_peak_4281	chr12	101830830	101831220	-	promoter-TSS (NM_024312)	promoter-TSS (NM_024312)	-66	NM_024312	79158	Hs.46850	NM_024312	ENSG00000111670	GNPTAB	GNPTA|ICD	N-acetylglucosamine-1-phosphate transferase subunits alpha and beta	protein-coding	14.68	5.22592	8.41215	5.27034
NB4_peak_10674	chr19	38315771	38316273	-	promoter-TSS (NM_001039673)	promoter-TSS (NM_001039673)	-75	NM_001039673	90522	Hs.280741	NM_033557	ENSG00000167645	YIF1B	FinGER8	Yip1 interacting factor homolog B, membrane trafficking protein	protein-coding	11.36	8.83101	13.6158	10.2092
NB4_peak_6791	chr16	67935557	67936039	-	intron (NM_002801, intron 4 of 7)	CpG-9855	1052	NM_002801	5699	Hs.9661	NM_002801	ENSG00000205220	PSMB10	LMP10|MECL1|beta2i	proteasome subunit beta 10	protein-coding	6.23	4.52131	5.4824	2.56717
NB4_peak_16250	chr7	44097088	44097726	+	Intergenic	(AACCCT)n|Simple_repeat|Simple_repeat	-6938	NM_001129	165	Hs.439463	NM_001129	ENSG00000106624	AEBP1	ACLP	AE binding protein 1	protein-coding	18.15	16.5085	32.2728	28.2144
NB4_peak_11709	chr2	70471237	70471561	-	intron (NR_046798, intron 1 of 2)	intron (NR_046798, intron 1 of 2)	10241	NR_046798	100874273	Hs.682157	NR_046798	ENSG00000224606	TGFA-IT1	-	TGFA intronic transcript 1	ncRNA	8.76	4.87965	5.94877	2.98231
NB4_peak_10006	chr19	11736638	11737233	-	intron (NM_001080493, intron 1 of 3)	intron (NM_001080493, intron 1 of 3)	2011	NM_001297610	55552	Hs.142167	NM_017507	ENSG00000197933	ZNF823	HSZFP36	zinc finger protein 823	protein-coding	10.26	10.608	20.961	17.2379
NB4_peak_16141	chr7	5558901	5559153	+	Intergenic	Intergenic	-28426	NM_001101	60	Hs.520640	NM_001101	ENSG00000075624	ACTB	BRWS1|PS1TP5BP1	actin beta	protein-coding	3.39	3.92254	5.10509	2.21183
NB4_peak_16071	chr7	1736409	1736760	+	intron (NM_001128636, intron 2 of 2)	intron (NM_001128636, intron 2 of 2)	5726	NR_120508	101927125	Hs.633957	NR_120508	ENSG00000236081	ELFN1-AS1	MYCLo-2	ELFN1 antisense RNA 1	ncRNA	6.23	6.02841	8.67112	5.50688
NB4_peak_2610	chr11	537104	537906	+	promoter-TSS (NM_198075)	promoter-TSS (NM_198075)	-22	NM_198075	115399	Hs.567655	NM_198075	ENSG00000161328	LRRC56	CILD39	leucine rich repeat containing 56	protein-coding	14.91	13.9601	24.9816	21.1305
NB4_peak_7613	chr17	19377643	19378863	+	promoter-TSS (NM_002749)	promoter-TSS (NM_002749)	-245	NM_002749	5598	Hs.150136	NM_002749	ENSG00000166484	MAPK7	BMK1|ERK4|ERK5|PRKM7	mitogen-activated protein kinase 7	protein-coding	42.85	21.9248	53.2055	48.6181
NB4_peak_12163	chr2	240589472	240589740	+	intron (NM_023085, intron 2 of 9)	intron (NM_023085, intron 2 of 9)	2872	NM_023085	11132	Hs.728234	NM_021251	ENSG00000142330	CAPN10	CANP10|NIDDM1	calpain 10	protein-coding	4.1	3.98708	4.94438	2.0707
NB4_peak_6733	chr16	57816273	57816663	+	3' UTR (NM_001278081, exon 4 of 4)	3' UTR (NM_001278081, exon 4 of 4)	5831	NM_001278081	388282	Hs.434720	NM_001278081		LOC388282	-	uncharacterized LOC388282	protein-coding	5.29	5.82143	9.46855	6.26315
NB4_peak_541	chr1	25099348	25099720	+	Intergenic	Intergenic	76031	NR_039623	100616365		NR_039623	ENSG00000264371	MIR4425	-	microRNA 4425	ncRNA	4.5	5.09076	7.59266	4.51396
NB4_peak_1140	chr1	113904851	113905406	+	promoter-TSS (NM_001308312)	promoter-TSS (NM_001308312)	-100	NM_001253853	10717	Hs.515048	NM_006594	ENSG00000134262	AP4B1	BETA-4|CPSQ5|SPG47	adaptor related protein complex 4 subunit beta 1	protein-coding	25.57	8.8559	19.6141	15.9514
NB4_peak_16906	chr8	124751744	124752244	+	Intergenic	Intergenic	-23487	NM_014751	9788	Hs.336994	NM_014751	ENSG00000170873	MTSS1	MIM|MIMA|MIMB	MTSS I-BAR domain containing 1	protein-coding	3.31	4.06501	6.25074	3.24712
NB4_peak_11124	chr19	49443328	49444050	+	Intergenic	CpG	-2162	NM_020309	57030	Hs.375616	NM_020309	ENSG00000104888	SLC17A7	BNPI|VGLUT1	solute carrier family 17 member 7	protein-coding	6.87	7.15036	10.7404	7.45408
NB4_peak_18056	chrX	71118475	71118756	+	promoter-TSS (NM_005120)	promoter-TSS (NM_005120)	19	NM_005120	9968	Hs.409226	NM_005120	ENSG00000184634	MED12	ARC240|CAGH45|FGS1|HOPA|MED12S|OHDOX|OKS|OPA1|TNRC11|TRAP230	mediator complex subunit 12	protein-coding	3.47	4.21372	6.25074	3.24712
NB4_peak_7244	chr17	1467807	1468612	-	intron (NM_001080779, intron 27 of 31)	intron (NM_001080779, intron 27 of 31)	-11977	NM_016823	1398	Hs.461896	NM_005206	ENSG00000167193	CRK	CRKII|p38	CRK proto-oncogene, adaptor protein	protein-coding	16.02	16.0357	35.1855	31.0353
NB4_peak_7647	chr17	27529312	27529735	+	intron (NM_014238, intron 2 of 20)	L1ME4a|LINE|L1	57559	NM_014238	8844	Hs.133534	NM_014238	ENSG00000141068	KSR1	KSR|RSU2	kinase suppressor of ras 1	protein-coding	16.97	14.9718	26.5156	22.6126
NB4_peak_8671	chr17	80833077	80833359	+	intron (NM_020761, intron 9 of 33)	intron (NM_020761, intron 9 of 33)	-27586	NR_110852	101928855	Hs.670692	NR_110852	ENSG00000262833	LOC101928855	-	uncharacterized LOC101928855	ncRNA	4.66	4.7132	5.64624	2.70595
NB4_peak_7298	chr17	2401003	2402208	-	promoter-TSS (NM_020310)	promoter-TSS (NM_020310)	-545	NM_020310	4335	Hs.626579	NM_020310	ENSG00000070444	MNT	MAD6|MXD6|ROX|bHLHd3	MAX network transcriptional repressor	protein-coding	18.39	6.46221	12.1886	8.84259
NB4_peak_5849	chr15	74983701	74984429	+	Intergenic	L2|LINE|L2	-11498	NR_033660	192683	Hs.374180	NM_138967	ENSG00000198794	SCAMP5	-	secretory carrier membrane protein 5	protein-coding	27.7	27.0399	63.4545	58.646
NB4_peak_7504	chr17	10019840	10020279	-	intron (NM_201433, intron 1 of 13)	intron (NM_201433, intron 1 of 13)	6226	NM_001130831	8522	Hs.462214	NM_003644	ENSG00000007237	GAS7	-	growth arrest specific 7	protein-coding	4.81	5.47771	8.16291	5.02574
NB4_peak_1052	chr1	67684955	67685371	+	promoter-TSS (NM_001199742)	promoter-TSS (NM_001199742)	-38	NM_001924	1647	Hs.80409	NM_001924	ENSG00000116717	GADD45A	DDIT1|GADD45	growth arrest and DNA damage inducible alpha	protein-coding	14.05	5.78709	9.70412	6.49752
NB4_peak_1422	chr1	158285808	158286170	+	Intergenic	Intergenic	-3934	NM_001765	911	Hs.132448	NM_001765	ENSG00000158481	CD1C	BDCA1|CD1|CD1A|R7	CD1c molecule	protein-coding	11.44	4.14744	5.86499	2.91218
NB4_peak_3348	chr11	66694742	66695160	-	intron (NM_006946, intron 20 of 36)	LTR41C|LTR|ERVL	-17064	NM_001286135	83759	Hs.618713	NM_031492	ENSG00000173914	RBM4B	RBM30|RBM4L|ZCCHC15|ZCCHC21B|ZCRB3B	RNA binding motif protein 4B	protein-coding	5.92	5.76537	7.12547	4.05814
NB4_peak_5969	chr15	89575256	89575619	+	promoter-TSS (NM_152259)	promoter-TSS (NM_152259)	-32	NM_152259	90381	Hs.441708	NM_152259	ENSG00000140534	TICRR	C15orf42|SLD3|Treslin	TOPBP1 interacting checkpoint and replication regulator	protein-coding	13.34	7.16812	11.3449	8.04127
NB4_peak_11766	chr2	85561368	85561719	-	promoter-TSS (NM_000821)	promoter-TSS (NM_000821)	-50	NM_001311312	2677	Hs.77719	NM_000821	ENSG00000115486	GGCX	VKCFD1	gamma-glutamyl carboxylase	protein-coding	5.37	5.30505	7.12547	4.05814
NB4_peak_5983	chr15	90031310	90031825	+	intron (NM_198526, intron 1 of 4)	MIR3|SINE|MIR	24812	NR_036135	100422841		NR_036135	ENSG00000265871	MIR3174	-	microRNA 3174	ncRNA	5.6	6.22123	10.154	6.92128
NB4_peak_6212	chr16	2474858	2475269	+	promoter-TSS (NM_001199107)	promoter-TSS (NM_001199107)	-64	NM_001199107	57465	Hs.353087	NM_020705	ENSG00000162065	TBC1D24	DFNA65|DFNB86|DOORS|EIEE16|FIME|TLDC6	TBC1 domain family member 24	protein-coding	7.58	4.28781	4.98931	2.10311
NB4_peak_15295	chr6	2763466	2763806	-	intron (NM_001347872, intron 1 of 12)	LTR12C|LTR|ERV1	-1757	NM_130395	56897	Hs.236828	NM_020135	ENSG00000124535	WRNIP1	WHIP|bA420G6.2	WRN helicase interacting protein 1	protein-coding	4.34	4.45016	5.64624	2.70595
NB4_peak_15359	chr6	10722854	10723253	+	promoter-TSS (NM_016462).2	promoter-TSS (NM_016462).2	-17	NM_016462	51522	Hs.519557	NM_016462	ENSG00000111843	TMEM14C	C6orf53|HSPC194|MSTP073|NET26|bA421M1.6	transmembrane protein 14C	protein-coding	9.39	5.1953	6.95302	3.91192
NB4_peak_5349	chr14	106830637	106831052	+	Intergenic	Intergenic	20155	NR_049827	100847062		NR_049827	ENSG00000265929	MIR5195	-	microRNA 5195	ncRNA	4.26	4.95724	8.16291	5.02574
NB4_peak_15519	chr6	30066727	30067403	+	promoter-TSS (NM_021959).8	promoter-TSS (NM_021959).8	-133	NM_021959	6992	Hs.82887	NM_021959	ENSG00000204619	PPP1R11	CFAP255|HCG-V|HCGV|IPP3|TCTE5|TCTEX5	protein phosphatase 1 regulatory inhibitor subunit 11	protein-coding	28.17	9.72394	23.0554	19.2719
NB4_peak_13734	chr3	12193469	12193919	+	Intergenic	Intergenic	-34782	NM_003256	7079	Hs.591665	NM_003256	ENSG00000157150	TIMP4	TIMP-4	TIMP metallopeptidase inhibitor 4	protein-coding	4.89	5.55206	8.16291	5.02574
NB4_peak_14348	chr3	196196618	196196918	-	TTS (NR_135617)	TTS (NR_135617)	14632	NR_135617	131540	Hs.111591	NM_001039617	ENSG00000163958	ZDHHC19	DHHC19	zinc finger DHHC-type containing 19	protein-coding	6.71	6.21578	8.132	5.02351
NB4_peak_11125	chr19	49451671	49452114	-	promoter-TSS (NM_017916)	promoter-TSS (NM_017916)	-78	NM_017916	55011	Hs.5245	NM_017916	ENSG00000104872	PIH1D1	NOP17|Pih1	PIH1 domain containing 1	protein-coding	19.02	14.2985	26.5103	22.6126
NB4_peak_6723	chr16	57667452	57667798	+	promoter-TSS (NM_170776)	promoter-TSS (NM_170776)	-681	NM_001308360	222487	Hs.383403	NM_170776	ENSG00000182885	ADGRG3	GPR97|PB99|PGR26	adhesion G protein-coupled receptor G3	protein-coding	4.5	4.82282	6.39912	3.39261
NB4_peak_11277	chr19	51570952	51571355	+	promoter-TSS (NR_136208)	promoter-TSS (NR_136208)	-130	NR_136208	7728	Hs.119014	NM_007147	ENSG00000105497	ZNF175	OTK18	zinc finger protein 175	protein-coding	5.05	5.70077	10.154	6.92128
NB4_peak_2447	chr10	113961588	113961922	+	Intergenic	Intergenic	-82111	NM_000684	153	Hs.99913	NM_000684	ENSG00000043591	ADRB1	ADRB1R|B1AR|BETA1AR|RHR	adrenoceptor beta 1	protein-coding	7.1	5.78724	7.94311	4.84849
NB4_peak_16546	chr7	105012443	105013264	-	non-coding (NR_024586, exon 1 of 1)	non-coding (NR_024586, exon 1 of 1)	1288	NR_024586	100216545	Hs.631150	NR_024586		KMT2E-AS1	-	KMT2E antisense RNA 1	ncRNA	23.99	8.32981	17.4005	13.8177
NB4_peak_18018	chrX	49186207	49186682	-	promoter-TSS (NM_006150)	promoter-TSS (NM_006150)	-71	NM_006150	4007	Hs.732712	NM_006150	ENSG00000012211	PRICKLE3	LMO6|Pk3	prickle planar cell polarity protein 3	protein-coding	6.71	7.26217	12.2119	8.84694
NB4_peak_12407	chr20	32574556	32574895	-	intron (NM_001256798, intron 1 of 10)	intron (NM_001256798, intron 1 of 10)	10608	NM_001256798	140688	Hs.516978	NM_080616	ENSG00000197183	NOL4L	C20orf112|C20orf113	nucleolar protein 4 like	protein-coding	3.39	4.06782	5.79561	2.84558
NB4_peak_11219	chr19	50608039	50608413	+	Intergenic	CpG	3263	NR_004384	100126781	Hs.707968	NR_004384		SNAR-F	-	small NF90 (ILF3) associated RNA F	snRNA	4.66	5.329	8.16291	5.02574
NB4_peak_2324	chr10	97640420	97640760	+	promoter-TSS (NM_018425)	promoter-TSS (NM_018425)	-96	NM_018425	55361	Hs.25300	NM_018425	ENSG00000155252	PI4K2A	PI4KII|PIK42A	phosphatidylinositol 4-kinase type 2 alpha	protein-coding	12.86	6.93138	10.1966	6.94954
NB4_peak_1689	chr1	223992417	223992812	+	promoter-TSS (NR_132119)	promoter-TSS (NR_132119)	30	NR_132119	441124	Hs.520589	NR_132119		GTF2IP20	-	general transcription factor IIi pseudogene 20	pseudo	6.47	7.03911	12.2119	8.84694
NB4_peak_12715	chr20	57389112	57389552	-	intron (NR_149006, intron 1 of 1)	CpG	-2064	NM_001291780	55544	Hs.236361	NM_017495	ENSG00000132819	RBM38	HSRNASEB|RNPC1|SEB4B|SEB4D|dJ800J21.2	RNA binding motif protein 38	protein-coding	7.89	7.40938	10.2744	7.00461
NB4_peak_8257	chr17	57084979	57085299	+	promoter-TSS (NM_001370425)	promoter-TSS (NM_001370425)	-107	NM_003488	8165	Hs.463506	NM_003488	ENSG00000121057	AKAP1	AKAP|AKAP121|AKAP149|AKAP84|D-AKAP1|PPP1R43|PRKA1|SAKAP84|TDRD17	A-kinase anchoring protein 1	protein-coding	17.6	7.74896	13.7509	10.3204
NB4_peak_5590	chr15	63896590	63897178	+	Intergenic	Intergenic	-25865	NR_029944	494334		NR_029944	ENSG00000199156	MIR422A	MIRN422A	microRNA 422a	ncRNA	27.15	17.5912	35.9474	31.772
NB4_peak_6037	chr15	101242662	101243004	-	intron (NM_014918, intron 1 of 2)	intron (NM_014918, intron 1 of 2)	9215	NM_014918	22856	Hs.110488	NM_014918	ENSG00000131873	CHSY1	CHSY|CSS1|ChSy-1|TPBS	chondroitin sulfate synthase 1	protein-coding	5.21	5.17353	7.12547	4.05814
NB4_peak_8868	chr17	82458041	82459079	+	promoter-TSS (NM_001083608)	promoter-TSS (NM_001083608)	-104	NM_031968	26502	Hs.256526	NM_012336	ENSG00000141562	NARF	IOP2	nuclear prelamin A recognition factor	protein-coding	37.56	27.5446	60.0095	55.2773
NB4_peak_1281	chr1	153544985	153545396	-	promoter-TSS (NR_125947)	promoter-TSS (NR_125947)	-552	NR_125947	101928034	Hs.711397	NR_125947		LOC101928034	-	uncharacterized LOC101928034	ncRNA	13.18	7.0892	11.3449	8.04127
NB4_peak_1845	chr1	234961903	234962408	+	intron (NR_125945, intron 1 of 3)	intron (NR_125945, intron 1 of 3)	1844	NR_125945	101927851	Hs.520684	NR_125945	ENSG00000238005	LOC101927851	-	uncharacterized LOC101927851	ncRNA	7.73	7.27786	10.2744	7.00461
NB4_peak_6023	chr15	93298934	93299267	+	Intergenic	Intergenic	93034	NM_001365393	105370980		NM_001365393		LOC105370980	-	putative uncharacterized protein UNQ9370/PRO34162	protein-coding	4.5	4.9982	7.11533	4.05814
NB4_peak_4832	chr13	99498496	99498799	-	intron (NR_110731, intron 1 of 4)	CpG	659	NR_110731	102725509	Hs.648968	NR_110731		LINC01232	TCONS_00021520	long intergenic non-protein coding RNA 1232	ncRNA	6	6.03221	7.69209	4.61098
NB4_peak_16096	chr7	2403129	2403695	+	promoter-TSS (NM_018641)	promoter-TSS (NM_018641)	-199	NM_001243794	55501	Hs.288853	NM_018641	ENSG00000136213	CHST12	C4S-2|C4ST-2|C4ST2	carbohydrate sulfotransferase 12	protein-coding	21.23	18.5229	36.5112	32.3238
NB4_peak_1956	chr10	12068496	12069125	+	promoter-TSS (NM_018706)	promoter-TSS (NM_018706)	-144	NM_018706	55526	Hs.104980	NM_018706	ENSG00000181192	DHTKD1	AMOXAD|CMT2Q	dehydrogenase E1 and transketolase domain containing 1	protein-coding	13.02	13.2104	27.9376	23.9962
NB4_peak_375	chr1	16727266	16727606	+	Intergenic	Intergenic	-7279	NR_026567	284729	Hs.548239	NR_026567	ENSG00000268869	ESPNP	dJ1182A14.1	espin pseudogene	pseudo	11.21	7.62849	11.5827	8.26695
NB4_peak_17390	chr9	127608148	127608455	+	Intergenic	Intergenic	-3976	NM_003165	6812	Hs.288229	NM_003165	ENSG00000136854	STXBP1	MUNC18-1|NSEC1|P67|RBSEC1|UNC18	syntaxin binding protein 1	protein-coding	4.58	4.64744	5.64624	2.70595
NB4_peak_11883	chr2	119366688	119367190	+	promoter-TSS (NM_001178043)	promoter-TSS (NM_001178043)	15	NM_001178042	1622	Hs.78888	NM_020548	ENSG00000155368	DBI	ACBD1|ACBP|CCK-RP|EP	diazepam binding inhibitor, acyl-CoA binding protein	protein-coding	6.79	6.48874	8.67112	5.50688
NB4_peak_15121	chr5	172113028	172113445	-	intron (NM_005990, intron 4 of 18)	L1ME4a|LINE|L1	74988	NM_005990	6793	Hs.744005	NM_005990	ENSG00000072786	STK10	LOK|PRO2729	serine/threonine kinase 10	protein-coding	7.58	8.08004	14.3277	10.8673
NB4_peak_14815	chr5	32312873	32313287	-	promoter-TSS (NM_001040446)	promoter-TSS (NM_001040446)	-141	NM_001040446	54545	Hs.481836	NM_019061	ENSG00000150712	MTMR12	3-PAP|PIP3AP	myotubularin related protein 12	protein-coding	16.49	8.74637	14.9606	11.4837
NB4_peak_1974	chr10	17228232	17228790	-	5' UTR (NM_003380, exon 1 of 10)	5' UTR (NM_003380, exon 1 of 10)	270	NM_003380	7431	Hs.455493	NM_003380	ENSG00000026025	VIM	-	vimentin	protein-coding	13.97	7.48377	11.3449	8.04127
NB4_peak_5052	chr14	55271170	55271647	+	promoter-TSS (NM_017943)	promoter-TSS (NM_017943)	-13	NM_017943	55030	Hs.525348	NM_017943	ENSG00000178974	FBXO34	CGI-301|Fbx34	F-box protein 34	protein-coding	6.16	6.50471	10.7404	7.45408
NB4_peak_5840	chr15	74842772	74843619	-	promoter-TSS (NR_104308)	promoter-TSS (NR_104308)	-39	NR_104307	25989	Hs.513034	NM_001099436	ENSG00000140474	ULK3	-	unc-51 like kinase 3	protein-coding	32.04	27.5321	60.089	55.3515
NB4_peak_11406	chr19	58278523	58279094	+	promoter-TSS (NR_144447)	promoter-TSS (NR_144447)	-147	NM_021089	7554	Hs.590941	NM_021089	ENSG00000278129	ZNF8	HF.18|Zfp128	zinc finger protein 8	protein-coding	18.94	16.6159	30.448	26.4242
NB4_peak_17467	chr9	129141553	129141830	+	intron (NM_178001, intron 9 of 10)	intron (NM_178001, intron 9 of 10)	30003	NM_001193397	5524	Hs.400740	NM_021131	ENSG00000119383	PTPA	PP2A|PPP2R4|PR53	protein phosphatase 2 phosphatase activator	protein-coding	4.34	4.45016	5.64624	2.70595
NB4_peak_225	chr1	9910102	9910863	-	promoter-TSS (NM_001012329)	promoter-TSS (NM_001012329)	-213	NM_001012329	56998	Hs.463759	NM_020248	ENSG00000178585	CTNNBIP1	ICAT	catenin beta interacting protein 1	protein-coding	40.96	38.1415	90.5668	85.1959
NB4_peak_12825	chr20	63567146	63569210	-	promoter-TSS (NM_033405)	promoter-TSS (NM_033405)	-424	NM_033405	85441	Hs.517180	NM_033405	ENSG00000130589	HELZ2	PDIP-1|PRIC285	helicase with zinc finger 2	protein-coding	9.55	9.41824	15.8153	12.3014
NB4_peak_13276	chr22	29799280	29799631	-	intron (NM_001369943, intron 13 of 17)	intron (NM_001369943, intron 13 of 17)	32086	NM_013387	29796	Hs.284292	NM_013387	ENSG00000184076	UQCR10	HSPC051|HSPC119|HSPC151|QCR9|UCCR7.2|UCRC	ubiquinol-cytochrome c reductase, complex III subunit X	protein-coding	4.81	4.84472	5.64624	2.70595
NB4_peak_17646	chr9	134371663	134372213	+	intron (NM_002957, intron 1 of 9)	intron (NM_002957, intron 1 of 9)	-7357	NM_001291920	6256	Hs.590886	NM_002957	ENSG00000186350	RXRA	NR2B1	retinoid X receptor alpha	protein-coding	13.89	10.6347	16.6736	13.1153
NB4_peak_17275	chr9	95316950	95317582	-	promoter-TSS (NM_001243743)	promoter-TSS (NM_001243743)	-12	NM_001243743	2176	Hs.494529	NM_000136	ENSG00000158169	FANCC	FA3|FAC|FACC	FA complementation group C	protein-coding	8.6	8.00123	11.9286	8.59506
NB4_peak_9505	chr19	3435010	3435547	+	intron (NM_001245002, intron 6 of 10)	CpG-13286	45247	NM_001136503	284422	Hs.130714	NM_001136503	ENSG00000095932	SMIM24	C19orf77|HSPC323|MARDI	small integral membrane protein 24	protein-coding	11.05	10.0398	17.1481	13.571
NB4_peak_5928	chr15	78719818	78720242	+	Intergenic	L1PA3|LINE|L1	-32007	NR_036495	646938	Hs.449783	NR_036495	ENSG00000238166	LOC646938	-	TBC1 domain family member 2B pseudogene	pseudo	4.97	4.97625	5.64624	2.70595
NB4_peak_9563	chr19	4186310	4186777	+	intron (NM_133475, intron 2 of 21)	intron (NM_133475, intron 2 of 21)	3189	NM_133475	170961	Hs.197872	NM_133475	ENSG00000089847	ANKRD24	-	ankyrin repeat domain 24	protein-coding	3.24	3.99066	6.25074	3.24712
NB4_peak_15256	chr5	180494104	180494539	+	promoter-TSS (NM_001370472)	promoter-TSS (NM_001370472)	-58	NR_163438	57472	Hs.608380	NM_015455	ENSG00000113300	CNOT6	CCR4|Ccr4a	CCR4-NOT transcription complex subunit 6	protein-coding	8.21	7.67243	11.9286	8.59506
NB4_peak_2438	chr10	110425923	110426155	+	Intergenic	MIR|SINE|MIR	-71868	NM_004419	1847	Hs.2128	NM_004419	ENSG00000138166	DUSP5	DUSP|HVH3	dual specificity phosphatase 5	protein-coding	8.13	4.564	5.94877	2.98231
NB4_peak_3658	chr11	119334192	119334601	+	promoter-TSS (NM_032015)	promoter-TSS (NM_032015)	-131	NM_032015	79102	Hs.524084	NM_032015	ENSG00000173456	RNF26	-	ring finger protein 26	protein-coding	4.58	4.8077	6.11638	3.14777
NB4_peak_7334	chr17	4142834	4143308	-	promoter-TSS (NM_015113)	promoter-TSS (NM_015113)	-41	NM_015113	23140	Hs.277624	NM_015113	ENSG00000074755	ZZEF1	ZZZ4	zinc finger ZZ-type and EF-hand domain containing 1	protein-coding	9.79	7.70369	10.6968	7.41369
NB4_peak_6077	chr16	397220	397553	+	promoter-TSS (NM_001286440)	promoter-TSS (NM_001286440)	187	NM_001286435	4833	Hs.9235	NM_005009	ENSG00000103202	NME4	NDPK-D|NM23H4|nm23-H4	NME/NM23 nucleoside diphosphate kinase 4	protein-coding	3.47	4.14088	5.79561	2.84558
NB4_peak_9587	chr19	4610089	4610512	+	Intergenic	Intergenic	-29216	NM_152362	126282	Hs.465643	NM_152362	ENSG00000185361	TNFAIP8L1	TIPE1	TNF alpha induced protein 8 like 1	protein-coding	5.05	5.70077	10.154	6.92128
NB4_peak_17000	chr8	143290582	143291679	+	promoter-TSS (NM_030895)	promoter-TSS (NM_030895)	-287	NM_030895	79943	Hs.512740	NM_030895	ENSG00000185730	ZNF696	-	zinc finger protein 696	protein-coding	12.94	13.136	25.579	21.7108
NB4_peak_1790	chr1	229558530	229559289	-	promoter-TSS (NM_012089)	promoter-TSS (NM_012089)	-202	NM_012089	23456	Hs.17614	NM_012089	ENSG00000135776	ABCB10	EST20237|M-ABC2|MTABC2	ATP binding cassette subfamily B member 10	protein-coding	29.51	10.1711	24.2325	20.406
NB4_peak_5020	chr14	35403809	35405035	-	exon (NM_020529, exon 1 of 6)	exon (NM_020529, exon 1 of 6)	332	NM_020529	4792	Hs.81328	NM_020529	ENSG00000100906	NFKBIA	EDAID2|IKBA|MAD-3|NFKBI	NFKB inhibitor alpha	protein-coding	18.86	6.62004	12.1886	8.84259
NB4_peak_9522	chr19	3604886	3605347	-	intron (NM_001060, intron 1 of 2)	intron (NM_001060, intron 1 of 2)	1717	NM_001060	6915	Hs.442530	NM_001060	ENSG00000006638	TBXA2R	BDPLT13|TXA2-R	thromboxane A2 receptor	protein-coding	4.42	4.7536	6.39912	3.39261
NB4_peak_5143	chr14	75301827	75302131	+	Intergenic	L2a|LINE|L2	7575	NR_038421	731223	Hs.534624	NR_038421		LINC01220	-	long intergenic non-protein coding RNA 1220	ncRNA	6	5.83113	7.12547	4.05814
NB4_peak_13540	chr22	44309291	44309510	-	intron (NM_001099294, intron 1 of 4)	intron (NM_001099294, intron 1 of 4)	3551	NM_001099294	85352	Hs.6829	NM_001099294	ENSG00000138944	SHISAL1	KIAA1644	shisa like 1	protein-coding	3.08	3.77555	5.79561	2.84558
NB4_peak_12615	chr20	49046025	49047085	-	promoter-TSS (NR_110624)	promoter-TSS (NR_110624)	243	NM_001316	1434	Hs.90073	NM_001316	ENSG00000124207	CSE1L	CAS|CSE1|XPO2	chromosome segregation 1 like	protein-coding	13.73	7.3654	11.3449	8.04127
NB4_peak_1508	chr1	181087406	181087722	+	Intergenic	MIR1_Amn|SINE|MIR	-1136	NM_016545	51278	Hs.15725	NM_016545	ENSG00000162783	IER5	SBBI48	immediate early response 5	protein-coding	3.16	3.91631	6.25074	3.24712
NB4_peak_732	chr1	30779537	30779927	+	Intergenic	Intergenic	-21958	NM_006762	7805	Hs.371021	NM_006762	ENSG00000162511	LAPTM5	CLAST6	lysosomal protein transmembrane 5	protein-coding	3.39	4.13936	6.25074	3.24712
NB4_peak_11624	chr2	64653720	64654467	-	promoter-TSS (NM_014755)	promoter-TSS (NM_014755)	-180	NM_014755	9792	Hs.591569	NM_014755	ENSG00000179833	SERTAD2	Sei-2|TRIP-Br2|TRIPBR2	SERTA domain containing 2	protein-coding	14.6	7.79942	12.5229	9.14551
NB4_peak_10302	chr19	16550188	16550527	-	3' UTR (NM_024881, exon 6 of 6)	3' UTR (NM_024881, exon 6 of 6)	-7920	NM_006387	10523	Hs.740364	NM_006387	ENSG00000085872	CHERP	DAN16|SCAF6|SRA1	calcium homeostasis endoplasmic reticulum protein	protein-coding	3.08	3.84196	6.25074	3.24712
NB4_peak_4207	chr12	57744640	57745174	+	promoter-TSS (NM_005981)	promoter-TSS (NM_005981)	-132	NM_001330168	6302	Hs.632708	NM_005981	ENSG00000135452	TSPAN31	SAS	tetraspanin 31	protein-coding	8.13	8.15	13.894	10.4607
NB4_peak_8098	chr17	44511852	44512188	+	Intergenic	LTR9B|LTR|ERV1	-8614	NM_001304939	23131	Hs.463129	NM_001002909	ENSG00000186566	GPATCH8	GPATC8|KIAA0553	G-patch domain containing 8	protein-coding	3.16	3.91631	6.25074	3.24712
NB4_peak_12028	chr2	217086127	217086502	+	Intergenic	Intergenic	-196419	NR_133642	105373877		NR_133642		DIRC3-AS1	-	DIRC3 antisense RNA 1	ncRNA	4.81	4.84472	5.64624	2.70595
NB4_peak_17164	chr9	35814861	35815617	-	promoter-TSS (NM_032593)	promoter-TSS (NM_032593)	-197	NM_032593	84681	Hs.70573	NM_032593	ENSG00000137133	HINT2	HIT-17	histidine triad nucleotide binding protein 2	protein-coding	13.18	7.0892	11.3449	8.04127
NB4_peak_5957	chr15	89087883	89088511	+	promoter-TSS (NM_152924)	promoter-TSS (NM_152924)	-259	NM_152924	11057	Hs.122337	NM_007011	ENSG00000140526	ABHD2	HS1-2|LABH2|PHPS1-2	abhydrolase domain containing 2	protein-coding	36.54	12.5122	32.8458	28.7494
NB4_peak_4687	chr13	22009487	22009904	+	Intergenic	MLT1A|LTR|ERVL-MaLR	-131535	NR_047040	100874182	Hs.148951	NR_047040	ENSG00000226722	LINC00424	-	long intergenic non-protein coding RNA 424	ncRNA	9.31	5.15584	6.95302	3.91192
NB4_peak_4016	chr12	49741906	49742337	+	5' UTR (NM_001098576, exon 1 of 10)	5' UTR (NM_001098576, exon 1 of 10)	312	NM_001098576	7009	Hs.743965	NM_003217	ENSG00000139644	TMBIM6	BAXI1|BI-1|TEGT	transmembrane BAX inhibitor motif containing 6	protein-coding	15.62	7.55668	12.5432	9.16514
NB4_peak_857	chr1	38009251	38009725	+	Intergenic	Intergenic	-3246	NM_016037	51118	Hs.472038	NM_016037	ENSG00000183520	UTP11	CGI-94|CGI94|UTP11L	UTP11 small subunit processome component	protein-coding	9	8.19347	11.5639	8.25133
NB4_peak_12928	chr21	33300955	33301787	+	Intergenic	Intergenic	-23599	NM_000629	3454	Hs.529400	NM_000629	ENSG00000142166	IFNAR1	AVP|IFN-alpha-REC|IFNAR|IFNBR|IFRC	interferon alpha and beta receptor subunit 1	protein-coding	9.71	10.0876	18.7071	15.075
NB4_peak_9508	chr19	3478875	3479855	-	intron (NM_001136503, intron 1 of 3)	intron (NM_001136503, intron 1 of 3)	1160	NM_001136503	284422	Hs.130714	NM_001136503	ENSG00000095932	SMIM24	C19orf77|HSPC323|MARDI	small integral membrane protein 24	protein-coding	4.18	4.88289	8.16291	5.02574
NB4_peak_4858	chr13	110726833	110727100	+	Intergenic	Intergenic	11529	NM_001267728	3621	Hs.46700	NM_005537	ENSG00000153487	ING1	p24ING1c|p33|p33ING1|p33ING1b|p47|p47ING1a	inhibitor of growth family member 1	protein-coding	4.42	5.10595	8.16291	5.02574
NB4_peak_2855	chr11	46345217	46345588	+	5' UTR (NM_201533, exon 1 of 31)	5' UTR (NM_201533, exon 1 of 31)	135	NM_201533	8525	Hs.502461	NM_003646	ENSG00000149091	DGKZ	DAGK5|DAGK6|DGK-ZETA|hDGKzeta	diacylglycerol kinase zeta	protein-coding	4.89	5.35689	7.11533	4.05814
NB4_peak_13506	chr22	42614309	42616691	-	promoter-TSS (NM_032311)	promoter-TSS (NM_032311)	255	NR_029422	267010	Hs.574857	NR_029422	ENSG00000276027	RNU12	RNU12-1|RNU12L|RNU12P|dJ222E13.7	RNA, U12 small nuclear	snRNA	34.88	8.96984	24.5802	20.7469
NB4_peak_8305	chr17	58518548	58518934	+	promoter-TSS (NM_004687)	promoter-TSS (NM_004687)	-861	NM_004687	9110	Hs.514373	NM_004687	ENSG00000108389	MTMR4	FYVE-DSP2|ZFYVE11	myotubularin related protein 4	protein-coding	5.05	4.80191	6.46405	3.45707
NB4_peak_12376	chr20	31604993	31605301	+	promoter-TSS (NM_181353)	promoter-TSS (NM_181353)	-142	NM_181353	3397	Hs.504609	NM_002165	ENSG00000125968	ID1	ID|bHLHb24	inhibitor of DNA binding 1, HLH protein	protein-coding	6.55	6.29146	8.67112	5.50688
NB4_peak_6130	chr16	1408094	1408687	-	intron (NR_160278, intron 2 of 15)	CpG	6314	NR_160278	64718	Hs.643536	NM_001037125	ENSG00000059145	UNKL	C16orf28|ZC3H5L|ZC3HDC5L	unk like zinc finger	protein-coding	11.68	10.5659	17.1481	13.571
NB4_peak_2122	chr10	70382429	70382922	-	promoter-TSS (NM_001278214)	promoter-TSS (NM_001278214)	-25	NM_001278214	55222	Hs.7778	NM_018205	ENSG00000172731	LRRC20	-	leucine rich repeat containing 20	protein-coding	7.42	7.38402	11.4905	8.17916
NB4_peak_12744	chr20	58650915	58651577	+	promoter-TSS (NM_001134773)	promoter-TSS (NM_001134773)	-7	NR_037943	8675	Hs.307913	NM_003763	ENSG00000124222	STX16	SYN16	syntaxin 16	protein-coding	7.02	7.55958	14.3277	10.8673
NB4_peak_14520	chr4	6695824	6696525	+	intron (NM_005980, intron 1 of 1)	intron (NM_005980, intron 1 of 1)	2296	NM_005980	6286	Hs.2962	NM_005980	ENSG00000163993	S100P	MIG9	S100 calcium binding protein P	protein-coding	6	6.47904	9.46855	6.26315
NB4_peak_7461	chr17	8154190	8154544	+	Intergenic	Intergenic	-1963	NM_002616	5187	Hs.445534	NM_002616	ENSG00000179094	PER1	PER|RIGUI|hPER	period circadian regulator 1	protein-coding	5.21	5.54307	8.42687	5.28207
NB4_peak_13222	chr22	24011096	24011509	+	promoter-TSS (NM_001199281)	promoter-TSS (NM_001199281)	-2	NM_012295	23523	Hs.517478	NM_012295	ENSG00000099991	CABIN1	CAIN|KB-318B8.7|PPP3IN	calcineurin binding protein 1	protein-coding	7.1	7.36558	12.6441	9.26093
NB4_peak_8038	chr17	43456695	43457282	+	Intergenic	Intergenic	12182	NR_031751	100313779		NR_031751	ENSG00000284344	MIR2117	-	microRNA 2117	ncRNA	17.44	17.3741	37.6531	33.433
NB4_peak_11652	chr2	68157581	68158176	+	promoter-TSS (NM_001329917)	promoter-TSS (NM_001329917)	-10	NM_001329917	56902	Hs.262858	NM_020143	ENSG00000115946	PNO1	KHRBP1|RRP20	partner of NOB1 homolog	protein-coding	11.52	6.26062	9.08008	5.89468
NB4_peak_4474	chr12	120725608	120726212	+	promoter-TSS (NM_001302554)	promoter-TSS (NM_001302554)	84	NM_001302554	35	Hs.507076	NM_000017	ENSG00000122971	ACADS	ACAD3|SCAD	acyl-CoA dehydrogenase short chain	protein-coding	11.05	11.3515	23.2526	19.4476
NB4_peak_1269	chr1	151654228	151654623	+	intron (NM_030918, intron 2 of 11)	L1MB7|LINE|L1	42375	NM_030918	81609	Hs.192326	NM_030918	ENSG00000143376	SNX27	MRT1|MY014	sorting nexin 27	protein-coding	3.55	4.28807	6.25074	3.24712
NB4_peak_15269	chr5	181184064	181184454	+	Intergenic	Intergenic	7649	NR_108031	102577426	Hs.277359	NR_108031	ENSG00000248473	LINC01962	-	long intergenic non-protein coding RNA 1962	ncRNA	11.52	10.4344	17.1481	13.571
NB4_peak_11172	chr19	49844200	49844590	-	non-coding (NR_040037, exon 3 of 4)	non-coding (NR_040037, exon 3 of 4)	-6310	NM_001364745	53635	Hs.587979	NM_017432	ENSG00000104960	PTOV1	ACID2|PTOV-1	PTOV1 extended AT-hook containing adaptor protein	protein-coding	6.31	6.09417	8.67112	5.50688
NB4_peak_15608	chr6	31806593	31807183	-	promoter-TSS (NM_021177)	promoter-TSS (NM_021177)	78	NM_021177	57819	Hs.103106	NM_021177	ENSG00000204392	LSM2	C6orf28|G7B|YBL026W|snRNP	LSM2 homolog, U6 small nuclear RNA and mRNA degradation associated	protein-coding	15.39	15.4409	32.7426	28.6597
NB4_peak_15749	chr6	41470382	41470914	+	Intergenic	CpG	-31796	NR_120347	103106903	Hs.563396	NR_120347	ENSG00000226917	LINC01276	-	long intergenic non-protein coding RNA 1276	ncRNA	5.05	5.50037	8.89452	5.72567
NB4_peak_5374	chr15	31301449	31301782	+	Intergenic	Intergenic	-25220	NM_015995	51621	Hs.376443	NM_015995	ENSG00000169926	KLF13	BTEB3|FKLF2|NSLP1|RFLAT-1|RFLAT1	Kruppel like factor 13	protein-coding	8.6	6.8582	9.29728	6.10191
NB4_peak_17824	chr9	137423799	137424181	+	promoter-TSS (NM_017820)	promoter-TSS (NM_017820)	595	NM_001256068	10811	Hs.495554	NM_006647	ENSG00000188747	NOXA1	NY-CO-31|SDCCAG31|p51NOX	NADPH oxidase activator 1	protein-coding	6.47	6.2257	8.67112	5.50688
NB4_peak_12115	chr2	231714425	231715473	+	Intergenic	Intergenic	1635	NR_128710	103504734		NR_128710	ENSG00000283475	MIR1244-4	hsa-mir-1244-4	microRNA 1244-4	ncRNA	13.02	7.01029	11.3449	8.04127
NB4_peak_10440	chr19	18091195	18091626	-	intron (NM_001290024, intron 1 of 17)	intron (NM_001290024, intron 1 of 17)	-4476	NM_001290023	3594	Hs.567294	NM_005535	ENSG00000096996	IL12RB1	CD212|IL-12R-BETA1|IL12RB|IMD30	interleukin 12 receptor subunit beta 1	protein-coding	3.39	4.13936	6.25074	3.24712
NB4_peak_16553	chr7	106284843	106285462	-	promoter-TSS (NM_005746)	promoter-TSS (NM_005746)	-169	NM_005746	10135	Hs.489615	NM_005746	ENSG00000105835	NAMPT	1110035O14Rik|PBEF|PBEF1|VF|VISFATIN	nicotinamide phosphoribosyltransferase	protein-coding	46.16	7.86065	28.6849	24.7133
NB4_peak_12121	chr2	232315485	232315987	+	intron (NR_046476, intron 14 of 20)	intron (NR_046476, intron 14 of 20)	-63015	NM_001632	250	Hs.284255	NM_001632	ENSG00000163283	ALPP	ALP|ALPI|IAP|PALP|PLAP|PLAP-1	alkaline phosphatase, placental	protein-coding	7.97	8.00908	12.0184	8.68229
NB4_peak_3754	chr12	2004273	2004705	-	promoter-TSS (NM_152640)	promoter-TSS (NM_152640)	-32	NM_152640	196513	Hs.130934	NM_152640	ENSG00000151065	DCP1B	DCP1	decapping mRNA 1B	protein-coding	9.94	5.47149	6.95302	3.91192
NB4_peak_4430	chr12	118307106	118307436	-	intron (NM_001346490, intron 1 of 21)	intron (NM_001346490, intron 1 of 21)	52434	NM_001346489	51347	Hs.644420	NM_016281	ENSG00000135090	TAOK3	DPK|JIK|MAP3K18|hKFC-A	TAO kinase 3	protein-coding	3.31	4.06501	6.25074	3.24712
NB4_peak_4584	chr12	124512697	124513037	-	intron (NM_001077261, intron 2 of 47)	intron (NM_001077261, intron 2 of 47)	54745	NM_001206654	9612	Hs.137510	NM_006312	ENSG00000196498	NCOR2	CTG26|N-CoR2|SMAP270|SMRT|SMRTE|SMRTE-tau|TNRC14|TRAC|TRAC-1|TRAC1	nuclear receptor corepressor 2	protein-coding	4.66	4.96127	6.39912	3.39261
NB4_peak_11584	chr2	46296910	46297414	+	promoter-TSS (NM_001430)	promoter-TSS (NM_001430)	-245	NM_001430	2034	Hs.468410	NM_001430	ENSG00000116016	EPAS1	ECYT4|HIF2A|HLF|MOP2|PASD2|bHLHe73	endothelial PAS domain protein 1	protein-coding	8.29	8.74921	16.4945	12.9464
NB4_peak_7610	chr17	19317292	19317613	+	intron (NM_014964, intron 7 of 10)	intron (NM_014964, intron 7 of 10)	-11191	NR_048576	100874018	Hs.621672	NR_048576	ENSG00000235397	EPN2-AS1	-	EPN2 antisense RNA 1	ncRNA	6	6.36124	8.89452	5.72567
NB4_peak_12963	chr21	34908348	34908855	-	intron (NM_001754, intron 2 of 8)	intron (NM_001754, intron 2 of 8)	-19902	NM_001122607	861	Hs.149261	NM_001754	ENSG00000159216	RUNX1	AML1|AML1-EVI-1|AMLCR1|CBF2alpha|CBFA2|EVI-1|PEBP2aB|PEBP2alpha	RUNX family transcription factor 1	protein-coding	11.84	12.0951	23.2526	19.4476
NB4_peak_3603	chr11	102547159	102547488	+	Intergenic	Intergenic	-16576	NM_002423	4316	Hs.2256	NM_002423	ENSG00000137673	MMP7	MMP-7|MPSL1|PUMP-1	matrix metallopeptidase 7	protein-coding	4.1	4.80854	8.16291	5.02574
NB4_peak_3701	chr12	153135	153549	+	intron (NM_015232, intron 4 of 12)	intron (NM_015232, intron 4 of 12)	-4173	NR_033859	574538	Hs.589138	NR_033859	ENSG00000249695	LOC574538	-	uncharacterized LOC574538	ncRNA	3.79	4.51113	6.25074	3.24712
NB4_peak_7627	chr17	21042906	21043726	-	promoter-TSS (NM_015276)	promoter-TSS (NM_015276)	-305	NM_015276	23326	Hs.462492	NM_015276	ENSG00000124422	USP22	USP3L	ubiquitin specific peptidase 22	protein-coding	40.25	10.3114	31.2332	27.1999
NB4_peak_1922	chr10	1048795	1049541	-	promoter-TSS (NM_001317956)	promoter-TSS (NM_001317956)	198	NR_134301	3422	Hs.283652	NM_004508	ENSG00000067064	IDI1	IPP1|IPPI1	isopentenyl-diphosphate delta isomerase 1	protein-coding	16.49	5.83091	10.2513	7.00119
NB4_peak_9010	chr18	62522836	62523276	+	promoter-TSS (NM_017742)	promoter-TSS (NM_017742)	31	NM_017742	54877	Hs.114191	NM_017742	ENSG00000141664	ZCCHC2	C18orf49	zinc finger CCHC-type containing 2	protein-coding	7.97	7.47515	10.2744	7.00461
NB4_peak_3652	chr11	119107122	119107390	+	promoter-TSS (NM_001290474)	promoter-TSS (NM_001290474)	-88	NM_014807	9854	Hs.26899	NM_014807	ENSG00000172375	C2CD2L	DLNB23|TMEM24	C2CD2 like	protein-coding	7.5	4.24835	4.98931	2.10311
NB4_peak_14998	chr5	139482036	139483008	-	intron (NM_198282, intron 1 of 7)	intron (NM_198282, intron 1 of 7)	236	NM_001367258	340061	Hs.379754	NM_198282	ENSG00000184584	TMEM173	ERIS|MITA|MPYS|NET23|SAVI|STING|STING-beta|hMITA|hSTING	transmembrane protein 173	protein-coding	13.97	13.6068	24.9809	21.1305
NB4_peak_16143	chr7	5592596	5592863	+	promoter-TSS (NM_003088)	promoter-TSS (NM_003088)	-87	NM_003088	6624	Hs.118400	NM_003088	ENSG00000075618	FSCN1	FAN1|HSN|SNL|p55	fascin actin-bundling protein 1	protein-coding	5.44	4.60355	5.39333	2.4883
NB4_peak_18012	chrX	49166203	49167691	+	3' UTR (NM_024859, exon 6 of 6)	3' UTR (NM_024859, exon 6 of 6)	4104	NM_024859	79917	Hs.193170	NM_024859	ENSG00000269313	MAGIX	JM10|PDZX	MAGI family member, X-linked	protein-coding	19.96	14.9749	26.5103	22.6126
NB4_peak_15098	chr5	159362234	159362457	+	non-coding (NR_037889, exon 5 of 5)	non-coding (NR_037889, exon 5 of 5)	30827	NR_037889	285626	Hs.449275	NR_037889	ENSG00000249738	LOC285626	-	uncharacterized LOC285626	ncRNA	4.89	4.91048	5.64624	2.70595
NB4_peak_3912	chr12	25386020	25386537	+	Intergenic	CpG	-135349	NM_001369787	3845	Hs.505033	NM_004985	ENSG00000133703	KRAS	C-K-RAS|CFC2|K-RAS2A|K-RAS2B|K-RAS4A|K-RAS4B|K-Ras|KI-RAS|KRAS1|KRAS2|NS|NS3|RALD|RASK2|c-Ki-ras2	KRAS proto-oncogene, GTPase	protein-coding	18.23	6.40961	12.1886	8.84259
NB4_peak_4838	chr13	102845760	102846107	+	promoter-TSS (NM_000123)	promoter-TSS (NM_000123)	92	NM_000123	2073	Hs.258429	NM_000123	ENSG00000134899	ERCC5	COFS3|ERCC5-201|ERCM2|UVDR|XPG|XPGC	ERCC excision repair 5, endonuclease	protein-coding	7.89	6.3509	7.94311	4.84849
NB4_peak_10319	chr19	16969150	16969538	-	intron (NM_015692, intron 18 of 41)	MER20|DNA|hAT-Charlie	57466	NM_015692	27151	Hs.631644	NM_015692	ENSG00000160111	CPAMD8	ASGD8|K-CAP|VIP	C3 and PZP like alpha-2-macroglobulin domain containing 8	protein-coding	4.02	4.73418	8.16291	5.02574
NB4_peak_5936	chr15	79896733	79897505	-	promoter-TSS (NM_006441)	promoter-TSS (NM_006441)	-70	NM_006441	10588	Hs.194294	NM_006441	ENSG00000136371	MTHFS	HsT19268|NEDMEHM	methenyltetrahydrofolate synthetase	protein-coding	7.5	6.06907	7.94311	4.84849
NB4_peak_14300	chr3	194487459	194487797	+	promoter-TSS (NM_001367549)	promoter-TSS (NM_001367549)	488	NR_033929	401106	Hs.407087	NR_033929		LINC00884	-	long intergenic non-protein coding RNA 884	ncRNA	4.02	4.56777	7.11533	4.05814
NB4_peak_1765	chr1	228463668	228463974	+	Intergenic	CpG	1747	NR_039812	100616308		NR_039812	ENSG00000266174	MIR4666A	MIR4666|hsa-mir-4666a	microRNA 4666a	ncRNA	3.08	3.84196	6.25074	3.24712
NB4_peak_4542	chr12	122975120	122975376	+	promoter-TSS (NM_001304833)	promoter-TSS (NM_001304833)	45	NM_001304833	79676	Hs.524817	NM_024623	ENSG00000111325	OGFOD2	-	2-oxoglutarate and iron dependent oxygenase domain containing 2	protein-coding	7.58	4.76423	5.68821	2.74577
NB4_peak_5425	chr15	40582872	40583132	+	Intergenic	MER51A|LTR|ERV1	-11247	NM_144508	57082	Hs.181855	NM_144508	ENSG00000137812	KNL1	AF15Q14|CASC5|CT29|D40|MCPH4|PPP1R55|Spc7|hKNL-1|hSpc105	kinetochore scaffold 1	protein-coding	4.73	5.21342	7.11533	4.05814
NB4_peak_13929	chr3	49856459	49856879	-	promoter-TSS (NM_005879)	promoter-TSS (NM_005879)	-105	NM_005879	10293	Hs.517972	NM_005879	ENSG00000183763	TRAIP	RNF206|SCKL9|TRIP	TRAF interacting protein	protein-coding	6.23	6.69824	11.4112	8.10205
NB4_peak_3026	chr11	62806699	62807195	-	TTS (NM_001244666)	TTS (NM_001244666)	-1507	NM_001081491	10482	Hs.523739	NM_006362	ENSG00000162231	NXF1	MEX67|TAP	nuclear RNA export factor 1	protein-coding	6.55	6.99051	11.4112	8.10205
NB4_peak_8478	chr17	75779178	75780152	-	5' UTR (NM_005324, exon 1 of 4)	5' UTR (NM_005324, exon 1 of 4)	114	NM_005324	3021	Hs.180877	NM_005324	ENSG00000132475	H3F3B	H3.3B	H3 histone family member 3B	protein-coding	18.39	12.1166	21.5476	17.8038
NB4_peak_5795	chr15	74127560	74127790	+	non-coding (NR_027073, exon 2 of 2)	non-coding (NR_027073, exon 2 of 2)	1603	NR_152622	283731	Hs.631696	NR_027073	ENSG00000248540	LOC283731	-	uncharacterized LOC283731	ncRNA	6.31	5.22358	6.63958	3.62005
NB4_peak_475	chr1	23168582	23169035	-	promoter-TSS (NM_033631)	promoter-TSS (NM_033631)	48	NM_033631	7798	Hs.257900	NM_033631	ENSG00000169641	LUZP1	LUZP	leucine zipper protein 1	protein-coding	7.34	7.44542	12.0184	8.68229
NB4_peak_17968	chrX	45770038	45770566	+	Intergenic	Intergenic	-23178	NR_029636	407007		NR_029636	ENSG00000207725	MIR222	MIRN222|miRNA222|mir-222	microRNA 222	ncRNA	9.23	9.64144	18.7071	15.075
NB4_peak_7367	chr17	5282120	5282597	+	promoter-TSS (NM_004703)	promoter-TSS (NM_004703)	74	NM_004703	9135	Hs.584784	NM_004703	ENSG00000029725	RABEP1	RAB5EP|RABPT5	rabaptin, RAB GTPase binding effector protein 1	protein-coding	5.37	5.30505	7.12547	4.05814
NB4_peak_3564	chr11	76233965	76234740	+	Intergenic	Intergenic	-27850	NM_004626	7481	Hs.108219	NM_004626	ENSG00000085741	WNT11	HWNT11	Wnt family member 11	protein-coding	10.1	3.70027	5.08049	2.19163
NB4_peak_17262	chr9	93134155	93134904	-	promoter-TSS (NM_004148)	promoter-TSS (NM_004148)	-278	NM_004148	4814	Hs.494457	NM_004148	ENSG00000131669	NINJ1	NIN1|NINJURIN	ninjurin 1	protein-coding	12.23	8.26966	12.9199	9.53104
NB4_peak_1334	chr1	155017305	155017761	+	TTS (NM_144622)	TTS (NM_144622)	14903	NR_045515	51043	Hs.729279	NM_001252406	ENSG00000160685	ZBTB7B	CKROX|THPOK|ZBTB15|ZFP-67|ZFP67|ZNF857B|c-KROX|hcKROX	zinc finger and BTB domain containing 7B	protein-coding	10.89	5.94497	7.99793	4.89201
NB4_peak_55	chr1	1440915	1441252	+	3' UTR (NM_022834, exon 3 of 3)	3' UTR (NM_022834, exon 3 of 3)	5393	NM_022834	64856	Hs.449009	NM_022834	ENSG00000179403	VWA1	WARP	von Willebrand factor A domain containing 1	protein-coding	5.05	5.04201	7.12547	4.05814
NB4_peak_9269	chr19	1444831	1445529	+	Intergenic	CpG	-4969	NM_005883	10297	Hs.446376	NM_005883	ENSG00000115266	APC2	APCL	APC regulator of WNT signaling pathway 2	protein-coding	11.21	4.06853	5.86499	2.91218
NB4_peak_11529	chr2	28406766	28407135	+	intron (NM_005253, intron 2 of 3)	intron (NM_005253, intron 2 of 3)	-12278	NR_103831	403150	Hs.562970	NR_103831	ENSG00000229951	FLJ31356	-	uncharacterized protein FLJ31356	ncRNA	8.21	4.60346	5.94877	2.98231
NB4_peak_10477	chr19	18304462	18305244	-	Intergenic	Intergenic	18223	NM_012321	25804	Hs.515255	NM_012321	ENSG00000130520	LSM4	GRP|YER112W	LSM4 homolog, U6 small nuclear RNA and mRNA degradation associated	protein-coding	18.23	9.61441	17.4972	13.9051
NB4_peak_14610	chr4	56908365	56908717	+	promoter-TSS (NM_001363453)	promoter-TSS (NM_001363453)	-201	NM_001363453	5978	Hs.307836	NM_005612	ENSG00000084093	REST	DFNA27|GINGF5|HGF5|NRSF|WT6|XBR	RE1 silencing transcription factor	protein-coding	8.13	4.564	5.94877	2.98231
NB4_peak_17889	chrX	23781441	23781708	+	Intergenic	Intergenic	-1584	NR_027783	6303	Hs.28491	NM_002970	ENSG00000130066	SAT1	DC21|KFSD|KFSDX|SAT|SSAT|SSAT-1	spermidine/spermine N1-acetyltransferase 1	protein-coding	7.34	5.2118	6.61114	3.59977
NB4_peak_6289	chr16	3282503	3283590	+	promoter-TSS (NM_005741)	promoter-TSS (NM_005741)	-445	NM_005741	10127	Hs.611475	NM_005741	ENSG00000006194	ZNF263	FPM315|ZKSCAN12|ZSCAN44	zinc finger protein 263	protein-coding	14.2	7.60214	12.5229	9.14551
NB4_peak_8957	chr18	12947700	12948424	+	promoter-TSS (NM_001013437)	promoter-TSS (NM_001013437)	51	NM_001013437	81929	Hs.301048	NM_031216	ENSG00000085415	SEH1L	SEC13L|SEH1A|SEH1B|Seh1	SEH1 like nucleoporin	protein-coding	24.86	5.17149	11.8043	8.48699
NB4_peak_6093	chr16	636816	637441	+	promoter-TSS (NM_001288710)	promoter-TSS (NM_001288710)	176	NR_149003	100287175	Hs.730130	NR_149003		LOC100287175	-	uncharacterized LOC100287175	ncRNA	18.47	13.904	24.8109	20.9638
NB4_peak_15526	chr6	30463655	30464054	+	Intergenic	CpG	-25655	NM_005516	3133	Hs.650174	NM_005516	ENSG00000204592	HLA-E	HLA-6.2|QA1	major histocompatibility complex, class I, E	protein-coding	5.44	5.37081	7.12547	4.05814
NB4_peak_1411	chr1	156689511	156689795	+	Intergenic	Intergenic	-12246	NM_006617	10763	Hs.527971	NM_006617	ENSG00000132688	NES	Nbla00170	nestin	protein-coding	4.18	4.71124	7.11533	4.05814
NB4_peak_16325	chr7	73341901	73342240	+	intron (NM_001362789, intron 6 of 7)	intron (NM_001362789, intron 6 of 7)	13909	NM_001281304	8468	Hs.661266	NM_003602	ENSG00000077800	FKBP6	FKBP36	FKBP prolyl isomerase 6	protein-coding	3.71	4.43677	6.25074	3.24712
NB4_peak_4456	chr12	120437729	120438424	+	promoter-TSS (NM_004373)	promoter-TSS (NM_004373)	-37	NM_004373	1337	Hs.369624	NM_004373	ENSG00000111775	COX6A1	CMTRID|COX6A|COX6AL	cytochrome c oxidase subunit 6A1	protein-coding	14.44	14.5487	30.3261	26.3108
NB4_peak_7447	chr17	8090941	8091472	+	Intergenic	Intergenic	3150	NR_036201	100422983		NR_036201	ENSG00000264005	MIR4314	-	microRNA 4314	ncRNA	5.76	6.36994	10.154	6.92128
NB4_peak_15111	chr5	170293242	170293657	-	intron (NM_005565, intron 1 of 20)	intron (NM_005565, intron 1 of 20)	4328	NM_005565	3937	Hs.304475	NM_005565	ENSG00000043462	LCP2	SLP-76|SLP76	lymphocyte cytosolic protein 2	protein-coding	22.57	16.835	31.7315	27.6771
NB4_peak_16851	chr8	100900394	100900784	+	Intergenic	Intergenic	49982	NM_001135702	7534	Hs.492407	NM_003406	ENSG00000164924	YWHAZ	14-3-3-zeta|HEL-S-3|HEL-S-93|HEL4|KCIP-1|POPCHAS|YWHAD	tyrosine 3-monooxygenase/tryptophan 5-monooxygenase activation protein zeta	protein-coding	7.97	8.30572	13.4117	10.0142
NB4_peak_5744	chr15	70348959	70349587	+	Intergenic	L3|LINE|CR1	156655	NR_146562	105370880		NR_146562	ENSG00000259473	LINC02205	-	long intergenic non-protein coding RNA 2205	ncRNA	14.91	9.94655	15.6882	12.1761
NB4_peak_16643	chr7	152459933	152460213	+	Intergenic	Intergenic	-4051	NR_027387	100128822	Hs.647112	NR_027387	ENSG00000261455	LINC01003	-	long intergenic non-protein coding RNA 1003	ncRNA	5.21	5.17353	7.12547	4.05814
NB4_peak_12977	chr21	36267836	36268196	+	intron (NM_005128, intron 26 of 36)	MER11A|LTR|ERVK	-52173	NM_001320445	23515	Hs.421150	NM_015358	ENSG00000159256	MORC3	NXP2|ZCW5|ZCWCC3	MORC family CW-type zinc finger 3	protein-coding	3.24	3.99066	6.25074	3.24712
NB4_peak_6076	chr16	391772	392251	+	non-coding (NR_024453, exon 3 of 3)	non-coding (NR_024453, exon 3 of 3)	-4718	NM_001286436	4833	Hs.9235	NM_005009	ENSG00000103202	NME4	NDPK-D|NM23H4|nm23-H4	NME/NM23 nucleoside diphosphate kinase 4	protein-coding	3.63	4.36242	6.25074	3.24712
NB4_peak_10036	chr19	12721919	12722419	-	promoter-TSS (NM_013433)	promoter-TSS (NM_013433)	90	NM_013433	30000	Hs.416049	NM_013433	ENSG00000105576	TNPO2	IPO3|KPNB2B|TRN2	transportin 2	protein-coding	15.31	8.15452	13.7287	10.2986
NB4_peak_12575	chr20	45998425	45998665	+	Intergenic	MLT1H1|LTR|ERVL-MaLR	-10363	NM_004994	4318	Hs.297413	NM_004994	ENSG00000100985	MMP9	CLG4B|GELB|MANDP2|MMP-9	matrix metallopeptidase 9	protein-coding	4.26	4.78298	7.11533	4.05814
NB4_peak_5210	chr14	92677055	92677548	+	intron (NM_024832, intron 8 of 9)	(CCCA)n|Simple_repeat|Simple_repeat	71326	NM_001363696	5641	Hs.18069	NM_005606	ENSG00000100600	LGMN	AEP|LGMN1|PRSC1	legumain	protein-coding	3.31	4.06501	6.25074	3.24712
NB4_peak_9175	chr19	1001626	1002010	+	intron (NM_138690, intron 1 of 8)	intron (NM_138690, intron 1 of 8)	1399	NM_138690	116444	Hs.660378	NM_138690	ENSG00000116032	GRIN3B	GluN3B|NR3B	glutamate ionotropic receptor NMDA type subunit 3B	protein-coding	3.24	3.99066	6.25074	3.24712
NB4_peak_12272	chr20	2314941	2315651	+	intron (NM_003245, intron 5 of 12)	intron (NM_003245, intron 5 of 12)	19295	NM_003245	7053	Hs.2022	NM_003245	ENSG00000125780	TGM3	TGE|UHS2	transglutaminase 3	protein-coding	15.39	15.4409	32.7426	28.6597
NB4_peak_14660	chr4	102827270	102828160	+	promoter-TSS (NM_181887)	promoter-TSS (NM_181887)	-162	NM_181887	7323	Hs.518773	NM_003340	ENSG00000109332	UBE2D3	E2(17)KB3|UBC4/5|UBCH5C	ubiquitin conjugating enzyme E2 D3	protein-coding	12.94	4.64722	6.6833	3.66045
NB4_peak_4440	chr12	120194483	120195426	-	promoter-TSS (NM_006836)	promoter-TSS (NM_006836)	-239	NM_006836	10985	Hs.298716	NM_006836	ENSG00000089154	GCN1	GCN1L|GCN1L1|PRIC295	GCN1 activator of EIF2AK4	protein-coding	27.7	15.9435	32.5329	28.4629
NB4_peak_8598	chr17	78257825	78258308	+	Intergenic	L2b|LINE|L2	20426	NR_073178	100996291	Hs.744493	NR_073178	ENSG00000204277	LINC01993	-	long intergenic non-protein coding RNA 1993	ncRNA	4.89	5.35689	7.11533	4.05814
NB4_peak_16988	chr8	143136011	143136773	+	Intergenic	Intergenic	23612	NM_002347	4062	Hs.159590	NM_002347	ENSG00000176956	LY6H	NMLY6	lymphocyte antigen 6 family member H	protein-coding	6.94	7.48522	12.2119	8.84694
NB4_peak_5537	chr15	52137664	52138029	-	intron (NM_006578, intron 5 of 10)	intron (NM_006578, intron 5 of 10)	-25071	NM_001306168	10017	Hs.283672	NM_020396	ENSG00000137875	BCL2L10	BCL-B|Boo|Diva|bcl2-L-10	BCL2 like 10	protein-coding	15.47	11.7621	19.851	16.1768
NB4_peak_14563	chr4	25376861	25377346	+	promoter-TSS (NM_001286756)	promoter-TSS (NM_001286756)	-160	NM_001286756	29945	Hs.152173	NM_013367	ENSG00000053900	ANAPC4	APC4	anaphase promoting complex subunit 4	protein-coding	11.68	6.33953	9.08008	5.89468
NB4_peak_6604	chr16	30634101	30634674	+	Intergenic	CpG	-16391	NM_001320464	78994	Hs.293629	NM_024031	ENSG00000156858	PRR14	-	proline rich 14	protein-coding	25.65	8.8822	19.6141	15.9514
NB4_peak_3713	chr12	610226	610676	-	promoter-TSS (NM_001294345)	promoter-TSS (NM_001294345)	-35	NM_001294345	4815	Hs.655804	NM_016533	ENSG00000171840	NINJ2	-	ninjurin 2	protein-coding	10.42	8.15462	12.1375	8.79416
NB4_peak_11081	chr19	48835768	48836062	-	intron (NM_016246, intron 1 of 8)	intron (NM_016246, intron 1 of 8)	576	NM_016246	51171	Hs.18788	NM_016246	ENSG00000087076	HSD17B14	DHRS10|SDR47C1|retSDR3	hydroxysteroid 17-beta dehydrogenase 14	protein-coding	3.71	4.36009	5.79561	2.84558
NB4_peak_3962	chr12	46268778	46269205	-	promoter-TSS (NM_001278387)	promoter-TSS (NM_001278387)	52	NM_001278388	81539	Hs.533770	NM_030674	ENSG00000111371	SLC38A1	ATA1|NAT2|SAT1|SNAT1	solute carrier family 38 member 1	protein-coding	5.21	5.17353	7.12547	4.05814
NB4_peak_961	chr1	44775169	44776861	+	promoter-TSS (NR_000024)	promoter-TSS (NR_000024)	150	NR_000015	26811		NR_000015	ENSG00000264294	SNORD55	RNU39|RNU55|SNORD39|U39|U55	small nucleolar RNA, C/D box 55	snoRNA	17.05	9.02256	16.2172	12.6904
NB4_peak_7669	chr17	28741416	28741912	+	intron (NM_178170, intron 14 of 14)	intron (NM_178170, intron 14 of 14)	-2347	NM_004295	9618	Hs.8375	NM_004295	ENSG00000076604	TRAF4	CART1|MLN62|RNF83	TNF receptor associated factor 4	protein-coding	8.76	4.87965	5.94877	2.98231
NB4_peak_109	chr1	2548063	2548288	+	Intergenic	Intergenic	-8190	NM_003820	8764	Hs.512898	NM_003820	ENSG00000157873	TNFRSF14	ATAR|CD270|HVEA|HVEM|LIGHTR|TR2	TNF receptor superfamily member 14	protein-coding	4.34	4.45016	5.64624	2.70595
NB4_peak_5448	chr15	41416808	41417152	+	promoter-TSS (NM_015138)	promoter-TSS (NM_015138)	-124	NM_015138	23168	Hs.511096	NM_015138	ENSG00000137815	RTF1	GTL7|KIAA0252	RTF1 homolog, Paf1/RNA polymerase II complex component	protein-coding	6.79	6.48874	8.67112	5.50688
NB4_peak_9784	chr19	8194472	8194821	+	Intergenic	Intergenic	-14724	NM_024552	79603	Hs.515111	NM_024552	ENSG00000090661	CERS4	LASS4|Trh1	ceramide synthase 4	protein-coding	3.87	4.42429	5.4149	2.50472
NB4_peak_17352	chr9	124343001	124343554	+	intron (NM_001166169, intron 8 of 9)	intron (NM_001166169, intron 8 of 9)	-10196	NR_027406	100129034	Hs.654980	NR_027406		LOC100129034	-	uncharacterized LOC100129034	ncRNA	9.31	9.37426	16.5992	13.0479
NB4_peak_16488	chr7	100428189	100430945	+	promoter-TSS (NM_017984)	promoter-TSS (NM_017984)	120	NM_001363486	56257	Hs.178011	NM_019606	ENSG00000146834	MEPCE	BCDIN3	methylphosphate capping enzyme	protein-coding	30.78	12.2215	28.2599	24.3102
NB4_peak_6829	chr16	69726353	69726999	-	promoter-TSS (NM_001025433)	promoter-TSS (NM_001025433)	-116	NM_001025433	1728	Hs.406515	NM_000903	ENSG00000181019	NQO1	DHQU|DIA4|DTD|NMOR1|NMORI|QR1	NAD(P)H quinone dehydrogenase 1	protein-coding	15.31	8.15452	13.7287	10.2986
NB4_peak_9937	chr19	10863396	10863740	+	intron (NM_001136482, intron 6 of 6)	intron (NM_001136482, intron 6 of 6)	-7985	NM_001370088	10498	Hs.323213	NM_199141	ENSG00000142453	CARM1	PRMT4	coactivator associated arginine methyltransferase 1	protein-coding	5.6	5.69207	7.69209	4.61098
NB4_peak_727	chr1	30757613	30758034	-	promoter-TSS (NM_006762)	promoter-TSS (NM_006762)	-49	NM_006762	7805	Hs.371021	NM_006762	ENSG00000162511	LAPTM5	CLAST6	lysosomal protein transmembrane 5	protein-coding	15.47	8.23344	13.7287	10.2986
NB4_peak_3439	chr11	68014630	68015003	+	intron (NM_001030010, intron 1 of 8)	intron (NM_001030010, intron 1 of 8)	4489	NM_000694	221	Hs.523841	NM_000694	ENSG00000006534	ALDH3B1	ALDH4|ALDH7	aldehyde dehydrogenase 3 family member B1	protein-coding	6.55	5.99186	7.89624	4.80946
NB4_peak_10653	chr19	35903529	35904179	+	TTS (NM_198125)	TTS (NM_198125)	1325	NM_014266	10870	Hs.117339	NM_014266	ENSG00000126264	HCST	DAP10|KAP10|PIK3AP	hematopoietic cell signal transducer	protein-coding	13.18	13.3591	27.9376	23.9962
NB4_peak_14028	chr3	53347488	53347755	-	promoter-TSS (NM_001290205)	promoter-TSS (NM_001290205)	-78	NM_001290206	55802	Hs.476353	NM_018403	ENSG00000272886	DCP1A	HSA275986|Nbla00360|SMAD4IP1|SMIF	decapping mRNA 1A	protein-coding	8.13	5.705	7.79026	4.70524
NB4_peak_12160	chr2	240579758	240580414	+	3' UTR (NM_018226, exon 11 of 11)	3' UTR (NM_018226, exon 11 of 11)	6230	NR_103792	101752400	Hs.585987	NR_103792	ENSG00000260942	CAPN10-DT	CAPN10-AS1|locus959	CAPN10 divergent transcript	ncRNA	9.55	6.59277	9.01459	5.84028
NB4_peak_525	chr1	24642527	24643410	+	promoter-TSS (NR_159380)	promoter-TSS (NR_159380)	-334	NM_001366578	10250	Hs.18192	NM_005839	ENSG00000133226	SRRM1	160-KD|POP101|SRM160	serine and arginine repetitive matrix 1	protein-coding	28.96	28.2295	66.1292	61.2705
NB4_peak_10178	chr19	13952059	13952587	+	promoter-TSS (NM_138353)	promoter-TSS (NM_138353)	-151	NM_138353	90379	Hs.443636	NM_138353	ENSG00000132017	DCAF15	C19orf72	DDB1 and CUL4 associated factor 15	protein-coding	29.91	6.18158	16.0393	12.5241
NB4_peak_7213	chr16	90057553	90058220	-	3' UTR (NM_001098173, exon 10 of 10)	3' UTR (NM_001098173, exon 10 of 10)	-10103	NR_027336	100130015	Hs.431792	NR_027335	ENSG00000222019	URAHP	URAH	urate (hydroxyiso-) hydrolase, pseudogene	pseudo	35.67	34.5495	85.2396	79.9864
NB4_peak_11863	chr2	112254557	112255321	-	exon (NM_032494, exon 1 of 9)	exon (NM_032494, exon 1 of 9)	103	NM_032494	84524	Hs.418416	NM_032494	ENSG00000144161	ZC3H8	Fliz1|ZC3HDC8	zinc finger CCCH-type containing 8	protein-coding	7.02	7.55958	14.3277	10.8673
NB4_peak_5914	chr15	78149138	78149488	+	promoter-TSS (NM_005530)	promoter-TSS (NM_005530)	-49	NM_005530	3419	Hs.591110	NM_005530	ENSG00000166411	IDH3A	-	isocitrate dehydrogenase (NAD(+)) 3 alpha	protein-coding	11.92	6.4579	9.08008	5.89468
NB4_peak_8523	chr17	76585902	76586384	-	promoter-TSS (NM_006456)	promoter-TSS (NM_006456)	-283	NM_006456	10610	Hs.592105	NM_006456	ENSG00000070731	ST6GALNAC2	SAITL1|SIAT7|SIAT7B|SIATL1|ST6GalNAII|STHM	ST6 N-acetylgalactosaminide alpha-2,6-sialyltransferase 2	protein-coding	4.34	4.45016	5.64624	2.70595
NB4_peak_9491	chr19	3275834	3276747	+	intron (NR_033342, intron 4 of 12)	intron (NR_033342, intron 4 of 12)	51012	NR_033342	60680	Hs.655747	NM_021938	ENSG00000161082	CELF5	BRUNOL-5|BRUNOL5|CELF-5	CUGBP Elav-like family member 5	protein-coding	26.59	13.7968	28.4555	24.4976
NB4_peak_12917	chr21	33067511	33067926	+	Intergenic	Intergenic	-2423	NM_138983	116448	Hs.56663	NM_138983	ENSG00000184221	OLIG1	BHLHB6|BHLHE21	oligodendrocyte transcription factor 1	protein-coding	11.44	6.22116	9.08008	5.89468
NB4_peak_7819	chr17	38871473	38871927	+	intron (NR_073384, intron 1 of 7)	intron (NR_073384, intron 1 of 7)	1642	NM_006148	3927	Hs.741156	NM_006148	ENSG00000002834	LASP1	Lasp-1|MLN50	LIM and SH3 protein 1	protein-coding	7.89	7.53497	10.6328	7.35695
NB4_peak_10019	chr19	12092001	12092553	+	promoter-TSS (NM_001348163)	promoter-TSS (NM_001348163)	-20	NM_001348165	388507	Hs.127473	NM_001004314		ZNF788P	ZNF788	zinc finger family member 788, pseudogene	protein-coding	7.34	7.85698	14.3277	10.8673
NB4_peak_7989	chr17	43018168	43019744	-	intron (NM_006373, intron 1 of 5)	intron (NM_006373, intron 1 of 5)	3429	NM_006373	10493	Hs.514199	NM_006373	ENSG00000108828	VAT1	VATI	vesicle amine transport 1	protein-coding	9.15	9.06595	15.8153	12.3014
NB4_peak_1715	chr1	226034452	226034995	+	Intergenic	MLT1E1A|LTR|ERVL-MaLR	-27993	NM_002107	3020	Hs.533624	NM_002107	ENSG00000163041	H3F3A	H3.3A|H3F3	H3 histone family member 3A	protein-coding	11.21	11.5003	23.2526	19.4476
NB4_peak_11391	chr19	56314524	56314813	-	promoter-TSS (NM_001322066)	promoter-TSS (NM_001322066)	-104	NM_001322070	79149	Hs.177688	NM_024303	ENSG00000131848	ZSCAN5A	ZNF495|ZSCAN5	zinc finger and SCAN domain containing 5A	protein-coding	8.29	6.63273	9.29728	6.10191
NB4_peak_7663	chr17	28711162	28711950	-	promoter-TSS (NM_001304952)	promoter-TSS (NM_001304952)	-257	NM_001366302	147011	Hs.207471	NM_152465	ENSG00000167525	PROCA1	-	protein interacting with cyclin A1	protein-coding	17.36	9.18039	16.2172	12.6904
NB4_peak_17712	chr9	136482963	136484194	+	promoter-TSS (NM_014866)	promoter-TSS (NM_014866)	181	NM_001276418	9919	Hs.522500	NM_014866	ENSG00000148396	SEC16A	KIAA0310|SEC16L|p250	SEC16 homolog A, endoplasmic reticulum export factor	protein-coding	44.51	15.1689	43.3808	39.0191
NB4_peak_3279	chr11	65637809	65639039	+	TTS (NM_032223)	TTS (NM_032223)	323	NM_006747	6494	Hs.530477	NM_006747	ENSG00000213445	SIPA1	SPA1	signal-induced proliferation-associated 1	protein-coding	10.81	5.90551	7.99793	4.89201
NB4_peak_17817	chr9	137302112	137303073	-	promoter-TSS (NM_001004354)	promoter-TSS (NM_001004354)	-321	NM_001004354	441478	Hs.535075	NM_001004354	ENSG00000198435	NRARP	-	NOTCH regulated ankyrin repeat protein	protein-coding	15.47	13.7224	24.5859	20.7469
NB4_peak_16919	chr8	127735096	127735463	+	promoter-TSS (NM_001354870)	promoter-TSS (NM_001354870)	-155	NM_001354870	4609	Hs.202453	NM_002467	ENSG00000136997	MYC	MRTL|MYCC|bHLHe39|c-Myc	MYC proto-oncogene, bHLH transcription factor	protein-coding	8.6	4.80074	5.94877	2.98231
NB4_peak_7246	chr17	1484980	1485219	-	intron (NM_001080779, intron 1 of 31)	intron (NM_001080779, intron 1 of 31)	302	NM_001363855	4641	Hs.286226	NM_033375	ENSG00000197879	MYO1C	MMI-beta|MMIb|NMI|myr2	myosin IC	protein-coding	7.26	4.12998	4.98931	2.10311
NB4_peak_12958	chr21	34836066	34836466	-	intron (NM_001001890, intron 3 of 5)	intron (NM_001001890, intron 3 of 5)	52433	NM_001001890	861	Hs.149261	NM_001754	ENSG00000159216	RUNX1	AML1|AML1-EVI-1|AMLCR1|CBF2alpha|CBFA2|EVI-1|PEBP2aB|PEBP2alpha	RUNX family transcription factor 1	protein-coding	12.39	9.56377	15.1286	11.6448
NB4_peak_13088	chr21	44845687	44846129	+	Intergenic	Intergenic	-27779	NM_001286416	6612	Hs.474005	NM_006936	ENSG00000184900	SUMO3	SMT3A|SMT3H1|SUMO-3|Smt3B	small ubiquitin like modifier 3	protein-coding	9.07	8.39579	13.6284	10.2092
NB4_peak_11702	chr2	70141201	70141564	+	Intergenic	MIRb|SINE|MIR	-16066	NR_024444	100133985	Hs.135528	NR_024444	ENSG00000231327	LINC01816	-	long intergenic non-protein coding RNA 1816	ncRNA	5.05	5.04201	7.12547	4.05814
NB4_peak_13627	chr22	50251121	50251583	-	promoter-TSS (NM_001159286)	promoter-TSS (NM_001159286)	-87	NM_032019	83933	Hs.26593	NM_032019	ENSG00000100429	HDAC10	HD10	histone deacetylase 10	protein-coding	6.87	6.5545	8.67112	5.50688
NB4_peak_9108	chr19	699121	699693	+	Intergenic	Intergenic	-3955	NM_001308209	400668	Hs.245146	NM_214710	ENSG00000185198	PRSS57	NSP4|PRSSL1|UNQ782	serine protease 57	protein-coding	11.92	10.9456	17.6892	14.0929
NB4_peak_16750	chr8	25458366	25458913	-	promoter-TSS (NM_001317907)	promoter-TSS (NM_001317907)	-206	NM_017634	54793	Hs.72071	NM_017634	ENSG00000104756	KCTD9	BTBD27	potassium channel tetramerization domain containing 9	protein-coding	27.38	5.67654	14.2995	10.8573
NB4_peak_11368	chr19	55461526	55462066	-	promoter-TSS (NM_024710)	promoter-TSS (NM_024710)	-154	NM_001136202	79763	Hs.467306	NM_024710	ENSG00000063241	ISOC2	-	isochorismatase domain containing 2	protein-coding	17.6	6.19917	11.2084	7.91622
NB4_peak_138	chr1	6025991	6027482	+	intron (NM_172130, intron 1 of 14)	intron (NM_172130, intron 1 of 14)	403	NM_172130	8514	Hs.440497	NM_003636	ENSG00000069424	KCNAB2	AKR6A5|HKvbeta2|HKvbeta2.1|HKvbeta2.2|KCNA2B|KV-BETA-2	potassium voltage-gated channel subfamily A regulatory beta subunit 2	protein-coding	25.09	23.2984	50.5971	46.066
NB4_peak_11423	chr19	58554884	58555475	-	promoter-TSS (NM_198426)	promoter-TSS (NM_198426)	-74	NM_014453	27243	Hs.12107	NM_014453	ENSG00000130724	CHMP2A	BC-2|BC2|CHMP2|VPS2|VPS2A	charged multivesicular body protein 2A	protein-coding	9.39	7.42186	10.6968	7.41369
NB4_peak_13422	chr22	37940509	37941250	+	3' UTR (NM_033386, exon 16 of 16)	3' UTR (NM_033386, exon 16 of 16)	12722	NM_032561	84645	Hs.517612	NM_032561	ENSG00000128346	C22orf23	EVG1|dJ1039K5.6	chromosome 22 open reading frame 23	protein-coding	7.89	8.37745	14.3277	10.8673
NB4_peak_14696	chr4	153466087	153466760	+	promoter-TSS (NM_015196)	promoter-TSS (NM_015196)	63	NM_001131007	23240	Hs.732450	NM_015196	ENSG00000121210	TMEM131L	KIAA0922	transmembrane 131 like	protein-coding	3.24	3.99066	6.25074	3.24712
NB4_peak_5323	chr14	105020900	105021540	-	promoter-TSS (NM_145701)	promoter-TSS (NM_145701)	-137	NM_145701	55038	Hs.34045	NM_017955	ENSG00000170779	CDCA4	HEPP|SEI-3/HEPP	cell division cycle associated 4	protein-coding	26.12	13.56	28.4555	24.4976
NB4_peak_16417	chr7	74908388	74908921	+	intron (NR_027777, intron 3 of 3)	AluY|SINE|Alu	17886	NR_027777	5383	Hs.292996	NM_174930		PMS2P5	PMS2L5|PMS7	PMS1 homolog 2, mismatch repair system component pseudogene 5	pseudo	7.26	4.12998	4.98931	2.10311
NB4_peak_8959	chr18	21111765	21112197	-	promoter-TSS (NM_005406)	promoter-TSS (NM_005406)	-168	NM_005406	6093	Hs.306307	NM_005406	ENSG00000067900	ROCK1	P160ROCK|ROCK-I	Rho associated coiled-coil containing protein kinase 1	protein-coding	9.15	8.46155	13.6284	10.2092
NB4_peak_15455	chr6	26520639	26521436	+	promoter-TSS (NR_026790)	promoter-TSS (NR_026790)	-669	NR_026790	493812	Hs.272939	NR_026790	ENSG00000228223	HCG11	CTA-14H9.3|bK14H9.3	HLA complex group 11	ncRNA	16.57	14.643	26.5156	22.6126
NB4_peak_14272	chr3	186209917	186210217	-	intron (NM_001346, intron 21 of 24)	intron (NM_001346, intron 21 of 24)	-100978	NM_004454	2119	Hs.43697	NM_004454	ENSG00000244405	ETV5	ERM	ETS variant 5	protein-coding	6.31	6.09417	8.67112	5.50688
NB4_peak_13864	chr3	48088208	48089411	-	promoter-TSS (NM_030885)	promoter-TSS (NM_030885)	39	NM_002375	4134	Hs.517949	NM_002375	ENSG00000047849	MAP4	-	microtubule associated protein 4	protein-coding	15.78	11.9875	19.851	16.1768
NB4_peak_9284	chr19	1503427	1503649	+	Intergenic	CpG	9481	NM_001367197	339366	Hs.371674	NM_213604	ENSG00000185761	ADAMTSL5	THSD6	ADAMTS like 5	protein-coding	3.16	3.77864	5.4149	2.50472
NB4_peak_11477	chr2	11155084	11155593	+	promoter-TSS (NM_001282711)	promoter-TSS (NM_001282711)	-34	NM_001282710	130814	Hs.274415	NM_152391	ENSG00000162976	SLC66A3	C2orf22|PQLC3	solute carrier family 66 member 3	protein-coding	13.81	3.70243	5.46828	2.55623
NB4_peak_17325	chr9	114372978	114373327	-	intron (NM_001317950, intron 4 of 21)	intron (NM_001317950, intron 4 of 21)	14830	NM_001317950	80709	Hs.494895	NM_030767	ENSG00000106948	AKNA	-	AT-hook transcription factor	protein-coding	14.44	5.147	8.41215	5.27034
NB4_peak_17399	chr9	127778593	127779485	-	promoter-TSS (NM_170600)	promoter-TSS (NM_170600)	-373	NM_170600	10044	Hs.306412	NM_005489	ENSG00000095370	SH2D3C	CHAT|NSP3|PRO34088|SHEP1	SH2 domain containing 3C	protein-coding	4.34	5.03159	8.16291	5.02574
NB4_peak_13446	chr22	39236469	39236812	-	intron (NM_002608, intron 1 of 6)	intron (NM_002608, intron 1 of 6)	4269	NM_033016	5155	Hs.1976	NM_002608	ENSG00000100311	PDGFB	IBGC5|PDGF-2|PDGF2|SIS|SSV|c-sis	platelet derived growth factor subunit B	protein-coding	3.95	4.65983	6.25074	3.24712
NB4_peak_12817	chr20	63215998	63216611	-	promoter-TSS (NM_017798)	promoter-TSS (NM_017798)	-173	NM_017798	54915	Hs.744852	NM_017798	ENSG00000149658	YTHDF1	C20orf21	YTH N6-methyladenosine RNA binding protein 1	protein-coding	11.68	11.9464	23.2526	19.4476
NB4_peak_7442	chr17	7989862	7990460	+	Intergenic	CpG	-12509	NM_000180	3000	Hs.592109	NM_000180	ENSG00000132518	GUCY2D	CACD1|CORD5|CORD6|CYGD|GUC1A4|GUC2D|LCA|LCA1|RCD2|RETGC-1|ROS-GC1|ROSGC|retGC	guanylate cyclase 2D, retinal	protein-coding	5.84	6.44429	10.154	6.92128
NB4_peak_3263	chr11	65572313	65572870	+	promoter-TSS (NM_001098784)	promoter-TSS (NM_001098784)	53	NM_001098785	23625	Hs.731854	NM_152832	ENSG00000176973	FAM89B	LRAP25|MTVR|MTVR1	family with sequence similarity 89 member B	protein-coding	14.68	12.6433	21.511	17.77
NB4_peak_10168	chr19	13850154	13850841	+	Intergenic	CpG	-7579	NR_036515	284454	Hs.436426	NR_036515		LOC284454	-	uncharacterized LOC284454	ncRNA	19.25	16.8789	32.4482	28.3793
NB4_peak_11705	chr2	70248351	70248914	-	promoter-TSS (NM_001351517)	promoter-TSS (NM_001351517)	-4	NR_147228	7072	Hs.413123	NM_022037	ENSG00000116001	TIA1	TIA-1|WDM	TIA1 cytotoxic granule associated RNA binding protein	protein-coding	15.47	5.48896	9.31879	6.12074
NB4_peak_8185	chr17	48624979	48625327	-	intron (NM_024017, intron 1 of 1)	CpG	1205	NM_024017	3219	Hs.463350	NM_024017	ENSG00000170689	HOXB9	HOX-2.5|HOX2|HOX2E	homeobox B9	protein-coding	5.05	5.50037	8.89452	5.72567
NB4_peak_7378	chr17	7017847	7018136	-	promoter-TSS (NR_029712)	promoter-TSS (NR_029712)	31	NR_030178	574456		NR_030178	ENSG00000284027	MIR497	MIRN497|hsa-mir-497|mir-497	microRNA 497	ncRNA	4.34	4.30661	5.26473	2.37022
NB4_peak_3324	chr11	66335643	66336244	-	intron (NM_001363559, intron 2 of 9)	intron (NM_001363559, intron 2 of 9)	491	NM_001363560	9610	Hs.1030	NM_004292	ENSG00000174791	RIN1	-	Ras and Rab interactor 1	protein-coding	8.6	4.80074	5.94877	2.98231
NB4_peak_8646	chr17	79933863	79934098	-	3' UTR (NM_019020, exon 12 of 12)	3' UTR (NM_019020, exon 12 of 12)	-7255	NR_110850	101928766	Hs.630666	NR_110850	ENSG00000262585	LINC01979	-	long intergenic non-protein coding RNA 1979	ncRNA	6.94	6.62026	8.67112	5.50688
NB4_peak_4327	chr12	109696927	109697181	+	Intergenic	MIRb|SINE|MIR	-16771	NM_032829	84915	Hs.661785	NM_032829	ENSG00000139438	FAM222A	C12orf34	family with sequence similarity 222 member A	protein-coding	4.18	4.31864	5.64624	2.70595
NB4_peak_9262	chr19	1399872	1400434	-	intron (NM_138924, intron 1 of 4)	intron (NM_138924, intron 1 of 4)	1389	NM_000156	2593	Hs.81131	NM_000156	ENSG00000130005	GAMT	CCDS2|HEL-S-20|PIG2|TP53I2	guanidinoacetate N-methyltransferase	protein-coding	3.16	3.91631	6.25074	3.24712
NB4_peak_12322	chr20	5126480	5127106	+	promoter-TSS (NM_002592)	promoter-TSS (NM_002592)	-171	NM_002592	5111	Hs.147433	NM_002592	ENSG00000132646	PCNA	ATLD2	proliferating cell nuclear antigen	protein-coding	31.88	16.4403	35.8411	31.6691
NB4_peak_6338	chr16	4693343	4693912	+	promoter-TSS (NM_032349)	promoter-TSS (NM_032349)	-66	NM_001193452	84309	Hs.513315	NM_032349	ENSG00000168101	NUDT16L1	SDOS|TIRR	nudix hydrolase 16 like 1	protein-coding	12.23	9.45104	15.1286	11.6448
NB4_peak_6461	chr16	22297095	22297863	+	promoter-TSS (NM_001258034)	promoter-TSS (NM_001258034)	70	NM_001258034	55718	Hs.460298	NM_018119	ENSG00000058600	POLR3E	RPC5|SIN	RNA polymerase III subunit E	protein-coding	16.33	5.7783	10.2513	7.00119
NB4_peak_16286	chr7	50534716	50535146	+	intron (NR_033845, intron 1 of 4)	intron (NR_033845, intron 1 of 4)	3172	NR_033845	100129427	Hs.680434	NR_033845	ENSG00000226122	DDC-AS1	-	DDC antisense RNA 1	ncRNA	10.02	9.18492	15.3694	11.8657
NB4_peak_1563	chr1	201454178	201454390	+	Intergenic	MLT1F2|LTR|ERVL-MaLR	14887	NR_073080	23612	Hs.153944	NM_012396	ENSG00000174307	PHLDA3	TIH1	pleckstrin homology like domain family A member 3	protein-coding	4.5	4.58168	5.64624	2.70595
NB4_peak_13939	chr3	50235726	50236307	+	promoter-TSS (NM_002070)	promoter-TSS (NM_002070)	-188	NM_002070	2771	Hs.77269	NM_002070	ENSG00000114353	GNAI2	GIP|GNAI2B|H_LUCA15.1|H_LUCA16.1	G protein subunit alpha i2	protein-coding	29.51	7.62833	19.3689	15.7099
NB4_peak_16687	chr7	158824054	158824362	-	intron (NM_020728, intron 1 of 21)	intron (NM_020728, intron 1 of 21)	5301	NM_001367773	57488	Hs.490795	NM_020728	ENSG00000117868	ESYT2	CHR2SYT|E-Syt2|FAM62B	extended synaptotagmin 2	protein-coding	5.76	6.03627	8.42687	5.28207
NB4_peak_5672	chr15	67081130	67081473	+	intron (NM_005902, intron 1 of 8)	intron (NM_005902, intron 1 of 8)	15699	NM_005902	4088	Hs.727986	NM_005902	ENSG00000166949	SMAD3	HSPC193|HsT17436|JV15-2|LDS1C|LDS3|MADH3	SMAD family member 3	protein-coding	10.02	7.87279	12.1375	8.79416
NB4_peak_4550	chr12	123364651	123365394	+	promoter-TSS (NR_107039)	promoter-TSS (NR_107039)	74	NR_157806	112268105	Hs.7012	NR_157805		SBNO1-AS1	-	SBNO1 antisense RNA 1	ncRNA	15.47	8.23344	13.7287	10.2986
NB4_peak_496	chr1	23691538	23691886	+	promoter-TSS (NM_000975)	promoter-TSS (NM_000975)	-67	NM_001199802	6135	Hs.719951	NM_000975	ENSG00000142676	RPL11	DBA7|GIG34|L11|uL5	ribosomal protein L11	protein-coding	4.66	4.7132	5.64624	2.70595
NB4_peak_11414	chr19	58407782	58408822	+	promoter-TSS (NR_134461)	promoter-TSS (NR_134461)	-347	NM_173548	201514	Hs.439551	NM_173548	ENSG00000171574	ZNF584	-	zinc finger protein 584	protein-coding	35.12	18.0581	41.9929	37.67
NB4_peak_15147	chr5	172983705	172983960	+	promoter-TSS (NM_003945)	promoter-TSS (NM_003945)	61	NM_003945	8992	Hs.484188	NM_003945	ENSG00000113732	ATP6V0E1	ATP6H|ATP6V0E|M9.2|Vma21|Vma21p	ATPase H+ transporting V0 subunit e1	protein-coding	6.47	6.2257	8.67112	5.50688
NB4_peak_16897	chr8	123416386	123416678	+	promoter-TSS (NM_001283024)	promoter-TSS (NM_001283024)	-193	NM_001283024	55093	Hs.18029	NM_018024	ENSG00000156795	WDYHV1	C8orf32	WDYHV motif containing 1	protein-coding	11.21	6.78088	10.1632	6.92909
NB4_peak_8273	chr17	58083031	58084176	+	promoter-TSS (NR_110809)	promoter-TSS (NR_110809)	184	NM_080677	140735	Hs.720595	NM_080677	ENSG00000264364	DYNLL2	DNCL1B|Dlc2|RSPH22	dynein light chain LC8-type 2	protein-coding	5.05	5.70077	10.154	6.92128
NB4_peak_17230	chr9	91150992	91151393	+	intron (NR_135306, intron 2 of 2)	intron (NR_135306, intron 2 of 2)	32130	NR_135306	100129347	Hs.522287	NR_135306	ENSG00000229694	LINC00484	C9orf73	long intergenic non-protein coding RNA 484	ncRNA	4.42	5.10595	8.16291	5.02574
NB4_peak_9659	chr19	6111384	6111759	-	Intergenic	MER58A|DNA|hAT-Charlie	-1071	NM_134433	5990	Hs.465709	NM_000635	ENSG00000087903	RFX2	-	regulatory factor X2	protein-coding	5.68	6.29558	10.154	6.92128
NB4_peak_14354	chr3	196338329	196338734	+	promoter-TSS (NM_001204897)	promoter-TSS (NM_001204897)	-111	NR_037950	100534611	Hs.733180	NR_037950		TM4SF19-TCTEX1D2	-	TM4SF19-TCTEX1D2 readthrough (NMD candidate)	ncRNA	14.2	12.6702	22.6824	18.9143
NB4_peak_2347	chr10	101018044	101019387	-	intron (NM_001351044, intron 8 of 9)	intron (NM_001351044, intron 8 of 9)	12414	NM_001195263	79955	Hs.438245	NM_024895	ENSG00000186862	PDZD7	DFNB57|PDZK7	PDZ domain containing 7	protein-coding	22.25	11.6267	22.8283	19.0511
NB4_peak_7686	chr17	29292609	29293097	-	intron (NM_020772, intron 1 of 3)	CpG	1295	NM_020772	57532	Hs.462598	NM_020772	ENSG00000108256	NUFIP2	182-FIP|82-FIP|FIP-82|PIG1	nuclear FMR1 interacting protein 2	protein-coding	9.71	8.92188	13.6284	10.2092
NB4_peak_11140	chr19	49580408	49580798	-	promoter-TSS (NM_001316335)	promoter-TSS (NM_001316335)	-31	NM_015953	51070	Hs.7236	NM_015953	ENSG00000142546	NOSIP	CGI-25	nitric oxide synthase interacting protein	protein-coding	6.16	6.7417	12.2119	8.84694
NB4_peak_8897	chr17	83050941	83052407	-	promoter-TSS (NM_001320742)	promoter-TSS (NM_001320742)	96	NM_001320742	146712	Hs.607824	NM_001009905	ENSG00000175711	B3GNTL1	3-Gn-T8|B3GNT8|BGnT-8|beta-1|beta3Gn-T8|beta3GnTL1	UDP-GlcNAc:betaGal beta-1,3-N-acetylglucosaminyltransferase like 1	protein-coding	79.15	40.0747	119.284	113.362
NB4_peak_13071	chr21	44013360	44013731	+	intron (NM_003274, intron 1 of 22)	intron (NM_003274, intron 1 of 22)	1236	NM_003274	7109	Hs.126221	NM_003274	ENSG00000160218	TRAPPC10	EHOC-1|EHOC1|GT334|TMEM1|TRS130|TRS30	trafficking protein particle complex 10	protein-coding	3.71	4.43677	6.25074	3.24712
NB4_peak_17936	chrX	40127031	40127504	-	intron (NM_001123384, intron 1 of 13)	MLT1H|LTR|ERVL-MaLR	-29309	NM_017745	54880	Hs.659681	NM_017745	ENSG00000183337	BCOR	ANOP2|MAA2|MCOPS2	BCL6 corepressor	protein-coding	8.68	9.12098	16.4945	12.9464
NB4_peak_17751	chr9	136758368	136758758	-	promoter-TSS (NM_001345934)	promoter-TSS (NM_001345934)	-20	NM_001345934	138307	Hs.323991	NM_178469	ENSG00000204001	LCN8	EP17|LCN5	lipocalin 8	protein-coding	7.02	6.68602	10.2744	7.00461
NB4_peak_4190	chr12	57239077	57239480	-	intron (NM_020142, intron 1 of 4)	CpG	1414	NM_020142	56901	Hs.75069	NM_020142	ENSG00000185633	NDUFA4L2	NUOMS	NDUFA4 mitochondrial complex associated like 2	protein-coding	6.47	6.12363	8.38894	5.2501
NB4_peak_3131	chr11	64538519	64538876	+	Intergenic	Intergenic	-17244	NM_001307985	55867	Hs.220844	NM_018484	ENSG00000168065	SLC22A11	OAT4|hOAT4	solute carrier family 22 member 11	protein-coding	6.55	6.99051	11.4112	8.10205
NB4_peak_17774	chr9	136992050	136993035	+	exon (NM_001329678, exon 1 of 7)	exon (NM_001329678, exon 1 of 7)	120	NM_183241	286257	Hs.409582	NM_183241	ENSG00000148362	PAXX	C9orf142|XLS	PAXX non-homologous end joining factor	protein-coding	19.18	16.8131	32.4482	28.3793
NB4_peak_6439	chr16	19117673	19118349	+	non-coding (NR_028028, exon 2 of 2)	non-coding (NR_028028, exon 2 of 2)	4047	NR_028028	162073	Hs.530899	NM_001034841	ENSG00000205730	ITPRIPL2	-	ITPRIP like 2	protein-coding	8.76	9.19533	16.4945	12.9464
NB4_peak_11365	chr19	55385311	55386092	+	promoter-TSS (NM_001363697)	promoter-TSS (NM_001363697)	-231	NM_000991	6158	Hs.652114	NM_000991	ENSG00000108107	RPL28	L28	ribosomal protein L28	protein-coding	6.63	7.18781	12.2119	8.84694
NB4_peak_2016	chr10	37489092	37489539	+	Intergenic	Intergenic	113616	NM_001190489	100288485	Hs.727092	NM_001190489	ENSG00000256892	MTRNR2L7	HN7	MT-RNR2 like 7	protein-coding	13.81	8.22762	12.6209	9.24104
NB4_peak_2094	chr10	69045417	69045985	+	Intergenic	Intergenic	-41902	NM_001321053	5552	Hs.1908	NM_002727	ENSG00000122862	SRGN	PPG|PRG|PRG1	serglycin	protein-coding	13.34	12.3588	22.1476	18.3923
NB4_peak_3974	chr12	47809004	47809294	-	intron (NM_015401, intron 1 of 25)	intron (NM_015401, intron 1 of 25)	10754	NM_001098416	51564	Hs.200063	NM_015401	ENSG00000061273	HDAC7	HD7|HD7A|HDAC7A	histone deacetylase 7	protein-coding	4.5	4.36351	5.09812	2.2087
NB4_peak_12553	chr20	44960198	44960686	-	promoter-TSS (NM_006809)	promoter-TSS (NM_006809)	-45	NM_006809	10953	Hs.517066	NM_006809	ENSG00000025772	TOMM34	HTOM34P|TOM34|URCC3	translocase of outer mitochondrial membrane 34	protein-coding	4.73	5.40336	8.16291	5.02574
NB4_peak_3406	chr11	67409146	67409603	+	intron (NM_001369498, intron 8 of 8)	intron (NM_001369498, intron 8 of 8)	5291	NM_001369498	374403	Hs.534648	NM_198517	ENSG00000175463	TBC1D10C	CARABIN|EPI64C	TBC1 domain family member 10C	protein-coding	4.66	4.87573	6.11638	3.14777
NB4_peak_246	chr1	10755994	10756193	-	intron (NM_001079843, intron 2 of 20)	intron (NM_001079843, intron 2 of 20)	40553	NM_001079843	54897	Hs.439894	NM_017766	ENSG00000130940	CASZ1	CAS11|CST|SRG|ZNF693|dJ734G22.1	castor zinc finger 1	protein-coding	5.68	4.77265	5.39333	2.4883
NB4_peak_10343	chr19	17266923	17267576	+	promoter-TSS (NM_014173)	promoter-TSS (NM_014173)	-127	NM_001288757	29086	Hs.190722	NM_014173	ENSG00000105393	BABAM1	C19orf62|HSPC142|MERIT40|NBA1	BRISC and BRCA1 A complex member 1	protein-coding	21.23	11.1137	21.4658	17.7311
NB4_peak_7465	chr17	8162661	8163235	-	promoter-TSS (NM_001330125)	promoter-TSS (NM_001330125)	0	NM_014232	6844	Hs.25348	NM_014232	ENSG00000220205	VAMP2	SYB2|VAMP-2	vesicle associated membrane protein 2	protein-coding	3.87	4.58548	6.25074	3.24712
NB4_peak_10612	chr19	33302412	33302879	-	promoter-TSS (NM_001287424)	promoter-TSS (NM_001287424)	-81	NM_001287435	1050	Hs.76171	NM_004364	ENSG00000245848	CEBPA	C/EBP-alpha|CEBP	CCAAT enhancer binding protein alpha	protein-coding	11.84	6.41845	9.08008	5.89468
NB4_peak_9718	chr19	6891839	6892359	+	intron (NM_001974, intron 2 of 20)	intron (NM_001974, intron 2 of 20)	4520	NM_001256254	2015	Hs.2375	NM_001974	ENSG00000174837	ADGRE1	EMR1|TM7LN3	adhesion G protein-coupled receptor E1	protein-coding	4.5	5.1803	8.16291	5.02574
NB4_peak_6140	chr16	1474830	1475639	-	promoter-TSS (NM_001114331)	promoter-TSS (NM_001114331)	-150	NM_001114331	1186	Hs.459649	NM_001287	ENSG00000103249	CLCN7	CLC-7|CLC7|OPTA2|OPTB4|PPP1R63	chloride voltage-gated channel 7	protein-coding	4.18	4.88289	8.16291	5.02574
NB4_peak_13186	chr22	20916902	20917503	+	promoter-TSS (NM_005207)	promoter-TSS (NM_005207)	-205	NR_156180	1399	Hs.5613	NM_005207	ENSG00000099942	CRKL	-	CRK like proto-oncogene, adaptor protein	protein-coding	5.84	6.44429	10.154	6.92128
NB4_peak_10973	chr19	47299884	47300428	+	Intergenic	Intergenic	-9705	NM_001736	728	Hs.2161	NM_001736	ENSG00000197405	C5AR1	C5A|C5AR|C5R1|CD88	complement C5a receptor 1	protein-coding	32.12	20.6984	44.5125	40.1339
NB4_peak_7474	chr17	8189721	8190468	-	promoter-TSS (NM_017622)	promoter-TSS (NM_017622)	86	NM_017622	54785	Hs.129563	NM_017622	ENSG00000196544	BORCS6	C17orf59|PRO2472	BLOC-1 related complex subunit 6	protein-coding	14.13	10.8038	18.2483	14.6423
NB4_peak_9230	chr19	1244338	1245388	+	TTS (NM_001687)	TTS (NM_001687)	3112	NM_001001975	513	Hs.418668	NM_001687	ENSG00000099624	ATP5F1D	ATP5D|MC5DN5	ATP synthase F1 subunit delta	protein-coding	15.23	8.11507	13.7287	10.2986
NB4_peak_11401	chr19	57578807	57579169	-	promoter-TSS (NM_017879)	promoter-TSS (NM_017879)	-61	NM_001353405	55659	Hs.247711	NM_017879	ENSG00000083817	ZNF416	-	zinc finger protein 416	protein-coding	4.26	4.95724	8.16291	5.02574
NB4_peak_11495	chr2	26008928	26009188	+	Intergenic	Intergenic	-25026	NM_016131	10890	Hs.467960	NM_016131	ENSG00000084733	RAB10	-	RAB10, member RAS oncogene family	protein-coding	5.68	5.56809	7.12547	4.05814
NB4_peak_3591	chr11	88337482	88337927	-	promoter-TSS (NM_001814)	promoter-TSS (NM_001814)	32	NM_001114173	1075	Hs.128065	NM_001814	ENSG00000109861	CTSC	CPPI|DPP-I|DPP1|DPPI|HMS|JP|JPD|PALS|PDON1|PLS	cathepsin C	protein-coding	5.37	5.48798	7.69209	4.61098
NB4_peak_14431	chr4	1580236	1580936	+	Intergenic	CpG	103405	NM_001013622	152877	Hs.143314	NM_001013622	ENSG00000174137	FAM53A	DNTNP	family with sequence similarity 53 member A	protein-coding	73.78	18.6958	73.4977	68.4935
NB4_peak_13963	chr3	51384935	51385298	+	promoter-TSS (NM_006010)	promoter-TSS (NM_006010)	-175	NM_006010	7873	Hs.436446	NM_006010	ENSG00000145050	MANF	ARMET|ARP	mesencephalic astrocyte derived neurotrophic factor	protein-coding	12.63	6.81301	10.1966	6.94954
NB4_peak_6927	chr16	85136088	85137073	+	promoter-TSS (NR_033984)	promoter-TSS (NR_033984)	-570	NR_033984	400548	Hs.592054	NR_033984	ENSG00000278214	LINC02139	-	long intergenic non-protein coding RNA 2139	ncRNA	12.7	11.6143	19.5483	15.8889
NB4_peak_17689	chr9	136119435	136119825	+	promoter-TSS (NM_152833)	promoter-TSS (NM_152833)	-755	NM_152833	90120	Hs.287411	NM_152833	ENSG00000238227	TMEM250	C9orf69	transmembrane protein 250	protein-coding	4.02	4.18712	5.64624	2.70595
NB4_peak_12957	chr21	34835354	34835900	-	intron (NM_001001890, intron 3 of 5)	intron (NM_001001890, intron 3 of 5)	53072	NM_001001890	861	Hs.149261	NM_001754	ENSG00000159216	RUNX1	AML1|AML1-EVI-1|AMLCR1|CBF2alpha|CBFA2|EVI-1|PEBP2aB|PEBP2alpha	RUNX family transcription factor 1	protein-coding	14.76	7.87833	12.5229	9.14551
NB4_peak_2405	chr10	102643669	102646680	+	non-coding (NR_144321, exon 1 of 6)	non-coding (NR_144321, exon 1 of 6)	679	NM_030912	81603	Hs.336810	NM_030912	ENSG00000171206	TRIM8	GERP|RNF27	tripartite motif containing 8	protein-coding	71.26	22.5807	80.0747	74.9304
NB4_peak_17532	chr9	130445476	130445915	+	intron (NM_054012, intron 1 of 14)	intron (NM_054012, intron 1 of 14)	734	NM_054012	445	Hs.160786	NM_000050	ENSG00000130707	ASS1	ASS|CTLN1	argininosuccinate synthase 1	protein-coding	8.29	7.73819	11.9286	8.59506
NB4_peak_16483	chr7	100148634	100148943	+	promoter-TSS (NR_134526)	promoter-TSS (NR_134526)	-130	NM_001318236	389541	Hs.406520	NM_001008395	ENSG00000188186	LAMTOR4	C7orf59	late endosomal/lysosomal adaptor, MAPK and MTOR activator 4	protein-coding	17.6	7.74896	13.7509	10.3204
NB4_peak_4453	chr12	120317400	120317905	+	Intergenic	CpG	10127	NM_000928	5319	Hs.992	NM_000928	ENSG00000170890	PLA2G1B	PLA2|PLA2A|PPLA2	phospholipase A2 group IB	protein-coding	31.25	10.7498	26.6287	22.7217
NB4_peak_7581	chr17	17839710	17840469	+	Intergenic	Intergenic	-3078	NM_004176	6720	Hs.592123	NM_004176	ENSG00000072310	SREBF1	SREBP1|bHLHd1	sterol regulatory element binding transcription factor 1	protein-coding	19.73	11.5156	20.6549	16.964
NB4_peak_11544	chr2	38076184	38077330	-	promoter-TSS (NM_000104)	promoter-TSS (NM_000104)	-576	NM_000104	1545	Hs.154654	NM_000104	ENSG00000138061	CYP1B1	ASGD6|CP1B|CYPIB1|GLC3A|P4501B1	cytochrome P450 family 1 subfamily B member 1	protein-coding	9.39	8.65883	13.6284	10.2092
NB4_peak_11866	chr2	112584175	112584941	+	promoter-TSS (NM_001304354)	promoter-TSS (NM_001304354)	-51	NM_001371322									10.18	10.3516	19.699	16.0327
NB4_peak_4358	chr12	110698283	110698789	+	Intergenic	Intergenic	-8759	NM_001040107	84329	Hs.211511	NM_032369	ENSG00000122986	HVCN1	HV1|VSOP	hydrogen voltage gated channel 1	protein-coding	4.02	4.73418	8.16291	5.02574
NB4_peak_8250	chr17	55750874	55751564	+	exon (NM_021213, exon 1 of 6)	exon (NM_021213, exon 1 of 6)	114	NM_001102402	58488	Hs.285218	NM_021213	ENSG00000141179	PCTP	PC-TP|STARD2	phosphatidylcholine transfer protein	protein-coding	13.34	4.77874	7.53305	4.46028
NB4_peak_9492	chr19	3285104	3285915	+	intron (NR_033342, intron 9 of 12)	intron (NR_033342, intron 9 of 12)	60231	NR_033342	60680	Hs.655747	NM_021938	ENSG00000161082	CELF5	BRUNOL-5|BRUNOL5|CELF-5	CUGBP Elav-like family member 5	protein-coding	12.63	11.355	18.9615	15.3064
NB4_peak_7245	chr17	1470324	1470635	-	exon (NM_001363855, exon 23 of 32)	exon (NM_001363855, exon 23 of 32)	-14247	NM_016823	1398	Hs.461896	NM_005206	ENSG00000167193	CRK	CRKII|p38	CRK proto-oncogene, adaptor protein	protein-coding	3.63	4.28702	5.79561	2.84558
NB4_peak_13030	chr21	42450004	42450365	+	Intergenic	Intergenic	46040	NM_001286506	89765	Hs.661069	NM_080860	ENSG00000160188	RSPH1	CT79|RSP44|RSPH10A|TSA2|TSGA2	radial spoke head component 1	protein-coding	6.16	5.96265	8.67112	5.50688
NB4_peak_15647	chr6	33299365	33300214	+	promoter-TSS (NM_001243738)	promoter-TSS (NM_001243738)	-401	NM_001243738	5863	Hs.509622	NM_004761	ENSG00000237441	RGL2	HKE1.5|KE1.5|RAB2L	ral guanine nucleotide dissociation stimulator like 2	protein-coding	6.79	6.48874	8.67112	5.50688
NB4_peak_1775	chr1	228904945	228905865	+	Intergenic	AluSx1|SINE|Alu	169926	NM_021205	58480	Hs.647774	NM_021205	ENSG00000116574	RHOU	ARHU|CDC42L1|G28K|WRCH1|hG28K	ras homolog family member U	protein-coding	6.47	7.03911	12.2119	8.84694
NB4_peak_14580	chr4	39182147	39182541	+	promoter-TSS (NM_001317924)	promoter-TSS (NM_001317924)	-185	NM_001317924	57728	Hs.438482	NM_025132	ENSG00000157796	WDR19	ATD5|CED4|DYF-2|IFT144|NPHP13|ORF26|Oseg6|PWDMP|SRTD5	WD repeat domain 19	protein-coding	15.86	3.37229	5.31046	2.41561
NB4_peak_9689	chr19	6590762	6591453	-	promoter-TSS (NM_001330332)	promoter-TSS (NM_001330332)	43	NM_001252	970	Hs.501497	NM_001252	ENSG00000125726	CD70	CD27-L|CD27L|CD27LG|LPFS3|TNFSF7|TNLG8A	CD70 molecule	protein-coding	17.12	17.0767	37.6531	33.433
NB4_peak_7034	chr16	87407538	87408136	-	3' UTR (NM_015144, exon 13 of 13)	3' UTR (NM_015144, exon 13 of 13)	15501	NM_022818	81631	Hs.356061	NM_022818	ENSG00000140941	MAP1LC3B	ATG8F|LC3B|MAP1A/1BLC3|MAP1LC3B-a	microtubule associated protein 1 light chain 3 beta	protein-coding	17.44	17.3741	37.6531	33.433
NB4_peak_9077	chr19	566984	567739	+	Intergenic	HERV3-int|LTR|ERV1	-3922	NM_198590	682	Hs.501293	NM_001728	ENSG00000172270	BSG	5F7|CD147|EMMPRIN|EMPRIN|OK|SLC7A11|TCSF	basigin (Ok blood group)	protein-coding	3.08	3.84196	6.25074	3.24712
NB4_peak_753	chr1	31477332	31477784	+	Intergenic	L1PBa|LINE|L1	-22527	NR_034112	149086	Hs.729905	NR_034112	ENSG00000260386	LDC1P	LINC01225	leucine decarboxylase 1, pseudogene	pseudo	5.84	6.44429	10.154	6.92128
NB4_peak_4653	chr12	132593986	132594267	+	Intergenic	Intergenic	12129	NR_106821	102465975		NR_106821	ENSG00000277052	MIR6763	hsa-mir-6763	microRNA 6763	ncRNA	9.15	5.07693	6.95302	3.91192
NB4_peak_12383	chr20	31833458	31833848	+	intron (NM_033118, intron 12 of 12)	intron (NM_033118, intron 12 of 12)	11951	NM_004118	2307	Hs.516971	NM_004118	ENSG00000179772	FOXS1	FKHL18|FREAC10	forkhead box S1	protein-coding	3.16	3.84862	5.79561	2.84558
NB4_peak_6413	chr16	14632564	14633104	+	promoter-TSS (NM_001330500)	promoter-TSS (NM_001330500)	-117	NM_001330500	51283	Hs.435556	NM_016561	ENSG00000103429	BFAR	BAR|RNF47	bifunctional apoptosis regulator	protein-coding	16.41	8.70691	14.9606	11.4837
NB4_peak_4411	chr12	113862542	113862896	-	intron (NM_001146698, intron 21 of 24)	intron (NM_001146698, intron 21 of 24)	-89036	NR_110025	100506465	Hs.211461	NR_110025	ENSG00000249550	LINC01234	LCAL84|onco-lncRNA-32	long intergenic non-protein coding RNA 1234	ncRNA	7.81	4.40617	4.98931	2.10311
NB4_peak_3870	chr12	7990012	7990424	+	Intergenic	Intergenic	-42498	NM_018416	55810	Hs.120844	NM_018416	ENSG00000065970	FOXJ2	FHX	forkhead box J2	protein-coding	5.21	5.17353	7.12547	4.05814
NB4_peak_1836	chr1	234867215	234867590	+	Intergenic	Intergenic	96597	NR_125945	101927851	Hs.520684	NR_125945	ENSG00000238005	LOC101927851	-	uncharacterized LOC101927851	ncRNA	7.1	6.53398	9.65636	6.45014
NB4_peak_3875	chr12	8242919	8244045	-	promoter-TSS (NR_024254)	promoter-TSS (NR_024254)	-536	NR_024254	653113	Hs.661749	NR_024254		FAM86FP	-	family with sequence similarity 86, member A pseudogene	pseudo	32.35	20.8464	44.5125	40.1339
NB4_peak_7183	chr16	89816482	89816986	-	promoter-TSS (NM_001286167)	promoter-TSS (NM_001286167)	-87	NM_001018112	2175	Hs.744083	NM_000135	ENSG00000187741	FANCA	FA|FA-H|FA1|FAA|FACA|FAH|FANCH	FA complementation group A	protein-coding	20.68	5.41878	10.9285	7.64082
NB4_peak_5561	chr15	59688755	59689033	-	promoter-TSS (NM_001320675)	promoter-TSS (NM_001320675)	32	NM_001320675	663	Hs.592515	NM_004330	ENSG00000140299	BNIP2	BNIP-2|NIP2	BCL2 interacting protein 2	protein-coding	4.97	4.97625	5.64624	2.70595
NB4_peak_2515	chr10	132387868	132388266	+	Intergenic	Intergenic	-9133	NM_001098637	170394	Hs.527751	NM_138499	ENSG00000171813	PWWP2B	PWWP2|bA432J24.1|pp8607	PWWP domain containing 2B	protein-coding	15.15	13.4594	24.5859	20.7469
NB4_peak_4443	chr12	120200692	120201724	-	promoter-TSS (NR_038924)	promoter-TSS (NR_038924)	3	NM_053275	6175	Hs.546285	NM_001002	ENSG00000089157	RPLP0	L10E|LP0|P0|PRLP0|RPP0	ribosomal protein lateral stalk subunit P0	protein-coding	42.22	21.6091	53.2055	48.6181
NB4_peak_144	chr1	6199409	6199912	-	promoter-TSS (NM_000983)	promoter-TSS (NM_000983)	-65	NM_000983	6146	Hs.515329	NM_000983	ENSG00000116251	RPL22	EAP|HBP15|HBP15/L22|L22	ribosomal protein L22	protein-coding	13.42	13.5821	27.9376	23.9962
NB4_peak_7920	chr17	42019872	42020296	+	promoter-TSS (NM_001144928)	promoter-TSS (NM_001144928)	-6	NM_001144928	28511	Hs.632252	NM_017595	ENSG00000168256	NKIRAS2	KBRAS2|kappaB-Ras2	NFKB inhibitor interacting Ras like 2	protein-coding	10.18	5.58986	7.99793	4.89201
NB4_peak_1680	chr1	212608377	212608959	+	promoter-TSS (NM_001040619)	promoter-TSS (NM_001040619)	-93	NM_001040619	467	Hs.460	NM_001674	ENSG00000162772	ATF3	-	activating transcription factor 3	protein-coding	30.7	7.92425	20.3845	16.6954
NB4_peak_9083	chr19	588111	588462	+	Intergenic	CpG	-1595	NM_001194	610	Hs.124161	NM_001194	ENSG00000099822	HCN2	BCNG-2|BCNG2|HAC-1	hyperpolarization activated cyclic nucleotide gated potassium and sodium channel 2	protein-coding	6	6.47904	9.46855	6.26315
NB4_peak_17478	chr9	129413066	129414095	+	Intergenic	CpG	-75080	NR_038955	100506190	Hs.529860	NR_038955		LINC00963	MetaLnc9	long intergenic non-protein coding RNA 963	ncRNA	17.52	15.4322	28.4701	24.5023
NB4_peak_8786	chr17	81831760	81833512	+	TTS (NM_001007533)	TTS (NM_001007533)	655	NM_001288798	348262	Hs.514632	NM_207368	ENSG00000225663	MCRIP1	FAM195B|GRAN2|MCRIP	MAPK regulated corepressor interacting protein 1	protein-coding	48.69	12.4223	40.6812	36.385
NB4_peak_15970	chr6	159761777	159762469	+	promoter-TSS (NM_001303253)	promoter-TSS (NM_001303253)	78	NM_005891	39	Hs.571037	NM_005891	ENSG00000120437	ACAT2	-	acetyl-CoA acetyltransferase 2	protein-coding	12.47	4.4894	6.6833	3.66045
NB4_peak_4648	chr12	132489673	132490218	+	promoter-TSS (NM_001367871)	promoter-TSS (NM_001367871)	-206	NM_001367871	57666	Hs.411138	NM_001142641	ENSG00000112787	FBRSL1	-	fibrosin like 1	protein-coding	24.07	12.5342	25.6079	21.7324
NB4_peak_15865	chr6	72622967	72623266	+	intron (NM_001160132, intron 1 of 13)	CpG	1273	NM_001160130	56479	Hs.445324	NM_019842	ENSG00000185760	KCNQ5	Kv7.5|MRD46	potassium voltage-gated channel subfamily Q member 5	protein-coding	4.18	4.31864	5.64624	2.70595
NB4_peak_9670	chr19	6423517	6424005	-	intron (NM_001366300, intron 1 of 19)	intron (NM_001366300, intron 1 of 19)	1050	NM_003685	8570	Hs.727344	NM_003685	ENSG00000088247	KHSRP	FBP2|FUBP2|KSRP|p75	KH-type splicing regulatory protein	protein-coding	6.08	5.61609	7.89624	4.80946
NB4_peak_2460	chr10	119306641	119307000	+	intron (NM_005308, intron 1 of 15)	intron (NM_005308, intron 1 of 15)	-71152	NR_039829	100616398		NR_039829	ENSG00000265719	MIR4681	-	microRNA 4681	ncRNA	6.71	6.31768	8.38894	5.2501
NB4_peak_4579	chr12	124457428	124458132	-	intron (NM_001077261, intron 7 of 47)	intron (NM_001077261, intron 7 of 47)	109832	NM_001206654	9612	Hs.137510	NM_006312	ENSG00000196498	NCOR2	CTG26|N-CoR2|SMAP270|SMRT|SMRTE|SMRTE-tau|TNRC14|TRAC|TRAC-1|TRAC1	nuclear receptor corepressor 2	protein-coding	12.63	10.8143	17.5044	13.912
NB4_peak_8139	chr17	45247343	45248053	+	promoter-TSS (NR_024434)	promoter-TSS (NR_024434)	-227	NR_110325	100133991	Hs.668927	NR_024434	ENSG00000267278	MAP3K14-AS1	-	MAP3K14 antisense RNA 1	ncRNA	36.93	18.9656	43.5615	39.1921
NB4_peak_3545	chr11	73787787	73788302	+	intron (NR_134658, intron 1 of 6)	CpG	170	NR_134658	51642	Hs.503239	NM_016055	ENSG00000175581	MRPL48	CGI-118|HSPC290|L48MT|MRP-L48	mitochondrial ribosomal protein L48	protein-coding	5.84	6.44429	10.154	6.92128
NB4_peak_11461	chr2	10120162	10120782	+	Intergenic	CpG	-2096	NM_001165931	6241	Hs.226390	NM_001034	ENSG00000171848	RRM2	R2|RR2|RR2M	ribonucleotide reductase regulatory subunit M2	protein-coding	9.15	5.07693	6.95302	3.91192
NB4_peak_7118	chr16	88840325	88840860	-	intron (NM_001323544, intron 5 of 14)	intron (NM_001323544, intron 5 of 14)	-15628	NR_134671	51693	Hs.461722	NM_016209	ENSG00000167515	TRAPPC2L	HSPC176|PERRB	trafficking protein particle complex 2 like	protein-coding	26.36	13.6784	28.4555	24.4976
NB4_peak_3127	chr11	64449478	64449955	+	intron (NR_073177, intron 1 of 1)	LTR16A1|LTR|ERVL	659	NR_073177	100996455	Hs.634142	NR_073177	ENSG00000181908	LINC02724	-	long intergenic non-protein coding RNA 2724	ncRNA	6.08	5.89689	8.67112	5.50688
NB4_peak_522	chr1	24415420	24415797	+	promoter-TSS (NM_001199012)	promoter-TSS (NM_001199012)	-142	NM_001330409	57185	Hs.523442	NM_020448	ENSG00000001461	NIPAL3	DJ462O23.2|NPAL3	NIPA like domain containing 3	protein-coding	5.52	6.04063	9.46855	6.26315
NB4_peak_12555	chr20	45344176	45344601	-	intron (NM_002999, intron 1 of 4)	intron (NM_002999, intron 1 of 4)	4036	NM_002999	6385	Hs.632267	NM_002999	ENSG00000124145	SDC4	SYND4	syndecan 4	protein-coding	5.13	5.77512	10.154	6.92128
NB4_peak_15315	chr6	4135600	4136180	+	promoter-TSS (NM_001166010)	promoter-TSS (NM_001166010)	-182	NR_103764	100507506	Hs.665936	NR_103764	ENSG00000234817	LOC100507506	-	uncharacterized LOC100507506	ncRNA	18.15	9.57495	17.4972	13.9051
NB4_peak_766	chr1	31939646	31940314	+	Intergenic	Intergenic	-1612	NM_080391	8073	Hs.470477	NM_003479	ENSG00000184007	PTP4A2	HH13|HH7-2|HU-PP-1|OV-1|PRL-2|PRL2|PTP4A|PTPCAAX2|ptp-IV1a|ptp-IV1b	protein tyrosine phosphatase 4A2	protein-coding	54.21	18.4043	57.3998	52.7248
NB4_peak_12223	chr20	341681	342065	+	Intergenic	MLT1G|LTR|ERVL-MaLR	-4853	NR_136649	80023	Hs.416024	NM_024958	ENSG00000125841	NRSN2	C20orf98|dJ1103G7.6	neurensin 2	protein-coding	5.92	6.51864	10.154	6.92128
NB4_peak_158	chr1	6601172	6601387	-	intron (NM_001324309, intron 1 of 3)	intron (NM_001324309, intron 1 of 3)	1590	NM_014851	9903	Hs.7764	NM_014851	ENSG00000162413	KLHL21	-	kelch like family member 21	protein-coding	7.26	4.12998	4.98931	2.10311
NB4_peak_3841	chr12	6873016	6874073	-	promoter-TSS (NM_032641)	promoter-TSS (NM_032641)	-241	NM_001146316	84727	Hs.479856	NM_032641	ENSG00000111671	SPSB2	GRCC9|SSB2	splA/ryanodine receptor domain and SOCS box containing 2	protein-coding	30.85	26.5457	55.6672	51.0238
NB4_peak_11815	chr2	98730813	98731496	-	promoter-TSS (NM_012214)	promoter-TSS (NM_012214)	-22	NM_012214	11320	Hs.177576	NM_012214	ENSG00000071073	MGAT4A	GNT-IV|GNT-IVA|GnT-4a	alpha-1,3-mannosyl-glycoprotein 4-beta-N-acetylglucosaminyltransferase A	protein-coding	4.34	5.03159	8.16291	5.02574
NB4_peak_2254	chr10	78953028	78953648	-	intron (NR_024429, intron 6 of 7)	intron (NR_024429, intron 6 of 7)	114110	NR_024429	283050	Hs.309176	NR_015429	ENSG00000224596	ZMIZ1-AS1	-	ZMIZ1 antisense RNA 1	ncRNA	19.1	18.2699	38.4275	34.1951
NB4_peak_4068	chr12	52903408	52904089	-	intron (NM_002273, intron 1 of 7)	CpG	1328	NM_002273	3856	Hs.533782	NM_002273	ENSG00000170421	KRT8	CARD2|CK-8|CK8|CYK8|K2C8|K8|KO	keratin 8	protein-coding	7.58	6.12544	7.94311	4.84849
NB4_peak_272	chr1	11693096	11693606	+	intron (NM_198545, intron 1 of 6)	intron (NM_198545, intron 1 of 6)	1641	NM_198545	374946	Hs.632364	NM_198545	ENSG00000162490	DRAXIN	AGPA3119|C1orf187|UNQ3119|neucrin	dorsal inhibitory axon guidance protein	protein-coding	11.28	11.1677	20.7204	17.0274
NB4_peak_17754	chr9	136762895	136763605	-	intron (NM_203347, intron 4 of 6)	intron (NM_203347, intron 4 of 6)	1268	NM_203347	389812	Hs.413902	NM_203347	ENSG00000177984	LCN15	PRO6093|UNQ2541	lipocalin 15	protein-coding	15.62	15.664	32.7426	28.6597
NB4_peak_1552	chr1	200669436	200670053	+	promoter-TSS (NM_001349799)	promoter-TSS (NM_001349799)	-8	NM_001349799	83479	Hs.497332	NM_031306	ENSG00000118197	DDX59	OFD5|ZNHIT5	DEAD-box helicase 59	protein-coding	17.12	9.06202	16.2172	12.6904
NB4_peak_312	chr1	15412214	15412475	+	intron (NM_024329, intron 1 of 3)	intron (NM_024329, intron 1 of 3)	2456	NM_024329	79180	Hs.465374	NM_024329	ENSG00000142634	EFHD2	SWS1	EF-hand domain family member D2	protein-coding	5.52	5.34745	6.88453	3.85524
NB4_peak_7589	chr17	18102670	18103022	+	intron (NM_001388, intron 9 of 12)	intron (NM_001388, intron 9 of 12)	-5910	NM_016239	51168	Hs.462390	NM_016239	ENSG00000091536	MYO15A	DFNB3|MYO15	myosin XVA	protein-coding	5.37	5.78733	8.89452	5.72567
NB4_peak_6381	chr16	11052456	11052725	+	intron (NM_015226, intron 17 of 22)	intron (NM_015226, intron 17 of 22)	108026	NM_015226	23274	Hs.35490	NM_015226	ENSG00000038532	CLEC16A	Gop-1|KIAA0350	C-type lectin domain containing 16A	protein-coding	4.1	4.63951	7.11533	4.05814
NB4_peak_3554	chr11	74748697	74748942	+	promoter-TSS (NM_001098638)	promoter-TSS (NM_001098638)	-30	NM_001098638	254225	Hs.370145	NM_001098638	ENSG00000166439	RNF169	-	ring finger protein 169	protein-coding	6.71	6.42298	8.67112	5.50688
NB4_peak_7815	chr17	38861481	38861816	+	Intergenic	Intergenic	-7927	NM_000978	9349	Hs.406300	NM_000978	ENSG00000125691	RPL23	L23|rpL17	ribosomal protein L23	protein-coding	3.24	3.99066	6.25074	3.24712
NB4_peak_14040	chr3	58306050	58306494	+	promoter-TSS (NM_001348712)	promoter-TSS (NM_001348712)	27	NM_001098783	11102	Hs.446320	NM_007042	ENSG00000163684	RPP14	P14	ribonuclease P/MRP subunit p14	protein-coding	8.36	7.80395	11.9286	8.59506
NB4_peak_14435	chr4	1715458	1715803	-	TTS (NM_138385)	TTS (NM_138385)	-3311	NM_001306075	7884	Hs.298345	NM_006527	ENSG00000163950	SLBP	HBP	stem-loop binding protein	protein-coding	12.86	9.12023	13.6957	10.2762
NB4_peak_13726	chr3	11140320	11140695	+	intron (NM_001098213, intron 1 of 1)	intron (NM_001098213, intron 1 of 1)	3269	NM_001098213	3269	Hs.1570	NM_000861	ENSG00000196639	HRH1	H1-R|H1R|HH1R|hisH1	histamine receptor H1	protein-coding	17.76	13.3967	23.1338	19.342
NB4_peak_16793	chr8	38770055	38770492	+	intron (NM_001352804, intron 1 of 10)	intron (NM_001352804, intron 1 of 10)	12998	NM_001352790	6867	Hs.279245	NM_006283	ENSG00000147526	TACC1	Ga55	transforming acidic coiled-coil containing protein 1	protein-coding	7.34	5.95634	7.94311	4.84849
NB4_peak_16961	chr8	141128152	141128759	+	promoter-TSS (NM_001352890)	promoter-TSS (NM_001352890)	-134	NM_001362798	22898	Hs.18166	NM_014957	ENSG00000105339	DENND3	-	DENN domain containing 3	protein-coding	35.2	9.04876	25.6604	21.7837
NB4_peak_7143	chr16	89171431	89171821	+	promoter-TSS (NM_004933)	promoter-TSS (NM_004933)	-122	NM_004933	1013	Hs.148090	NM_004933	ENSG00000129910	CDH15	CDH14|CDH3|CDHM|MCAD|MRD3	cadherin 15	protein-coding	5.52	5.9308	8.89452	5.72567
NB4_peak_13826	chr3	45593731	45594270	+	promoter-TSS (NM_014240)	promoter-TSS (NM_014240)	-751	NM_014240	8994	Hs.193370	NM_014240	ENSG00000144791	LIMD1	-	LIM domains containing 1	protein-coding	6.31	6.8904	12.2119	8.84694
NB4_peak_12350	chr20	20780285	20780874	+	Intergenic	Intergenic	-67935	NM_020343	57186	Hs.472285	NM_020343	ENSG00000188559	RALGAPA2	AS250|C20orf74|bA287B20.1|dJ1049G11|dJ1049G11.4|p220	Ral GTPase activating protein catalytic alpha subunit 2	protein-coding	4.5	5.1803	8.16291	5.02574
NB4_peak_9198	chr19	1113246	1113702	-	intron (NM_014963, intron 19 of 31)	intron (NM_014963, intron 19 of 31)	8824	NM_001039848	2879	Hs.433951	NM_002085	ENSG00000167468	GPX4	GPx-4|GSHPx-4|MCSP|PHGPx|SMDS|snGPx|snPHGPx	glutathione peroxidase 4	protein-coding	15.15	8.07561	13.7287	10.2986
NB4_peak_6149	chr16	1611807	1612538	+	promoter-TSS (NM_014714)	promoter-TSS (NM_014714)	-100	NM_014714	9742	Hs.389438	NM_014714	ENSG00000187535	IFT140	MZSDS|RP80|SRTD9|WDTC2|c305C8.4|c380F5.1|gs114	intraflagellar transport 140	protein-coding	55.95	28.4745	75.2785	70.2234
NB4_peak_15750	chr6	41499015	41499497	+	Intergenic	Intergenic	-3188	NR_120347	103106903	Hs.563396	NR_120347	ENSG00000226917	LINC01276	-	long intergenic non-protein coding RNA 1276	ncRNA	6.23	6.81605	12.2119	8.84694
NB4_peak_17432	chr9	128340116	128340685	+	promoter-TSS (NM_005094)	promoter-TSS (NM_005094)	-127	NM_005094	10999	Hs.656699	NM_005094	ENSG00000167114	SLC27A4	ACSVL4|FATP4|IPS	solute carrier family 27 member 4	protein-coding	7.02	4.01161	4.98931	2.10311
NB4_peak_1787	chr1	229411153	229411408	+	Intergenic	Intergenic	22816	NM_001100	58	Hs.1288	NM_001100	ENSG00000143632	ACTA1	ACTA|ASMA|CFTD|CFTD1|CFTDM|MPFD|NEM1|NEM2|NEM3|SHPM	actin alpha 1, skeletal muscle	protein-coding	3.31	4.06501	6.25074	3.24712
NB4_peak_1356	chr1	155277088	155277664	+	promoter-TSS (NM_020897)	promoter-TSS (NM_020897)	-87	NM_020897	57657	Hs.706960	NM_020897	ENSG00000143630	HCN3	-	hyperpolarization activated cyclic nucleotide gated potassium channel 3	protein-coding	11.44	11.7233	23.2526	19.4476
NB4_peak_1183	chr1	146037906	146038511	+	Intergenic	Intergenic	14036	NR_104085	101954276		NR_104085	ENSG00000201558	RNVU1-6	RNU1-99|vU1.6	RNA, variant U1 small nuclear 6	snRNA	9.86	7.76005	10.6968	7.41369
NB4_peak_3827	chr12	6752885	6753822	-	promoter-TSS (NM_005439)	promoter-TSS (NM_005439)	-212	NR_026581	8079	Hs.524214	NM_005439	ENSG00000089693	MLF2	NTN4	myeloid leukemia factor 2	protein-coding	20.44	10.7192	20.1225	16.4362
NB4_peak_16684	chr7	158810903	158811211	-	intron (NM_020728, intron 1 of 21)	FRAM|SINE|Alu	18452	NM_001367773	57488	Hs.490795	NM_020728	ENSG00000117868	ESYT2	CHR2SYT|E-Syt2|FAM62B	extended synaptotagmin 2	protein-coding	5.21	5.44582	8.03261	4.92495
NB4_peak_8767	chr17	81666352	81666981	+	promoter-TSS (NM_001039842)	promoter-TSS (NM_001039842)	-61	NM_001304999	339229	Hs.405942	NM_001039842	ENSG00000204237	OXLD1	C17orf90	oxidoreductase like domain containing 1	protein-coding	14.6	7.79942	12.5229	9.14551
NB4_peak_2778	chr11	28108242	28108484	+	promoter-TSS (NM_031217)	promoter-TSS (NM_031217)	-25	NM_152636	196074	Hs.243326	NM_152636	ENSG00000169519	METTL15	METT5D1	methyltransferase like 15	protein-coding	6.87	4.91587	5.4824	2.56717
NB4_peak_17928	chrX	40097329	40098750	-	promoter-TSS (NM_001123385)	promoter-TSS (NM_001123385)	-81	NM_017745	54880	Hs.659681	NM_017745	ENSG00000183337	BCOR	ANOP2|MAA2|MCOPS2	BCL6 corepressor	protein-coding	10.89	9.90828	15.3694	11.8657
NB4_peak_258	chr1	11012183	11012623	+	promoter-TSS (NM_007375)	promoter-TSS (NM_007375)	-219	NM_007375	23435	Hs.300624	NM_007375	ENSG00000120948	TARDBP	ALS10|TDP-43	TAR DNA binding protein	protein-coding	4.81	4.84472	5.64624	2.70595
NB4_peak_1298	chr1	153945067	153945568	-	promoter-TSS (NM_001367466)	promoter-TSS (NM_001367466)	-61	NM_001367466	9909	Hs.744878	NM_014856	ENSG00000198837	DENND4B	KIAA0476	DENN domain containing 4B	protein-coding	11.68	10.9302	18.295	14.6882
NB4_peak_503	chr1	23800641	23801053	-	promoter-TSS (NM_000403)	promoter-TSS (NM_000403)	-93	NM_001008216	2582	Hs.632380	NM_000403	ENSG00000117308	GALE	SDR1E1	UDP-galactose-4-epimerase	protein-coding	14.6	7.79942	12.5229	9.14551
NB4_peak_17440	chr9	128552094	128552811	-	promoter-TSS (NM_001130438)	promoter-TSS (NM_001130438)	-135	NM_001130438	6709	Hs.372331	NM_003127	ENSG00000197694	SPTAN1	EIEE5|NEAS|SPTA2	spectrin alpha, non-erythrocytic 1	protein-coding	14.99	13.3278	22.6824	18.9143
NB4_peak_15540	chr6	30678922	30679402	-	intron (NM_001134870, intron 3 of 3).2	intron (NM_001134870, intron 3 of 3).2	-6109	NM_001164239	8449	Hs.485060	NM_003587	ENSG00000204560	DHX16	DBP2|DDX16|PRO2014|PRP8|PRPF2|Prp2	DEAH-box helicase 16	protein-coding	6.94	7.48522	12.2119	8.84694
NB4_peak_4959	chr14	23071433	23071773	-	promoter-TSS (NM_001164817)	promoter-TSS (NM_001164817)	-34	NM_001164817	22985	Hs.124490	NM_014977	ENSG00000100813	ACIN1	ACINUS|ACN|fSAP152	apoptotic chromatin condensation inducer 1	protein-coding	4.1	4.72542	7.59266	4.51396
NB4_peak_756	chr1	31523747	31524189	+	non-coding (NR_027085, exon 3 of 3)	non-coding (NR_027085, exon 3 of 3)	5533	NR_027085	284551	Hs.658659	NR_027085		LINC01226	-	long intergenic non-protein coding RNA 1226	ncRNA	11.68	11.9464	23.2526	19.4476
NB4_peak_367	chr1	16512614	16514398	+	TTS (NR_004400)	TTS (NR_004400)	779	NR_004400	26863		NR_004400	ENSG00000206737	RNVU1-18	RNU1-25|RNU1-25P|RNU1-5|RNU1P1|RNU1P9|U1.15|U1P101|U1P15|vU1.18	RNA, variant U1 small nuclear 18	snRNA	19.49	19.3073	42.6577	38.3161
NB4_peak_17821	chr9	137410494	137411068	-	intron (NM_001286823, intron 1 of 7)	intron (NM_001286823, intron 1 of 7)	12381	NR_104598	54932	Hs.495553	NM_017820	ENSG00000187609	EXD3	mut-7	exonuclease 3'-5' domain containing 3	protein-coding	4.73	5.40336	8.16291	5.02574
NB4_peak_5853	chr15	75029262	75030105	+	intron (NM_001301103, intron 2 of 3)	intron (NM_001301103, intron 2 of 3)	6093	NM_001301102	60490	Hs.458922	NM_021823	ENSG00000138621	PPCDC	MDS018|PPC-DC|coaC	phosphopantothenoylcysteine decarboxylase	protein-coding	38.19	13.0646	35.4158	31.2577
NB4_peak_3484	chr11	70202947	70203355	+	promoter-TSS (NM_003824)	promoter-TSS (NM_003824)	-12	NM_003824	8772	Hs.86131	NM_003824	ENSG00000168040	FADD	GIG3|MORT1	Fas associated via death domain	protein-coding	4.18	4.71124	7.11533	4.05814
NB4_peak_2393	chr10	102450311	102450832	-	exon (NM_001363580, exon 2 of 2)	exon (NM_001363580, exon 2 of 2)	754	NR_038938	100505761	Hs.656457	NR_038937	ENSG00000269609	RPARP-AS1	-	RPARP antisense RNA 1	ncRNA	5.76	6.03627	8.42687	5.28207
NB4_peak_11565	chr2	43129984	43130395	+	Intergenic	Intergenic	-27744	NR_151714	100506047	Hs.127112	NR_151714		LINC02580	-	long intergenic non-protein coding RNA 2580	ncRNA	6.71	6.76103	9.73268	6.52461
NB4_peak_9452	chr19	2944568	2945376	-	promoter-TSS (NM_021217)	promoter-TSS (NM_021217)	-1	NM_021217	58492	Hs.38004	NM_021217	ENSG00000175691	ZNF77	pT1	zinc finger protein 77	protein-coding	19.96	19.7534	42.6577	38.3161
NB4_peak_2210	chr10	73781757	73782361	+	promoter-TSS (NM_203298)	promoter-TSS (NM_203298)	11	NM_203298	118487	Hs.181174	NM_203298	ENSG00000172586	CHCHD1	C10orf34|C2360|MRP-S37	coiled-coil-helix-coiled-coil-helix domain containing 1	protein-coding	13.02	12.0867	22.1476	18.3923
NB4_peak_11852	chr2	109275120	109275413	+	intron (NM_001099289, intron 1 of 9)	intron (NM_001099289, intron 1 of 9)	38359	NR_036224	100423027		NR_036224	ENSG00000265965	MIR4266	-	microRNA 4266	ncRNA	3.55	4.21395	5.79561	2.84558
NB4_peak_18088	chrX	119574348	119574841	+	promoter-TSS (NM_001282161)	promoter-TSS (NM_001282161)	31	NM_001282161	7319	Hs.379466	NM_003336	ENSG00000077721	UBE2A	HHR6A|MRXS30|MRXSN|RAD6A|UBC2	ubiquitin conjugating enzyme E2 A	protein-coding	13.26	3.56433	5.46828	2.55623
NB4_peak_6018	chr15	92831462	92832182	+	Intergenic	Intergenic	36338	NR_033769	728619	Hs.684129	NR_033769		ASB9P1	-	ankyrin repeat and SOCS box containing 9 pseudogene 1	pseudo	26.2	13.5995	28.4555	24.4976
NB4_peak_10496	chr19	18407958	18408477	+	Intergenic	Intergenic	-10595	NM_145256	126364	Hs.332156	NM_145256	ENSG00000175489	LRRC25	MAPA	leucine rich repeat containing 25	protein-coding	6.63	6.93515	10.7404	7.45408
NB4_peak_16288	chr7	55533389	55533773	-	intron (NM_030796, intron 1 of 4)	intron (NM_030796, intron 1 of 4)	4113	NM_001321242	81552	Hs.488307	NM_030796	ENSG00000154978	VOPP1	ECOP|GASP|WBP1L2	VOPP1 WW domain binding protein	protein-coding	7.97	4.48509	4.98931	2.10311
NB4_peak_12902	chr21	28992643	28993175	-	promoter-TSS (NM_001320766)	promoter-TSS (NM_001320766)	-32	NM_015565	26046	Hs.288773	NM_015565	ENSG00000198862	LTN1	C21orf10|C21orf98|RNF160|ZNF294	listerin E3 ubiquitin protein ligase 1	protein-coding	13.49	7.24703	11.3449	8.04127
NB4_peak_3006	chr11	62621707	62622397	-	promoter-TSS (NM_001288721)	promoter-TSS (NM_001288721)	-66	NM_001288721	26229	Hs.502759	NM_012200	ENSG00000149541	B3GAT3	GLCATI|JDSCD|glcUAT-I	beta-1,3-glucuronyltransferase 3	protein-coding	24.23	12.6131	25.6079	21.7324
NB4_peak_7527	chr17	16214853	16216408	-	promoter-TSS (NM_006311)	promoter-TSS (NM_006311)	-96	NM_006311	9611	Hs.462323	NM_006311	ENSG00000141027	NCOR1	N-CoR|N-CoR1|PPP1R109|TRAC1|hN-CoR	nuclear receptor corepressor 1	protein-coding	7.34	7.85698	14.3277	10.8673
NB4_peak_7782	chr17	37609255	37609730	-	promoter-TSS (NM_001163544)	promoter-TSS (NM_001163544)	-74	NM_001163547	11276	Hs.594647	NM_007247	ENSG00000275066	SYNRG	AP1GBP1|SYNG	synergin gamma	protein-coding	11.13	10.1056	17.1481	13.571
NB4_peak_14106	chr3	128650111	128650501	-	intron (NM_002950, intron 1 of 9)	CpG	512	NM_002950	6184	Hs.518244	NM_002950	ENSG00000163902	RPN1	OST1|RBPH1	ribophorin I	protein-coding	4.02	4.73418	8.16291	5.02574
NB4_peak_17767	chr9	136882427	136882912	+	Intergenic	Intergenic	-3847	NM_021138	7186	Hs.522506	NM_021138	ENSG00000127191	TRAF2	MGC:45012|RNF117|TRAP|TRAP3	TNF receptor associated factor 2	protein-coding	9.71	9.73296	16.5992	13.0479
NB4_peak_10321	chr19	17021736	17022378	-	exon (NM_015692, exon 2 of 42)	exon (NM_015692, exon 2 of 42)	4753	NM_015692	27151	Hs.631644	NM_015692	ENSG00000160111	CPAMD8	ASGD8|K-CAP|VIP	C3 and PZP like alpha-2-macroglobulin domain containing 8	protein-coding	11.6	10.5001	17.1481	13.571
NB4_peak_3339	chr11	66466466	66466995	+	promoter-TSS (NM_145065)	promoter-TSS (NM_145065)	-135	NM_001098510	246330	Hs.656875	NM_145065	ENSG00000174516	PELI3	-	pellino E3 ubiquitin protein ligase family member 3	protein-coding	15.23	4.05753	6.9063	3.87634
NB4_peak_748	chr1	31182379	31182639	-	intron (NM_024522, intron 5 of 6)	intron (NM_024522, intron 5 of 6)	57378	NM_024522	79570	Hs.470259	NM_024522	ENSG00000084628	NKAIN1	FAM77C	sodium/potassium transporting ATPase interacting 1	protein-coding	4.02	4.18712	5.64624	2.70595
NB4_peak_5181	chr14	81533726	81534096	-	promoter-TSS (NM_001244984)	promoter-TSS (NM_001244984)	-50	NM_001244984	6400	Hs.181300	NM_005065	ENSG00000071537	SEL1L	Hrd3|PRO1063|SEL1-LIKE|SEL1L1	SEL1L adaptor subunit of ERAD E3 ubiquitin ligase	protein-coding	9.86	7.76005	10.6968	7.41369
NB4_peak_1855	chr1	235011227	235012450	+	Intergenic	Intergenic	-47839	NR_125945	101927851	Hs.520684	NR_125945	ENSG00000238005	LOC101927851	-	uncharacterized LOC101927851	ncRNA	73.47	37.2338	107.948	102.258
NB4_peak_4505	chr12	121769937	121770294	+	intron (NM_001080825, intron 6 of 11)	MLT1B|LTR|ERVL-MaLR	23573	NM_019034	54509	Hs.707579	NM_019034	ENSG00000139725	RHOF	ARHF|RIF	ras homolog family member F, filopodia associated	protein-coding	5.13	5.10777	7.12547	4.05814
NB4_peak_16222	chr7	38177893	38178529	+	promoter-TSS (NM_001363345)	promoter-TSS (NM_001363345)	-34	NM_001363346	83930	Hs.309753	NM_032016	ENSG00000010270	STARD3NL	MENTHO	STARD3 N-terminal like	protein-coding	16.73	14.7746	26.5156	22.6126
NB4_peak_12117	chr2	231717179	231717733	+	Intergenic	MLT1K|LTR|ERVL-MaLR	4142	NR_128710	103504734		NR_128710	ENSG00000283475	MIR1244-4	hsa-mir-1244-4	microRNA 1244-4	ncRNA	17.83	13.453	23.1338	19.342
NB4_peak_3356	chr11	67024482	67024748	+	intron (NM_001318775, intron 1 of 6)	MIRb|SINE|MIR	1481	NM_001318775	91683	Hs.287636	NM_177963	ENSG00000173227	SYT12	SYT11|sytXII	synaptotagmin 12	protein-coding	6.87	6.5545	8.67112	5.50688
NB4_peak_339	chr1	15952650	15953078	-	intron (NM_001287603, intron 2 of 15)	MLT1H|LTR|ERVL-MaLR	23268	NM_003443	7709	Hs.433764	NM_003443	ENSG00000116809	ZBTB17	MIZ-1|ZNF151|ZNF60|pHZ-67	zinc finger and BTB domain containing 17	protein-coding	3.47	4.21372	6.25074	3.24712
NB4_peak_2651	chr11	1051111	1051392	+	intron (NR_160890, intron 1 of 3)	intron (NR_160890, intron 1 of 3)	1371	NR_160890	101927503	Hs.436626	NM_001323425		LINC02688	-	long intergenic non-protein coding RNA 2688	ncRNA	3.31	4.06501	6.25074	3.24712
NB4_peak_12677	chr20	50731002	50731608	+	promoter-TSS (NM_032521)	promoter-TSS (NM_032521)	-275	NM_032521	84612	Hs.589848	NM_032521	ENSG00000124171	PARD6B	PAR6B	par-6 family cell polarity regulator beta	protein-coding	9	8.33003	11.9286	8.59506
NB4_peak_8398	chr17	73232251	73232477	-	promoter-TSS (NM_032837)	promoter-TSS (NM_032837)	30	NM_001098832	84923	Hs.741276	NM_032837	ENSG00000133193	FAM104A	-	family with sequence similarity 104 member A	protein-coding	5.21	5.17353	7.12547	4.05814
NB4_peak_6206	chr16	2459550	2460249	+	promoter-TSS (NM_025108)	promoter-TSS (NM_025108)	-210	NM_025108	80178	Hs.534491	NM_025108	ENSG00000162062	TEDC2	C16orf59	tubulin epsilon and delta complex 2	protein-coding	13.34	7.16812	11.3449	8.04127
NB4_peak_13009	chr21	39370496	39370814	+	Intergenic	MER70B|LTR|ERVL	-9589	NR_146614	7485	Hs.198308	NM_004627	ENSG00000182093	GET1	CHD5|WRB	guided entry of tail-anchored proteins factor 1	protein-coding	10.18	5.58986	7.99793	4.89201
NB4_peak_7189	chr16	89917778	89918251	+	5' UTR (NM_002386, exon 1 of 1)	5' UTR (NM_002386, exon 1 of 1)	135	NM_002386	4157	Hs.513829	NM_002386	ENSG00000258839	MC1R	CMM5|MSH-R|SHEP2	melanocortin 1 receptor	protein-coding	10.81	7.38189	10.2799	7.00645
NB4_peak_14844	chr5	56909232	56910090	+	promoter-TSS (NR_136555)	promoter-TSS (NR_136555)	65	NM_001171990	133383	Hs.85950	NM_153706	ENSG00000155542	SETD9	C5orf35	SET domain containing 9	protein-coding	13.73	3.6827	5.46828	2.55623
NB4_peak_14461	chr4	2418790	2419017	+	promoter-TSS (NM_001193282)	promoter-TSS (NM_001193282)	-52	NM_001193282	402160	Hs.443116	NM_001193282	ENSG00000206113	CFAP99	-	cilia and flagella associated protein 99	protein-coding	3.16	3.77864	5.4149	2.50472
NB4_peak_10196	chr19	14136359	14137386	-	promoter-TSS (NR_045214)	promoter-TSS (NR_045214)	-280	NR_045214	100507373	Hs.720437	NR_045214	ENSG00000267169	LOC100507373	-	uncharacterized LOC100507373	ncRNA	48.22	24.6078	63.2096	58.4107
NB4_peak_8836	chr17	82228185	82229536	+	promoter-TSS (NM_004207)	promoter-TSS (NM_004207)	-151	NM_004207	9123	Hs.500761	NM_004207	ENSG00000141526	SLC16A3	MCT 3|MCT 4|MCT-3|MCT-4|MCT3|MCT4	solute carrier family 16 member 3	protein-coding	15.31	12.1709	20.9559	17.2379
NB4_peak_11224	chr19	50705442	50705763	-	intron (NM_016148, intron 8 of 23)	MER20|DNA|hAT-Charlie	14200	NM_016148	50944	Hs.274255	NM_016148	ENSG00000161681	SHANK1	SPANK-1|SSTRIP|synamon	SH3 and multiple ankyrin repeat domains 1	protein-coding	3.16	3.91631	6.25074	3.24712
NB4_peak_18133	chrX	147911713	147911943	-	promoter-TSS (NM_001185075)	promoter-TSS (NM_001185075)	-11	NR_024503	100126270	Hs.561999	NR_024499	ENSG00000268066	FMR1-AS1	ASFMR1|FMR1-AS|FMR1AS|FMR4	FMR1 antisense RNA 1	ncRNA	3.63	4.36242	6.25074	3.24712
NB4_peak_10122	chr19	13138012	13139209	+	3' UTR (NM_052876, exon 6 of 6)	3' UTR (NM_052876, exon 6 of 6)	11765	NM_001271609	8677	Hs.43812	NM_003765	ENSG00000104915	STX10	SYN10|hsyn10	syntaxin 10	protein-coding	4.42	5.10595	8.16291	5.02574
NB4_peak_3681	chr11	126268834	126269243	+	promoter-TSS (NR_037647)	promoter-TSS (NR_037647)	-56	NM_001177842	6734	Hs.368376	NM_003139	ENSG00000182934	SRPRA	DP|SRPR|Sralpha	SRP receptor subunit alpha	protein-coding	16.57	8.78582	14.9606	11.4837
NB4_peak_15954	chr6	158026426	158027163	+	intron (NM_003898, intron 2 of 26)	intron (NM_003898, intron 2 of 26)	9701	NM_001178088	8871	Hs.434494	NM_003898	ENSG00000078269	SYNJ2	INPP5H	synaptojanin 2	protein-coding	7.1	4.05107	4.98931	2.10311
NB4_peak_3642	chr11	118925807	118926197	-	Intergenic	CpG	15294	NR_039713	100616376		NR_039713	ENSG00000264211	MIR4492	mir-4492	microRNA 4492	ncRNA	4.89	4.82999	5.44648	2.53513
NB4_peak_7387	chr17	7237754	7238308	-	intron (NM_001284517, intron 1 of 4)	CpG	899	NM_001284518	79142	Hs.644724	NM_024297	ENSG00000040633	PHF23	hJUNE-1b	PHD finger protein 23	protein-coding	4.73	4.77896	5.64624	2.70595
NB4_peak_13047	chr21	42892951	42893614	+	promoter-TSS (NM_021075)	promoter-TSS (NM_021075)	-27	NM_001001503	4731	Hs.473937	NM_021075	ENSG00000160194	NDUFV3	CI-10k|CI-9KD	NADH:ubiquinone oxidoreductase subunit V3	protein-coding	23.2	8.06677	17.4005	13.8177
NB4_peak_5475	chr15	43185112	43186118	+	TTS (NM_001347004)	TTS (NM_001347004)	212	NM_012142	23582	Hs.36794	NM_012142	ENSG00000166946	CCNDBP1	DIP1|GCIP|HHM	cyclin D1 binding protein 1	protein-coding	46.32	23.6609	59.8378	55.1123
NB4_peak_17753	chr9	136760814	136761237	-	intron (NM_203347, intron 6 of 6)	MLT1C|LTR|ERVL-MaLR	-2482	NM_001345934	138307	Hs.323991	NM_178469	ENSG00000204001	LCN8	EP17|LCN5	lipocalin 8	protein-coding	4.1	4.80854	8.16291	5.02574
NB4_peak_14008	chr3	52685412	52686144	+	promoter-TSS (NM_001350077)	promoter-TSS (NM_001350077)	135	NM_001366072	55193	Hs.189920	NM_018165	ENSG00000163939	PBRM1	BAF180|PB1	polybromo 1	protein-coding	10.81	5.90551	7.99793	4.89201
NB4_peak_9650	chr19	6065736	6066256	-	intron (NM_000635, intron 1 of 17)	G-rich|Low_complexity|Low_complexity	44504	NM_000635	5990	Hs.465709	NM_000635	ENSG00000087903	RFX2	-	regulatory factor X2	protein-coding	23.04	8.01416	17.4005	13.8177
NB4_peak_5231	chr14	95534573	95535117	+	promoter-TSS (NR_001459)	promoter-TSS (NR_001459)	27	NR_003138	283596	Hs.448753	NR_001459		SNHG10	C14orf62|LINC00063|NCRNA00063	small nucleolar RNA host gene 10	ncRNA	20.52	10.7586	20.1225	16.4362
NB4_peak_7666	chr17	28725091	28726414	-	intron (NM_001160407, intron 1 of 3)	intron (NM_001160407, intron 1 of 3)	481	NM_138463	116238	Hs.499952	NM_138463	ENSG00000160606	TLCD1	-	TLC domain containing 1	protein-coding	19.96	6.9883	13.1909	9.79866
[truncated: 10,258 more rows]
