# Supplementary material for: Cellular hierarchy insights reveal leukemic stem-like cells and early death risk in acute promyelocytic leukemia
Source: Nat Commun. 2024 Feb 16;15:1423. doi: 10.1038/s41467-024-45737-7 (PMC10873341; doi:10.1038/s41467-024-45737-7)
Supplement: Supplementary file 8 — Supplementary Data 5 [file 41467_2024_45737_MOESM8_ESM.xlsx]

## Sheet: Supplementary Data 5
Supplementary Data 5. PML/RARa-regulated branch-specific marker genes in different branches
branch	gene
Stem-like	CRIP2
Stem-like	FXYD2
Stem-like	FADS3
Stem-like	EHD2
Stem-like	TTLL10
Stem-like	VWA1
Stem-like	ARHGEF3
Stem-like	MYRF
Stem-like	DLX4
Stem-like	CYP2E1
Stem-like	DBN1
Stem-like	SPIB
Stem-like	CAPN11
Stem-like	TARSL2
Stem-like	LUZP1
Stem-like	MINDY1
Stem-like	LAT
Stem-like	WDR60
Stem-like	ESYT1
Stem-like	LINC00649
Stem-like	MAPKBP1
Stem-like	KRT8
Stem-like	PIK3R6
Stem-like	IPO11
Stem-like	DENND6B
Stem-like	LPCAT3
Stem-like	STARD3NL
Stem-like	PPP6R1
Stem-like	YWHAG
Stem-like	SCGB3A1
Stem-like	GOLIM4
Stem-like	STRAP
Stem-like	LPAR5
Stem-like	REST
Stem-like	GPRC5C
Stem-like	GET1
Stem-like	CHD4
Stem-like	MAPK11
Stem-like	SERPINF2
Stem-like	PNN
Stem-like	PEX11B
Stem-like	BPTF
Stem-like	LDLRAP1
Stem-like	TPGS1
Stem-like	CCAR1
Stem-like	KLHDC2
Stem-like	ARL2BP
Stem-like	SPNS1
Stem-like	CARS
Stem-like	CYTH2
Stem-like	CLIC3
Stem-like	TPPP3
Stem-like	FDFT1
Stem-like	AHDC1
Stem-like	B4GALT3
Stem-like	EEF2K
Stem-like	FPGS
Stem-like	ACTR1B
Stem-like	MRPS36
Stem-like	MTG1
Stem-like	NFE2L1
Stem-like	UROD
Stem-like	SYTL3
Stem-like	CTR9
Stem-like	MED19
Stem-like	PTGIR
Stem-like	IDH3B
Stem-like	PKIG
Stem-like	DNAJC7
Stem-like	TMED4
Stem-like	PBRM1
Stem-like	EXD3
Stem-like	RFXANK
Stem-like	DDX39B
Stem-like	COPS4
Stem-like	TMEM134
Stem-like	ORMDL3
Stem-like	ADAM17
Stem-like	MTIF3
Stem-like	CERS2
Stem-like	IREB2
Stem-like	CLIP2
Stem-like	FAM234A
Stem-like	NFU1
Stem-like	ABHD16A
Stem-like	PEX14
Stem-like	MAX
Stem-like	CYP2R1
Stem-like	SDR39U1
Stem-like	PRIMPOL
Stem-like	RCE1
Stem-like	HSPA4
Stem-like	ARFGAP2
Stem-like	TNFAIP8L1
Stem-like	TERF2IP
Stem-like	RNF170
Stem-like	NDUFA10
Stem-like	EMC3
Stem-like	ADGRG5
Stem-like	ANXA7
Stem-like	VEZT
Stem-like	MRFAP1
Stem-like	TMEM106A
Stem-like	FADD
Stem-like	DPF2
Stem-like	DDX27
Stem-like	SMARCA4
Stem-like	UPF3A
Stem-like	ITFG2
Stem-like	WBP1
Stem-like	MAP4K2
Stem-like	RBMS2
Stem-like	ZNF326
Stem-like	SUPT3H
Stem-like	SUPT7L
Stem-like	ATP2B1
Stem-like	PPP6C
Stem-like	UCKL1
Stem-like	COQ8B
Stem-like	SDSL
Stem-like	WDR41
Stem-like	MMS19
Stem-like	RABEP1
Stem-like	NCSTN
Stem-like	HNRNPUL1
Stem-like	FAM104A
Stem-like	SPTLC1
Stem-like	BECN1
Stem-like	MAEA
Stem-like	MRPS31
Stem-like	PCTP
Stem-like	EMILIN1
Stem-like	TDG
Stem-like	SLC27A1
Stem-like	SMARCA2
Stem-like	DDA1
Stem-like	TBC1D17
Stem-like	RIC8A
Stem-like	UNC45A
Stem-like	CLSTN3
Stem-like	MYO1C
Stem-like	DUSP10
Stem-like	PRXL2B
Stem-like	SBNO1-AS1
Stem-like	TIA1
Stem-like	TMEM115
Stem-like	TTC9C
Stem-like	PXN
Stem-like	CHD9
Stem-like	BBC3
Stem-like	PNMA1
Stem-like	SIRT3
Stem-like	SPNS2
Stem-like	ACSS2
Stem-like	PRELID3B
Stem-like	AP1M1
Stem-like	ATF7IP2
Stem-like	COQ6
Stem-like	NIBAN2
Stem-like	GNL2
Stem-like	CSNK2A1
Stem-like	GALNT2
Stem-like	RAD51-AS1
Stem-like	ZDHHC24
Stem-like	HIST1H2BD
Stem-like	BAG6
Stem-like	DDX56
Stem-like	MRPS18A
Stem-like	NAA35
Stem-like	HIBADH
Stem-like	ABRAXAS2
Stem-like	GOSR1
Stem-like	DNMT3B
Stem-like	COQ4
Stem-like	PAIP2
Stem-like	CYSLTR2
Stem-like	AKT2
Stem-like	CLPX
Stem-like	NSFL1C
Stem-like	HARS2
Stem-like	LIMD1
Stem-like	SCAMP3
Stem-like	ATP13A2
Stem-like	POLR2G
Stem-like	AMZ2
Stem-like	OCIAD1
Stem-like	AP4M1
Stem-like	STRADA
Stem-like	MDP1
Stem-like	HSPBP1
Stem-like	SNHG30
Stem-like	PIGP
Stem-like	TMEM53
Stem-like	FAM3A
Stem-like	MUS81
Stem-like	XPC
Stem-like	MYO18A
Stem-like	RNF14
Stem-like	DYRK1B
Stem-like	PES1
Stem-like	C9orf139
Stem-like	TMEM39B
Stem-like	GOSR2
Stem-like	ZMYM5
Stem-like	TP53I11
Stem-like	ENTPD6
Stem-like	CERS5
Stem-like	ARID3B
Stem-like	NDUFAF1
Stem-like	SRP68
Stem-like	HIST1H2BC
Stem-like	EIPR1
Stem-like	MED12
Stem-like	RBM4B
Stem-like	OSBPL3
Stem-like	TRDMT1
Stem-like	HSD3B7
Stem-like	SLC7A6
Stem-like	CLCN3
Stem-like	C16orf70
Stem-like	NUCB1
Stem-like	STK25
Stem-like	COG4
Stem-like	APEH
Stem-like	ANAPC7
Stem-like	COA5
Stem-like	USO1
Stem-like	CEP19
Stem-like	SPECC1L
Stem-like	ABCF3
Stem-like	DCAKD
Stem-like	TARBP2
Stem-like	DCP1B
Stem-like	HIVEP3
Stem-like	SPACA9
Stem-like	TTC31
Stem-like	SELENOF
Stem-like	SPTBN1
Stem-like	DUSP18
Stem-like	PTPN4
Stem-like	LTBP3
Stem-like	TEFM
Stem-like	TMEM87B
Stem-like	MTA2
Stem-like	SLC35B2
Stem-like	FUZ
Stem-like	ZNF512
Stem-like	R3HCC1
Stem-like	TBC1D25
Stem-like	MED16
Stem-like	INTS9
Stem-like	NIPAL3
Stem-like	SLC39A13
Stem-like	MARS
Stem-like	OVCA2
Stem-like	ELOF1
Stem-like	RXRB
Stem-like	ACAD8
Stem-like	NFATC1
Stem-like	RBM18
Stem-like	BAX
Stem-like	ARFIP2
Stem-like	FLYWCH2
Stem-like	WT1-AS
Stem-like	NAB2
Stem-like	PPOX
Stem-like	DLG4
Stem-like	SWI5
Stem-like	TMED1
Stem-like	THOC5
Stem-like	WDR55
Stem-like	C16orf86
Stem-like	PRKCI
Stem-like	C6orf47
Stem-like	FNTB
Stem-like	VPS16
Stem-like	LINC00339
Stem-like	TTC33
Stem-like	GTF3C2
Stem-like	KPTN
Stem-like	SYT11
Stem-like	SUSD3
Stem-like	ALDH6A1
Stem-like	KYAT3
Stem-like	NFATC2
Stem-like	ZNF160
Stem-like	BRF2
Stem-like	LENG1
Stem-like	ZBED5-AS1
Stem-like	COMTD1
Stem-like	AP5S1
Stem-like	CTNS
Stem-like	CDK10
Stem-like	CNEP1R1
Stem-like	SLC7A6OS
Stem-like	GOLPH3L
Stem-like	YJU2
Stem-like	ANKZF1
Stem-like	IFT81
Stem-like	PRPSAP2
Stem-like	DNASE1L1
Stem-like	LPCAT4
Stem-like	PIP5K1C
Stem-like	ST6GALNAC6
Stem-like	P2RY11
Stem-like	GPKOW
Stem-like	MCCC1
Stem-like	ZSCAN2
Stem-like	RNF121
Stem-like	NSDHL
Stem-like	OGG1
Stem-like	ZNF561-AS1
Stem-like	THAP1
Stem-like	RETSAT
Stem-like	C11orf24
Stem-like	PARP11
Stem-like	FAM50B
Stem-like	SDE2
Stem-like	LTO1
Stem-like	FAR2
Stem-like	EFEMP2
Stem-like	SLX4
Stem-like	RNASEH1-AS1
Stem-like	TMEM129
Stem-like	MAD2L1BP
Stem-like	HINFP
Stem-like	NELFA
Stem-like	PIK3R5
Stem-like	EIF2B3
Stem-like	AASDH
Stem-like	IFT88
Stem-like	PIGV
Stem-like	KRBOX4
Stem-like	ZNF7
Stem-like	HOMEZ
Stem-like	VAPB
Stem-like	DDX19A
Stem-like	KIF1BP
Stem-like	ALAD
Stem-like	ARMC7
Stem-like	TARS2
Stem-like	CDC42BPB
Stem-like	NPM2
Stem-like	CCDC51
Stem-like	BLOC1S4
Stem-like	TOMM34
Stem-like	PTPN9
Stem-like	B3GALT4
Stem-like	ERCC4
Stem-like	CCDC92
Stem-like	PCCA
Stem-like	CASP9
Stem-like	MANBAL
Stem-like	PSPH
Stem-like	SETD4
Stem-like	C16orf95
Stem-like	BORCS6
Stem-like	SC5D
Stem-like	MED20
Stem-like	DNAAF3
Stem-like	C8orf82
Stem-like	MKS1
Stem-like	SLC20A2
Stem-like	SIRT5
Stem-like	ZNF789
Stem-like	TNFRSF10B
Stem-like	A1BG-AS1
Stem-like	MCCC2
Stem-like	DNAJC14
Stem-like	TTLL1
Stem-like	TM7SF2
Stem-like	LIN37
Stem-like	RPARP-AS1
Stem-like	SNHG11
Stem-like	PGAP2
Stem-like	DYRK2
Stem-like	LIAS
Stem-like	NIF3L1
Stem-like	FDXR
Stem-like	ZNF576
Prog-like	OSM
Prog-like	APOC2
Prog-like	RPL29
Prog-like	XBP1
Prog-like	RPL3
Prog-like	CEBPA
Prog-like	NPM1
Prog-like	ZFAS1
Prog-like	EBPL
Prog-like	APRT
Prog-like	ADRM1
Prog-like	SORD
Prog-like	NOP53
Prog-like	COX7A2L
Prog-like	SNHG29
Prog-like	MATK
Prog-like	RPS3
Prog-like	ARMH1
Prog-like	RPLP0
Prog-like	RPL19
Prog-like	PPAN
Prog-like	MRPS27
Prog-like	MRC2
Prog-like	TOMM20
Prog-like	MCRIP2
Prog-like	RAB4A
Prog-like	SRP72
Prog-like	ALKBH7
Prog-like	CHRNB1
Prog-like	ARMC10
Prog-like	ERCC1
Prog-like	DHRS11
Prog-like	GRASP
Prog-like	RNF113A
Prog-like	SLC27A5
Prog-like	RSAD1
Prog-like	TMEM161A
Prog-like	MFSD3
Prog-like	ID1
Prog-like	DBP
S100hiGMP-like	BPI
S100hiGMP-like	CFD
S100hiGMP-like	NKG7
S100hiGMP-like	RETN
S100hiGMP-like	RAB27A
S100hiGMP-like	NCOA4
S100hiGMP-like	SRGN
S100hiGMP-like	SERPINB1
S100hiGMP-like	TKT
S100hiGMP-like	RFLNB
S100hiGMP-like	LTC4S
S100hiGMP-like	LYST
S100hiGMP-like	MFSD10
S100hiGMP-like	GAPDH
S100hiGMP-like	HOMER3
S100hiGMP-like	PLAC8
S100hiGMP-like	DGKZ
S100hiGMP-like	CEBPE
S100hiGMP-like	NDUFB9
S100hiGMP-like	GRK2
S100hiGMP-like	PNP
S100hiGMP-like	AP5B1
S100hiGMP-like	ANPEP
S100hiGMP-like	CFLAR
S100hiGMP-like	SPN
S100hiGMP-like	RTN3
S100hiGMP-like	LAMP2
S100hiGMP-like	SUCNR1
S100hiGMP-like	KCNAB2
S100hiGMP-like	ANKRD13D
S100hiGMP-like	CYSTM1
S100hiGMP-like	TMCO3
S100hiGMP-like	OS9
S100hiGMP-like	CXCR4
S100hiGMP-like	PIWIL4
S100hiGMP-like	NDRG1
S100hiGMP-like	MICALL2
S100hiGMP-like	RIOK3
S100hiGMP-like	ORAI3
S100hiGMP-like	RASGRP2
S100hiGMP-like	TMEM219
S100hiGMP-like	APMAP
S100hiGMP-like	MID1IP1
S100hiGMP-like	RNF24
S100hiGMP-like	CPD
S100hiGMP-like	ADGRG3
S100hiGMP-like	B4GALT5
S100hiGMP-like	QSOX1
S100hiGMP-like	VAT1
S100hiGMP-like	LAIR1
S100hiGMP-like	LGALS12
S100hiGMP-like	PLAU
S100hiGMP-like	PHF21A
S100hiGMP-like	CHSY1
S100hiGMP-like	BHLHE40
S100hiGMP-like	TMEM167B
S100hiGMP-like	DNAJC5
S100hiGMP-like	MPP1
S100hiGMP-like	ARRDC1
S100hiGMP-like	DNAJB1
S100hiGMP-like	MAPKAPK2
S100hiGMP-like	ARSA
S100hiGMP-like	PLOD3
S100hiGMP-like	CITED4
S100hiGMP-like	GADD45A
S100hiGMP-like	DDIT3
S100hiGMP-like	VEZF1
GMP-like	ARIH1
GMP-like	TTC7A
GMP-like	CTDP1
GMP-like	DENND5A
GMP-like	ARHGAP26
GMP-like	SPAG9
GMP-like	MZB1
GMP-like	TMEM39A
GMP-like	ANKFY1
GMP-like	RPL39
GMP-like	GYPC
GMP-like	PPP1R10
GMP-like	ABCB10
GMP-like	GSK3B
GMP-like	FNDC3B
GMP-like	C16orf72
GMP-like	RELL1
GMP-like	RPL13A
GMP-like	RRP12
GMP-like	FCHSD2
GMP-like	TSPYL2
GMP-like	HNRNPL
GMP-like	RCOR1
GMP-like	SERINC5
GMP-like	CCNL1
GMP-like	ETV6
GMP-like	RALGAPA2
GMP-like	AFF4
GMP-like	PVT1
GMP-like	PKN2
GMP-like	TARBP1
GMP-like	PIK3R1
GMP-like	SLC7A5
GMP-like	PCBP3
GMP-like	RNF38
GMP-like	INO80
GMP-like	ARID1B
GMP-like	COG3
GMP-like	ELF2
GMP-like	MTMR6
GMP-like	LMBR1
GMP-like	UAP1
GMP-like	RREB1
GMP-like	SNX29
GMP-like	USP36
GMP-like	RPL31
GMP-like	ZZEF1
GMP-like	DMXL2
GMP-like	ARFGEF2
GMP-like	MSL2
GMP-like	COL23A1
GMP-like	TRAPPC10
GMP-like	CLK1
GMP-like	NUFIP2
GMP-like	RPL21
GMP-like	SCAF4
GMP-like	GFPT1
GMP-like	ATP13A3
GMP-like	UHRF2
GMP-like	PAXBP1
GMP-like	RNF10
GMP-like	SNHG9
GMP-like	TMEM131
GMP-like	FOXK2
GMP-like	SNHG25
GMP-like	FOSL2
GMP-like	SCAF8
GMP-like	SPPL3
GMP-like	TXNDC11
GMP-like	ZMYM2
GMP-like	PRPF3
GMP-like	RRBP1
GMP-like	KDM2A
GMP-like	ASXL1
GMP-like	MEX3C
GMP-like	DENND3
GMP-like	SMG1
GMP-like	ZXDC
GMP-like	KDM1A
GMP-like	USP22
GMP-like	ERC1
GMP-like	NUDT4
GMP-like	PHF12
GMP-like	PPP1R12B
GMP-like	SUCO
GMP-like	PCNX1
GMP-like	MED13L
GMP-like	CUL3
GMP-like	RBM14
GMP-like	SESN3
GMP-like	CDK12
GMP-like	DYRK1A
GMP-like	KMT2D
GMP-like	ATP9B
GMP-like	RPGR
GMP-like	ETF1
GMP-like	ARMC5
GMP-like	ASH1L
GMP-like	SLC7A1
GMP-like	TENT5C
GMP-like	VEGFA
GMP-like	ATG7
GMP-like	GNA13
GMP-like	RLF
GMP-like	RNF169
GMP-like	RPLP2
GMP-like	FAM193A
GMP-like	PLD1
GMP-like	KANSL3
GMP-like	DCTN4
GMP-like	RPRD1B
GMP-like	TP53BP1
GMP-like	LINC01578
GMP-like	NUP153
GMP-like	TUT4
GMP-like	CAPN7
GMP-like	ATP2A2
GMP-like	CDK13
GMP-like	TRERF1
GMP-like	STK24
GMP-like	HIPK1
GMP-like	ZBTB11
GMP-like	RPL12
GMP-like	OSBP
GMP-like	TP53BP2
GMP-like	NDEL1
GMP-like	POM121
GMP-like	RPL36
GMP-like	SND1
GMP-like	KANSL2
GMP-like	ZCCHC8
GMP-like	MAPK8IP3
GMP-like	BSDC1
GMP-like	RPS28
GMP-like	MYO15B
GMP-like	AUTS2
GMP-like	SEC31A
GMP-like	USP34
GMP-like	EHMT1
GMP-like	PIKFYVE
GMP-like	SMCHD1
GMP-like	FOXK1
GMP-like	TBC1D2B
GMP-like	TRA2A
GMP-like	TNRC18
GMP-like	SLC25A37
GMP-like	ANKLE2
GMP-like	CWC25
GMP-like	ATF5
GMP-like	MTMR3
GMP-like	JUND
GMP-like	TMEM170B
GMP-like	PPM1A
GMP-like	UBE3C
GMP-like	ATXN1
GMP-like	AHCTF1
GMP-like	DDX3X
GMP-like	ESYT2
GMP-like	BAHCC1
GMP-like	RPL23
GMP-like	LENG8
GMP-like	NAA25
GMP-like	UBE2H
GMP-like	CBX4
GMP-like	USP9X
GMP-like	RPS11
GMP-like	DOP1B
GMP-like	KLHL15
GMP-like	PIK3CB
GMP-like	ATL2
GMP-like	SNHG8
GMP-like	LUC7L2
GMP-like	PCNX4
GMP-like	NDST2
GMP-like	CAPRIN1
GMP-like	DAGLB
GMP-like	ARID2
GMP-like	ELMSAN1
GMP-like	HIST1H1E
GMP-like	NADSYN1
GMP-like	ANKRD11
GMP-like	POU2F1
GMP-like	PFKFB3
GMP-like	CUL4A
GMP-like	DYNC1H1
GMP-like	ITPR2
GMP-like	NTNG2
GMP-like	MAPK14
GMP-like	ERN1
GMP-like	KAT7
GMP-like	SRRM2
GMP-like	IGF1R
GMP-like	SF1
GMP-like	RSL24D1
GMP-like	ANKRD10
GMP-like	WRNIP1
GMP-like	DENND4A
GMP-like	KCNQ1OT1
GMP-like	IFRD1
GMP-like	MED14
GMP-like	LIG3
GMP-like	ATG13
GMP-like	JAK3
GMP-like	NCBP3
GMP-like	FRYL
GMP-like	DNAJB6
GMP-like	FBRSL1
GMP-like	ATP2C1
GMP-like	PRRC2B
GMP-like	HTT
GMP-like	PPP3R1
GMP-like	RPS19
GMP-like	UBR5
GMP-like	PAFAH1B1
GMP-like	DCP1A
GMP-like	KAT6B
GMP-like	SHOC2
GMP-like	FUS
GMP-like	KMT2B
GMP-like	MBNL1
GMP-like	RNF168
GMP-like	JARID2
GMP-like	SUGP2
GMP-like	PNPLA8
GMP-like	SENP5
GMP-like	MXD1
GMP-like	TASOR2
GMP-like	STRN3
GMP-like	ATP8B4
GMP-like	POLR2A
GMP-like	FBRS
GMP-like	DOT1L
GMP-like	GOLGA3
GMP-like	UBN1
GMP-like	PCF11
GMP-like	PRPF4B
GMP-like	BRWD1
GMP-like	HYOU1
GMP-like	SIN3A
GMP-like	BCR
GMP-like	FKBP2
GMP-like	ZBTB10
GMP-like	ULK1
GMP-like	ZFP91
GMP-like	EP400
GMP-like	LCOR
GMP-like	RNF19A
GMP-like	THOC1
GMP-like	RANBP9
GMP-like	CDK16
GMP-like	POLG2
GMP-like	RPLP1
GMP-like	NECTIN2
GMP-like	TENT2
GMP-like	YY1AP1
GMP-like	UBAP1
GMP-like	STT3B
GMP-like	BCLAF1
GMP-like	BLOC1S6
GMP-like	PLEKHM2
GMP-like	C12orf57
GMP-like	CAMLG
GMP-like	RPS15
GMP-like	TLK2
GMP-like	CCNK
GMP-like	AAK1
GMP-like	ACBD3
GMP-like	RNF44
GMP-like	AVL9
GMP-like	RBM25
GMP-like	RNF139
GMP-like	JAG1
GMP-like	REXO1
GMP-like	YLPM1
GMP-like	SP3
GMP-like	NRDE2
GMP-like	RABEP2
GMP-like	CARNMT1
GMP-like	SPG7
GMP-like	PUM1
GMP-like	POGZ
GMP-like	SLC35F5
GMP-like	SEC16A
GMP-like	AGO3
GMP-like	CCDC57
GMP-like	RPS14
GMP-like	PPP2CA
GMP-like	PPM1B
GMP-like	RNF138
GMP-like	FBXO34
GMP-like	SELENOO
GMP-like	MBTPS1
GMP-like	HECTD1
GMP-like	DOK3
GMP-like	MAN2C1
GMP-like	ANKRD27
GMP-like	NAA15
GMP-like	FNBP4
GMP-like	MROH1
GMP-like	EMID1
GMP-like	MYO9A
GMP-like	PJA2
GMP-like	PUM2
GMP-like	AZU1
GMP-like	ZBTB44
GMP-like	ELK4
GMP-like	PPP4R3B
GMP-like	XPOT
GMP-like	BCL11A
GMP-like	USP12
GMP-like	MEMO1
GMP-like	UIMC1
GMP-like	UBE3A
GMP-like	AFF1
GMP-like	EIF3B
GMP-like	FAM193B
GMP-like	RPL13
GMP-like	NBEAL1
GMP-like	KDM3B
GMP-like	RAPGEF6
GMP-like	SEC63
GMP-like	EPS15L1
GMP-like	OSBPL5
GMP-like	TRPM7
GMP-like	SLC17A9
GMP-like	SAFB2
GMP-like	ZC3H3
GMP-like	KIAA2026
GMP-like	UBE2G1
GMP-like	AMPD2
GMP-like	PXK
GMP-like	TRA2B
GMP-like	RPL22
GMP-like	KDM3A
GMP-like	ZNF655
GMP-like	PURB
GMP-like	R3HDM2
GMP-like	GCN1
GMP-like	SLC38A2
GMP-like	TENT4B
GMP-like	CASC3
GMP-like	NR2C1
GMP-like	ACSL3
GMP-like	ARF4
GMP-like	RPL37
GMP-like	MBTD1
GMP-like	NFATC3
GMP-like	HNRNPU
GMP-like	OXSR1
Cycling GMP-like	TOP2A
Cycling GMP-like	PCLAF
Cycling GMP-like	TK1
Cycling GMP-like	CENPM
Cycling GMP-like	CKS1B
Cycling GMP-like	RRM2
Cycling GMP-like	NUSAP1
Cycling GMP-like	GINS2
Cycling GMP-like	UBE2T
Cycling GMP-like	PCNA
Cycling GMP-like	MYBL2
Cycling GMP-like	CDCA5
Cycling GMP-like	CLSPN
Cycling GMP-like	AURKB
Cycling GMP-like	CCNB1
Cycling GMP-like	CDC20
Cycling GMP-like	TUBB
Cycling GMP-like	SKA3
Cycling GMP-like	DLGAP5
Cycling GMP-like	FEN1
Cycling GMP-like	CENPU
Cycling GMP-like	CDT1
Cycling GMP-like	E2F1
Cycling GMP-like	MCM4
Cycling GMP-like	DTYMK
Cycling GMP-like	MCM3
Cycling GMP-like	CDCA3
Cycling GMP-like	CENPA
Cycling GMP-like	GMNN
Cycling GMP-like	KNL1
Cycling GMP-like	TROAP
Cycling GMP-like	PRC1
Cycling GMP-like	TUBA1B
Cycling GMP-like	DNAJC9
Cycling GMP-like	PKMYT1
Cycling GMP-like	H2AFX
Cycling GMP-like	CENPH
Cycling GMP-like	STMN1
Cycling GMP-like	SPC24
Cycling GMP-like	CDCA8
Cycling GMP-like	WDR34
Cycling GMP-like	ANLN
Cycling GMP-like	RRM1
Cycling GMP-like	UNG
Cycling GMP-like	BRCA1
Cycling GMP-like	FANCI
Cycling GMP-like	CDC6
Cycling GMP-like	MCM5
Cycling GMP-like	ESCO2
Cycling GMP-like	HIRIP3
Cycling GMP-like	CKAP2L
Cycling GMP-like	KIFC1
Cycling GMP-like	TMPO
Cycling GMP-like	RACGAP1
Cycling GMP-like	KIF14
Cycling GMP-like	KIF2C
Cycling GMP-like	DTL
Cycling GMP-like	MCM10
Cycling GMP-like	BUB1
Cycling GMP-like	LSM4
Cycling GMP-like	CKS2
Cycling GMP-like	USP1
Cycling GMP-like	HMGN2
Cycling GMP-like	KIF23
Cycling GMP-like	SKA2
Cycling GMP-like	POC1A
Cycling GMP-like	SAC3D1
Cycling GMP-like	PHF19
Cycling GMP-like	NCAPH
Cycling GMP-like	PAQR4
Cycling GMP-like	DNMT1
Cycling GMP-like	LIG1
Cycling GMP-like	KPNA2
Cycling GMP-like	BUB1B
Cycling GMP-like	EZH2
Cycling GMP-like	LMNB1
Cycling GMP-like	NCAPG2
Cycling GMP-like	TUBB4B
Cycling GMP-like	DSN1
Cycling GMP-like	MELK
Cycling GMP-like	DERL3
Cycling GMP-like	HMGB2
Cycling GMP-like	RFC2
Cycling GMP-like	HMGB1
Cycling GMP-like	NASP
Cycling GMP-like	WEE1
Cycling GMP-like	ZNF367
Cycling GMP-like	CHAF1A
Cycling GMP-like	MXD3
Cycling GMP-like	SKA1
Cycling GMP-like	SMC3
Cycling GMP-like	TUBG1
Cycling GMP-like	SIVA1
Cycling GMP-like	CDCA4
Cycling GMP-like	DCTPP1
Cycling GMP-like	BARD1
Cycling GMP-like	CCNF
Cycling GMP-like	SMC1A
Cycling GMP-like	CENPX
Cycling GMP-like	NUCKS1
Cycling GMP-like	RMI2
Cycling GMP-like	UBE2S
Cycling GMP-like	SAE1
Cycling GMP-like	PSMC3IP
Cycling GMP-like	CDK4
Cycling GMP-like	SNRPB
Cycling GMP-like	RAN
Cycling GMP-like	SNRNP25
Cycling GMP-like	CCNE1
Cycling GMP-like	BUB3
Cycling GMP-like	BLM
Cycling GMP-like	TEDC2
Cycling GMP-like	HSPB11
Cycling GMP-like	NUDT1
Cycling GMP-like	FANCG
Cycling GMP-like	CDC25B
Cycling GMP-like	MIS18A
Cycling GMP-like	MTHFD1
Cycling GMP-like	C19orf48
Cycling GMP-like	MTFR2
Cycling GMP-like	POLD1
Cycling GMP-like	MSH6
Cycling GMP-like	TUBA1C
Cycling GMP-like	CKAP2
Cycling GMP-like	TRIP13
Cycling GMP-like	CEP152
Cycling GMP-like	CDC25A
Cycling GMP-like	TEDC1
Cycling GMP-like	POLD2
Cycling GMP-like	NUDT8
Cycling GMP-like	CBX5
Cycling GMP-like	POLA2
Cycling GMP-like	TMEM97
Cycling GMP-like	NCAPD2
Cycling GMP-like	GGCT
Cycling GMP-like	KNSTRN
Cycling GMP-like	SNRPG
Cycling GMP-like	STIL
Cycling GMP-like	POP7
Cycling GMP-like	RPA2
Cycling GMP-like	TACC3
Cycling GMP-like	ORC1
Cycling GMP-like	MAP3K20
Cycling GMP-like	NCAPH2
Cycling GMP-like	SHMT1
Cycling GMP-like	CLN6
Cycling GMP-like	HAT1
Cycling GMP-like	SDF2L1
Cycling GMP-like	SLBP
Cycling GMP-like	MSH2
Cycling GMP-like	SLFN13
Cycling GMP-like	PSMG1
Cycling GMP-like	ECI1
Cycling GMP-like	PGP
Cycling GMP-like	EIF4EBP1
Cycling GMP-like	MASTL
Cycling GMP-like	PRADC1
Cycling GMP-like	RNASEH2A
Cycling GMP-like	CSE1L
Cycling GMP-like	ARHGAP19
Cycling GMP-like	MTFP1
Cycling GMP-like	TTF2
Cycling GMP-like	FANCA
Cycling GMP-like	AP2S1
Cycling GMP-like	CTNNAL1
Cycling GMP-like	MAD2L2
Cycling GMP-like	GMPS
Cycling GMP-like	ZDHHC12
Cycling GMP-like	PPA1
Cycling GMP-like	PA2G4
Cycling GMP-like	HNRNPAB
Cycling GMP-like	HINT2
Cycling GMP-like	HIST1H3B
Cycling GMP-like	RNASEH2C
Cycling GMP-like	NRM
Cycling GMP-like	DCXR
Cycling GMP-like	DDX39A
Cycling GMP-like	CHCHD2
Cycling GMP-like	CD320
Cycling GMP-like	ICMT
Cycling GMP-like	CTPS1
Cycling GMP-like	GINS4
Cycling GMP-like	SLC37A4
Cycling GMP-like	PIN1
Cycling GMP-like	FN3KRP
Cycling GMP-like	EMC9
Cycling GMP-like	HAUS4
Cycling GMP-like	GCAT
Cycling GMP-like	ZWILCH
Cycling GMP-like	SLC43A3
Cycling GMP-like	HRAS
Cycling GMP-like	H2AFV
Cycling GMP-like	MRPL11
Cycling GMP-like	RCC1
Cycling GMP-like	TECR
Cycling GMP-like	NDC1
Cycling GMP-like	KIF22
Cycling GMP-like	ANP32B
Cycling GMP-like	JPT2
Cycling GMP-like	SLC25A10
Cycling GMP-like	FAM161A
Cycling GMP-like	NOP56
Cycling GMP-like	NSD2
Cycling GMP-like	THOP1
Cycling GMP-like	RANGAP1
Cycling GMP-like	COPS3
Cycling GMP-like	LMNB2
Cycling GMP-like	NDUFS8
Cycling GMP-like	RCCD1
Cycling GMP-like	ANP32E
Cycling GMP-like	ARL6IP1
Cycling GMP-like	HNRNPR
Cycling GMP-like	RBBP7
Cycling GMP-like	MT2A
Cycling GMP-like	SAMD1
Cycling GMP-like	NAE1
Cycling GMP-like	HES6
Cycling GMP-like	SNRPE
Cycling GMP-like	BANF1
Cycling GMP-like	PDIA6
Cycling GMP-like	RHEB
Cycling GMP-like	SKP2
Cycling GMP-like	TFDP1
Cycling GMP-like	INAFM1
Cycling GMP-like	EIF4A3
Cycling GMP-like	CALR
Cycling GMP-like	MANF
Cycling GMP-like	MRPL12
Cycling GMP-like	MRPL51
Cycling GMP-like	BAZ1B
Cycling GMP-like	ANAPC11
Cycling GMP-like	ANKRD39
Cycling GMP-like	MRPS16
Cycling GMP-like	ATP5MC1
Cycling GMP-like	KPNB1
Cycling GMP-like	COCH
Cycling GMP-like	NENF
Cycling GMP-like	ZMYND19
Cycling GMP-like	SUZ12
Cycling GMP-like	GPAA1
Cycling GMP-like	NPW
Cycling GMP-like	NT5DC2
Cycling GMP-like	HAUS7
Cycling GMP-like	NUP62
Cycling GMP-like	CRELD2
Cycling GMP-like	CALM3
Cycling GMP-like	UBE2M
Cycling GMP-like	COX8A
Cycling GMP-like	SPATA33
Cycling GMP-like	SLC2A4RG
Cycling GMP-like	PPIF
Cycling GMP-like	CGAS
Cycling GMP-like	POLE
Cycling GMP-like	GSTP1
Cycling GMP-like	NEMP1
Cycling GMP-like	NME4
Cycling GMP-like	THAP7
Cycling GMP-like	TELO2
Cycling GMP-like	PUSL1
Cycling GMP-like	GAMT
Cycling GMP-like	MLH1
Cycling GMP-like	MIF
Cycling GMP-like	DPM2
Cycling GMP-like	CDK2AP2
Cycling GMP-like	SLC29A1
Cycling GMP-like	RPL22L1
Cycling GMP-like	SLC16A1
Cycling GMP-like	EXOSC2
Cycling GMP-like	CCP110
Cycling GMP-like	UCHL5
Cycling GMP-like	XPO1
Cycling GMP-like	TMEM160
Cycling GMP-like	NANS
Cycling GMP-like	MPC1
Cycling GMP-like	LRRC59
Cycling GMP-like	CFAP20
Cycling GMP-like	TP53I13
Cycling GMP-like	PPP5C
Cycling GMP-like	ENO1
Cycling GMP-like	SF3A3
Cycling GMP-like	HNRNPD
Cycling GMP-like	AARS
Cycling GMP-like	SIGMAR1
Cycling GMP-like	ELP5
Cycling GMP-like	MMAB
Cycling GMP-like	SOD1
Cycling GMP-like	MAZ
Cycling GMP-like	NUP85
Cycling GMP-like	POLE3
Cycling GMP-like	PRPS1
Cycling GMP-like	RNF26
Cycling GMP-like	NUDT15
Cycling GMP-like	CEP128
Cycling GMP-like	PDIA4
Cycling GMP-like	PSMA4
Cycling GMP-like	NABP2
Cycling GMP-like	PITHD1
Cycling GMP-like	RABL6
Cycling GMP-like	POP5
Cycling GMP-like	KHSRP
Cycling GMP-like	TTLL12
Cycling GMP-like	ODC1
Cycling GMP-like	PCGF6
Cycling GMP-like	MEA1
Cycling GMP-like	CEP57
Cycling GMP-like	NAA38
Cycling GMP-like	GXYLT1
Cycling GMP-like	NHP2
Cycling GMP-like	WDR5
Cycling GMP-like	TMX1
Cycling GMP-like	IDI1
Cycling GMP-like	NFYB
Cycling GMP-like	KMT5A
Cycling GMP-like	ACD
Cycling GMP-like	TRAF2
Cycling GMP-like	SAP30
Cycling GMP-like	SRSF10
Cycling GMP-like	BCL7C
Cycling GMP-like	TXNL4A
Cycling GMP-like	FBXO45
Cycling GMP-like	RCN2
Cycling GMP-like	DCPS
Cycling GMP-like	SLC35B1
Cycling GMP-like	ANAPC15
Cycling GMP-like	SRSF2
Cycling GMP-like	DDX46
Cycling GMP-like	EEF1AKMT1
Cycling GMP-like	MPHOSPH9
Cycling GMP-like	MACROD1
Cycling GMP-like	LAGE3
Cycling GMP-like	ACAD9
Cycling GMP-like	ENDOG
Cycling GMP-like	VKORC1L1
Cycling GMP-like	SPCS2
Cycling GMP-like	SSNA1
Cycling GMP-like	MRPL14
Cycling GMP-like	HNRNPA3
Cycling GMP-like	METTL26
Cycling GMP-like	CENPJ
Cycling GMP-like	TRIM28
Cycling GMP-like	BDH1
Cycling GMP-like	GUSB
Cycling GMP-like	SLFN11
Cycling GMP-like	LSM2
Cycling GMP-like	SRSF3
Cycling GMP-like	RBX1
Cycling GMP-like	GMPPB
Cycling GMP-like	ELAVL1
Cycling GMP-like	UBL7-AS1
Cycling GMP-like	PTMA
Cycling GMP-like	AURKAIP1
Cycling GMP-like	CCHCR1
Cycling GMP-like	RAD51D
Cycling GMP-like	VKORC1
Cycling GMP-like	CCDC18
Cycling GMP-like	RAD9A
Cycling GMP-like	MRPL34
Cycling GMP-like	MLEC
Cycling GMP-like	RBBP4
Cycling GMP-like	HSPA5
Cycling GMP-like	NAP1L4
Cycling GMP-like	TTC39C
Cycling GMP-like	NTMT1
Cycling GMP-like	FASN
Cycling GMP-like	ADAMTS2
Cycling GMP-like	MIS12
Cycling GMP-like	SRSF1
Cycling GMP-like	CBX3
Cycling GMP-like	NCL
Cycling GMP-like	ILVBL
Cycling GMP-like	ELOC
Cycling GMP-like	MYDGF
Cycling GMP-like	C1orf35
Cycling GMP-like	PDS5B
Cycling GMP-like	SRPRB
Cycling GMP-like	PIDD1
Cycling GMP-like	CTDSPL2
Cycling GMP-like	SET
Cycling GMP-like	TP53
Cycling GMP-like	IARS
Cycling GMP-like	AK2
Cycling GMP-like	MDM1
Cycling GMP-like	NDUFA2
Cycling GMP-like	TMEM141
Cycling GMP-like	MBD3
Cycling GMP-like	GUCD1
Cycling GMP-like	PFDN2
Cycling GMP-like	GADD45GIP1
Cycling GMP-like	PSMB3
Cycling GMP-like	GTF2A1
Cycling GMP-like	PDRG1
Cycling GMP-like	NOP58
Cycling GMP-like	RUVBL2
Cycling GMP-like	PTPMT1
Cycling GMP-like	TMEM208
Cycling GMP-like	COX14
Cycling GMP-like	PHPT1
Cycling GMP-like	NXT1
Cycling GMP-like	HMGN1
Cycling GMP-like	IMMT
Cycling GMP-like	IPO5
Cycling GMP-like	CNOT9
Cycling GMP-like	FDX1
Cycling GMP-like	UQCR10
Cycling GMP-like	TMEM14B
Cycling GMP-like	PMVK
Cycling GMP-like	UCK1
Cycling GMP-like	USP39
Cycling GMP-like	ANKRD18B
Cycling GMP-like	UTP11
Cycling GMP-like	LSM8
Cycling GMP-like	TIMM50
Cycling GMP-like	PIGU
Cycling GMP-like	ATL3
Cycling GMP-like	CEP135
Cycling GMP-like	HSPA14
Cycling GMP-like	ETFB
Cycling GMP-like	DHX9
Cycling GMP-like	SNRPC
Cycling GMP-like	CYCS
Cycling GMP-like	ANP32A
Cycling GMP-like	HGH1
Cycling GMP-like	DDX55
Cycling GMP-like	CHRAC1
Cycling GMP-like	TADA2A
Cycling GMP-like	CHAMP1
Cycling GMP-like	GTPBP3
Cycling GMP-like	SLC3A2
Cycling GMP-like	PCYT2
Cycling GMP-like	EED
Cycling GMP-like	UBAC1
Cycling GMP-like	GART
Cycling GMP-like	TRAPPC2L
Cycling GMP-like	B3GAT3
Cycling GMP-like	OGFOD3
Cycling GMP-like	EXOC6
Cycling GMP-like	NDUFAF3
Cycling GMP-like	SNAPC5
Cycling GMP-like	ARHGAP33
Cycling GMP-like	CHID1
Cycling GMP-like	GRWD1
Cycling GMP-like	EXOSC6
Cycling GMP-like	EGFL7
Cycling GMP-like	CLTB
Cycling GMP-like	PSMB7
Cycling GMP-like	CBFB
Cycling GMP-like	SPTSSA
Cycling GMP-like	TAF15
Cycling GMP-like	NUP188
Cycling GMP-like	NFATC2IP
Cycling GMP-like	PDXK
Cycling GMP-like	PHF10
Cycling GMP-like	CBX2
Cycling GMP-like	NOC4L
Cycling GMP-like	GNAS
Cycling GMP-like	NUP50
Cycling GMP-like	MRPL20
Cycling GMP-like	PPP1R8
Cycling GMP-like	MTF2
Cycling GMP-like	NDUFV1
Cycling GMP-like	MAPK12
Cycling GMP-like	ERP29
Cycling GMP-like	PAGR1
Cycling GMP-like	AGPAT2
Cycling GMP-like	USP5
Cycling GMP-like	RBMX
Cycling GMP-like	ACLY
Cycling GMP-like	EIF5B
Cycling GMP-like	NOL11
Cycling GMP-like	SNX5
Cycling GMP-like	BSG
Cycling GMP-like	GPANK1
Cycling GMP-like	IDH3A
Cycling GMP-like	TSR3
Cycling GMP-like	UBAP2
Cycling GMP-like	HNRNPH3
Cycling GMP-like	OIP5-AS1
Cycling GMP-like	IPO7
Cycling GMP-like	POLR2F
Cycling GMP-like	SLC19A1
Cycling GMP-like	MRPL55
Cycling GMP-like	CISD3
Cycling GMP-like	CHCHD7
Cycling GMP-like	ASH2L
Cycling GMP-like	CTNNBIP1
Cycling GMP-like	MUTYH
Cycling GMP-like	MSH5
Cycling GMP-like	TMEM18
Cycling GMP-like	TRMU
Cycling GMP-like	TOP3A
Cycling GMP-like	LMAN1
Cycling GMP-like	GFER
Cycling GMP-like	TRMT112
Cycling GMP-like	SLC20A1
Cycling GMP-like	GSPT1
Cycling GMP-like	DNAJC21
Cycling GMP-like	AKAP1
Cycling GMP-like	SLF2
Cycling GMP-like	MRPL41
Cycling GMP-like	B3GALNT2
Cycling GMP-like	KHDRBS1
Cycling GMP-like	DNAJA3
Cycling GMP-like	CDC27
Cycling GMP-like	PCBD2
Cycling GMP-like	SELENOH
Cycling GMP-like	TOMM6
Cycling GMP-like	STUB1
Cycling GMP-like	DDX23
Cycling GMP-like	NOL12
Cycling GMP-like	SNHG17
Cycling GMP-like	TMBIM6
Cycling GMP-like	PPIB
Cycling GMP-like	CARS2
Cycling GMP-like	CYB561D2
Cycling GMP-like	G3BP1
Cycling GMP-like	NAA10
Cycling GMP-like	NDUFAF8
Cycling GMP-like	DAZAP1
Cycling GMP-like	SH3GLB2
Cycling GMP-like	DUSP12
Cycling GMP-like	CDKN2AIP
Cycling GMP-like	NUP93
Cycling GMP-like	LIN54
Cycling GMP-like	PDCD7
Cycling GMP-like	CNIH4
Cycling GMP-like	BAD
Cycling GMP-like	UBL5
Cycling GMP-like	OAT
Cycling GMP-like	EDF1
Cycling GMP-like	MDC1
Cycling GMP-like	NF2
Cycling GMP-like	RPS19BP1
Cycling GMP-like	ELOVL5
Cycling GMP-like	CEBPG
Cycling GMP-like	DDOST
Cycling GMP-like	SAP18
Cycling GMP-like	NELFB
Cycling GMP-like	MAPK9
Cycling GMP-like	PSMD11
Cycling GMP-like	PTRH1
Cycling GMP-like	NSUN5
Cycling GMP-like	TSR1
Cycling GMP-like	CFAP410
Cycling GMP-like	RCC1L
Cycling GMP-like	THAP5
Cycling GMP-like	ARHGDIA
Cycling GMP-like	QSER1
Cycling GMP-like	HNRNPDL
Cycling GMP-like	HDGF
Cycling GMP-like	SRRT
Cycling GMP-like	PTBP1
Cycling GMP-like	SGTA
Cycling GMP-like	COA6
Cycling GMP-like	COX17
Cycling GMP-like	HSPA13
Cycling GMP-like	CTU1
Cycling GMP-like	CD38
Cycling GMP-like	TRIR
Cycling GMP-like	GRPEL1
Cycling GMP-like	COA3
Cycling GMP-like	SUMO3
Cycling GMP-like	SFR1
Cycling GMP-like	U2SURP
Cycling GMP-like	NT5M
Cycling GMP-like	HMCES
Cycling GMP-like	CEP250
Cycling GMP-like	TOR1A
Cycling GMP-like	TOR2A
Cycling GMP-like	LRP8
Cycling GMP-like	GLE1
Cycling GMP-like	C19orf53
Cycling GMP-like	HSPA9
Cycling GMP-like	METTL2B
Cycling GMP-like	GANAB
Cycling GMP-like	EEA1
Cycling GMP-like	VEGFB
Cycling GMP-like	RPP21
Cycling GMP-like	SELENOT
Cycling GMP-like	MRPL52
Cycling GMP-like	SRRM1
Cycling GMP-like	TMEM250
Cycling GMP-like	ZNF672
Cycling GMP-like	SAR1A
Cycling GMP-like	NDUFB7
Cycling GMP-like	SAYSD1
MDP-like	MAFB
MDP-like	C5AR1
MDP-like	BCL2A1
MDP-like	CD1C
MDP-like	FGR
MDP-like	CD83
MDP-like	HMOX1
MDP-like	LRRC25
MDP-like	IRF8
MDP-like	PALLD
MDP-like	NFKBIA
MDP-like	DHRS3
MDP-like	RBM47
MDP-like	FBP1
MDP-like	C19orf38
MDP-like	ITGAX
MDP-like	MCEMP1
MDP-like	SULF2
MDP-like	IL10RA
MDP-like	CAMK1
MDP-like	NINJ1
MDP-like	PTAFR
MDP-like	KCNQ1
MDP-like	CD4
MDP-like	SLA
MDP-like	SOD2
MDP-like	IRF1
MDP-like	DUSP5
MDP-like	ISG15
MDP-like	SLC44A2
MDP-like	ICAM1
MDP-like	METRNL
MDP-like	BTG2
MDP-like	MX2
MDP-like	MIR22HG
MDP-like	PREX1
MDP-like	NAGK
MDP-like	OSBPL11
MDP-like	RASSF3
MDP-like	ARHGAP4
MDP-like	PLEKHO1
MDP-like	UNC93B1
MDP-like	RASSF5
MDP-like	MCOLN1
MDP-like	PLEKHO2
MDP-like	STK10
MDP-like	DPEP2
MDP-like	IVNS1ABP
MDP-like	AIF1
MDP-like	PLXNC1
MDP-like	ZNF217
MDP-like	USP3
MDP-like	ATP6V0A1
MDP-like	ZBTB7B
MDP-like	SIRPA
MDP-like	IFI6
MDP-like	SEC14L1
MDP-like	ITPRIPL2
MDP-like	CATSPER1
MDP-like	REL
MDP-like	NLRP3
MDP-like	RAB8B
MDP-like	STAT1
MDP-like	ADAP1
MDP-like	MAP3K3
MDP-like	SERPINB6
MDP-like	PICALM
MDP-like	PPP1R9B
MDP-like	NFKBID
MDP-like	PTPN1
MDP-like	IER5L
MDP-like	ITPK1
MDP-like	DEF8
MDP-like	PELI1
MDP-like	WBP1L
MDP-like	CPQ
MDP-like	SLC6A6
MDP-like	RUBCN
MDP-like	PLK3
MDP-like	B4GALT1
MDP-like	IFNAR1
MDP-like	PPP1R15A
MDP-like	TYK2
MDP-like	TMEM127
MDP-like	BACH1
MDP-like	PRNP
MDP-like	TRAFD1
MDP-like	JAK1
MDP-like	GRK6
MDP-like	JMJD1C
MDP-like	EZH1
MDP-like	ADIPOR1
MDP-like	TACC1
MDP-like	GRK3
MDP-like	UBL3
MDP-like	GLTP
MDP-like	ZNFX1
MDP-like	PRKACA
MDP-like	LMO2
MDP-like	RESF1
MDP-like	PARP10
MDP-like	ARRDC2
MDP-like	IER5
MDP-like	B2M
MDP-like	RNF19B
MDP-like	MRTFA
MDP-like	TRIOBP
MDP-like	BICD2
MDP-like	NBR1
MDP-like	NFIL3
MDP-like	PRKAG2
MDP-like	ACAP2
MDP-like	TMEM120A
MDP-like	FRAT1
MDP-like	TAPBP
MDP-like	TGFBR1
MDP-like	CD46
MDP-like	TMC8
MDP-like	USF1
MDP-like	MAP7D1
MDP-like	SETX
MDP-like	CARD9
MDP-like	ABCA7
MDP-like	CRTC2
MDP-like	SUSD6
MDP-like	C1GALT1
MDP-like	GSR
MDP-like	LINC02245
MDP-like	ZDHHC7
MDP-like	LACTB
MDP-like	MXD4
MDP-like	STAT2
MDP-like	VAMP2
MDP-like	SKI
MDP-like	SPPL2A
MDP-like	GLG1
MDP-like	WARS
MDP-like	C7orf50
MDP-like	NCKAP1L
MDP-like	NLRC5
MDP-like	DIP2A
MDP-like	DIP2B
MDP-like	RUNX3
MDP-like	MARK2
MDP-like	MTF1
MDP-like	PSD4
MDP-like	FAR1
MDP-like	RAP2C
MDP-like	CDK11A
MDP-like	MOSPD3
MDP-like	DOCK11
MDP-like	ANKRD13A
MDP-like	CYLD
MDP-like	RAPGEF1
MDP-like	ODF3B
MDP-like	UBE2R2
MDP-like	KDM4B
MDP-like	CREBBP
MDP-like	FRAT2
MDP-like	KLF13
MDP-like	ADAR
MDP-like	CARD8
MDP-like	PPP1R2
MDP-like	GABPB1-IT1
MDP-like	CRTC3
MDP-like	ANO6
MDP-like	DNAJC4
MDP-like	PRR14L
MDP-like	HIF1A
MDP-like	CIRBP
MDP-like	MBD6
MDP-like	CLK3
MDP-like	MOB1A
MDP-like	USP32
MDP-like	DOCK2
MDP-like	ABHD17A
MDP-like	EVI5
MDP-like	C6orf89
MDP-like	RP2
MDP-like	ZSWIM6
MDP-like	ARF6
MDP-like	YWHAZ
MDP-like	TBK1
MDP-like	LASP1
MDP-like	TLE3
MDP-like	ADAM10
MDP-like	WNK1
MDP-like	NSD1
MDP-like	MEF2D
MDP-like	KLHL24
MDP-like	PPP2R5C
MDP-like	FRMD8
MDP-like	UBE2J1
MDP-like	PDPK1
MDP-like	BTN2A1
MDP-like	MORC3
MDP-like	TDP2
MDP-like	HBEGF
MDP-like	PHF1
MDP-like	MNT
MDP-like	TRIM25
MDP-like	ATG16L2
MDP-like	CSNK1D
MDP-like	DIPK2A
MDP-like	TBC1D14
MDP-like	PLEKHF2
MDP-like	DENND4B
MDP-like	ATP10D
MDP-like	STX6
MDP-like	FBXW11
MDP-like	ABR
MDP-like	MAP2K2
MDP-like	N4BP1
MDP-like	HERPUD1
MDP-like	CELF2
MDP-like	COPS7A
MDP-like	TM2D3
MDP-like	PCED1B-AS1
MDP-like	CDKN1B
MDP-like	MICU1
MDP-like	USP8
MDP-like	TNK2
MDP-like	CRK
MDP-like	XPA
MDP-like	LINC01003
MDP-like	RBPJ
MDP-like	RNF111
MDP-like	ZFP36L2
MDP-like	ZFAND2A
MDP-like	PPFIA1
MDP-like	UBE2D3
MDP-like	BANP
MDP-like	RNF216
MDP-like	RAB35
MDP-like	RELA
MDP-like	TTC28-AS1
MDP-like	PDCD6IP
MDP-like	ING1
MDP-like	RRAGC
MDP-like	ABI1
MDP-like	STXBP3
MDP-like	PDE4B
MDP-like	WSB1
MDP-like	KCTD20
MDP-like	ASXL2
MDP-like	CHFR
MDP-like	JUN
MDP-like	ZFYVE16
MDP-like	BCKDK
MDP-like	CHD3
MDP-like	MARF1
MDP-like	PBX2
MDP-like	KLHL8
MDP-like	VHL
MDP-like	GTF3C5
MDP-like	TBC1D1
MDP-like	VPS35
MDP-like	ZNF148
MDP-like	ATG101
MDP-like	STX16
MDP-like	RRM2B
MDP-like	CLK4
MDP-like	PML
MDP-like	CCDC115
MDP-like	CACUL1
MDP-like	SCO2
MDP-like	NPTN
MDP-like	HEXIM1
MDP-like	SCAF11
MDP-like	RAB2A
MDP-like	TNIP2
MDP-like	FAM78A
MDP-like	NFKBIB
MDP-like	MAPK1
MDP-like	ARIH2
MDP-like	DMTF1
MDP-like	OCEL1
MDP-like	AKAP10
MDP-like	JADE2
MDP-like	KMT2E-AS1
MDP-like	MKNK2
MDP-like	NCOA2
MDP-like	STAG2
MDP-like	MIEN1
MDP-like	CAPZA1
MDP-like	H3F3B
MDP-like	SYF2
MDP-like	SP1
MDP-like	DNAJB12
MDP-like	DDX17
MDP-like	SPG11
MDP-like	PARVG
MDP-like	UBXN7
MDP-like	FAM160A2
MDP-like	PHC3
MDP-like	SZRD1
MDP-like	FOSB
MDP-like	XPO6
MDP-like	KBTBD2
MDP-like	DCAF11
MDP-like	IFFO1
MDP-like	CHD8
MDP-like	RHOQ
MDP-like	TBL1X
MDP-like	TPD52L2
MDP-like	CMIP
MDP-like	G3BP2
MDP-like	PPP1R21
MDP-like	ZDHHC14
MDP-like	PER1
MDP-like	TMEM179B
MDP-like	FBXL20
MDP-like	COQ10B
MDP-like	C19orf25
MDP-like	RAP1GAP2
MDP-like	YPEL2
MDP-like	ARMH3
MDP-like	RAB5A
MDP-like	AGO2
MDP-like	CTBP2
MDP-like	GTF2I
MDP-like	DDX6
MDP-like	RPAP3
MDP-like	PGS1
MDP-like	KIAA1191
MDP-like	TMBIM4
MDP-like	PI4KA
MDP-like	TRABD
MDP-like	VCPIP1
MDP-like	PEX16
MDP-like	MECP2
MDP-like	SF3B1
MDP-like	DENND6A
MDP-like	ME2
MDP-like	CCDC130
MDP-like	DNM2
MDP-like	SLC35E2B
