# Supplementary material for: Cellular hierarchy insights reveal leukemic stem-like cells and early death risk in acute promyelocytic leukemia
Source: Nat Commun. 2024 Feb 16;15:1423. doi: 10.1038/s41467-024-45737-7 (PMC10873341; doi:10.1038/s41467-024-45737-7)
Supplement: Supplementary file 9 — Supplementary Data 6 [file 41467_2024_45737_MOESM9_ESM.xlsx]

## Sheet: Supplementary Data 6
Supplementary Data 6. Differentially expressed genes (DEGs) between APL stem-like cells and normal HSPCs, along with the information on PML/RARa targets. The P-values were calculated using the FindMarkers function in the R Seurat package. Two-sided P-values were calculated.
index	Gene	p_val	avg_log2FC	pct.1	pct.2	p_val_adj	group	Compare	Is PR-target
1	TNFRSF18	0	4.56785	0.719	0.015	0	up	APL_stem_like_cells vs. HSPCs	1
2	TNFRSF4	0	5.81216	0.798	0.013	0	up	APL_stem_like_cells vs. HSPCs	0
3	RPL22	0	-0.856519	0.998	0.999	0	down	APL_stem_like_cells vs. HSPCs	1
4	CDC42	0	1.25478	0.977	0.812	0	up	APL_stem_like_cells vs. HSPCs	1
5	SH3BGRL3	0	1.90517	0.985	0.892	0	up	APL_stem_like_cells vs. HSPCs	1
6	CD52	0	-3.5544	0.149	0.71	0	down	APL_stem_like_cells vs. HSPCs	0
7	CAP1	0	1.70015	0.867	0.556	0	up	APL_stem_like_cells vs. HSPCs	1
8	ATP6V0B	0	1.98116	0.952	0.635	0	up	APL_stem_like_cells vs. HSPCs	1
9	ARMH1	0	2.48632	0.975	0.549	0	up	APL_stem_like_cells vs. HSPCs	1
10	RPS8	0	-0.742242	1	1	0	down	APL_stem_like_cells vs. HSPCs	0
11	CD53	0	1.64263	0.866	0.482	0	up	APL_stem_like_cells vs. HSPCs	0
12	TXNIP	0	2.42934	0.914	0.492	0	up	APL_stem_like_cells vs. HSPCs	1
13	S100A10	0	5.99767	0.985	0.231	0	up	APL_stem_like_cells vs. HSPCs	0
14	S100A11	0	5.18465	0.985	0.217	0	up	APL_stem_like_cells vs. HSPCs	1
15	S100A4	0	2.01247	0.978	0.885	0	up	APL_stem_like_cells vs. HSPCs	0
16	RPS27	0	-1.55965	1	1	0	down	APL_stem_like_cells vs. HSPCs	0
17	TPM3	0	1.728	0.993	0.838	0	up	APL_stem_like_cells vs. HSPCs	1
18	LMNA	0	2.91968	0.861	0.321	0	up	APL_stem_like_cells vs. HSPCs	1
19	MNDA	0	3.819	0.604	0.063	0	up	APL_stem_like_cells vs. HSPCs	0
20	TAGLN2	0	2.21542	0.952	0.817	0	up	APL_stem_like_cells vs. HSPCs	1
21	FCER1G	0	3.73167	0.937	0.197	0	up	APL_stem_like_cells vs. HSPCs	1
22	FCGR2A	0	4.02892	0.577	0.032	0	up	APL_stem_like_cells vs. HSPCs	1
23	MGST3	0	2.18199	0.912	0.481	0	up	APL_stem_like_cells vs. HSPCs	0
24	GAS5	0	-1.93214	0.902	0.996	0	down	APL_stem_like_cells vs. HSPCs	0
25	PTPRC	0	1.89297	0.886	0.503	0	up	APL_stem_like_cells vs. HSPCs	0
26	MIR181A1HG	0	2.6402	0.82	0.256	0	up	APL_stem_like_cells vs. HSPCs	0
27	KDM5B	0	1.90853	0.836	0.406	0	up	APL_stem_like_cells vs. HSPCs	1
28	SNRPE	0	-1.18652	0.804	0.936	0	down	APL_stem_like_cells vs. HSPCs	1
29	RAB7B	0	3.68972	0.446	0.023	0	up	APL_stem_like_cells vs. HSPCs	1
30	ARF1	0	1.4089	0.922	0.724	0	up	APL_stem_like_cells vs. HSPCs	1
31	LYST	0	2.82096	0.663	0.172	0	up	APL_stem_like_cells vs. HSPCs	1
32	PXDN	0	3.70733	0.489	0.026	0	up	APL_stem_like_cells vs. HSPCs	0
33	RHOB	0	2.86956	0.731	0.121	0	up	APL_stem_like_cells vs. HSPCs	0
34	RPS27A	0	-0.645083	1	1	0	down	APL_stem_like_cells vs. HSPCs	0
35	PLEK	0	1.67424	0.832	0.385	0	up	APL_stem_like_cells vs. HSPCs	1
36	TMSB10	0	1.83325	1	0.996	0	up	APL_stem_like_cells vs. HSPCs	0
37	CAPG	0	3.00983	0.931	0.325	0	up	APL_stem_like_cells vs. HSPCs	1
38	IGKC	0	-4.00003	0.095	0.64	0	down	APL_stem_like_cells vs. HSPCs	0
39	RPL31	0	-2.2664	0.956	1	0	down	APL_stem_like_cells vs. HSPCs	1
40	DBI	0	2.52725	0.971	0.668	0	up	APL_stem_like_cells vs. HSPCs	1
41	GYPC	0	-2.0609	0.381	0.836	0	down	APL_stem_like_cells vs. HSPCs	1
42	SCN9A	0	3.26754	0.597	0.071	0	up	APL_stem_like_cells vs. HSPCs	0
43	NABP1	0	3.17109	0.533	0.068	0	up	APL_stem_like_cells vs. HSPCs	1
44	STK17B	0	1.91215	0.859	0.458	0	up	APL_stem_like_cells vs. HSPCs	1
45	RPL37A	0	-0.980209	0.999	1	0	down	APL_stem_like_cells vs. HSPCs	0
46	IGFBP2	0	5.13313	0.864	0.118	0	up	APL_stem_like_cells vs. HSPCs	0
47	ITM2C	0	1.85192	0.956	0.62	0	up	APL_stem_like_cells vs. HSPCs	1
48	SNORC	0	4.66301	0.511	0.024	0	up	APL_stem_like_cells vs. HSPCs	0
49	IL17RE	0	3.04247	0.545	0.075	0	up	APL_stem_like_cells vs. HSPCs	0
50	RPL32	0	-0.750198	1	1	0	down	APL_stem_like_cells vs. HSPCs	0
51	RPL15	0	-0.77856	1	1	0	down	APL_stem_like_cells vs. HSPCs	0
52	RPSA	0	-0.71635	0.999	0.997	0	down	APL_stem_like_cells vs. HSPCs	0
53	RHOA	0	1.40777	0.985	0.844	0	up	APL_stem_like_cells vs. HSPCs	0
54	GNAI2	0	2.56891	0.924	0.443	0	up	APL_stem_like_cells vs. HSPCs	1
55	STAB1	0	5.86431	0.891	0.018	0	up	APL_stem_like_cells vs. HSPCs	1
56	ARL6IP5	0	1.57237	0.888	0.607	0	up	APL_stem_like_cells vs. HSPCs	0
57	CD96	0	3.83629	0.697	0.051	0	up	APL_stem_like_cells vs. HSPCs	0
58	FNDC3B	0	3.46228	0.698	0.113	0	up	APL_stem_like_cells vs. HSPCs	1
59	IL1RAP	0	4.013	0.567	0.031	0	up	APL_stem_like_cells vs. HSPCs	1
60	RPL35A	0	-0.781432	1	1	0	down	APL_stem_like_cells vs. HSPCs	0
61	MFSD10	0	2.17816	0.812	0.347	0	up	APL_stem_like_cells vs. HSPCs	1
62	RPL9	0	-0.892242	1	1	0	down	APL_stem_like_cells vs. HSPCs	0
63	TEC	0	3.18052	0.533	0.064	0	up	APL_stem_like_cells vs. HSPCs	0
64	SPINK2	0	-3.54233	0.172	0.711	0	down	APL_stem_like_cells vs. HSPCs	0
65	RPL34	0	-1.38456	1	1	0	down	APL_stem_like_cells vs. HSPCs	0
66	RPS3A	0	-0.733493	1	1	0	down	APL_stem_like_cells vs. HSPCs	1
67	SAP30	0	3.90374	0.561	0.107	0	up	APL_stem_like_cells vs. HSPCs	1
68	FYB1	0	2.37065	0.695	0.2	0	up	APL_stem_like_cells vs. HSPCs	0
69	RPL37	0	-0.74956	1	0.999	0	down	APL_stem_like_cells vs. HSPCs	1
70	RPS23	0	-0.760744	1	1	0	down	APL_stem_like_cells vs. HSPCs	0
71	DIAPH1	0	2.51504	0.727	0.232	0	up	APL_stem_like_cells vs. HSPCs	1
72	CD74	0	-2.33814	0.553	0.951	0	down	APL_stem_like_cells vs. HSPCs	0
73	RPS14	0	-0.99937	1	1	0	down	APL_stem_like_cells vs. HSPCs	1
74	NPM1	0	-1.04033	0.993	0.997	0	down	APL_stem_like_cells vs. HSPCs	1
75	ATP6V0E1	0	1.35406	0.923	0.648	0	up	APL_stem_like_cells vs. HSPCs	1
76	HRH2	0	4.02194	0.656	0.05	0	up	APL_stem_like_cells vs. HSPCs	0
77	LTC4S	0	2.84541	0.733	0.157	0	up	APL_stem_like_cells vs. HSPCs	1
78	F13A1	0	4.11025	0.473	0.036	0	up	APL_stem_like_cells vs. HSPCs	0
79	CLIC1	0	1.47695	0.996	0.932	0	up	APL_stem_like_cells vs. HSPCs	1
80	SNHG32	0	-1.97944	0.534	0.946	0	down	APL_stem_like_cells vs. HSPCs	0
81	HLA-DRA	0	-3.7037	0.215	0.919	0	down	APL_stem_like_cells vs. HSPCs	0
82	HLA-DRB1	0	-3.15586	0.157	0.8	0	down	APL_stem_like_cells vs. HSPCs	0
83	HLA-DQB1	0	-4.54407	0.009	0.526	0	down	APL_stem_like_cells vs. HSPCs	0
84	HLA-DPA1	0	-4.97905	0.037	0.795	0	down	APL_stem_like_cells vs. HSPCs	0
85	HLA-DPB1	0	-5.10583	0.054	0.85	0	down	APL_stem_like_cells vs. HSPCs	0
86	RPS18	0	-1.00894	1	1	0	down	APL_stem_like_cells vs. HSPCs	0
87	RPL10A	0	-0.997254	0.999	1	0	down	APL_stem_like_cells vs. HSPCs	0
88	CNPY3	0	2.0608	0.923	0.5	0	up	APL_stem_like_cells vs. HSPCs	0
89	SNHG5	0	-1.59108	0.713	0.983	0	down	APL_stem_like_cells vs. HSPCs	0
90	RPS12	0	-0.810694	1	1	0	down	APL_stem_like_cells vs. HSPCs	0
91	CITED2	0	2.10552	0.816	0.392	0	up	APL_stem_like_cells vs. HSPCs	0
92	FSCN1	0	2.61139	0.788	0.277	0	up	APL_stem_like_cells vs. HSPCs	1
93	TRGC2	0	4.3516	0.592	0.034	0	up	APL_stem_like_cells vs. HSPCs	0
94	TRGC1	0	3.70797	0.603	0.051	0	up	APL_stem_like_cells vs. HSPCs	0
95	TRG-AS1	0	2.89087	0.589	0.084	0	up	APL_stem_like_cells vs. HSPCs	1
96	PPIA	0	1.04712	0.997	0.971	0	up	APL_stem_like_cells vs. HSPCs	1
97	HGF	0	5.59056	0.906	0.063	0	up	APL_stem_like_cells vs. HSPCs	0
98	CDK6	0	1.37931	0.97	0.777	0	up	APL_stem_like_cells vs. HSPCs	0
99	ZYX	0	2.54399	0.771	0.297	0	up	APL_stem_like_cells vs. HSPCs	0
100	CEBPD	0	3.38082	0.595	0.094	0	up	APL_stem_like_cells vs. HSPCs	0
101	RPS20	0	-1.89187	0.893	0.999	0	down	APL_stem_like_cells vs. HSPCs	0
102	SNHG6	0	-1.66139	0.856	0.976	0	down	APL_stem_like_cells vs. HSPCs	0
103	RPL7	0	-1.79928	1	1	0	down	APL_stem_like_cells vs. HSPCs	0
104	EIF3E	0	-1.09178	0.948	0.985	0	down	APL_stem_like_cells vs. HSPCs	0
105	RPS6	0	-1.46111	1	1	0	down	APL_stem_like_cells vs. HSPCs	0
106	AQP3	0	3.79713	0.442	0.018	0	up	APL_stem_like_cells vs. HSPCs	0
107	GLIPR2	0	2.68076	0.634	0.143	0	up	APL_stem_like_cells vs. HSPCs	0
108	ANXA1	0	3.18721	0.997	0.731	0	up	APL_stem_like_cells vs. HSPCs	0
109	GSN	0	2.68773	0.851	0.302	0	up	APL_stem_like_cells vs. HSPCs	1
110	OLFML2A	0	3.95908	0.431	0.004	0	up	APL_stem_like_cells vs. HSPCs	0
111	RPL35	0	-1.04162	1	1	0	down	APL_stem_like_cells vs. HSPCs	0
112	RPL12	0	-0.928513	1	1	0	down	APL_stem_like_cells vs. HSPCs	1
113	PTGDS	0	6.90087	0.727	0.01	0	up	APL_stem_like_cells vs. HSPCs	1
114	KLF6	0	1.68662	0.99	0.75	0	up	APL_stem_like_cells vs. HSPCs	1
115	VIM	0	3.81022	1	0.892	0	up	APL_stem_like_cells vs. HSPCs	1
116	ALOX5	0	5.0452	0.676	0.009	0	up	APL_stem_like_cells vs. HSPCs	0
117	SRGN	0	1.39817	0.991	0.872	0	up	APL_stem_like_cells vs. HSPCs	1
118	PPA1	0	-2.46676	0.24	0.743	0	down	APL_stem_like_cells vs. HSPCs	1
119	IFITM2	0	1.77153	0.932	0.6	0	up	APL_stem_like_cells vs. HSPCs	1
120	RNH1	0	2.42823	0.901	0.388	0	up	APL_stem_like_cells vs. HSPCs	1
121	RPLP2	0	-1.29911	1	1	0	down	APL_stem_like_cells vs. HSPCs	1
122	CD151	0	2.77547	0.706	0.172	0	up	APL_stem_like_cells vs. HSPCs	1
123	HBB	0	-3.48487	0.428	0.905	0	down	APL_stem_like_cells vs. HSPCs	0
124	RPL27A	0	-1.73555	0.997	1	0	down	APL_stem_like_cells vs. HSPCs	0
125	PDE3B	0	3.68984	0.558	0.04	0	up	APL_stem_like_cells vs. HSPCs	0
126	LDHA	0	1.4046	0.982	0.843	0	up	APL_stem_like_cells vs. HSPCs	1
127	CD44	0	2.16248	0.984	0.731	0	up	APL_stem_like_cells vs. HSPCs	0
128	AHNAK	0	3.7887	0.818	0.196	0	up	APL_stem_like_cells vs. HSPCs	1
129	EEF1G	0	-1.36491	0.998	0.999	0	down	APL_stem_like_cells vs. HSPCs	1
130	CFL1	0	0.975227	0.996	0.958	0	up	APL_stem_like_cells vs. HSPCs	1
131	CTSW	0	3.03865	0.966	0.538	0	up	APL_stem_like_cells vs. HSPCs	0
132	CTSC	0	3.1988	0.922	0.423	0	up	APL_stem_like_cells vs. HSPCs	1
133	CD3D	0	3.26245	0.655	0.083	0	up	APL_stem_like_cells vs. HSPCs	0
134	RPS25	0	-0.94925	1	1	0	down	APL_stem_like_cells vs. HSPCs	0
135	CCND2	0	1.99751	0.827	0.432	0	up	APL_stem_like_cells vs. HSPCs	1
136	CD9	0	4.37959	0.855	0.098	0	up	APL_stem_like_cells vs. HSPCs	1
137	GAPDH	0	1.07233	1	0.99	0	up	APL_stem_like_cells vs. HSPCs	1
138	CLECL1	0	3.6071	0.459	0.012	0	up	APL_stem_like_cells vs. HSPCs	0
139	MGST1	0	2.48246	0.984	0.568	0	up	APL_stem_like_cells vs. HSPCs	0
140	KRT18	0	3.38236	0.814	0.186	0	up	APL_stem_like_cells vs. HSPCs	0
141	HNRNPA1	0	-0.999042	0.997	0.999	0	down	APL_stem_like_cells vs. HSPCs	0
142	ITGA5	0	3.21946	0.582	0.083	0	up	APL_stem_like_cells vs. HSPCs	1
143	CD63	0	2.37578	0.981	0.713	0	up	APL_stem_like_cells vs. HSPCs	0
144	RPL41	0	-1.08929	1	1	0	down	APL_stem_like_cells vs. HSPCs	0
145	MYL6	0	1.57436	0.999	0.949	0	up	APL_stem_like_cells vs. HSPCs	0
146	PTGES3	0	1.13112	0.966	0.797	0	up	APL_stem_like_cells vs. HSPCs	1
147	GLIPR1	0	2.4265	0.89	0.387	0	up	APL_stem_like_cells vs. HSPCs	0
148	ATP2B1	0	2.15606	0.766	0.326	0	up	APL_stem_like_cells vs. HSPCs	1
149	ARPC3	0	1.30388	0.985	0.914	0	up	APL_stem_like_cells vs. HSPCs	1
150	ORAI1	0	3.7092	0.812	0.171	0	up	APL_stem_like_cells vs. HSPCs	1
151	RILPL2	0	1.55122	0.889	0.534	0	up	APL_stem_like_cells vs. HSPCs	1
152	UBC	0	1.33771	0.986	0.886	0	up	APL_stem_like_cells vs. HSPCs	1
153	RPL21	0	-2.05058	0.999	1	0	down	APL_stem_like_cells vs. HSPCs	1
154	CCNA1	0	6.3886	0.806	0.004	0	up	APL_stem_like_cells vs. HSPCs	0
155	TPT1	0	1.10714	1	0.999	0	up	APL_stem_like_cells vs. HSPCs	1
156	LCP1	0	2.104	0.931	0.565	0	up	APL_stem_like_cells vs. HSPCs	1
157	ITM2B	0	1.52305	0.978	0.821	0	up	APL_stem_like_cells vs. HSPCs	0
158	LPAR6	0	3.73689	0.488	0.027	0	up	APL_stem_like_cells vs. HSPCs	0
159	LAMP1	0	1.78726	0.825	0.434	0	up	APL_stem_like_cells vs. HSPCs	1
160	AC244502.1	0	4.20965	0.82	0.105	0	up	APL_stem_like_cells vs. HSPCs	0
161	RPS29	0	-2.14215	0.994	1	0	down	APL_stem_like_cells vs. HSPCs	0
162	CALM1	0	2.2857	0.978	0.647	0	up	APL_stem_like_cells vs. HSPCs	1
163	HSP90AA1	0	1.25123	0.997	0.933	0	up	APL_stem_like_cells vs. HSPCs	1
164	CRIP1	0	3.75308	0.715	0.29	0	up	APL_stem_like_cells vs. HSPCs	1
165	MAP1A	0	2.99865	0.621	0.12	0	up	APL_stem_like_cells vs. HSPCs	0
166	SERF2	0	0.736869	1	0.986	0	up	APL_stem_like_cells vs. HSPCs	1
167	ANXA2	0	4.82987	0.933	0.175	0	up	APL_stem_like_cells vs. HSPCs	0
168	PPIB	0	1.4015	0.962	0.774	0	up	APL_stem_like_cells vs. HSPCs	1
169	RPL4	0	-0.830162	0.998	0.997	0	down	APL_stem_like_cells vs. HSPCs	0
170	CTSH	0	3.63818	0.54	0.039	0	up	APL_stem_like_cells vs. HSPCs	0
171	RPS17	0	-1.97452	0.971	1	0	down	APL_stem_like_cells vs. HSPCs	0
172	IQGAP1	0	2.12856	0.799	0.34	0	up	APL_stem_like_cells vs. HSPCs	1
173	HBA2	0	-2.65419	0.401	0.811	0	down	APL_stem_like_cells vs. HSPCs	0
174	TPSB2	0	2.68822	0.574	0.043	0	up	APL_stem_like_cells vs. HSPCs	0
175	RPS2	0	-1.24199	1	0.999	0	down	APL_stem_like_cells vs. HSPCs	0
176	SLC9A3R2	0	3.54212	0.496	0.029	0	up	APL_stem_like_cells vs. HSPCs	0
177	LITAF	0	2.05186	0.778	0.308	0	up	APL_stem_like_cells vs. HSPCs	1
178	RPS15A	0	-0.87012	1	1	0	down	APL_stem_like_cells vs. HSPCs	1
179	CORO1A	0	1.88722	0.964	0.586	0	up	APL_stem_like_cells vs. HSPCs	1
180	CRNDE	0	3.90041	0.771	0.092	0	up	APL_stem_like_cells vs. HSPCs	1
181	MMP2	0	3.84481	0.643	0.057	0	up	APL_stem_like_cells vs. HSPCs	0
182	CYBA	0	1.90434	0.99	0.812	0	up	APL_stem_like_cells vs. HSPCs	1
183	RPL13	0	-0.665896	1	1	0	down	APL_stem_like_cells vs. HSPCs	1
184	RFLNB	0	2.89653	0.829	0.252	0	up	APL_stem_like_cells vs. HSPCs	1
185	PFN1	0	0.917596	0.999	0.977	0	up	APL_stem_like_cells vs. HSPCs	1
186	RNASEK	0	1.57024	0.99	0.817	0	up	APL_stem_like_cells vs. HSPCs	0
187	EIF4A1	0	0.888038	0.999	0.964	0	up	APL_stem_like_cells vs. HSPCs	1
188	CD68	0	3.39076	0.609	0.082	0	up	APL_stem_like_cells vs. HSPCs	1
189	RPL26	0	-0.805682	1	1	0	down	APL_stem_like_cells vs. HSPCs	0
190	RPL23A	0	-1.5372	1	1	0	down	APL_stem_like_cells vs. HSPCs	1
191	RPL23	0	-1.46488	0.979	1	0	down	APL_stem_like_cells vs. HSPCs	1
192	RPL27	0	-0.909042	0.996	1	0	down	APL_stem_like_cells vs. HSPCs	1
193	GRN	0	2.18721	0.831	0.389	0	up	APL_stem_like_cells vs. HSPCs	1
194	MPO	0	3.01033	0.99	0.291	0	up	APL_stem_like_cells vs. HSPCs	1
195	VMP1	0	2.31057	0.764	0.32	0	up	APL_stem_like_cells vs. HSPCs	0
196	RPL38	0	-1.50791	0.991	0.998	0	down	APL_stem_like_cells vs. HSPCs	0
197	JPT1	0	1.9466	0.83	0.401	0	up	APL_stem_like_cells vs. HSPCs	1
198	ACTG1	0	1.36908	1	0.986	0	up	APL_stem_like_cells vs. HSPCs	1
199	P4HB	0	2.02066	0.962	0.65	0	up	APL_stem_like_cells vs. HSPCs	1
200	EMILIN2	0	3.3127	0.554	0.062	0	up	APL_stem_like_cells vs. HSPCs	0
201	MYL12A	0	1.92884	0.989	0.841	0	up	APL_stem_like_cells vs. HSPCs	1
202	MYL12B	0	1.31404	0.981	0.84	0	up	APL_stem_like_cells vs. HSPCs	0
203	TUBB6	0	3.11108	0.59	0.092	0	up	APL_stem_like_cells vs. HSPCs	0
204	RPL17	0	-1.16156	1	1	0	down	APL_stem_like_cells vs. HSPCs	0
205	PMAIP1	0	2.3028	0.802	0.328	0	up	APL_stem_like_cells vs. HSPCs	1
206	PRSS57	0	1.44442	0.982	0.825	0	up	APL_stem_like_cells vs. HSPCs	1
207	AZU1	0	3.5352	0.929	0.136	0	up	APL_stem_like_cells vs. HSPCs	1
208	ELANE	0	2.36845	0.737	0.116	0	up	APL_stem_like_cells vs. HSPCs	1
209	CFD	0	5.98511	0.994	0.205	0	up	APL_stem_like_cells vs. HSPCs	1
210	RPS15	0	-0.827267	1	1	0	down	APL_stem_like_cells vs. HSPCs	1
211	PLIN3	0	1.81276	0.828	0.437	0	up	APL_stem_like_cells vs. HSPCs	1
212	RPL36	0	-1.11304	1	1	0	down	APL_stem_like_cells vs. HSPCs	1
213	RETN	0	5.36928	0.814	0.027	0	up	APL_stem_like_cells vs. HSPCs	1
214	RPS28	0	-0.958341	1	1	0	down	APL_stem_like_cells vs. HSPCs	1
215	PRDX2	0	-2.33944	0.245	0.718	0	down	APL_stem_like_cells vs. HSPCs	1
216	CALR	0	1.94562	0.978	0.777	0	up	APL_stem_like_cells vs. HSPCs	1
217	ADGRE5	0	3.0603	0.793	0.206	0	up	APL_stem_like_cells vs. HSPCs	1
218	TPM4	0	3.43106	0.988	0.559	0	up	APL_stem_like_cells vs. HSPCs	1
219	RPL18A	0	-0.892461	1	1	0	down	APL_stem_like_cells vs. HSPCs	1
220	HCST	0	2.59108	0.976	0.468	0	up	APL_stem_like_cells vs. HSPCs	1
221	TYROBP	0	3.77034	0.973	0.269	0	up	APL_stem_like_cells vs. HSPCs	1
222	RPS16	0	-0.906746	0.999	0.999	0	down	APL_stem_like_cells vs. HSPCs	1
223	RPS19	0	-0.793078	1	1	0	down	APL_stem_like_cells vs. HSPCs	1
224	PLAUR	0	3.06746	0.684	0.13	0	up	APL_stem_like_cells vs. HSPCs	1
225	APOC2	0	4.52438	0.456	0.007	0	up	APL_stem_like_cells vs. HSPCs	1
226	NOP53	0	-1.22938	0.891	0.976	0	down	APL_stem_like_cells vs. HSPCs	1
227	EMP3	0	2.7426	0.977	0.561	0	up	APL_stem_like_cells vs. HSPCs	1
228	FTL	0	0.733249	1	1	0	up	APL_stem_like_cells vs. HSPCs	1
229	RPL13A	0	-1.76355	0.991	1	0	down	APL_stem_like_cells vs. HSPCs	1
230	CLEC11A	0	2.54942	0.984	0.585	0	up	APL_stem_like_cells vs. HSPCs	1
231	CD33	0	2.73292	0.624	0.132	0	up	APL_stem_like_cells vs. HSPCs	0
232	OSCAR	0	4.06944	0.516	0.008	0	up	APL_stem_like_cells vs. HSPCs	1
233	RPS9	0	-0.716913	1	1	0	down	APL_stem_like_cells vs. HSPCs	1
234	CST3	0	2.49228	0.969	0.665	0	up	APL_stem_like_cells vs. HSPCs	0
235	CST7	0	3.44323	0.846	0.17	0	up	APL_stem_like_cells vs. HSPCs	0
236	CTSA	0	3.10281	0.802	0.242	0	up	APL_stem_like_cells vs. HSPCs	0
237	GNAS	0	1.5732	0.95	0.726	0	up	APL_stem_like_cells vs. HSPCs	1
238	RPS21	0	-0.874536	1	1	0	down	APL_stem_like_cells vs. HSPCs	1
239	PPDPF	0	-1.2373	0.768	0.95	0	down	APL_stem_like_cells vs. HSPCs	0
240	S100B	0	6.52846	0.905	0.025	0	up	APL_stem_like_cells vs. HSPCs	1
241	TPST2	0	2.2023	0.741	0.283	0	up	APL_stem_like_cells vs. HSPCs	0
242	MYH9	0	2.58217	0.763	0.327	0	up	APL_stem_like_cells vs. HSPCs	1
243	LGALS1	0	4.19522	0.974	0.381	0	up	APL_stem_like_cells vs. HSPCs	1
244	DDX17	0	1.77648	0.922	0.606	0	up	APL_stem_like_cells vs. HSPCs	1
245	RPL3	0	-1.01854	0.999	1	0	down	APL_stem_like_cells vs. HSPCs	1
246	BIK	0	3.85428	0.543	0.045	0	up	APL_stem_like_cells vs. HSPCs	0
247	IL3RA	0	3.23499	0.57	0.073	0	up	APL_stem_like_cells vs. HSPCs	0
248	CD99	0	2.92218	0.994	0.751	0	up	APL_stem_like_cells vs. HSPCs	0
249	CYBB	0	4.0271	0.543	0.027	0	up	APL_stem_like_cells vs. HSPCs	1
250	TIMP1	0	3.72357	0.982	0.401	0	up	APL_stem_like_cells vs. HSPCs	1
251	CFP	0	3.90327	0.776	0.089	0	up	APL_stem_like_cells vs. HSPCs	0
252	PLP2	0	2.45572	0.916	0.466	0	up	APL_stem_like_cells vs. HSPCs	1
253	MSN	0	1.53067	0.886	0.601	0	up	APL_stem_like_cells vs. HSPCs	1
254	IL2RG	0	2.11247	0.809	0.38	0	up	APL_stem_like_cells vs. HSPCs	0
255	RPS4X	0	-1.02802	1	1	0	down	APL_stem_like_cells vs. HSPCs	0
256	ITM2A	0	3.47525	0.929	0.494	0	up	APL_stem_like_cells vs. HSPCs	0
257	RPL36A	0	-1.44984	0.999	1	0	down	APL_stem_like_cells vs. HSPCs	0
258	RPL39	0	-0.966101	1	1	0	down	APL_stem_like_cells vs. HSPCs	1
259	MT-ND4L	0	2.30268	0.914	0.761	0	up	APL_stem_like_cells vs. HSPCs	0
260	DENND10	3.4025e-307	2.12142	0.76	0.33	1.2453e-302	up	APL_stem_like_cells vs. HSPCs	1
261	H2AFY	3.6677e-307	1.24217	0.991	0.929	1.3424e-302	up	APL_stem_like_cells vs. HSPCs	0
262	TMX4	1.1884e-305	2.07532	0.753	0.325	4.3498e-301	up	APL_stem_like_cells vs. HSPCs	1
263	ACTB	3.1154e-304	0.968309	1	0.995	1.1403e-299	up	APL_stem_like_cells vs. HSPCs	1
264	COMT	9.0182e-304	1.31718	0.93	0.697	3.3007e-299	up	APL_stem_like_cells vs. HSPCs	0
265	UQCRB	2.6419e-302	-0.898979	0.952	0.985	9.6695e-298	down	APL_stem_like_cells vs. HSPCs	0
266	ATP6V1B2	1.0991e-301	2.58873	0.601	0.142	4.0227e-297	up	APL_stem_like_cells vs. HSPCs	0
267	SLC2A3	2.167e-300	2.403	0.616	0.137	7.9313e-296	up	APL_stem_like_cells vs. HSPCs	1
268	FLT3	8.1594e-300	2.05754	0.732	0.26	2.9864e-295	up	APL_stem_like_cells vs. HSPCs	1
269	KRT17	1.7147e-299	4.25223	0.401	0.004	6.2758e-295	up	APL_stem_like_cells vs. HSPCs	0
270	RGS19	1.935e-299	2.09799	0.719	0.269	7.0822e-295	up	APL_stem_like_cells vs. HSPCs	1
271	SYTL1	3.9077e-299	2.07831	0.731	0.292	1.4303e-294	up	APL_stem_like_cells vs. HSPCs	1
272	RALA	1.6117e-298	2.24693	0.686	0.244	5.8989e-294	up	APL_stem_like_cells vs. HSPCs	0
273	BEX2	7.8174e-298	-4.25642	0.001	0.452	2.8613e-293	down	APL_stem_like_cells vs. HSPCs	0
274	ACTN1	1.3738e-296	1.94034	0.737	0.298	5.0283e-292	up	APL_stem_like_cells vs. HSPCs	1
275	ACTR3	8.3443e-295	1.49836	0.86	0.549	3.0541e-290	up	APL_stem_like_cells vs. HSPCs	1
276	IGFLR1	1.9056e-294	2.41895	0.626	0.167	6.9747e-290	up	APL_stem_like_cells vs. HSPCs	1
277	PAK2	6.5831e-294	1.65719	0.825	0.444	2.4095e-289	up	APL_stem_like_cells vs. HSPCs	1
278	HSH2D	1.1061e-293	2.00626	0.778	0.391	4.0483e-289	up	APL_stem_like_cells vs. HSPCs	1
279	LRPAP1	3.8739e-293	1.92992	0.777	0.389	1.4179e-288	up	APL_stem_like_cells vs. HSPCs	1
280	YWHAB	5.6066e-293	1.15419	0.944	0.76	2.0521e-288	up	APL_stem_like_cells vs. HSPCs	1
281	SCPEP1	4.3822e-292	2.70306	0.604	0.151	1.6039e-287	up	APL_stem_like_cells vs. HSPCs	1
282	TCN2	8.1035e-292	3.48554	0.42	0.016	2.9659e-287	up	APL_stem_like_cells vs. HSPCs	0
283	SPI1	8.4022e-291	1.90807	0.785	0.387	3.0753e-286	up	APL_stem_like_cells vs. HSPCs	1
284	DGKD	2.5004e-290	2.80458	0.525	0.082	9.1516e-286	up	APL_stem_like_cells vs. HSPCs	0
285	HIST1H2AC	5.0202e-290	2.41345	0.615	0.136	1.8375e-285	up	APL_stem_like_cells vs. HSPCs	0
286	H3F3B	1.106e-289	0.718463	1	0.988	4.0479e-285	up	APL_stem_like_cells vs. HSPCs	1
287	BSG	9.5647e-289	1.31997	0.901	0.68	3.5008e-284	up	APL_stem_like_cells vs. HSPCs	1
288	HBA1	3.5255e-288	-2.36414	0.354	0.765	1.2904e-283	down	APL_stem_like_cells vs. HSPCs	0
289	CALCOCO2	6.0219e-288	2.1337	0.715	0.289	2.2041e-283	up	APL_stem_like_cells vs. HSPCs	1
290	EMB	8.0504e-288	2.00003	0.75	0.325	2.9465e-283	up	APL_stem_like_cells vs. HSPCs	0
291	MBOAT7	5.6187e-287	1.96501	0.752	0.34	2.0565e-282	up	APL_stem_like_cells vs. HSPCs	1
292	HOMER3	5.1546e-286	3.80251	0.406	0.013	1.8866e-281	up	APL_stem_like_cells vs. HSPCs	1
293	CNN2	1.6014e-285	2.06102	0.752	0.362	5.8613e-281	up	APL_stem_like_cells vs. HSPCs	1
294	GNA15	3.3653e-285	1.68645	0.844	0.519	1.2318e-280	up	APL_stem_like_cells vs. HSPCs	1
295	PARP8	6.0359e-284	2.95256	0.504	0.073	2.2092e-279	up	APL_stem_like_cells vs. HSPCs	0
296	PRDX4	1.287e-283	-3.44294	0.02	0.468	4.7104e-279	down	APL_stem_like_cells vs. HSPCs	0
297	GRHPR	8.0011e-283	1.77188	0.79	0.425	2.9285e-278	up	APL_stem_like_cells vs. HSPCs	0
298	GPSM3	2.0453e-282	1.41163	0.873	0.576	7.4861e-278	up	APL_stem_like_cells vs. HSPCs	1
299	REEP5	6.6711e-282	2.06647	0.671	0.223	2.4417e-277	up	APL_stem_like_cells vs. HSPCs	0
300	FLNA	1.5069e-281	2.21725	0.726	0.315	5.5152e-277	up	APL_stem_like_cells vs. HSPCs	1
301	FHL3	1.6734e-281	2.43737	0.61	0.164	6.1248e-277	up	APL_stem_like_cells vs. HSPCs	0
302	SERPINB6	3.3658e-281	-2.78399	0.103	0.57	1.2319e-276	down	APL_stem_like_cells vs. HSPCs	1
303	PTBP3	4.0736e-281	2.16457	0.691	0.263	1.491e-276	up	APL_stem_like_cells vs. HSPCs	0
304	PGK1	1.6369e-279	1.15392	0.935	0.764	5.9913e-275	up	APL_stem_like_cells vs. HSPCs	1
305	EMP1	2.8806e-278	2.88051	0.524	0.085	1.0543e-273	up	APL_stem_like_cells vs. HSPCs	0
306	KCNE5	1.865e-277	2.8015	0.523	0.085	6.8262e-273	up	APL_stem_like_cells vs. HSPCs	0
307	ACTR2	4.4819e-277	1.3717	0.881	0.59	1.6404e-272	up	APL_stem_like_cells vs. HSPCs	1
308	TESC	5.8764e-277	2.36022	0.623	0.179	2.1508e-272	up	APL_stem_like_cells vs. HSPCs	1
309	ADGRE2	1.2086e-275	2.58676	0.543	0.103	4.4237e-271	up	APL_stem_like_cells vs. HSPCs	1
310	NUDT5	2.1898e-275	1.80823	0.778	0.415	8.0149e-271	up	APL_stem_like_cells vs. HSPCs	1
311	PNPLA2	5.8055e-275	2.5469	0.624	0.189	2.1249e-270	up	APL_stem_like_cells vs. HSPCs	1
312	SNRPN	1.1179e-274	-3.2829	0.019	0.46	4.0918e-270	down	APL_stem_like_cells vs. HSPCs	0
313	ARHGDIB	1.4757e-274	0.790169	0.993	0.96	5.401e-270	up	APL_stem_like_cells vs. HSPCs	0
314	CASP3	1.6263e-274	2.44421	0.604	0.164	5.9523e-270	up	APL_stem_like_cells vs. HSPCs	1
315	DAD1	1.7188e-272	1.2843	0.925	0.746	6.2911e-268	up	APL_stem_like_cells vs. HSPCs	1
316	LAMTOR1	8.5447e-272	1.09488	0.938	0.74	3.1274e-267	up	APL_stem_like_cells vs. HSPCs	1
317	ATP6V0C	1.1925e-271	1.17341	0.943	0.734	4.3648e-267	up	APL_stem_like_cells vs. HSPCs	1
318	GPR174	1.2994e-271	3.09759	0.459	0.05	4.756e-267	up	APL_stem_like_cells vs. HSPCs	0
319	ITPR2	2.3334e-271	2.31438	0.629	0.197	8.5403e-267	up	APL_stem_like_cells vs. HSPCs	1
320	LY6E	3.8778e-271	1.58044	0.881	0.678	1.4193e-266	up	APL_stem_like_cells vs. HSPCs	1
321	PLPPR3	4.3959e-271	3.99476	0.385	0.011	1.6089e-266	up	APL_stem_like_cells vs. HSPCs	0
322	TSC22D3	9.3926e-271	1.1661	0.955	0.702	3.4378e-266	up	APL_stem_like_cells vs. HSPCs	1
323	ARPC1B	1.0466e-270	1.18388	0.941	0.806	3.8305e-266	up	APL_stem_like_cells vs. HSPCs	1
324	ANXA6	1.5373e-270	2.14311	0.686	0.27	5.6267e-266	up	APL_stem_like_cells vs. HSPCs	0
325	RGS18	3.2085e-270	1.98586	0.601	0.137	1.1743e-265	up	APL_stem_like_cells vs. HSPCs	0
326	YWHAZ	4.6334e-270	1.18293	0.948	0.785	1.6959e-265	up	APL_stem_like_cells vs. HSPCs	1
327	GCNT1	1.2816e-269	2.67381	0.54	0.111	4.6908e-265	up	APL_stem_like_cells vs. HSPCs	0
328	PLIN2	2.8924e-269	2.55671	0.674	0.244	1.0587e-264	up	APL_stem_like_cells vs. HSPCs	0
329	SPATC1L	5.8075e-269	2.28114	0.634	0.208	2.1256e-264	up	APL_stem_like_cells vs. HSPCs	1
330	MAP1LC3B	6.1899e-269	1.58931	0.81	0.442	2.2656e-264	up	APL_stem_like_cells vs. HSPCs	1
331	MAMDC2	3.9025e-268	3.80298	0.38	0.01	1.4284e-263	up	APL_stem_like_cells vs. HSPCs	0
332	ECM1	4.6959e-268	3.94877	0.37	0.006	1.7187e-263	up	APL_stem_like_cells vs. HSPCs	0
333	HBD	2.1021e-267	-3.79462	0.061	0.511	7.6939e-263	down	APL_stem_like_cells vs. HSPCs	0
334	XBP1	3.4865e-267	1.40042	0.925	0.708	1.2761e-262	up	APL_stem_like_cells vs. HSPCs	1
335	SELL	6.9484e-267	-2.55537	0.198	0.642	2.5432e-262	down	APL_stem_like_cells vs. HSPCs	0
336	RTN4	7.6472e-267	1.19602	0.924	0.725	2.7989e-262	up	APL_stem_like_cells vs. HSPCs	1
337	AKR1B1	1.7263e-266	-3.1923	0.029	0.463	6.3184e-262	down	APL_stem_like_cells vs. HSPCs	0
338	CMTM6	3.1787e-266	1.45852	0.835	0.477	1.1634e-261	up	APL_stem_like_cells vs. HSPCs	0
339	IFITM1	4.8782e-266	2.48184	0.613	0.174	1.7855e-261	up	APL_stem_like_cells vs. HSPCs	1
340	ARF4	1.7337e-265	1.64114	0.78	0.396	6.3453e-261	up	APL_stem_like_cells vs. HSPCs	1
341	TLE5	1.9616e-265	1.5375	0.846	0.517	7.1797e-261	up	APL_stem_like_cells vs. HSPCs	0
342	GTF2A2	6.2671e-265	1.5024	0.894	0.695	2.2938e-260	up	APL_stem_like_cells vs. HSPCs	1
343	NCF4	1.4e-263	1.93085	0.721	0.316	5.1243e-259	up	APL_stem_like_cells vs. HSPCs	1
344	ST3GAL4	3.8563e-263	2.41694	0.603	0.183	1.4114e-258	up	APL_stem_like_cells vs. HSPCs	1
345	EVA1B	4.0532e-263	3.04346	0.535	0.118	1.4835e-258	up	APL_stem_like_cells vs. HSPCs	0
346	IL17RA	1.0641e-262	2.85114	0.496	0.083	3.8946e-258	up	APL_stem_like_cells vs. HSPCs	1
347	COX7C	1.9075e-262	-0.677605	0.973	0.987	6.9817e-258	down	APL_stem_like_cells vs. HSPCs	0
348	CCND3	3.2806e-262	1.8345	0.75	0.352	1.2007e-257	up	APL_stem_like_cells vs. HSPCs	1
349	ACTN4	1.2655e-261	1.72019	0.763	0.371	4.6317e-257	up	APL_stem_like_cells vs. HSPCs	1
350	C17orf49	3.9851e-261	1.3896	0.869	0.596	1.4586e-256	up	APL_stem_like_cells vs. HSPCs	1
351	PPP6R1	6.5784e-261	2.04331	0.677	0.266	2.4077e-256	up	APL_stem_like_cells vs. HSPCs	1
352	ME1	5.2419e-260	3.6197	0.352	0.002	1.9186e-255	up	APL_stem_like_cells vs. HSPCs	0
353	DSC2	9.9871e-260	3.98957	0.352	0.002	3.6554e-255	up	APL_stem_like_cells vs. HSPCs	0
354	CDKN1C	1.1019e-259	3.5898	0.398	0.023	4.033e-255	up	APL_stem_like_cells vs. HSPCs	1
355	PTPN6	7.7981e-259	1.98174	0.721	0.344	2.8542e-254	up	APL_stem_like_cells vs. HSPCs	1
356	LGALS12	2.8136e-258	3.40099	0.37	0.011	1.0298e-253	up	APL_stem_like_cells vs. HSPCs	1
357	PXK	5.4847e-258	2.33632	0.57	0.146	2.0074e-253	up	APL_stem_like_cells vs. HSPCs	1
358	TNNT1	2.1071e-257	3.65738	0.398	0.025	7.7121e-253	up	APL_stem_like_cells vs. HSPCs	0
359	TRAF3IP3	2.5209e-257	1.99546	0.678	0.256	9.2269e-253	up	APL_stem_like_cells vs. HSPCs	0
360	GRB2	3.1355e-256	1.66095	0.773	0.409	1.1476e-251	up	APL_stem_like_cells vs. HSPCs	1
361	CTSB	3.6533e-256	2.02232	0.674	0.27	1.3371e-251	up	APL_stem_like_cells vs. HSPCs	1
362	DHRS7	4.0594e-256	1.54458	0.791	0.434	1.4858e-251	up	APL_stem_like_cells vs. HSPCs	0
363	RASSF4	3.2023e-255	3.38221	0.371	0.013	1.1721e-250	up	APL_stem_like_cells vs. HSPCs	0
364	ELF1	1.1193e-254	1.19036	0.923	0.681	4.0966e-250	up	APL_stem_like_cells vs. HSPCs	1
365	PGD	3.1663e-254	1.92662	0.778	0.48	1.1589e-249	up	APL_stem_like_cells vs. HSPCs	1
366	CERCAM	1.2486e-253	2.85484	0.454	0.064	4.5699e-249	up	APL_stem_like_cells vs. HSPCs	1
367	LDHB	1.6657e-253	-0.820794	0.943	0.976	6.0967e-249	down	APL_stem_like_cells vs. HSPCs	0
368	RAB8A	3.4069e-253	1.62588	0.803	0.454	1.247e-248	up	APL_stem_like_cells vs. HSPCs	1
369	PPP1R14A	1.1467e-252	2.39845	0.564	0.13	4.1971e-248	up	APL_stem_like_cells vs. HSPCs	0
370	NKG7	1.1883e-252	1.79246	0.679	0.258	4.3493e-248	up	APL_stem_like_cells vs. HSPCs	1
371	LGALS3	1.7754e-252	3.37075	0.413	0.036	6.4981e-248	up	APL_stem_like_cells vs. HSPCs	1
372	IGHM	8.4848e-251	-4.06046	0.026	0.437	3.1055e-246	down	APL_stem_like_cells vs. HSPCs	0
373	EREG	9.7243e-251	-4.48476	0.003	0.397	3.5592e-246	down	APL_stem_like_cells vs. HSPCs	0
374	A1BG	2.1374e-250	1.8219	0.709	0.291	7.8231e-246	up	APL_stem_like_cells vs. HSPCs	0
375	RPS6KA1	8.1338e-250	2.32019	0.574	0.163	2.9771e-245	up	APL_stem_like_cells vs. HSPCs	1
376	CORO1B	9.3143e-250	1.97598	0.65	0.231	3.4091e-245	up	APL_stem_like_cells vs. HSPCs	0
377	IRX3	4.6546e-249	3.66503	0.339	0.001	1.7036e-244	up	APL_stem_like_cells vs. HSPCs	1
378	NT5C	3.1601e-248	1.60906	0.779	0.414	1.1566e-243	up	APL_stem_like_cells vs. HSPCs	0
379	RAC1	4.0412e-248	1.01815	0.95	0.788	1.4791e-243	up	APL_stem_like_cells vs. HSPCs	1
380	PABPC1	2.7108e-247	-0.726651	0.988	0.998	9.9218e-243	down	APL_stem_like_cells vs. HSPCs	1
381	DMXL2	3.8002e-247	3.08652	0.413	0.039	1.3909e-242	up	APL_stem_like_cells vs. HSPCs	1
382	NPR3	6.9667e-247	-3.87861	0.002	0.39	2.5499e-242	down	APL_stem_like_cells vs. HSPCs	0
383	JAG1	1.1535e-246	3.48115	0.361	0.013	4.2217e-242	up	APL_stem_like_cells vs. HSPCs	1
384	TXN	1.2923e-246	0.823004	0.985	0.932	4.7299e-242	up	APL_stem_like_cells vs. HSPCs	0
385	CACNB4	6.673e-246	3.29586	0.375	0.019	2.4424e-241	up	APL_stem_like_cells vs. HSPCs	0
386	TGOLN2	1.332e-245	1.65478	0.758	0.388	4.8753e-241	up	APL_stem_like_cells vs. HSPCs	0
387	EIF5	8.2439e-245	1.25089	0.882	0.625	3.0173e-240	up	APL_stem_like_cells vs. HSPCs	1
388	TOMM7	1.2477e-244	-0.889251	0.914	0.965	4.5667e-240	down	APL_stem_like_cells vs. HSPCs	0
389	RAB5IF	2.4411e-244	1.41857	0.836	0.54	8.9346e-240	up	APL_stem_like_cells vs. HSPCs	1
390	GADD45B	3.0908e-244	2.49706	0.613	0.201	1.1313e-239	up	APL_stem_like_cells vs. HSPCs	1
391	AC099489.1	4.4118e-244	3.75291	0.337	0.003	1.6148e-239	up	APL_stem_like_cells vs. HSPCs	0
392	TWF2	4.4594e-244	1.89713	0.708	0.344	1.6322e-239	up	APL_stem_like_cells vs. HSPCs	1
393	ATP5F1C	5.9271e-244	0.949437	0.936	0.822	2.1694e-239	up	APL_stem_like_cells vs. HSPCs	0
394	ITGB1	6.0064e-244	1.62499	0.76	0.389	2.1984e-239	up	APL_stem_like_cells vs. HSPCs	0
395	HMGA1	1.7863e-243	-1.31015	0.67	0.865	6.5382e-239	down	APL_stem_like_cells vs. HSPCs	1
396	VAT1	2.7168e-243	2.49314	0.558	0.154	9.9437e-239	up	APL_stem_like_cells vs. HSPCs	1
397	SLC25A3	1.0582e-242	0.763819	0.977	0.915	3.873e-238	up	APL_stem_like_cells vs. HSPCs	1
398	C3AR1	1.366e-242	3.47	0.337	0.004	4.9995e-238	up	APL_stem_like_cells vs. HSPCs	0
399	RPS26	3.7346e-242	-1.09361	0.997	0.991	1.3669e-237	down	APL_stem_like_cells vs. HSPCs	0
400	MT-ND2	6.6018e-242	-0.749309	0.996	0.994	2.4163e-237	down	APL_stem_like_cells vs. HSPCs	0
401	OLIG1	1.0054e-241	3.60011	0.329	0.001	3.6798e-237	up	APL_stem_like_cells vs. HSPCs	1
402	SUN2	2.258e-241	1.93854	0.663	0.246	8.2645e-237	up	APL_stem_like_cells vs. HSPCs	0
403	ARPC5	4.0542e-240	1.20505	0.891	0.635	1.4839e-235	up	APL_stem_like_cells vs. HSPCs	1
404	ATP6AP1	1.0079e-239	1.95261	0.668	0.277	3.6891e-235	up	APL_stem_like_cells vs. HSPCs	1
405	OCIAD2	3.9213e-238	-2.31749	0.141	0.578	1.4352e-233	down	APL_stem_like_cells vs. HSPCs	0
406	PRF1	8.3903e-238	3.31919	0.373	0.022	3.0709e-233	up	APL_stem_like_cells vs. HSPCs	1
407	SNHG19	1.0108e-237	-2.42736	0.114	0.553	3.6995e-233	down	APL_stem_like_cells vs. HSPCs	1
408	GGT5	1.2973e-237	3.43303	0.332	0.004	4.7484e-233	up	APL_stem_like_cells vs. HSPCs	0
409	RAB13	2.3299e-236	1.55394	0.799	0.477	8.5278e-232	up	APL_stem_like_cells vs. HSPCs	0
410	HCK	2.093e-235	3.13771	0.358	0.018	7.6606e-231	up	APL_stem_like_cells vs. HSPCs	1
411	ARHGDIA	9.3832e-235	1.37745	0.837	0.538	3.4343e-230	up	APL_stem_like_cells vs. HSPCs	1
412	WASF2	2.8645e-234	1.27727	0.864	0.595	1.0484e-229	up	APL_stem_like_cells vs. HSPCs	1
413	RAB32	6.2476e-233	1.75537	0.736	0.332	2.2867e-228	up	APL_stem_like_cells vs. HSPCs	0
414	TUBB4B	8.5427e-233	1.47862	0.812	0.463	3.1267e-228	up	APL_stem_like_cells vs. HSPCs	1
415	CAPNS1	3.1627e-232	1.50757	0.79	0.446	1.1576e-227	up	APL_stem_like_cells vs. HSPCs	1
416	TSC22D4	5.1273e-232	1.69505	0.716	0.347	1.8766e-227	up	APL_stem_like_cells vs. HSPCs	1
417	UGP2	1.3417e-231	1.6842	0.782	0.481	4.9109e-227	up	APL_stem_like_cells vs. HSPCs	0
418	MAP4	2.5358e-231	2.24614	0.553	0.155	9.2812e-227	up	APL_stem_like_cells vs. HSPCs	1
419	ARPC2	5.2498e-231	0.771877	0.985	0.915	1.9215e-226	up	APL_stem_like_cells vs. HSPCs	0
420	HLA-DMA	1.3318e-229	-2.02374	0.219	0.652	4.8747e-225	down	APL_stem_like_cells vs. HSPCs	1
421	RAB11FIP1	2.5304e-228	1.85943	0.613	0.195	9.2617e-224	up	APL_stem_like_cells vs. HSPCs	1
422	CARD19	6.5967e-228	1.48951	0.766	0.392	2.4144e-223	up	APL_stem_like_cells vs. HSPCs	1
423	RAP1B	1.2198e-227	0.929446	0.927	0.701	4.4644e-223	up	APL_stem_like_cells vs. HSPCs	1
424	ARRB2	5.07e-227	1.93651	0.661	0.283	1.8557e-222	up	APL_stem_like_cells vs. HSPCs	1
425	CSF3R	5.2984e-227	1.39888	0.832	0.461	1.9393e-222	up	APL_stem_like_cells vs. HSPCs	0
426	NORAD	9.5466e-227	1.71376	0.719	0.342	3.4942e-222	up	APL_stem_like_cells vs. HSPCs	0
427	SRSF8	4.5495e-226	-2.78005	0.031	0.425	1.6652e-221	down	APL_stem_like_cells vs. HSPCs	0
428	COL6A1	2.1218e-225	4.05369	0.317	0.004	7.7659e-221	up	APL_stem_like_cells vs. HSPCs	1
429	SUB1	2.9087e-225	0.760632	0.987	0.91	1.0646e-220	up	APL_stem_like_cells vs. HSPCs	0
430	TMBIM6	3.0288e-225	1.01897	0.926	0.739	1.1086e-220	up	APL_stem_like_cells vs. HSPCs	1
431	AP2S1	4.1504e-225	1.25034	0.887	0.651	1.5191e-220	up	APL_stem_like_cells vs. HSPCs	1
432	MXRA7	6.1843e-225	3.30384	0.339	0.014	2.2635e-220	up	APL_stem_like_cells vs. HSPCs	1
433	PRKCB	3.3214e-224	1.62092	0.714	0.317	1.2157e-219	up	APL_stem_like_cells vs. HSPCs	1
434	SNHG3	6.8423e-224	-1.77946	0.453	0.76	2.5044e-219	down	APL_stem_like_cells vs. HSPCs	0
435	GNPTAB	2.6955e-223	1.87255	0.638	0.254	9.8658e-219	up	APL_stem_like_cells vs. HSPCs	1
436	NDUFC2	4.8477e-223	0.988634	0.935	0.769	1.7743e-218	up	APL_stem_like_cells vs. HSPCs	0
437	TSPO	9.178e-223	1.01859	0.944	0.783	3.3592e-218	up	APL_stem_like_cells vs. HSPCs	1
438	CAPN2	1.5019e-222	2.2455	0.555	0.163	5.4971e-218	up	APL_stem_like_cells vs. HSPCs	0
439	HSPA1A	3.6692e-222	2.98735	0.52	0.138	1.3429e-217	up	APL_stem_like_cells vs. HSPCs	0
440	QSOX1	8.8668e-222	2.1326	0.552	0.162	3.2454e-217	up	APL_stem_like_cells vs. HSPCs	1
441	PCLAF	1.187e-221	-2.95722	0.177	0.571	4.3445e-217	down	APL_stem_like_cells vs. HSPCs	1
442	SYNE3	1.2108e-221	2.69086	0.408	0.053	4.4315e-217	up	APL_stem_like_cells vs. HSPCs	0
443	TIMP2	1.4993e-221	2.35774	0.481	0.098	5.4877e-217	up	APL_stem_like_cells vs. HSPCs	1
444	SLC25A6	2.5737e-221	-0.791249	0.938	0.982	9.4202e-217	down	APL_stem_like_cells vs. HSPCs	0
445	COPE	8.9056e-221	1.03485	0.917	0.721	3.2596e-216	up	APL_stem_like_cells vs. HSPCs	1
446	ADAM17	2.1008e-220	1.9732	0.625	0.233	7.6891e-216	up	APL_stem_like_cells vs. HSPCs	1
447	SF3B1	4.0379e-220	1.39423	0.821	0.536	1.4779e-215	up	APL_stem_like_cells vs. HSPCs	1
448	SPON2	6.334e-220	2.9516	0.43	0.07	2.3183e-215	up	APL_stem_like_cells vs. HSPCs	1
449	SIX3	9.7173e-220	3.39375	0.304	0.001	3.5566e-215	up	APL_stem_like_cells vs. HSPCs	0
450	SNHG25	2.794e-219	-2.15463	0.185	0.608	1.0226e-214	down	APL_stem_like_cells vs. HSPCs	1
451	SSBP2	4.5423e-219	1.45644	0.784	0.431	1.6625e-214	up	APL_stem_like_cells vs. HSPCs	1
452	CEP170	3.7276e-218	1.96188	0.603	0.219	1.3643e-213	up	APL_stem_like_cells vs. HSPCs	1
453	HSPA8	5.7423e-218	1.22071	0.95	0.848	2.1018e-213	up	APL_stem_like_cells vs. HSPCs	1
454	OGT	6.9731e-218	1.97627	0.626	0.243	2.5522e-213	up	APL_stem_like_cells vs. HSPCs	0
455	ALDH1A1	1.5789e-217	-3.83238	0	0.348	5.7789e-213	down	APL_stem_like_cells vs. HSPCs	0
456	PTP4A2	3.2702e-217	1.39744	0.828	0.517	1.1969e-212	up	APL_stem_like_cells vs. HSPCs	1
457	ROGDI	9.2092e-217	2.28734	0.506	0.129	3.3707e-212	up	APL_stem_like_cells vs. HSPCs	1
458	LINC01943	1.4274e-216	3.37012	0.349	0.025	5.2244e-212	up	APL_stem_like_cells vs. HSPCs	0
459	GSTK1	1.7302e-216	1.15302	0.872	0.676	6.3327e-212	up	APL_stem_like_cells vs. HSPCs	0
460	HNRNPA2B1	2.5259e-216	0.775665	0.983	0.926	9.2452e-212	up	APL_stem_like_cells vs. HSPCs	0
461	MAP3K1	4.2774e-216	2.3024	0.487	0.109	1.5656e-211	up	APL_stem_like_cells vs. HSPCs	1
462	NDFIP2	5.57e-216	3.40717	0.32	0.01	2.0387e-211	up	APL_stem_like_cells vs. HSPCs	0
463	OS9	7.859e-216	1.60441	0.726	0.381	2.8765e-211	up	APL_stem_like_cells vs. HSPCs	1
464	MAX	3.4991e-215	1.38504	0.782	0.457	1.2807e-210	up	APL_stem_like_cells vs. HSPCs	1
465	TGFB1	2.1162e-214	1.70681	0.715	0.358	7.7454e-210	up	APL_stem_like_cells vs. HSPCs	1
466	GFI1	2.8478e-214	2.70447	0.388	0.045	1.0423e-209	up	APL_stem_like_cells vs. HSPCs	1
467	MKNK1	6.9945e-214	2.28796	0.488	0.113	2.5601e-209	up	APL_stem_like_cells vs. HSPCs	0
468	ACAA1	1.9625e-213	1.78768	0.639	0.26	7.1828e-209	up	APL_stem_like_cells vs. HSPCs	0
469	LUZP1	3.1142e-213	2.00146	0.578	0.197	1.1398e-208	up	APL_stem_like_cells vs. HSPCs	1
470	TCF4	4.8645e-213	-2.78216	0.086	0.48	1.7805e-208	down	APL_stem_like_cells vs. HSPCs	0
471	MCRIP1	2.0167e-212	1.49721	0.748	0.408	7.3813e-208	up	APL_stem_like_cells vs. HSPCs	1
472	LINC01578	7.2573e-212	2.06578	0.673	0.312	2.6563e-207	up	APL_stem_like_cells vs. HSPCs	1
473	RASGRP4	1.8871e-211	3.01277	0.332	0.018	6.9069e-207	up	APL_stem_like_cells vs. HSPCs	0
474	ROCK1	2.1031e-211	1.40118	0.799	0.494	7.6974e-207	up	APL_stem_like_cells vs. HSPCs	1
475	RPS11	2.6478e-211	-0.665656	0.997	0.997	9.6913e-207	down	APL_stem_like_cells vs. HSPCs	1
476	USP48	4.0037e-211	1.62084	0.71	0.359	1.4654e-206	up	APL_stem_like_cells vs. HSPCs	1
477	ILK	8.1991e-211	1.72966	0.615	0.232	3.0009e-206	up	APL_stem_like_cells vs. HSPCs	0
478	SLC31A2	3.8656e-210	2.56389	0.427	0.075	1.4149e-205	up	APL_stem_like_cells vs. HSPCs	1
479	CCPG1	1.3435e-209	2.1387	0.521	0.142	4.9174e-205	up	APL_stem_like_cells vs. HSPCs	1
480	ETHE1	1.2647e-208	1.48	0.744	0.408	4.6289e-204	up	APL_stem_like_cells vs. HSPCs	0
481	KRT8	1.3268e-206	2.02466	0.521	0.138	4.8561e-202	up	APL_stem_like_cells vs. HSPCs	1
482	RPS10	4.237e-206	-0.79899	0.831	0.996	1.5508e-201	down	APL_stem_like_cells vs. HSPCs	0
483	NRIP1	1.0076e-205	-2.9906	0.03	0.392	3.6881e-201	down	APL_stem_like_cells vs. HSPCs	0
484	SLC39A11	6.9834e-205	2.62437	0.392	0.056	2.556e-200	up	APL_stem_like_cells vs. HSPCs	0
485	TMOD3	1.1954e-204	2.01403	0.569	0.196	4.3752e-200	up	APL_stem_like_cells vs. HSPCs	0
486	TUBA1A	4.764e-204	1.11708	0.942	0.784	1.7437e-199	up	APL_stem_like_cells vs. HSPCs	1
487	DOCK8	1.2429e-203	1.74521	0.642	0.269	4.5491e-199	up	APL_stem_like_cells vs. HSPCs	1
488	SORL1	1.7106e-203	1.57892	0.716	0.344	6.2611e-199	up	APL_stem_like_cells vs. HSPCs	1
489	MILR1	2.3406e-203	2.61924	0.371	0.042	8.5667e-199	up	APL_stem_like_cells vs. HSPCs	1
490	FERMT3	3.4574e-202	1.37606	0.734	0.383	1.2654e-197	up	APL_stem_like_cells vs. HSPCs	1
491	ORAI3	5.5782e-202	1.74861	0.627	0.254	2.0417e-197	up	APL_stem_like_cells vs. HSPCs	1
492	STON2	7.0078e-202	2.3001	0.451	0.095	2.5649e-197	up	APL_stem_like_cells vs. HSPCs	0
493	FES	8.1539e-202	1.84609	0.607	0.242	2.9844e-197	up	APL_stem_like_cells vs. HSPCs	0
494	EFHD2	8.2524e-202	1.9599	0.571	0.198	3.0205e-197	up	APL_stem_like_cells vs. HSPCs	1
495	SERPING1	1.395e-201	1.93168	0.578	0.207	5.1058e-197	up	APL_stem_like_cells vs. HSPCs	0
496	HIPK3	5.147e-201	2.25838	0.473	0.113	1.8838e-196	up	APL_stem_like_cells vs. HSPCs	0
497	HCAR2	6.0965e-201	3.73696	0.285	0.003	2.2314e-196	up	APL_stem_like_cells vs. HSPCs	0
498	PDE6G	1.2201e-200	2.35287	0.439	0.087	4.4658e-196	up	APL_stem_like_cells vs. HSPCs	1
499	CRYGD	1.4306e-200	-3.40219	0.011	0.345	5.2361e-196	down	APL_stem_like_cells vs. HSPCs	0
500	NIBAN1	2.3415e-200	2.37454	0.491	0.138	8.5702e-196	up	APL_stem_like_cells vs. HSPCs	0
501	HIST3H2A	2.4664e-200	-3.57365	0.002	0.328	9.0274e-196	down	APL_stem_like_cells vs. HSPCs	1
502	CLEC2B	3.3777e-200	-2.69954	0.077	0.451	1.2363e-195	down	APL_stem_like_cells vs. HSPCs	0
503	C12orf75	3.4969e-200	1.68252	0.689	0.325	1.2799e-195	up	APL_stem_like_cells vs. HSPCs	0
504	PARVG	3.5726e-200	1.54962	0.698	0.337	1.3076e-195	up	APL_stem_like_cells vs. HSPCs	1
505	CIB1	1.7719e-199	1.31564	0.785	0.481	6.4852e-195	up	APL_stem_like_cells vs. HSPCs	1
506	MBNL1	2.0723e-199	1.35371	0.837	0.589	7.5847e-195	up	APL_stem_like_cells vs. HSPCs	1
507	CD69	2.6902e-199	1.49618	0.808	0.473	9.8463e-195	up	APL_stem_like_cells vs. HSPCs	0
508	RSRP1	3.7334e-199	1.38204	0.784	0.479	1.3664e-194	up	APL_stem_like_cells vs. HSPCs	1
509	NDUFV2	5.125e-199	1.12456	0.851	0.641	1.8758e-194	up	APL_stem_like_cells vs. HSPCs	0
510	CFH	1.0671e-198	2.58274	0.402	0.064	3.9057e-194	up	APL_stem_like_cells vs. HSPCs	0
511	P2RX1	1.1339e-198	2.08242	0.556	0.191	4.1502e-194	up	APL_stem_like_cells vs. HSPCs	1
512	RHOC	1.1461e-198	1.90586	0.599	0.224	4.1948e-194	up	APL_stem_like_cells vs. HSPCs	1
513	HBEGF	3.6585e-198	3.03895	0.345	0.033	1.3391e-193	up	APL_stem_like_cells vs. HSPCs	1
514	APMAP	2.2252e-197	1.71097	0.623	0.267	8.1444e-193	up	APL_stem_like_cells vs. HSPCs	1
515	AREG	2.4997e-197	-2.49042	0.042	0.406	9.149e-193	down	APL_stem_like_cells vs. HSPCs	0
516	PSMB6	5.8216e-197	1.11584	0.853	0.613	2.1308e-192	up	APL_stem_like_cells vs. HSPCs	1
517	VAMP5	1.5187e-196	-2.39683	0.13	0.51	5.5585e-192	down	APL_stem_like_cells vs. HSPCs	0
518	CLTC	1.835e-196	1.85312	0.587	0.226	6.7164e-192	up	APL_stem_like_cells vs. HSPCs	1
519	SAMHD1	3.7043e-196	2.04321	0.467	0.102	1.3558e-191	up	APL_stem_like_cells vs. HSPCs	1
520	ADAMTSL4	1.3632e-195	2.81583	0.325	0.023	4.9895e-191	up	APL_stem_like_cells vs. HSPCs	1
521	SPTAN1	2.8309e-195	2.2456	0.482	0.126	1.0361e-190	up	APL_stem_like_cells vs. HSPCs	1
522	MAP7	4.1763e-195	-2.82964	0.044	0.398	1.5285e-190	down	APL_stem_like_cells vs. HSPCs	0
523	TMEM173	1.1397e-194	1.45772	0.764	0.476	4.1713e-190	up	APL_stem_like_cells vs. HSPCs	1
524	NAPA	2.9721e-194	1.81246	0.605	0.253	1.0878e-189	up	APL_stem_like_cells vs. HSPCs	1
525	DNPH1	3.9854e-194	-1.92866	0.209	0.588	1.4587e-189	down	APL_stem_like_cells vs. HSPCs	0
526	IGLL1	5.2046e-194	-4.14882	0.133	0.487	1.9049e-189	down	APL_stem_like_cells vs. HSPCs	0
527	CCDC107	6.341e-194	2.07787	0.509	0.146	2.3209e-189	up	APL_stem_like_cells vs. HSPCs	0
528	CDKN2A	1.4556e-193	4.05896	0.285	0.007	5.3276e-189	up	APL_stem_like_cells vs. HSPCs	0
529	ARHGEF7	1.6697e-193	2.36683	0.414	0.076	6.1113e-189	up	APL_stem_like_cells vs. HSPCs	0
530	DENND3	1.9094e-193	2.17292	0.464	0.114	6.9885e-189	up	APL_stem_like_cells vs. HSPCs	1
531	EIF3A	3.5662e-192	1.07864	0.906	0.701	1.3052e-187	up	APL_stem_like_cells vs. HSPCs	1
532	MOB1A	5.241e-192	1.35392	0.751	0.436	1.9183e-187	up	APL_stem_like_cells vs. HSPCs	1
533	RUNX1	5.8354e-192	1.39938	0.765	0.461	2.1358e-187	up	APL_stem_like_cells vs. HSPCs	1
534	ZFAS1	7.6522e-192	-0.76824	0.977	0.986	2.8008e-187	down	APL_stem_like_cells vs. HSPCs	1
535	ANXA11	1.062e-191	1.31353	0.777	0.486	3.8871e-187	up	APL_stem_like_cells vs. HSPCs	1
536	PBRM1	1.4602e-191	1.70615	0.633	0.287	5.3446e-187	up	APL_stem_like_cells vs. HSPCs	1
537	MXD1	3.6906e-191	2.06234	0.553	0.2	1.3508e-186	up	APL_stem_like_cells vs. HSPCs	1
538	MACF1	8.7985e-191	1.51879	0.742	0.438	3.2203e-186	up	APL_stem_like_cells vs. HSPCs	0
539	CDKN2D	4.4125e-190	1.88853	0.507	0.141	1.615e-185	up	APL_stem_like_cells vs. HSPCs	1
540	CCS	8.3249e-190	1.84668	0.586	0.235	3.047e-185	up	APL_stem_like_cells vs. HSPCs	0
541	VSTM1	1.4897e-189	2.85847	0.359	0.048	5.4525e-185	up	APL_stem_like_cells vs. HSPCs	0
542	SH3BP5	1.6774e-189	2.86335	0.354	0.043	6.1395e-185	up	APL_stem_like_cells vs. HSPCs	0
543	GUK1	3.2986e-189	1.01531	0.891	0.678	1.2073e-184	up	APL_stem_like_cells vs. HSPCs	1
544	AKAP13	6.0485e-189	1.57431	0.694	0.359	2.2138e-184	up	APL_stem_like_cells vs. HSPCs	0
545	LAMP2	9.9095e-189	1.51695	0.671	0.32	3.627e-184	up	APL_stem_like_cells vs. HSPCs	1
546	SEPTIN7	3.8368e-188	0.911176	0.924	0.755	1.4043e-183	up	APL_stem_like_cells vs. HSPCs	1
547	CEBPA	5.5636e-188	2.25034	0.515	0.159	2.0363e-183	up	APL_stem_like_cells vs. HSPCs	1
548	LINC02573	1.2579e-187	-3.43105	0.003	0.312	4.6041e-183	down	APL_stem_like_cells vs. HSPCs	0
549	TMEM50A	4.5956e-187	1.10197	0.842	0.589	1.682e-182	up	APL_stem_like_cells vs. HSPCs	1
550	BRI3	1.1962e-186	2.1164	0.556	0.206	4.3783e-182	up	APL_stem_like_cells vs. HSPCs	1
551	PHLDA2	2.0072e-186	3.32565	0.279	0.008	7.3465e-182	up	APL_stem_like_cells vs. HSPCs	1
552	MLLT3	4.4296e-186	-2.90484	0.063	0.413	1.6213e-181	down	APL_stem_like_cells vs. HSPCs	0
553	CD200	4.5844e-186	2.48765	0.402	0.073	1.6779e-181	up	APL_stem_like_cells vs. HSPCs	0
554	MIS18BP1	1.7881e-185	1.45882	0.756	0.462	6.5445e-181	up	APL_stem_like_cells vs. HSPCs	0
555	MED13L	2.9789e-184	1.3373	0.74	0.389	1.0903e-179	up	APL_stem_like_cells vs. HSPCs	1
556	NFIA	3.2517e-184	-3.61839	0.002	0.306	1.1902e-179	down	APL_stem_like_cells vs. HSPCs	0
557	IQGAP2	3.3164e-184	1.35435	0.766	0.466	1.2138e-179	up	APL_stem_like_cells vs. HSPCs	1
558	EMILIN1	8.9615e-184	2.46222	0.394	0.073	3.28e-179	up	APL_stem_like_cells vs. HSPCs	1
559	HSPG2	1.1758e-183	2.37445	0.397	0.074	4.3034e-179	up	APL_stem_like_cells vs. HSPCs	1
560	VPS28	2.9574e-183	1.07847	0.852	0.607	1.0824e-178	up	APL_stem_like_cells vs. HSPCs	1
561	CTSG	4.4985e-183	2.20257	0.595	0.209	1.6465e-178	up	APL_stem_like_cells vs. HSPCs	0
562	WSB1	6.1588e-183	1.21117	0.811	0.517	2.2542e-178	up	APL_stem_like_cells vs. HSPCs	1
563	PRXL2A	7.224e-183	-3.18094	0.003	0.306	2.644e-178	down	APL_stem_like_cells vs. HSPCs	0
564	TGFBR2	9.8956e-183	2.28426	0.402	0.076	3.6219e-178	up	APL_stem_like_cells vs. HSPCs	1
565	FKBP5	1.4229e-182	2.05147	0.631	0.297	5.2079e-178	up	APL_stem_like_cells vs. HSPCs	1
566	OSBPL8	2.3261e-182	1.43739	0.712	0.394	8.5139e-178	up	APL_stem_like_cells vs. HSPCs	0
567	PTPRCAP	6.3522e-182	3.87989	0.278	0.011	2.325e-177	up	APL_stem_like_cells vs. HSPCs	1
568	HLA-C	7.2184e-182	0.753811	0.983	0.925	2.642e-177	up	APL_stem_like_cells vs. HSPCs	0
569	PLEC	9.4995e-182	2.74693	0.325	0.031	3.4769e-177	up	APL_stem_like_cells vs. HSPCs	1
570	TRPV2	9.7737e-182	1.93309	0.475	0.129	3.5773e-177	up	APL_stem_like_cells vs. HSPCs	0
571	EIF4G2	1.6582e-181	0.953861	0.917	0.737	6.0692e-177	up	APL_stem_like_cells vs. HSPCs	1
572	PYCARD	1.7193e-181	1.08449	0.874	0.641	6.293e-177	up	APL_stem_like_cells vs. HSPCs	0
573	IRF7	3.1642e-181	2.12625	0.421	0.086	1.1581e-176	up	APL_stem_like_cells vs. HSPCs	1
574	IGHA1	3.4255e-181	-3.63315	0.038	0.373	1.2538e-176	down	APL_stem_like_cells vs. HSPCs	0
575	ATP1B1	4.087e-181	1.7255	0.59	0.232	1.4959e-176	up	APL_stem_like_cells vs. HSPCs	0
576	TMED9	6.3703e-181	1.08309	0.841	0.595	2.3316e-176	up	APL_stem_like_cells vs. HSPCs	0
577	SMARCA2	1.3316e-180	1.59661	0.696	0.38	4.8738e-176	up	APL_stem_like_cells vs. HSPCs	1
578	ATP6V0D1	1.5319e-180	1.66456	0.592	0.246	5.6069e-176	up	APL_stem_like_cells vs. HSPCs	1
579	OSBPL5	1.803e-180	2.67059	0.313	0.027	6.599e-176	up	APL_stem_like_cells vs. HSPCs	1
580	HM13	8.7837e-180	1.55099	0.681	0.366	3.2149e-175	up	APL_stem_like_cells vs. HSPCs	0
581	PSMD8	1.6598e-179	1.10033	0.828	0.584	6.075e-175	up	APL_stem_like_cells vs. HSPCs	1
582	SDCBP	1.755e-179	1.18957	0.789	0.487	6.4235e-175	up	APL_stem_like_cells vs. HSPCs	0
583	SRRM2	5.2894e-179	1.20816	0.856	0.625	1.936e-174	up	APL_stem_like_cells vs. HSPCs	1
584	ANKRD13D	1.5389e-178	1.94337	0.53	0.18	5.6324e-174	up	APL_stem_like_cells vs. HSPCs	1
585	FCGR2B	1.9188e-178	3.29066	0.254	0.002	7.023e-174	up	APL_stem_like_cells vs. HSPCs	0
586	TALDO1	1.3085e-177	0.729025	0.965	0.871	4.7892e-173	up	APL_stem_like_cells vs. HSPCs	1
587	SH3GLB1	2.2182e-177	1.40071	0.706	0.382	8.1189e-173	up	APL_stem_like_cells vs. HSPCs	0
588	DNM1	3.4107e-177	2.78192	0.295	0.021	1.2483e-172	up	APL_stem_like_cells vs. HSPCs	1
589	NAA38	6.1593e-177	-1.42973	0.62	0.791	2.2544e-172	down	APL_stem_like_cells vs. HSPCs	1
590	MFSD1	9.3141e-177	1.55891	0.665	0.34	3.4091e-172	up	APL_stem_like_cells vs. HSPCs	0
591	PRMT2	1.4502e-176	1.43235	0.677	0.338	5.3078e-172	up	APL_stem_like_cells vs. HSPCs	1
592	NDUFB1	4.9843e-176	-0.988114	0.692	0.873	1.8243e-171	down	APL_stem_like_cells vs. HSPCs	0
593	PACSIN2	7.0656e-176	2.17959	0.437	0.109	2.5861e-171	up	APL_stem_like_cells vs. HSPCs	1
594	SYNGR1	1.7373e-175	1.19812	0.79	0.468	6.3587e-171	up	APL_stem_like_cells vs. HSPCs	1
595	ESYT2	2.0193e-175	1.73727	0.564	0.217	7.3909e-171	up	APL_stem_like_cells vs. HSPCs	1
596	GSTM2	4.4395e-175	2.96266	0.292	0.02	1.6249e-170	up	APL_stem_like_cells vs. HSPCs	0
597	LENG8	5.353e-175	1.5896	0.635	0.29	1.9593e-170	up	APL_stem_like_cells vs. HSPCs	1
598	ELOVL1	7.3882e-175	2.0105	0.479	0.144	2.7042e-170	up	APL_stem_like_cells vs. HSPCs	1
599	PNP	7.7914e-175	2.10918	0.507	0.173	2.8517e-170	up	APL_stem_like_cells vs. HSPCs	1
600	NFIL3	1.8977e-174	2.72899	0.338	0.044	6.9458e-170	up	APL_stem_like_cells vs. HSPCs	1
601	GNG5	6.6248e-174	0.879213	0.913	0.751	2.4248e-169	up	APL_stem_like_cells vs. HSPCs	0
602	CMTM7	1.0227e-173	1.46535	0.674	0.347	3.7432e-169	up	APL_stem_like_cells vs. HSPCs	0
603	CAMK1D	1.7397e-173	2.33959	0.416	0.094	6.3676e-169	up	APL_stem_like_cells vs. HSPCs	1
604	ZMAT3	2.4848e-173	2.31545	0.411	0.092	9.0947e-169	up	APL_stem_like_cells vs. HSPCs	0
605	FBL	3.9103e-173	-0.971429	0.697	0.864	1.4312e-168	down	APL_stem_like_cells vs. HSPCs	1
606	ATP5F1B	4.4136e-173	0.786603	0.951	0.844	1.6154e-168	up	APL_stem_like_cells vs. HSPCs	1
607	DPPA4	4.6554e-173	-3.24375	0	0.286	1.7039e-168	down	APL_stem_like_cells vs. HSPCs	0
608	DYNLL1	1.5825e-172	0.996062	0.932	0.807	5.792e-168	up	APL_stem_like_cells vs. HSPCs	1
609	TSPAN2	9.286e-172	2.39685	0.38	0.07	3.3988e-167	up	APL_stem_like_cells vs. HSPCs	0
610	ADAM10	1.069e-171	1.81227	0.524	0.186	3.9126e-167	up	APL_stem_like_cells vs. HSPCs	1
611	ANP32B	1.2745e-171	-0.786053	0.904	0.951	4.6647e-167	down	APL_stem_like_cells vs. HSPCs	1
612	CPNE1	1.4826e-171	1.29501	0.73	0.437	5.4265e-167	up	APL_stem_like_cells vs. HSPCs	0
613	ANKRD28	2.5225e-171	0.959471	0.957	0.819	9.2325e-167	up	APL_stem_like_cells vs. HSPCs	0
614	ARPC4	4.6602e-171	1.0728	0.811	0.539	1.7057e-166	up	APL_stem_like_cells vs. HSPCs	1
615	ANTXR2	1.0966e-170	2.18146	0.43	0.104	4.0135e-166	up	APL_stem_like_cells vs. HSPCs	1
616	SMAP2	1.2732e-170	1.98887	0.555	0.219	4.66e-166	up	APL_stem_like_cells vs. HSPCs	0
617	AGRN	1.8783e-170	2.8515	0.255	0.007	6.8746e-166	up	APL_stem_like_cells vs. HSPCs	1
618	ESYT1	3.1193e-170	1.6912	0.602	0.276	1.1417e-165	up	APL_stem_like_cells vs. HSPCs	1
619	F11R	3.2589e-170	2.11836	0.454	0.126	1.1928e-165	up	APL_stem_like_cells vs. HSPCs	1
620	CDC42SE1	3.7248e-170	1.53645	0.587	0.23	1.3633e-165	up	APL_stem_like_cells vs. HSPCs	1
621	RAB1B	4.9998e-170	1.82255	0.53	0.198	1.83e-165	up	APL_stem_like_cells vs. HSPCs	1
622	STK26	8.6584e-170	1.82953	0.548	0.216	3.1691e-165	up	APL_stem_like_cells vs. HSPCs	1
623	HVCN1	1.2986e-169	2.41814	0.345	0.051	4.753e-165	up	APL_stem_like_cells vs. HSPCs	1
624	IFNGR1	1.362e-169	1.94755	0.46	0.13	4.985e-165	up	APL_stem_like_cells vs. HSPCs	1
625	IL6R	2.8993e-169	2.0228	0.444	0.118	1.0612e-164	up	APL_stem_like_cells vs. HSPCs	1
626	LY86	3.0896e-169	2.25683	0.391	0.077	1.1308e-164	up	APL_stem_like_cells vs. HSPCs	0
627	GALNT7	1.4415e-168	1.92549	0.478	0.149	5.2762e-164	up	APL_stem_like_cells vs. HSPCs	0
628	PPP1R12A	1.7303e-168	1.37414	0.706	0.409	6.3332e-164	up	APL_stem_like_cells vs. HSPCs	0
629	LPCAT2	3.2512e-168	1.84313	0.516	0.177	1.19e-163	up	APL_stem_like_cells vs. HSPCs	0
630	PDLIM1	5.0286e-168	1.40427	0.692	0.365	1.8405e-163	up	APL_stem_like_cells vs. HSPCs	0
631	ACCS	8.6001e-168	2.20069	0.369	0.065	3.1477e-163	up	APL_stem_like_cells vs. HSPCs	0
632	CRHBP	9.7409e-168	-4.04938	0.013	0.303	3.5653e-163	down	APL_stem_like_cells vs. HSPCs	0
633	SPCS1	1.4462e-167	0.832917	0.919	0.772	5.2933e-163	up	APL_stem_like_cells vs. HSPCs	0
634	SPNS3	1.5846e-167	1.59475	0.601	0.244	5.7999e-163	up	APL_stem_like_cells vs. HSPCs	1
635	NRBP1	4.6816e-167	1.67999	0.549	0.217	1.7135e-162	up	APL_stem_like_cells vs. HSPCs	1
636	BRD2	1.3238e-166	1.40311	0.713	0.419	4.8451e-162	up	APL_stem_like_cells vs. HSPCs	1
637	ARTN	2.0881e-166	3.3309	0.238	0.002	7.6425e-162	up	APL_stem_like_cells vs. HSPCs	1
638	SNHG8	2.2281e-166	-0.866406	0.893	0.955	8.1552e-162	down	APL_stem_like_cells vs. HSPCs	1
639	TYMS	3.4156e-166	-2.34334	0.152	0.495	1.2501e-161	down	APL_stem_like_cells vs. HSPCs	0
640	TNFAIP8L2	4.8213e-166	2.27258	0.362	0.064	1.7646e-161	up	APL_stem_like_cells vs. HSPCs	0
641	ARHGAP10	8.1021e-166	2.50789	0.334	0.05	2.9654e-161	up	APL_stem_like_cells vs. HSPCs	0
642	TP53I3	1.2882e-165	2.11541	0.422	0.104	4.7149e-161	up	APL_stem_like_cells vs. HSPCs	0
643	RAB6B	2.2119e-165	2.75848	0.268	0.014	8.0958e-161	up	APL_stem_like_cells vs. HSPCs	0
644	ARL6IP1	4.6846e-165	0.880954	0.858	0.597	1.7146e-160	up	APL_stem_like_cells vs. HSPCs	1
645	CHD4	1.48e-164	1.30078	0.749	0.474	5.4169e-160	up	APL_stem_like_cells vs. HSPCs	1
646	FDFT1	1.5268e-164	1.533	0.689	0.403	5.5882e-160	up	APL_stem_like_cells vs. HSPCs	1
647	LAMTOR4	2.0295e-163	0.828227	0.925	0.766	7.4283e-159	up	APL_stem_like_cells vs. HSPCs	1
648	CLEC12A	2.6094e-163	2.15692	0.418	0.105	9.5506e-159	up	APL_stem_like_cells vs. HSPCs	0
649	IGLC2	9.0163e-163	-2.19775	0.023	0.319	3.3e-158	down	APL_stem_like_cells vs. HSPCs	0
650	ATP11A	1.0586e-162	2.49361	0.332	0.051	3.8744e-158	up	APL_stem_like_cells vs. HSPCs	1
651	HLA-DQA1	1.612e-162	-3.50401	0.005	0.281	5.9002e-158	down	APL_stem_like_cells vs. HSPCs	0
652	HOXA10	1.6767e-162	-3.03592	0.001	0.273	6.1369e-158	down	APL_stem_like_cells vs. HSPCs	0
653	CAPZB	1.8877e-162	0.963391	0.857	0.67	6.9092e-158	up	APL_stem_like_cells vs. HSPCs	1
654	CD82	2.0806e-162	1.66195	0.675	0.37	7.615e-158	up	APL_stem_like_cells vs. HSPCs	1
655	OSTF1	3.9934e-162	1.51077	0.62	0.293	1.4616e-157	up	APL_stem_like_cells vs. HSPCs	1
656	LRRFIP1	6.1637e-162	0.91882	0.924	0.766	2.256e-157	up	APL_stem_like_cells vs. HSPCs	1
657	AVP	6.2485e-162	-4.61642	0.038	0.333	2.287e-157	down	APL_stem_like_cells vs. HSPCs	0
658	ALDH2	7.4333e-162	1.78142	0.568	0.245	2.7207e-157	up	APL_stem_like_cells vs. HSPCs	1
659	COX8A	7.7745e-162	0.746893	0.951	0.808	2.8455e-157	up	APL_stem_like_cells vs. HSPCs	1
660	TPP1	1.968e-161	1.50766	0.615	0.284	7.2032e-157	up	APL_stem_like_cells vs. HSPCs	1
661	MAP4K4	2.128e-161	1.94819	0.485	0.163	7.7887e-157	up	APL_stem_like_cells vs. HSPCs	0
662	C15orf39	3.6483e-161	2.26082	0.405	0.1	1.3353e-156	up	APL_stem_like_cells vs. HSPCs	1
663	PHACTR2	1.4378e-160	1.73346	0.535	0.206	5.2624e-156	up	APL_stem_like_cells vs. HSPCs	0
664	GAS7	2.9518e-160	2.34444	0.328	0.047	1.0804e-155	up	APL_stem_like_cells vs. HSPCs	1
665	CHST11	4.4372e-160	1.70344	0.601	0.288	1.6241e-155	up	APL_stem_like_cells vs. HSPCs	1
666	PLEKHG3	4.5979e-160	2.70596	0.238	0.004	1.6829e-155	up	APL_stem_like_cells vs. HSPCs	1
667	BEX3	4.7979e-160	-0.947055	0.363	0.788	1.7561e-155	down	APL_stem_like_cells vs. HSPCs	0
668	LTK	5.881e-160	2.87797	0.242	0.007	2.1525e-155	up	APL_stem_like_cells vs. HSPCs	1
669	DGKZ	6.0994e-160	1.56077	0.607	0.288	2.2324e-155	up	APL_stem_like_cells vs. HSPCs	1
670	TPI1	1.7562e-159	0.676261	0.966	0.852	6.4279e-155	up	APL_stem_like_cells vs. HSPCs	0
671	TAF10	3.2203e-159	2.17456	0.475	0.166	1.1787e-154	up	APL_stem_like_cells vs. HSPCs	1
672	TNFSF13	4.6362e-159	1.93154	0.476	0.155	1.6969e-154	up	APL_stem_like_cells vs. HSPCs	0
673	UPP1	4.8225e-159	2.37258	0.32	0.043	1.7651e-154	up	APL_stem_like_cells vs. HSPCs	1
674	TEX30	1.012e-158	1.60732	0.609	0.302	3.7041e-154	up	APL_stem_like_cells vs. HSPCs	1
675	CHMP2A	1.2816e-158	1.20411	0.744	0.456	4.6906e-154	up	APL_stem_like_cells vs. HSPCs	1
676	CTSZ	1.6222e-158	2.04584	0.435	0.121	5.9374e-154	up	APL_stem_like_cells vs. HSPCs	1
677	MYDGF	2.6144e-158	1.04049	0.832	0.578	9.5691e-154	up	APL_stem_like_cells vs. HSPCs	1
678	PSMB1	4.7636e-158	0.776469	0.919	0.791	1.7435e-153	up	APL_stem_like_cells vs. HSPCs	0
679	DSE	5.6076e-158	2.06534	0.397	0.093	2.0524e-153	up	APL_stem_like_cells vs. HSPCs	0
680	RAB5C	5.7223e-158	1.26832	0.711	0.436	2.0944e-153	up	APL_stem_like_cells vs. HSPCs	1
681	LPXN	9.2296e-158	2.23157	0.417	0.11	3.3781e-153	up	APL_stem_like_cells vs. HSPCs	1
682	NTNG2	1.4589e-157	2.88935	0.252	0.012	5.3396e-153	up	APL_stem_like_cells vs. HSPCs	1
683	MMP19	1.8663e-157	2.98525	0.222	0	6.8309e-153	up	APL_stem_like_cells vs. HSPCs	0
684	MEGF6	2.6449e-157	2.19773	0.369	0.075	9.6807e-153	up	APL_stem_like_cells vs. HSPCs	0
685	JDP2	2.9396e-157	3.07236	0.278	0.025	1.0759e-152	up	APL_stem_like_cells vs. HSPCs	1
686	PTGR1	3.1388e-157	2.31739	0.309	0.039	1.1488e-152	up	APL_stem_like_cells vs. HSPCs	0
687	CLINT1	4.5362e-157	1.38495	0.678	0.389	1.6603e-152	up	APL_stem_like_cells vs. HSPCs	0
688	MGAT1	1.7873e-156	1.66802	0.562	0.245	6.5417e-152	up	APL_stem_like_cells vs. HSPCs	1
689	CDC37	1.8167e-156	1.16116	0.776	0.532	6.6494e-152	up	APL_stem_like_cells vs. HSPCs	1
690	SNCA	2.418e-156	-2.22679	0.08	0.403	8.8499e-152	down	APL_stem_like_cells vs. HSPCs	0
691	HSPA5	1.8513e-155	1.29231	0.852	0.628	6.776e-151	up	APL_stem_like_cells vs. HSPCs	1
692	LINC01114	1.9562e-155	2.82186	0.223	0.001	7.1599e-151	up	APL_stem_like_cells vs. HSPCs	0
693	CLIC4	2.3909e-155	1.96982	0.42	0.113	8.7509e-151	up	APL_stem_like_cells vs. HSPCs	1
694	MMP14	3.0081e-155	2.82615	0.225	0.002	1.101e-150	up	APL_stem_like_cells vs. HSPCs	0
695	COL6A2	2.8738e-154	3.58528	0.24	0.009	1.0519e-149	up	APL_stem_like_cells vs. HSPCs	0
696	HOXA9	3.8642e-154	-3.11099	0	0.258	1.4143e-149	down	APL_stem_like_cells vs. HSPCs	0
697	SURF4	5.0313e-154	1.43479	0.617	0.3	1.8415e-149	up	APL_stem_like_cells vs. HSPCs	0
698	S100A6	5.371e-154	1.32117	0.905	0.774	1.9658e-149	up	APL_stem_like_cells vs. HSPCs	1
699	MRPL41	9.2237e-154	1.21587	0.74	0.451	3.376e-149	up	APL_stem_like_cells vs. HSPCs	1
700	TPD52	1.1592e-153	-2.91164	0.002	0.262	4.2429e-149	down	APL_stem_like_cells vs. HSPCs	0
701	SEC31A	2.6272e-153	1.36194	0.65	0.343	9.6158e-149	up	APL_stem_like_cells vs. HSPCs	1
702	RNF125	2.6321e-153	1.46192	0.594	0.261	9.6339e-149	up	APL_stem_like_cells vs. HSPCs	0
703	PRPF8	9.4983e-153	1.63139	0.618	0.325	3.4765e-148	up	APL_stem_like_cells vs. HSPCs	1
704	PJA2	9.8007e-153	1.47153	0.614	0.298	3.5871e-148	up	APL_stem_like_cells vs. HSPCs	1
705	MAPKAPK3	1.2829e-152	1.20736	0.716	0.438	4.6954e-148	up	APL_stem_like_cells vs. HSPCs	1
706	IGSF10	1.3576e-152	-3.13593	0.019	0.295	4.969e-148	down	APL_stem_like_cells vs. HSPCs	0
707	SMYD3	1.7908e-152	1.94594	0.53	0.224	6.5546e-148	up	APL_stem_like_cells vs. HSPCs	0
708	FUOM	1.9106e-152	2.13157	0.411	0.111	6.9931e-148	up	APL_stem_like_cells vs. HSPCs	1
709	ARF5	6.225e-152	1.15705	0.784	0.577	2.2784e-147	up	APL_stem_like_cells vs. HSPCs	0
710	CLMN	6.5079e-152	2.60536	0.241	0.01	2.382e-147	up	APL_stem_like_cells vs. HSPCs	0
711	AC007384.1	9.3615e-152	2.61943	0.247	0.012	3.4264e-147	up	APL_stem_like_cells vs. HSPCs	0
712	SH3KBP1	1.0597e-151	1.1986	0.719	0.419	3.8786e-147	up	APL_stem_like_cells vs. HSPCs	1
713	ANPEP	1.6236e-151	2.34267	0.333	0.058	5.9427e-147	up	APL_stem_like_cells vs. HSPCs	1
714	NDUFA13	2.7307e-151	0.666	0.97	0.883	9.9948e-147	up	APL_stem_like_cells vs. HSPCs	0
715	CAPZA1	3.2234e-151	1.09002	0.766	0.503	1.1798e-146	up	APL_stem_like_cells vs. HSPCs	1
716	NCOA4	5.4511e-151	1.28712	0.771	0.539	1.9951e-146	up	APL_stem_like_cells vs. HSPCs	1
717	CCSER2	2.7117e-150	1.84618	0.444	0.132	9.925e-146	up	APL_stem_like_cells vs. HSPCs	0
718	RNF130	8.8226e-150	0.814376	0.911	0.686	3.2292e-145	up	APL_stem_like_cells vs. HSPCs	1
719	TNF	2.004e-149	2.72322	0.245	0.013	7.3348e-145	up	APL_stem_like_cells vs. HSPCs	1
720	AJ009632.2	2.8774e-149	-3.88235	0	0.251	1.0532e-144	down	APL_stem_like_cells vs. HSPCs	0
721	IMPDH2	5.4941e-149	-0.948535	0.678	0.846	2.0109e-144	down	APL_stem_like_cells vs. HSPCs	1
722	WDR1	6.6281e-149	1.21463	0.728	0.469	2.426e-144	up	APL_stem_like_cells vs. HSPCs	1
723	NUCB1	6.6698e-149	1.26657	0.703	0.441	2.4412e-144	up	APL_stem_like_cells vs. HSPCs	1
724	HMGN3	7.3619e-149	0.841072	0.922	0.827	2.6945e-144	up	APL_stem_like_cells vs. HSPCs	0
725	SLC27A3	1.1447e-148	2.08639	0.34	0.064	4.1896e-144	up	APL_stem_like_cells vs. HSPCs	1
726	PKM	1.5281e-148	1.11551	0.861	0.619	5.593e-144	up	APL_stem_like_cells vs. HSPCs	1
727	NME3	1.6373e-148	1.46536	0.618	0.305	5.9929e-144	up	APL_stem_like_cells vs. HSPCs	0
728	NTAN1	2.4292e-148	1.86435	0.428	0.125	8.8911e-144	up	APL_stem_like_cells vs. HSPCs	1
729	PGAM1	3.4785e-148	1.0848	0.786	0.531	1.2732e-143	up	APL_stem_like_cells vs. HSPCs	0
730	RHOG	5.6232e-148	1.28124	0.74	0.509	2.0581e-143	up	APL_stem_like_cells vs. HSPCs	1
731	ASPH	6.422e-148	1.73767	0.5	0.188	2.3505e-143	up	APL_stem_like_cells vs. HSPCs	0
732	HSP90B1	8.2007e-148	1.08063	0.896	0.702	3.0015e-143	up	APL_stem_like_cells vs. HSPCs	0
733	BAIAP2	8.7447e-148	2.43108	0.262	0.021	3.2007e-143	up	APL_stem_like_cells vs. HSPCs	1
734	HEATR5B	9.9332e-148	2.15718	0.376	0.089	3.6357e-143	up	APL_stem_like_cells vs. HSPCs	0
735	TANK	2.9818e-147	1.5211	0.554	0.238	1.0914e-142	up	APL_stem_like_cells vs. HSPCs	1
736	RPS6KA3	4.694e-147	1.7484	0.521	0.212	1.718e-142	up	APL_stem_like_cells vs. HSPCs	0
737	SNX6	1.4906e-146	1.23075	0.683	0.39	5.4556e-142	up	APL_stem_like_cells vs. HSPCs	0
738	LMAN2	4.9024e-146	1.0037	0.805	0.569	1.7943e-141	up	APL_stem_like_cells vs. HSPCs	0
739	ARF3	5.1021e-146	1.45313	0.627	0.339	1.8674e-141	up	APL_stem_like_cells vs. HSPCs	1
740	FAM215B	5.5387e-146	-2.21385	0.087	0.397	2.0272e-141	down	APL_stem_like_cells vs. HSPCs	0
741	PROM1	9.1779e-146	-3.04195	0.002	0.25	3.3592e-141	down	APL_stem_like_cells vs. HSPCs	0
742	HELLS	9.296e-146	-2.55501	0.041	0.326	3.4024e-141	down	APL_stem_like_cells vs. HSPCs	0
743	EPDR1	1.0692e-145	1.80493	0.457	0.155	3.9134e-141	up	APL_stem_like_cells vs. HSPCs	0
744	SELPLG	1.8596e-145	2.3416	0.418	0.131	6.8064e-141	up	APL_stem_like_cells vs. HSPCs	1
745	CERS4	1.8736e-145	2.06247	0.333	0.06	6.8577e-141	up	APL_stem_like_cells vs. HSPCs	1
746	MAZ	3.9022e-145	1.35242	0.702	0.425	1.4282e-140	up	APL_stem_like_cells vs. HSPCs	1
747	MEF2A	4.3255e-145	1.70796	0.464	0.156	1.5832e-140	up	APL_stem_like_cells vs. HSPCs	0
748	MTRNR2L12	9.7923e-145	-2.32533	0.059	0.353	3.5841e-140	down	APL_stem_like_cells vs. HSPCs	0
749	MPG	1.4819e-144	1.13198	0.774	0.525	5.4239e-140	up	APL_stem_like_cells vs. HSPCs	1
750	TBXAS1	3.8929e-144	1.51177	0.591	0.287	1.4248e-139	up	APL_stem_like_cells vs. HSPCs	1
751	TRAPPC1	6.5408e-144	0.849414	0.881	0.702	2.394e-139	up	APL_stem_like_cells vs. HSPCs	0
752	NR1H3	6.9023e-144	2.19412	0.32	0.054	2.5263e-139	up	APL_stem_like_cells vs. HSPCs	0
753	ADRM1	6.9566e-144	1.24307	0.705	0.431	2.5462e-139	up	APL_stem_like_cells vs. HSPCs	1
754	PARP4	7.0091e-144	1.89025	0.416	0.122	2.5654e-139	up	APL_stem_like_cells vs. HSPCs	1
755	CISH	7.7814e-144	2.54437	0.243	0.015	2.8481e-139	up	APL_stem_like_cells vs. HSPCs	1
756	GABARAPL1	7.8357e-144	2.01586	0.343	0.066	2.868e-139	up	APL_stem_like_cells vs. HSPCs	1
757	AVEN	1.4253e-143	2.35875	0.309	0.051	5.2167e-139	up	APL_stem_like_cells vs. HSPCs	0
758	HIST1H1E	1.9344e-143	2.08288	0.388	0.1	7.08e-139	up	APL_stem_like_cells vs. HSPCs	1
759	ANKRD44	2.5593e-143	1.62227	0.485	0.174	9.3673e-139	up	APL_stem_like_cells vs. HSPCs	0
760	RGS10	2.9245e-143	-1.69756	0.187	0.52	1.0704e-138	down	APL_stem_like_cells vs. HSPCs	0
761	TBCB	3.9783e-143	1.10587	0.74	0.478	1.4561e-138	up	APL_stem_like_cells vs. HSPCs	0
762	STK4	8.1232e-143	1.17862	0.707	0.411	2.9732e-138	up	APL_stem_like_cells vs. HSPCs	0
763	BCAP31	1.2181e-142	0.997169	0.794	0.562	4.4583e-138	up	APL_stem_like_cells vs. HSPCs	0
764	TMEM106C	2.8474e-142	-2.515	0.038	0.314	1.0422e-137	down	APL_stem_like_cells vs. HSPCs	0
765	G6PD	3.4397e-142	1.7854	0.507	0.204	1.2589e-137	up	APL_stem_like_cells vs. HSPCs	1
766	ADRB2	4.535e-142	2.52171	0.257	0.023	1.6599e-137	up	APL_stem_like_cells vs. HSPCs	0
767	CFLAR	7.7602e-142	1.43772	0.592	0.274	2.8403e-137	up	APL_stem_like_cells vs. HSPCs	1
768	ZFC3H1	8.7556e-142	1.68581	0.449	0.143	3.2046e-137	up	APL_stem_like_cells vs. HSPCs	0
769	PCMT1	9.3869e-142	1.13086	0.728	0.464	3.4357e-137	up	APL_stem_like_cells vs. HSPCs	1
770	RNASET2	1.119e-141	1.07017	0.844	0.599	4.0955e-137	up	APL_stem_like_cells vs. HSPCs	0
771	DOK1	1.3628e-141	1.81171	0.43	0.135	4.9879e-137	up	APL_stem_like_cells vs. HSPCs	0
772	ACADVL	1.7259e-141	1.14624	0.737	0.492	6.3169e-137	up	APL_stem_like_cells vs. HSPCs	1
773	SQSTM1	1.9633e-141	1.35288	0.669	0.375	7.186e-137	up	APL_stem_like_cells vs. HSPCs	1
774	BOD1L1	2.7753e-141	1.52005	0.549	0.24	1.0158e-136	up	APL_stem_like_cells vs. HSPCs	0
775	SERPINA1	8.3253e-141	2.42284	0.263	0.026	3.0471e-136	up	APL_stem_like_cells vs. HSPCs	0
776	ZDHHC24	1.027e-140	1.37269	0.584	0.271	3.7589e-136	up	APL_stem_like_cells vs. HSPCs	1
777	HEMGN	2.077e-140	-3.36465	0.004	0.246	7.6022e-136	down	APL_stem_like_cells vs. HSPCs	0
778	NR3C1	2.3645e-140	1.44513	0.6	0.302	8.6541e-136	up	APL_stem_like_cells vs. HSPCs	1
779	PRDX5	6.7949e-140	0.910684	0.879	0.728	2.487e-135	up	APL_stem_like_cells vs. HSPCs	1
780	SPTLC2	1.1003e-139	1.48182	0.604	0.314	4.0273e-135	up	APL_stem_like_cells vs. HSPCs	1
781	ANTKMT	1.1373e-139	1.62137	0.541	0.243	4.1625e-135	up	APL_stem_like_cells vs. HSPCs	0
782	GLUL	3.0953e-139	1.04127	0.859	0.666	1.1329e-134	up	APL_stem_like_cells vs. HSPCs	1
783	OGDH	3.6076e-139	2.06558	0.348	0.078	1.3204e-134	up	APL_stem_like_cells vs. HSPCs	1
784	CD47	3.8936e-139	1.03112	0.802	0.553	1.4251e-134	up	APL_stem_like_cells vs. HSPCs	0
785	JARID2	4.098e-139	1.29254	0.668	0.38	1.4999e-134	up	APL_stem_like_cells vs. HSPCs	1
786	SERPINE1	5.2388e-139	2.78632	0.237	0.015	1.9175e-134	up	APL_stem_like_cells vs. HSPCs	1
787	AURKAIP1	5.705e-139	0.990525	0.824	0.592	2.0881e-134	up	APL_stem_like_cells vs. HSPCs	1
788	DDOST	5.9619e-139	1.0405	0.789	0.575	2.1821e-134	up	APL_stem_like_cells vs. HSPCs	1
789	SERPINB1	6.329e-139	0.739641	0.969	0.912	2.3165e-134	up	APL_stem_like_cells vs. HSPCs	1
790	BACH1	8.1245e-139	2.00577	0.373	0.095	2.9737e-134	up	APL_stem_like_cells vs. HSPCs	1
791	CSF1R	8.8642e-139	2.44183	0.282	0.038	3.2444e-134	up	APL_stem_like_cells vs. HSPCs	0
792	CRIP2	1.1679e-138	3.03966	0.248	0.021	4.2746e-134	up	APL_stem_like_cells vs. HSPCs	1
793	SDF4	1.2137e-138	1.3152	0.646	0.365	4.4423e-134	up	APL_stem_like_cells vs. HSPCs	1
794	IFITM3	1.4236e-138	1.63127	0.705	0.523	5.2104e-134	up	APL_stem_like_cells vs. HSPCs	1
795	PIK3CB	2.0843e-138	1.95809	0.399	0.114	7.6287e-134	up	APL_stem_like_cells vs. HSPCs	1
796	DUT	5.1837e-138	-1.17474	0.765	0.853	1.8973e-133	down	APL_stem_like_cells vs. HSPCs	0
797	NBEAL2	6.8811e-138	2.41027	0.287	0.042	2.5185e-133	up	APL_stem_like_cells vs. HSPCs	1
798	ACAP2	7.0606e-138	1.49409	0.576	0.282	2.5843e-133	up	APL_stem_like_cells vs. HSPCs	1
799	GNB2	1.1189e-137	1.29957	0.69	0.425	4.0953e-133	up	APL_stem_like_cells vs. HSPCs	1
800	TM6SF1	3.4216e-137	2.57255	0.213	0.007	1.2523e-132	up	APL_stem_like_cells vs. HSPCs	0
801	COL23A1	4.4697e-137	2.71073	0.206	0.004	1.636e-132	up	APL_stem_like_cells vs. HSPCs	1
802	JUP	5.9478e-137	1.64931	0.503	0.2	2.177e-132	up	APL_stem_like_cells vs. HSPCs	1
803	PBX1	1.8321e-136	-3.33278	0	0.232	6.7058e-132	down	APL_stem_like_cells vs. HSPCs	0
804	SLC38A2	2.4577e-136	1.1675	0.728	0.454	8.9954e-132	up	APL_stem_like_cells vs. HSPCs	1
805	BEX1	2.7807e-136	-3.90677	0	0.233	1.0178e-131	down	APL_stem_like_cells vs. HSPCs	0
806	KMT2C	3.5306e-136	1.47791	0.559	0.257	1.2922e-131	up	APL_stem_like_cells vs. HSPCs	0
807	PDXK	3.6495e-136	2.30005	0.334	0.073	1.3357e-131	up	APL_stem_like_cells vs. HSPCs	1
808	WT1	5.8073e-136	2.49831	0.218	0.009	2.1255e-131	up	APL_stem_like_cells vs. HSPCs	0
809	MSRB1	6.9292e-136	1.93319	0.401	0.12	2.5362e-131	up	APL_stem_like_cells vs. HSPCs	1
810	IER2	8.983e-136	1.0205	0.911	0.709	3.2879e-131	up	APL_stem_like_cells vs. HSPCs	1
811	NPM3	1.0894e-135	-1.36433	0.308	0.618	3.9874e-131	down	APL_stem_like_cells vs. HSPCs	0
812	CD180	1.1052e-135	2.50572	0.232	0.015	4.045e-131	up	APL_stem_like_cells vs. HSPCs	0
813	GAS2L1	1.3802e-135	2.2405	0.281	0.04	5.0518e-131	up	APL_stem_like_cells vs. HSPCs	0
814	RAB18	3.565e-135	1.52072	0.554	0.264	1.3048e-130	up	APL_stem_like_cells vs. HSPCs	0
815	MTHFD2	3.8268e-135	1.36555	0.629	0.34	1.4006e-130	up	APL_stem_like_cells vs. HSPCs	1
816	MRC2	6.8343e-135	2.35478	0.27	0.035	2.5014e-130	up	APL_stem_like_cells vs. HSPCs	1
817	RIPOR2	6.8649e-135	1.39079	0.653	0.36	2.5126e-130	up	APL_stem_like_cells vs. HSPCs	0
818	GOLGB1	9.2704e-135	1.44852	0.602	0.31	3.3931e-130	up	APL_stem_like_cells vs. HSPCs	0
819	ATP8B4	9.6454e-135	1.64661	0.524	0.22	3.5303e-130	up	APL_stem_like_cells vs. HSPCs	1
820	CIAO2B	1.0301e-134	1.03351	0.751	0.513	3.7702e-130	up	APL_stem_like_cells vs. HSPCs	1
821	TRIP12	1.2646e-134	1.63876	0.483	0.189	4.6285e-130	up	APL_stem_like_cells vs. HSPCs	0
822	AC020916.1	1.4597e-134	-1.65309	0.491	0.726	5.3425e-130	down	APL_stem_like_cells vs. HSPCs	0
823	CAVIN2	4.4432e-134	-2.74797	0.014	0.26	1.6263e-129	down	APL_stem_like_cells vs. HSPCs	0
824	PHGDH	6.8076e-134	-2.27676	0.047	0.32	2.4917e-129	down	APL_stem_like_cells vs. HSPCs	0
825	CHIC2	8.1484e-134	1.58435	0.476	0.177	2.9824e-129	up	APL_stem_like_cells vs. HSPCs	0
826	CDC123	8.1673e-134	1.2401	0.65	0.372	2.9893e-129	up	APL_stem_like_cells vs. HSPCs	1
827	SLC22A16	1.4172e-133	1.9997	0.358	0.09	5.1873e-129	up	APL_stem_like_cells vs. HSPCs	0
828	PYGL	1.6842e-133	1.59703	0.536	0.244	6.1643e-129	up	APL_stem_like_cells vs. HSPCs	0
829	YIPF3	1.7096e-133	1.35663	0.58	0.289	6.2572e-129	up	APL_stem_like_cells vs. HSPCs	1
830	ALKBH7	3.5197e-133	0.922546	0.826	0.615	1.2882e-128	up	APL_stem_like_cells vs. HSPCs	1
831	ZNHIT1	3.5707e-133	0.865605	0.836	0.619	1.3069e-128	up	APL_stem_like_cells vs. HSPCs	0
832	PSMA7	4.7405e-133	0.700624	0.95	0.82	1.7351e-128	up	APL_stem_like_cells vs. HSPCs	0
833	RPS19BP1	5.4077e-133	1.14458	0.719	0.446	1.9793e-128	up	APL_stem_like_cells vs. HSPCs	1
834	TPSD1	5.4559e-133	3.07536	0.192	0.001	1.9969e-128	up	APL_stem_like_cells vs. HSPCs	0
835	EIF3L	8.6172e-133	-0.650932	0.879	0.947	3.154e-128	down	APL_stem_like_cells vs. HSPCs	1
836	VPS29	2.6034e-132	0.971148	0.794	0.556	9.5289e-128	up	APL_stem_like_cells vs. HSPCs	1
837	PTCRA	2.6409e-132	2.9852	0.197	0.003	9.6661e-128	up	APL_stem_like_cells vs. HSPCs	0
838	SPTBN1	3.225e-132	1.73077	0.518	0.224	1.1804e-127	up	APL_stem_like_cells vs. HSPCs	1
839	UBE2B	4.1393e-132	1.05705	0.728	0.463	1.515e-127	up	APL_stem_like_cells vs. HSPCs	0
840	TMBIM1	4.4721e-132	1.88713	0.406	0.125	1.6368e-127	up	APL_stem_like_cells vs. HSPCs	1
841	SPNS2	4.5931e-132	2.1918	0.296	0.05	1.6811e-127	up	APL_stem_like_cells vs. HSPCs	1
842	ZNF667-AS1	5.4721e-132	-2.57412	0.008	0.244	2.0028e-127	down	APL_stem_like_cells vs. HSPCs	0
843	RNF145	6.9642e-132	-2.13753	0.052	0.33	2.549e-127	down	APL_stem_like_cells vs. HSPCs	0
844	TMCO3	8.4332e-132	1.68429	0.46	0.17	3.0866e-127	up	APL_stem_like_cells vs. HSPCs	1
845	HACD4	9.4991e-132	1.29787	0.624	0.334	3.4768e-127	up	APL_stem_like_cells vs. HSPCs	0
846	CDKN1A	1.2276e-131	2.6831	0.311	0.059	4.493e-127	up	APL_stem_like_cells vs. HSPCs	1
847	SNX2	1.2636e-131	1.21193	0.669	0.394	4.625e-127	up	APL_stem_like_cells vs. HSPCs	0
848	MIR222HG	1.407e-131	2.28429	0.305	0.056	5.1497e-127	up	APL_stem_like_cells vs. HSPCs	0
849	KRAS	1.8281e-131	1.3531	0.575	0.279	6.6909e-127	up	APL_stem_like_cells vs. HSPCs	1
850	MYO1G	3.2959e-131	1.47687	0.55	0.252	1.2063e-126	up	APL_stem_like_cells vs. HSPCs	1
851	BAALC	3.4244e-131	-2.55393	0.033	0.291	1.2534e-126	down	APL_stem_like_cells vs. HSPCs	0
852	HPCAL1	3.5355e-131	1.46866	0.6	0.316	1.294e-126	up	APL_stem_like_cells vs. HSPCs	1
853	SULT1A1	3.5475e-131	1.61167	0.499	0.206	1.2984e-126	up	APL_stem_like_cells vs. HSPCs	0
854	RNF7	5.0676e-131	0.913189	0.81	0.59	1.8548e-126	up	APL_stem_like_cells vs. HSPCs	1
855	RHOBTB3	5.291e-131	1.55133	0.521	0.224	1.9365e-126	up	APL_stem_like_cells vs. HSPCs	0
856	DENND1B	5.3365e-131	1.57916	0.474	0.177	1.9532e-126	up	APL_stem_like_cells vs. HSPCs	0
857	SEPTIN2	8.5134e-131	1.10622	0.719	0.459	3.116e-126	up	APL_stem_like_cells vs. HSPCs	1
858	MGMT	9.9755e-131	1.21411	0.648	0.357	3.6511e-126	up	APL_stem_like_cells vs. HSPCs	0
859	C18orf32	1.0602e-130	1.05634	0.715	0.443	3.8803e-126	up	APL_stem_like_cells vs. HSPCs	1
860	LINC01833	1.5659e-130	2.56092	0.187	0	5.7315e-126	up	APL_stem_like_cells vs. HSPCs	1
861	ZNF185	1.7805e-130	2.37465	0.24	0.022	6.5169e-126	up	APL_stem_like_cells vs. HSPCs	1
862	ZG16B	2.553e-130	2.19392	0.286	0.046	9.3444e-126	up	APL_stem_like_cells vs. HSPCs	0
863	DNAJA1	3.5174e-130	0.911785	0.82	0.595	1.2874e-125	up	APL_stem_like_cells vs. HSPCs	1
864	MYCT1	3.6632e-130	-3.21454	0	0.222	1.3408e-125	down	APL_stem_like_cells vs. HSPCs	0
865	PAPSS1	5.0835e-130	1.43311	0.556	0.265	1.8606e-125	up	APL_stem_like_cells vs. HSPCs	0
866	CSNK1A1	1.0214e-129	0.889902	0.822	0.608	3.7384e-125	up	APL_stem_like_cells vs. HSPCs	1
867	EZR	1.26e-129	1.50662	0.603	0.321	4.6118e-125	up	APL_stem_like_cells vs. HSPCs	0
868	PHPT1	1.3873e-129	0.998796	0.807	0.579	5.0776e-125	up	APL_stem_like_cells vs. HSPCs	1
869	KCNK17	1.6421e-129	2.15849	0.276	0.04	6.0103e-125	up	APL_stem_like_cells vs. HSPCs	0
870	HMGB1	2.5291e-129	-0.771716	0.989	0.988	9.2568e-125	down	APL_stem_like_cells vs. HSPCs	1
871	HLA-DRB5	2.7552e-129	-2.60678	0.043	0.305	1.0084e-124	down	APL_stem_like_cells vs. HSPCs	0
872	CD59	2.8641e-129	-1.53209	0.191	0.516	1.0483e-124	down	APL_stem_like_cells vs. HSPCs	0
873	PHF3	3.6297e-129	1.33455	0.63	0.362	1.3285e-124	up	APL_stem_like_cells vs. HSPCs	1
874	GAB2	6.7659e-129	2.02613	0.322	0.067	2.4764e-124	up	APL_stem_like_cells vs. HSPCs	0
875	DOK2	7.6191e-129	2.07667	0.299	0.053	2.7886e-124	up	APL_stem_like_cells vs. HSPCs	0
876	ARHGAP18	9.982e-129	1.93398	0.361	0.095	3.6535e-124	up	APL_stem_like_cells vs. HSPCs	0
877	PSMA6	1.1288e-128	0.681739	0.908	0.768	4.1317e-124	up	APL_stem_like_cells vs. HSPCs	1
878	PTK2B	1.1971e-128	1.62668	0.472	0.179	4.3814e-124	up	APL_stem_like_cells vs. HSPCs	1
879	ARRDC1	1.4605e-128	1.48084	0.504	0.212	5.3457e-124	up	APL_stem_like_cells vs. HSPCs	1
880	AHSP	1.4666e-128	-2.75595	0.028	0.279	5.3679e-124	down	APL_stem_like_cells vs. HSPCs	0
881	CIRBP	2.3422e-128	-0.742448	0.907	0.958	8.5727e-124	down	APL_stem_like_cells vs. HSPCs	1
882	NDST3	2.4663e-128	2.71827	0.189	0.002	9.027e-124	up	APL_stem_like_cells vs. HSPCs	0
883	SLC38A1	3.5131e-128	1.61732	0.519	0.23	1.2858e-123	up	APL_stem_like_cells vs. HSPCs	1
884	BNIP2	4.7986e-128	1.16672	0.696	0.438	1.7563e-123	up	APL_stem_like_cells vs. HSPCs	1
885	TAX1BP1	5.0276e-128	1.04617	0.73	0.469	1.8402e-123	up	APL_stem_like_cells vs. HSPCs	0
886	PTPN12	5.4581e-128	1.78589	0.389	0.115	1.9977e-123	up	APL_stem_like_cells vs. HSPCs	1
887	SCCPDH	6.3161e-128	0.944322	0.801	0.576	2.3118e-123	up	APL_stem_like_cells vs. HSPCs	1
888	LASP1	6.6158e-128	1.59642	0.491	0.205	2.4214e-123	up	APL_stem_like_cells vs. HSPCs	1
889	SRSF11	8.6181e-128	0.828919	0.873	0.699	3.1543e-123	up	APL_stem_like_cells vs. HSPCs	0
890	ATF3	2.4204e-127	1.71053	0.426	0.138	8.8589e-123	up	APL_stem_like_cells vs. HSPCs	1
891	C1QTNF4	5.3429e-127	-2.67793	0.141	0.415	1.9555e-122	down	APL_stem_like_cells vs. HSPCs	1
892	HMGN5	5.7232e-127	-1.99085	0.094	0.381	2.0948e-122	down	APL_stem_like_cells vs. HSPCs	0
893	CCNL1	5.9987e-127	0.825239	0.907	0.727	2.1956e-122	up	APL_stem_like_cells vs. HSPCs	1
894	LDLRAD4	6.2191e-127	1.60365	0.451	0.162	2.2763e-122	up	APL_stem_like_cells vs. HSPCs	0
895	FAH	1.0056e-126	1.53461	0.556	0.282	3.6807e-122	up	APL_stem_like_cells vs. HSPCs	1
896	TOM1	1.0106e-126	1.97737	0.33	0.075	3.6989e-122	up	APL_stem_like_cells vs. HSPCs	1
897	AL392086.3	1.2167e-126	2.58419	0.196	0.005	4.4534e-122	up	APL_stem_like_cells vs. HSPCs	0
898	GLS	1.4954e-126	1.65551	0.477	0.193	5.4732e-122	up	APL_stem_like_cells vs. HSPCs	0
899	CD58	1.786e-126	1.54355	0.472	0.188	6.5371e-122	up	APL_stem_like_cells vs. HSPCs	0
900	ARFGEF1	1.7879e-126	1.80293	0.435	0.156	6.5438e-122	up	APL_stem_like_cells vs. HSPCs	0
901	BPTF	3.3506e-126	1.05222	0.739	0.5	1.2264e-121	up	APL_stem_like_cells vs. HSPCs	1
902	KIF5B	3.7874e-126	1.01933	0.749	0.519	1.3862e-121	up	APL_stem_like_cells vs. HSPCs	1
903	SUGT1	3.996e-126	1.22667	0.637	0.368	1.4626e-121	up	APL_stem_like_cells vs. HSPCs	1
904	NCOA3	4.5541e-126	1.71711	0.376	0.104	1.6668e-121	up	APL_stem_like_cells vs. HSPCs	0
905	DEK	5.6524e-126	-1.06274	0.611	0.784	2.0688e-121	down	APL_stem_like_cells vs. HSPCs	0
906	GRASP	5.9668e-126	2.66324	0.233	0.021	2.1839e-121	up	APL_stem_like_cells vs. HSPCs	1
907	TBC1D10C	6.0294e-126	1.35754	0.536	0.235	2.2068e-121	up	APL_stem_like_cells vs. HSPCs	1
908	SERPINE2	8.4998e-126	-2.08337	0.065	0.339	3.111e-121	down	APL_stem_like_cells vs. HSPCs	0
909	LINC01410	9.0784e-126	2.12563	0.276	0.042	3.3228e-121	up	APL_stem_like_cells vs. HSPCs	0
910	DNAJA2	1.1596e-125	1.38073	0.564	0.276	4.2443e-121	up	APL_stem_like_cells vs. HSPCs	1
911	HMGN2	1.2447e-125	-0.98116	0.928	0.946	4.5559e-121	down	APL_stem_like_cells vs. HSPCs	1
912	PCDH9	1.8202e-125	-3.45451	0.001	0.217	6.6622e-121	down	APL_stem_like_cells vs. HSPCs	0
913	MDFI	2.0277e-125	2.65226	0.186	0.002	7.4214e-121	up	APL_stem_like_cells vs. HSPCs	0
914	VAPA	2.9264e-125	0.73004	0.896	0.726	1.0711e-120	up	APL_stem_like_cells vs. HSPCs	1
915	CPPED1	3.0751e-125	1.26648	0.52	0.214	1.1255e-120	up	APL_stem_like_cells vs. HSPCs	1
916	GPT2	3.2879e-125	2.09394	0.304	0.062	1.2034e-120	up	APL_stem_like_cells vs. HSPCs	1
917	PRRC2C	3.4289e-125	0.834653	0.861	0.663	1.255e-120	up	APL_stem_like_cells vs. HSPCs	0
918	TARSL2	3.8736e-125	1.71868	0.436	0.155	1.4178e-120	up	APL_stem_like_cells vs. HSPCs	1
919	CELF2	1.5314e-124	0.871657	0.861	0.662	5.6052e-120	up	APL_stem_like_cells vs. HSPCs	1
920	WASHC4	1.5694e-124	1.47916	0.503	0.21	5.7441e-120	up	APL_stem_like_cells vs. HSPCs	0
921	AKIRIN2	1.8126e-124	1.34474	0.58	0.295	6.6343e-120	up	APL_stem_like_cells vs. HSPCs	0
922	RAB31	2.4361e-124	2.08068	0.272	0.042	8.9165e-120	up	APL_stem_like_cells vs. HSPCs	1
923	RNF166	2.4783e-124	1.62162	0.435	0.156	9.0709e-120	up	APL_stem_like_cells vs. HSPCs	1
924	SSH2	2.7223e-124	1.53877	0.477	0.19	9.9638e-120	up	APL_stem_like_cells vs. HSPCs	1
925	SNHG14	4.9232e-124	-2.69857	0.005	0.225	1.8019e-119	down	APL_stem_like_cells vs. HSPCs	0
926	CNST	6.628e-124	1.70633	0.472	0.19	2.4259e-119	up	APL_stem_like_cells vs. HSPCs	0
927	BNIP3	7.1755e-124	1.50945	0.467	0.183	2.6263e-119	up	APL_stem_like_cells vs. HSPCs	1
928	AAK1	9.9089e-124	1.40465	0.521	0.23	3.6267e-119	up	APL_stem_like_cells vs. HSPCs	1
929	ALCAM	3.5535e-123	1.97952	0.425	0.153	1.3006e-118	up	APL_stem_like_cells vs. HSPCs	0
930	TRAF4	3.7051e-123	1.97065	0.307	0.063	1.3561e-118	up	APL_stem_like_cells vs. HSPCs	1
931	PTPN14	5.3604e-123	2.35719	0.207	0.011	1.9619e-118	up	APL_stem_like_cells vs. HSPCs	0
932	AKT1	5.3948e-123	1.86579	0.379	0.116	1.9746e-118	up	APL_stem_like_cells vs. HSPCs	0
933	TRGV9	8.4741e-123	2.49625	0.193	0.007	3.1016e-118	up	APL_stem_like_cells vs. HSPCs	0
934	PIGT	1.6239e-122	1.28759	0.582	0.302	5.9438e-118	up	APL_stem_like_cells vs. HSPCs	1
935	PFKP	1.6964e-122	1.54007	0.494	0.215	6.2091e-118	up	APL_stem_like_cells vs. HSPCs	0
936	FAM32A	1.7422e-122	1.17717	0.636	0.35	6.3765e-118	up	APL_stem_like_cells vs. HSPCs	1
937	TUBA1C	1.8664e-122	0.984137	0.707	0.438	6.8312e-118	up	APL_stem_like_cells vs. HSPCs	1
938	PABPN1	2.3644e-122	0.989762	0.781	0.559	8.6538e-118	up	APL_stem_like_cells vs. HSPCs	1
939	ZSWIM7	2.491e-122	1.25534	0.586	0.297	9.1174e-118	up	APL_stem_like_cells vs. HSPCs	1
940	SKAP2	3.024e-122	-1.85362	0.078	0.359	1.1068e-117	down	APL_stem_like_cells vs. HSPCs	0
941	FABP5	4.0064e-122	-1.21384	0.519	0.719	1.4664e-117	down	APL_stem_like_cells vs. HSPCs	0
942	POLR2A	4.3185e-122	1.41349	0.561	0.285	1.5806e-117	up	APL_stem_like_cells vs. HSPCs	1
943	IKBIP	4.4028e-122	1.3566	0.532	0.244	1.6115e-117	up	APL_stem_like_cells vs. HSPCs	0
944	UBE2S	4.8616e-122	1.73279	0.515	0.243	1.7794e-117	up	APL_stem_like_cells vs. HSPCs	1
945	CPA3	6.4024e-122	1.77592	0.516	0.231	2.3433e-117	up	APL_stem_like_cells vs. HSPCs	0
946	KDELR1	7.079e-122	1.04438	0.742	0.509	2.591e-117	up	APL_stem_like_cells vs. HSPCs	1
947	PARL	7.6239e-122	1.15324	0.663	0.4	2.7904e-117	up	APL_stem_like_cells vs. HSPCs	1
948	CA1	8.6308e-122	-3.11595	0.021	0.254	3.1589e-117	down	APL_stem_like_cells vs. HSPCs	0
949	AGTPBP1	9.6335e-122	1.76854	0.404	0.135	3.526e-117	up	APL_stem_like_cells vs. HSPCs	0
950	LAMB2	1.0302e-121	2.26838	0.248	0.032	3.7705e-117	up	APL_stem_like_cells vs. HSPCs	0
951	SERINC1	1.6186e-121	1.42116	0.514	0.228	5.9242e-117	up	APL_stem_like_cells vs. HSPCs	0
952	CYTH1	3.7816e-121	1.58025	0.432	0.151	1.3841e-116	up	APL_stem_like_cells vs. HSPCs	1
953	IRAK3	8.2807e-121	1.66821	0.491	0.215	3.0308e-116	up	APL_stem_like_cells vs. HSPCs	0
954	TBC1D15	1.1758e-120	1.66659	0.464	0.191	4.3034e-116	up	APL_stem_like_cells vs. HSPCs	0
955	NEAT1	1.2125e-120	0.945044	0.939	0.856	4.438e-116	up	APL_stem_like_cells vs. HSPCs	1
956	SUCNR1	1.4023e-120	2.51356	0.271	0.046	5.1326e-116	up	APL_stem_like_cells vs. HSPCs	1
957	DAB2	2.4682e-120	1.9614	0.337	0.085	9.0339e-116	up	APL_stem_like_cells vs. HSPCs	0
958	C21orf91	2.7309e-120	1.79684	0.351	0.094	9.9954e-116	up	APL_stem_like_cells vs. HSPCs	0
959	UCP2	2.7965e-120	1.16185	0.718	0.489	1.0236e-115	up	APL_stem_like_cells vs. HSPCs	1
960	N4BP2L2	3.2219e-120	0.858455	0.856	0.673	1.1793e-115	up	APL_stem_like_cells vs. HSPCs	0
961	FCER1A	3.4209e-120	-3.83442	0.007	0.224	1.2521e-115	down	APL_stem_like_cells vs. HSPCs	0
962	KCNN4	4.7442e-120	1.62515	0.447	0.169	1.7364e-115	up	APL_stem_like_cells vs. HSPCs	1
963	PHLDA1	5.5779e-120	2.64064	0.219	0.019	2.0416e-115	up	APL_stem_like_cells vs. HSPCs	0
964	JUN	5.745e-120	0.601458	0.963	0.816	2.1027e-115	up	APL_stem_like_cells vs. HSPCs	1
965	MICALL2	1.0669e-119	2.27795	0.245	0.032	3.9049e-115	up	APL_stem_like_cells vs. HSPCs	1
966	YBX3	1.0846e-119	0.946587	0.875	0.756	3.9698e-115	up	APL_stem_like_cells vs. HSPCs	0
967	CSNK1G2	1.1036e-119	1.7909	0.394	0.131	4.0393e-115	up	APL_stem_like_cells vs. HSPCs	1
968	FIS1	1.2869e-119	0.789896	0.857	0.668	4.71e-115	up	APL_stem_like_cells vs. HSPCs	1
969	GALNT1	1.5936e-119	1.27422	0.615	0.34	5.8329e-115	up	APL_stem_like_cells vs. HSPCs	0
970	NUDT16L1	1.6071e-119	1.39522	0.496	0.211	5.8822e-115	up	APL_stem_like_cells vs. HSPCs	1
971	ARL8B	3.4093e-119	1.55837	0.473	0.201	1.2478e-114	up	APL_stem_like_cells vs. HSPCs	1
972	SLC25A11	4.6732e-119	1.19917	0.611	0.341	1.7104e-114	up	APL_stem_like_cells vs. HSPCs	0
973	TREM1	7.9477e-119	2.4259	0.228	0.024	2.9089e-114	up	APL_stem_like_cells vs. HSPCs	1
974	BZW1	1.2146e-118	0.87468	0.795	0.591	4.4457e-114	up	APL_stem_like_cells vs. HSPCs	1
975	CALML4	1.2265e-118	2.07164	0.262	0.041	4.489e-114	up	APL_stem_like_cells vs. HSPCs	0
976	SETX	1.2391e-118	1.52139	0.446	0.167	4.5354e-114	up	APL_stem_like_cells vs. HSPCs	1
977	SFXN3	1.3505e-118	1.93853	0.272	0.044	4.9431e-114	up	APL_stem_like_cells vs. HSPCs	1
978	CD55	1.4732e-118	1.32979	0.576	0.297	5.3919e-114	up	APL_stem_like_cells vs. HSPCs	1
979	ARHGAP25	1.7661e-118	1.6856	0.38	0.116	6.464e-114	up	APL_stem_like_cells vs. HSPCs	1
980	LAPTM4B	2.1105e-118	-1.87512	0.108	0.389	7.7248e-114	down	APL_stem_like_cells vs. HSPCs	0
981	PTGER1	2.4918e-118	2.44537	0.176	0.002	9.1204e-114	up	APL_stem_like_cells vs. HSPCs	1
982	CYP2E1	3.5439e-118	2.34477	0.193	0.009	1.2971e-113	up	APL_stem_like_cells vs. HSPCs	1
983	CLIP2	7.4923e-118	1.8307	0.312	0.068	2.7422e-113	up	APL_stem_like_cells vs. HSPCs	1
984	PAFAH1B1	8.0496e-118	1.36094	0.529	0.251	2.9462e-113	up	APL_stem_like_cells vs. HSPCs	1
985	ARHGAP4	8.1497e-118	-1.90491	0.063	0.326	2.9829e-113	down	APL_stem_like_cells vs. HSPCs	1
986	SLITRK4	9.5298e-118	2.53222	0.188	0.007	3.488e-113	up	APL_stem_like_cells vs. HSPCs	0
987	PPP1R14B	1.0414e-117	1.90748	0.557	0.317	3.8118e-113	up	APL_stem_like_cells vs. HSPCs	0
988	SP100	1.7243e-117	1.15944	0.643	0.374	6.311e-113	up	APL_stem_like_cells vs. HSPCs	0
989	HTR1F	2.5434e-117	-2.8296	0	0.202	9.309e-113	down	APL_stem_like_cells vs. HSPCs	0
990	GANAB	2.6199e-117	1.2494	0.59	0.322	9.589e-113	up	APL_stem_like_cells vs. HSPCs	1
991	MRPL33	2.7088e-117	0.861034	0.847	0.653	9.9146e-113	up	APL_stem_like_cells vs. HSPCs	0
992	EPS15	4.4628e-117	1.31871	0.57	0.298	1.6334e-112	up	APL_stem_like_cells vs. HSPCs	1
993	ADH5	7.9804e-117	1.11512	0.646	0.386	2.9209e-112	up	APL_stem_like_cells vs. HSPCs	0
994	HAGHL	9.0578e-117	1.93213	0.376	0.122	3.3153e-112	up	APL_stem_like_cells vs. HSPCs	1
995	HCAR3	1.0874e-116	2.85234	0.186	0.007	3.9799e-112	up	APL_stem_like_cells vs. HSPCs	0
996	MT-ATP8	1.5708e-116	2.213	0.419	0.166	5.7494e-112	up	APL_stem_like_cells vs. HSPCs	0
997	PSMD13	2.8156e-116	1.11277	0.647	0.386	1.0306e-111	up	APL_stem_like_cells vs. HSPCs	0
998	DCTN3	4.1845e-116	0.964433	0.726	0.476	1.5316e-111	up	APL_stem_like_cells vs. HSPCs	0
999	GLRX	4.3279e-116	0.850363	0.759	0.525	1.5841e-111	up	APL_stem_like_cells vs. HSPCs	0
1000	APAF1	8.4569e-116	2.03889	0.301	0.067	3.0953e-111	up	APL_stem_like_cells vs. HSPCs	0
1001	CD81	8.999e-116	1.87919	0.47	0.214	3.2937e-111	up	APL_stem_like_cells vs. HSPCs	0
1002	C1orf43	1.2607e-115	0.951024	0.759	0.546	4.6144e-111	up	APL_stem_like_cells vs. HSPCs	1
1003	NNMT	3.9179e-115	3.86346	0.17	0.001	1.434e-110	up	APL_stem_like_cells vs. HSPCs	0
1004	RPN1	6.4257e-115	1.23952	0.648	0.406	2.3519e-110	up	APL_stem_like_cells vs. HSPCs	1
1005	MGA	7.4924e-115	1.70346	0.374	0.117	2.7423e-110	up	APL_stem_like_cells vs. HSPCs	1
1006	KCNE3	1.2215e-114	2.27856	0.228	0.027	4.4707e-110	up	APL_stem_like_cells vs. HSPCs	1
1007	SAP18	1.5589e-114	0.629184	0.942	0.866	5.7056e-110	up	APL_stem_like_cells vs. HSPCs	1
1008	NFE2L2	1.7385e-114	1.21253	0.606	0.342	6.3632e-110	up	APL_stem_like_cells vs. HSPCs	1
1009	CHRNB1	1.7982e-114	1.76623	0.349	0.099	6.5815e-110	up	APL_stem_like_cells vs. HSPCs	1
1010	NIPBL	1.8304e-114	1.26095	0.594	0.327	6.6996e-110	up	APL_stem_like_cells vs. HSPCs	0
1011	LTBR	2.1785e-114	1.74207	0.376	0.121	7.9735e-110	up	APL_stem_like_cells vs. HSPCs	1
1012	TNFRSF1A	2.2511e-114	1.23345	0.586	0.314	8.2394e-110	up	APL_stem_like_cells vs. HSPCs	1
1013	EPHX1	2.5734e-114	2.06771	0.243	0.035	9.4188e-110	up	APL_stem_like_cells vs. HSPCs	0
1014	TPM1	3.4225e-114	-2.33608	0.073	0.328	1.2527e-109	down	APL_stem_like_cells vs. HSPCs	1
1015	ALOX5AP	4.7202e-114	1.70853	0.318	0.077	1.7276e-109	up	APL_stem_like_cells vs. HSPCs	1
1016	CTR9	8.2907e-114	1.42997	0.474	0.2	3.0345e-109	up	APL_stem_like_cells vs. HSPCs	1
1017	PRKCD	9.276e-114	2.06415	0.269	0.049	3.3951e-109	up	APL_stem_like_cells vs. HSPCs	1
1018	COPB2	1.0073e-113	1.51712	0.466	0.205	3.6868e-109	up	APL_stem_like_cells vs. HSPCs	0
1019	COMMD1	1.0558e-113	1.22397	0.569	0.299	3.8644e-109	up	APL_stem_like_cells vs. HSPCs	0
1020	AL135905.2	3.5712e-113	2.4069	0.183	0.008	1.3071e-108	up	APL_stem_like_cells vs. HSPCs	0
1021	RASSF2	4.197e-113	1.83772	0.325	0.084	1.5362e-108	up	APL_stem_like_cells vs. HSPCs	1
1022	PLOD3	4.6449e-113	1.8805	0.321	0.082	1.7001e-108	up	APL_stem_like_cells vs. HSPCs	1
1023	CDV3	5.399e-113	1.31505	0.624	0.375	1.9761e-108	up	APL_stem_like_cells vs. HSPCs	1
1024	LAMTOR2	6.2116e-113	0.967566	0.748	0.52	2.2735e-108	up	APL_stem_like_cells vs. HSPCs	0
1025	CD302	7.9723e-113	1.23352	0.599	0.327	2.918e-108	up	APL_stem_like_cells vs. HSPCs	0
1026	ABHD4	1.0471e-112	2.0892	0.244	0.036	3.8326e-108	up	APL_stem_like_cells vs. HSPCs	0
1027	MLEC	1.1658e-112	0.995698	0.716	0.462	4.267e-108	up	APL_stem_like_cells vs. HSPCs	1
1028	RAB2A	1.1908e-112	1.0139	0.701	0.464	4.3585e-108	up	APL_stem_like_cells vs. HSPCs	1
1029	PYGB	1.1928e-112	1.95432	0.285	0.06	4.3659e-108	up	APL_stem_like_cells vs. HSPCs	1
1030	TLN1	1.2253e-112	1.13013	0.653	0.395	4.4846e-108	up	APL_stem_like_cells vs. HSPCs	1
1031	UQCC2	1.31e-112	-1.51883	0.204	0.49	4.7947e-108	down	APL_stem_like_cells vs. HSPCs	0
1032	ADCY7	1.4561e-112	1.76262	0.344	0.096	5.3296e-108	up	APL_stem_like_cells vs. HSPCs	1
1033	ZNF106	1.5423e-112	1.35445	0.552	0.291	5.6449e-108	up	APL_stem_like_cells vs. HSPCs	1
1034	TXNDC5	1.5598e-112	1.52038	0.52	0.26	5.7089e-108	up	APL_stem_like_cells vs. HSPCs	0
1035	MAN2B1	1.9888e-112	1.36245	0.549	0.288	7.2793e-108	up	APL_stem_like_cells vs. HSPCs	1
1036	MLKL	2.0456e-112	1.95068	0.269	0.05	7.4871e-108	up	APL_stem_like_cells vs. HSPCs	0
1037	CCDC88A	3.4122e-112	1.04736	0.695	0.457	1.2489e-107	up	APL_stem_like_cells vs. HSPCs	1
1038	GNB1	5.1161e-112	1.08452	0.648	0.385	1.8725e-107	up	APL_stem_like_cells vs. HSPCs	1
1039	LIMD2	5.1648e-112	0.775557	0.856	0.678	1.8904e-107	up	APL_stem_like_cells vs. HSPCs	1
1040	UHRF1BP1L	5.6713e-112	1.86456	0.304	0.072	2.0758e-107	up	APL_stem_like_cells vs. HSPCs	0
1041	S1PR4	5.6996e-112	1.33406	0.513	0.235	2.0861e-107	up	APL_stem_like_cells vs. HSPCs	1
1042	ADI1	8.1437e-112	1.0519	0.674	0.421	2.9807e-107	up	APL_stem_like_cells vs. HSPCs	1
1043	SFXN1	1.0755e-111	-2.25636	0.029	0.256	3.9364e-107	down	APL_stem_like_cells vs. HSPCs	0
1044	UBR2	1.8038e-111	1.6091	0.384	0.128	6.6021e-107	up	APL_stem_like_cells vs. HSPCs	1
1045	VPS13C	2.0791e-111	1.38549	0.528	0.255	7.6097e-107	up	APL_stem_like_cells vs. HSPCs	0
1046	PER1	3.2935e-111	1.44766	0.488	0.212	1.2055e-106	up	APL_stem_like_cells vs. HSPCs	1
1047	CLTA	3.3359e-111	0.757726	0.862	0.713	1.221e-106	up	APL_stem_like_cells vs. HSPCs	1
1048	MATR3.1	5.1854e-111	2.09595	0.251	0.041	1.8979e-106	up	APL_stem_like_cells vs. HSPCs	0
1049	CCL3L1	6.7994e-111	3.04032	0.226	0.028	2.4886e-106	up	APL_stem_like_cells vs. HSPCs	0
1050	METRN	1.081e-110	2.56102	0.244	0.04	3.9565e-106	up	APL_stem_like_cells vs. HSPCs	0
1051	RAB10	1.8622e-110	1.15916	0.612	0.359	6.816e-106	up	APL_stem_like_cells vs. HSPCs	1
1052	GET3	1.9392e-110	1.1732	0.592	0.33	7.0977e-106	up	APL_stem_like_cells vs. HSPCs	1
1053	RIOK3	2.612e-110	1.41373	0.489	0.224	9.5603e-106	up	APL_stem_like_cells vs. HSPCs	1
1054	IAH1	3.4297e-110	1.18319	0.609	0.342	1.2553e-105	up	APL_stem_like_cells vs. HSPCs	0
1055	BAX	5.9416e-110	1.03371	0.788	0.586	2.1747e-105	up	APL_stem_like_cells vs. HSPCs	1
1056	GBP2	6.4761e-110	1.733	0.348	0.1	2.3703e-105	up	APL_stem_like_cells vs. HSPCs	0
1057	CENPH	7.7082e-110	-1.74439	0.114	0.382	2.8213e-105	down	APL_stem_like_cells vs. HSPCs	1
1058	RAC2	8.4126e-110	1.04598	0.845	0.733	3.0791e-105	up	APL_stem_like_cells vs. HSPCs	1
1059	AC245014.3	9.0806e-110	-2.4181	0.075	0.324	3.3236e-105	down	APL_stem_like_cells vs. HSPCs	0
1060	PPP1R16A	1.0856e-109	1.95842	0.282	0.06	3.9734e-105	up	APL_stem_like_cells vs. HSPCs	0
1061	IL13RA1	1.1027e-109	2.15919	0.204	0.018	4.0359e-105	up	APL_stem_like_cells vs. HSPCs	0
1062	SLC1A5	1.1719e-109	1.69401	0.404	0.152	4.2893e-105	up	APL_stem_like_cells vs. HSPCs	1
1063	PTPRE	1.3506e-109	1.51571	0.478	0.21	4.9433e-105	up	APL_stem_like_cells vs. HSPCs	0
1064	SVIP	1.6001e-109	-1.48766	0.223	0.503	5.8564e-105	down	APL_stem_like_cells vs. HSPCs	0
1065	ATOX1	1.7358e-109	0.894317	0.762	0.525	6.3533e-105	up	APL_stem_like_cells vs. HSPCs	0
1066	ADD1	1.7544e-109	1.331	0.518	0.248	6.4214e-105	up	APL_stem_like_cells vs. HSPCs	1
1067	DUSP3	1.9949e-109	1.66084	0.373	0.12	7.3014e-105	up	APL_stem_like_cells vs. HSPCs	1
1068	GGCT	2.053e-109	-1.24352	0.355	0.611	7.5143e-105	down	APL_stem_like_cells vs. HSPCs	1
1069	SPP1	2.3848e-109	3.00072	0.17	0.004	8.7286e-105	up	APL_stem_like_cells vs. HSPCs	0
1070	WAS	2.4253e-109	1.22748	0.606	0.357	8.8767e-105	up	APL_stem_like_cells vs. HSPCs	0
1071	TERF2IP	2.6022e-109	0.941432	0.737	0.512	9.5244e-105	up	APL_stem_like_cells vs. HSPCs	1
1072	KMT2E	2.7321e-109	0.843204	0.814	0.625	9.9998e-105	up	APL_stem_like_cells vs. HSPCs	0
1073	PGLS	3.1364e-109	0.806652	0.822	0.636	1.1479e-104	up	APL_stem_like_cells vs. HSPCs	1
1074	TLR2	3.5232e-109	2.17991	0.217	0.025	1.2895e-104	up	APL_stem_like_cells vs. HSPCs	0
1075	YWHAG	6.8091e-109	1.1263	0.635	0.379	2.4922e-104	up	APL_stem_like_cells vs. HSPCs	1
1076	STXBP5	9.8204e-109	1.6651	0.376	0.124	3.5944e-104	up	APL_stem_like_cells vs. HSPCs	0
1077	HSBP1	1.6366e-108	0.772574	0.862	0.719	5.9903e-104	up	APL_stem_like_cells vs. HSPCs	0
1078	RFXANK	1.8014e-108	1.20854	0.591	0.332	6.5933e-104	up	APL_stem_like_cells vs. HSPCs	1
1079	LRRFIP2	2.0133e-108	1.32732	0.559	0.293	7.3687e-104	up	APL_stem_like_cells vs. HSPCs	0
1080	AC103591.3	3.5711e-108	-1.83525	0.213	0.49	1.3071e-103	down	APL_stem_like_cells vs. HSPCs	0
1081	ATP6V1A	4.0085e-108	1.54812	0.419	0.162	1.4671e-103	up	APL_stem_like_cells vs. HSPCs	0
1082	PLEKHA5	4.2328e-108	1.61645	0.424	0.164	1.5493e-103	up	APL_stem_like_cells vs. HSPCs	0
1083	TOR1A	4.575e-108	1.43533	0.476	0.214	1.6745e-103	up	APL_stem_like_cells vs. HSPCs	1
1084	MAGED2	5.9087e-108	1.21776	0.586	0.322	2.1626e-103	up	APL_stem_like_cells vs. HSPCs	0
1085	CRTAP	8.1432e-108	1.26258	0.577	0.32	2.9805e-103	up	APL_stem_like_cells vs. HSPCs	0
1086	SEC11A	8.3689e-108	0.760884	0.849	0.648	3.0631e-103	up	APL_stem_like_cells vs. HSPCs	1
1087	VPS37A	1.1459e-107	1.67133	0.373	0.124	4.194e-103	up	APL_stem_like_cells vs. HSPCs	0
1088	GOLGA8B	1.2107e-107	1.49933	0.42	0.159	4.4313e-103	up	APL_stem_like_cells vs. HSPCs	0
1089	DOCK11	1.8545e-107	1.63023	0.399	0.146	6.7876e-103	up	APL_stem_like_cells vs. HSPCs	1
1090	ARCN1	2.1731e-107	1.5805	0.371	0.122	7.9537e-103	up	APL_stem_like_cells vs. HSPCs	0
1091	SNX20	2.6399e-107	1.63074	0.355	0.109	9.6622e-103	up	APL_stem_like_cells vs. HSPCs	1
1092	PTTG1IP	3.677e-107	1.15701	0.602	0.344	1.3458e-102	up	APL_stem_like_cells vs. HSPCs	1
1093	SPAG16	4.5965e-107	-2.45843	0.001	0.189	1.6824e-102	down	APL_stem_like_cells vs. HSPCs	0
1094	SUSD1	4.7189e-107	1.91664	0.285	0.065	1.7272e-102	up	APL_stem_like_cells vs. HSPCs	1
1095	CNOT2	4.8748e-107	1.16587	0.61	0.357	1.7842e-102	up	APL_stem_like_cells vs. HSPCs	0
1096	ATRAID	5.3448e-107	0.85315	0.768	0.56	1.9563e-102	up	APL_stem_like_cells vs. HSPCs	0
1097	TRBC2	5.9647e-107	-2.26526	0.041	0.271	2.1831e-102	down	APL_stem_like_cells vs. HSPCs	0
1098	PBDC1	8.9904e-107	1.37805	0.499	0.238	3.2906e-102	up	APL_stem_like_cells vs. HSPCs	0
1099	SUPT4H1	1.0061e-106	0.850303	0.793	0.609	3.6824e-102	up	APL_stem_like_cells vs. HSPCs	1
1100	EDEM3	1.1701e-106	1.71005	0.352	0.109	4.2828e-102	up	APL_stem_like_cells vs. HSPCs	1
1101	SQOR	1.4356e-106	1.45583	0.417	0.155	5.2543e-102	up	APL_stem_like_cells vs. HSPCs	0
1102	FRY	3.8607e-106	1.7064	0.314	0.081	1.4131e-101	up	APL_stem_like_cells vs. HSPCs	0
1103	CLEC10A	4.3365e-106	2.97633	0.163	0.003	1.5872e-101	up	APL_stem_like_cells vs. HSPCs	0
1104	NIN	4.3595e-106	1.34159	0.518	0.255	1.5956e-101	up	APL_stem_like_cells vs. HSPCs	0
1105	TMEM102	5.485e-106	2.04624	0.225	0.031	2.0076e-101	up	APL_stem_like_cells vs. HSPCs	0
1106	HLA-B	6.0435e-106	0.643034	0.991	0.948	2.212e-101	up	APL_stem_like_cells vs. HSPCs	0
1107	FADS3	7.1732e-106	2.01541	0.28	0.063	2.6254e-101	up	APL_stem_like_cells vs. HSPCs	1
1108	NKIRAS2	7.2492e-106	1.40342	0.441	0.178	2.6533e-101	up	APL_stem_like_cells vs. HSPCs	1
1109	CTDP1	7.7241e-106	1.78673	0.325	0.092	2.8271e-101	up	APL_stem_like_cells vs. HSPCs	1
1110	FOS	8.2599e-106	-0.770336	0.872	0.955	3.0232e-101	down	APL_stem_like_cells vs. HSPCs	1
1111	SMC5	9.3807e-106	1.35753	0.533	0.283	3.4334e-101	up	APL_stem_like_cells vs. HSPCs	0
1112	HCLS1	1.0707e-105	1.13012	0.639	0.408	3.9189e-101	up	APL_stem_like_cells vs. HSPCs	0
1113	SPRY1	1.1294e-105	-2.44291	0.016	0.222	4.1339e-101	down	APL_stem_like_cells vs. HSPCs	1
1114	TOP1	1.5804e-105	1.13837	0.643	0.405	5.7844e-101	up	APL_stem_like_cells vs. HSPCs	1
1115	SNAI1	1.6539e-105	2.39422	0.179	0.01	6.0533e-101	up	APL_stem_like_cells vs. HSPCs	1
1116	FAM49A	1.7778e-105	2.06553	0.222	0.029	6.5068e-101	up	APL_stem_like_cells vs. HSPCs	0
1117	MYRF	2.5985e-105	2.35005	0.154	0	9.5106e-101	up	APL_stem_like_cells vs. HSPCs	1
1118	RBMS2	3.082e-105	1.91046	0.239	0.038	1.12803e-100	up	APL_stem_like_cells vs. HSPCs	1
1119	DCP2	3.7917e-105	1.43827	0.467	0.206	1.38782e-100	up	APL_stem_like_cells vs. HSPCs	0
1120	HAVCR2	7.216e-105	2.12777	0.192	0.016	2.64111e-100	up	APL_stem_like_cells vs. HSPCs	0
1121	ANXA5	9.6506e-105	1.57504	0.517	0.272	3.53223e-100	up	APL_stem_like_cells vs. HSPCs	0
1122	RBMX	1.0651e-104	-0.763884	0.781	0.871	3.89829e-100	down	APL_stem_like_cells vs. HSPCs	1
1123	SLC40A1	1.4292e-104	-2.08922	0.108	0.361	5.23111e-100	down	APL_stem_like_cells vs. HSPCs	0
1124	ANP32A	1.9491e-104	0.78801	0.833	0.645	7.13407e-100	up	APL_stem_like_cells vs. HSPCs	1
1125	SDCCAG8	2.4782e-104	1.13864	0.586	0.32	9.0706e-100	up	APL_stem_like_cells vs. HSPCs	1
1126	ARHGEF6	4.1642e-104	1.2689	0.52	0.254	1.52413e-99	up	APL_stem_like_cells vs. HSPCs	1
1127	DLGAP4	4.1829e-104	1.71127	0.309	0.081	1.53099e-99	up	APL_stem_like_cells vs. HSPCs	1
1128	GTSF1	4.7257e-104	1.65146	0.365	0.12	1.72967e-99	up	APL_stem_like_cells vs. HSPCs	0
1129	ADAM8	5.6426e-104	2.14901	0.294	0.072	2.06526e-99	up	APL_stem_like_cells vs. HSPCs	1
1130	RBM25	6.5087e-104	0.767067	0.857	0.682	2.38227e-99	up	APL_stem_like_cells vs. HSPCs	1
1131	PLTP	6.7732e-104	1.75511	0.357	0.118	2.47906e-99	up	APL_stem_like_cells vs. HSPCs	1
1132	BAZ2A	7.7171e-104	1.32663	0.513	0.254	2.82454e-99	up	APL_stem_like_cells vs. HSPCs	1
1133	MTDH	8.9832e-104	0.615175	0.93	0.823	3.28794e-99	up	APL_stem_like_cells vs. HSPCs	0
1134	SNAI3	1.3647e-103	2.16629	0.195	0.018	4.99511e-99	up	APL_stem_like_cells vs. HSPCs	1
1135	FLOT1	2.7836e-103	-2.07048	0.038	0.259	1.01882e-98	down	APL_stem_like_cells vs. HSPCs	0
1136	MLX	4.2413e-103	1.485	0.425	0.174	1.55236e-98	up	APL_stem_like_cells vs. HSPCs	1
1137	RAB14	5.148e-103	1.19067	0.544	0.284	1.88421e-98	up	APL_stem_like_cells vs. HSPCs	1
1138	GALNS	5.7039e-103	1.83421	0.261	0.052	2.0877e-98	up	APL_stem_like_cells vs. HSPCs	0
1139	RPUSD3	8.3133e-103	1.28729	0.527	0.279	3.04275e-98	up	APL_stem_like_cells vs. HSPCs	1
1140	RCBTB2	8.615e-103	2.28081	0.228	0.035	3.15319e-98	up	APL_stem_like_cells vs. HSPCs	1
1141	MTRNR2L8	9.4354e-103	-2.77936	0.006	0.192	3.45344e-98	down	APL_stem_like_cells vs. HSPCs	0
1142	RUNX2	1.0015e-102	1.32636	0.388	0.134	3.66557e-98	up	APL_stem_like_cells vs. HSPCs	0
1143	UBE2M	1.0213e-102	1.8417	0.402	0.167	3.7382e-98	up	APL_stem_like_cells vs. HSPCs	1
1144	CKB	1.0399e-102	2.02726	0.325	0.095	3.80613e-98	up	APL_stem_like_cells vs. HSPCs	1
1145	FCGR1A	1.14e-102	2.25385	0.226	0.035	4.17262e-98	up	APL_stem_like_cells vs. HSPCs	0
1146	CALHM2	1.2696e-102	1.96231	0.24	0.041	4.64696e-98	up	APL_stem_like_cells vs. HSPCs	0
1147	TM9SF2	1.6893e-102	1.20515	0.574	0.32	6.18298e-98	up	APL_stem_like_cells vs. HSPCs	0
1148	TBX1	1.7062e-102	2.46256	0.151	0.001	6.24479e-98	up	APL_stem_like_cells vs. HSPCs	0
1149	FAM30A	1.7268e-102	-1.44759	0.506	0.713	6.32034e-98	down	APL_stem_like_cells vs. HSPCs	0
1150	SPAG7	3.04e-102	0.970396	0.679	0.443	1.11269e-97	up	APL_stem_like_cells vs. HSPCs	1
1151	BAZ2B	4.2262e-102	1.22207	0.542	0.277	1.54684e-97	up	APL_stem_like_cells vs. HSPCs	1
1152	PIKFYVE	6.6663e-102	1.61473	0.382	0.14	2.43995e-97	up	APL_stem_like_cells vs. HSPCs	1
1153	FRMD4B	6.8836e-102	1.32552	0.467	0.201	2.51947e-97	up	APL_stem_like_cells vs. HSPCs	0
1154	TCIRG1	7.2944e-102	2.07566	0.325	0.1	2.66982e-97	up	APL_stem_like_cells vs. HSPCs	1
1155	RBMS1	8.3139e-102	1.38848	0.467	0.212	3.04298e-97	up	APL_stem_like_cells vs. HSPCs	0
1156	METRNL	9.0847e-102	2.18256	0.265	0.058	3.3251e-97	up	APL_stem_like_cells vs. HSPCs	1
1157	USP15	1.2093e-101	0.984966	0.693	0.46	4.42613e-97	up	APL_stem_like_cells vs. HSPCs	0
1158	TRIM27	1.9069e-101	1.45348	0.438	0.188	6.97927e-97	up	APL_stem_like_cells vs. HSPCs	1
1159	PRAG1	2.3219e-101	2.25012	0.173	0.01	8.49851e-97	up	APL_stem_like_cells vs. HSPCs	0
1160	HNRNPU	2.354e-101	0.683867	0.944	0.831	8.61604e-97	up	APL_stem_like_cells vs. HSPCs	1
1161	PDIA3	2.924e-101	0.731753	0.864	0.707	1.07023e-96	up	APL_stem_like_cells vs. HSPCs	1
1162	CLDND1	3.4055e-101	1.24704	0.483	0.221	1.24645e-96	up	APL_stem_like_cells vs. HSPCs	0
1163	SH3BP2	3.6579e-101	1.89237	0.272	0.061	1.33882e-96	up	APL_stem_like_cells vs. HSPCs	1
1164	AUP1	3.8496e-101	0.985121	0.706	0.493	1.40899e-96	up	APL_stem_like_cells vs. HSPCs	0
1165	JMJD1C	3.9383e-101	1.10397	0.634	0.391	1.44145e-96	up	APL_stem_like_cells vs. HSPCs	1
1166	CITED4	4.5883e-101	2.04932	0.302	0.083	1.67937e-96	up	APL_stem_like_cells vs. HSPCs	1
1167	STRN3	5.0688e-101	1.60933	0.336	0.102	1.85522e-96	up	APL_stem_like_cells vs. HSPCs	1
1168	SDHAF2	6.8399e-101	1.21557	0.509	0.246	2.50347e-96	up	APL_stem_like_cells vs. HSPCs	0
1169	RPL39L	1.0301e-100	-2.27575	0.011	0.2	3.77026e-96	down	APL_stem_like_cells vs. HSPCs	0
1170	SLA2	1.11265e-100	1.58539	0.305	0.079	4.07241e-96	up	APL_stem_like_cells vs. HSPCs	1
1171	PRIM1	1.52939e-100	-1.79242	0.09	0.334	5.5977e-96	down	APL_stem_like_cells vs. HSPCs	0
1172	BCAS4	1.74171e-100	-2.34886	0.012	0.203	6.37483e-96	down	APL_stem_like_cells vs. HSPCs	0
1173	YIF1A	2.74574e-100	1.2157	0.547	0.301	1.00497e-95	up	APL_stem_like_cells vs. HSPCs	1
1174	TRIM38	2.99147e-100	1.44378	0.396	0.144	1.09491e-95	up	APL_stem_like_cells vs. HSPCs	1
1175	ATP6V1D	3.1055e-100	1.28648	0.471	0.216	1.13665e-95	up	APL_stem_like_cells vs. HSPCs	0
1176	RNF149	4.63737e-100	1.53289	0.435	0.186	1.69732e-95	up	APL_stem_like_cells vs. HSPCs	0
1177	TMBIM4	5.14498e-100	0.781366	0.813	0.641	1.88312e-95	up	APL_stem_like_cells vs. HSPCs	1
1178	EIF4G1	5.35425e-100	1.29214	0.532	0.285	1.95971e-95	up	APL_stem_like_cells vs. HSPCs	1
1179	VDAC3	5.60259e-100	0.790273	0.791	0.583	2.0506e-95	up	APL_stem_like_cells vs. HSPCs	1
1180	LINC00623	5.81182e-100	1.33105	0.452	0.195	2.12718e-95	up	APL_stem_like_cells vs. HSPCs	0
1181	HIST1H2BK	7.1086e-100	2.01365	0.217	0.03	2.60182e-95	up	APL_stem_like_cells vs. HSPCs	0
1182	HSPA4	8.49721e-100	1.32086	0.468	0.214	3.11006e-95	up	APL_stem_like_cells vs. HSPCs	1
1183	ALS2	8.65534e-100	1.75315	0.252	0.049	3.16794e-95	up	APL_stem_like_cells vs. HSPCs	0
1184	KLF13	1.18015e-99	1.5378	0.415	0.168	4.31945e-95	up	APL_stem_like_cells vs. HSPCs	1
1185	MIB1	1.19279e-99	1.58763	0.379	0.139	4.36575e-95	up	APL_stem_like_cells vs. HSPCs	0
1186	GALK1	1.60499e-99	1.44325	0.463	0.215	5.87442e-95	up	APL_stem_like_cells vs. HSPCs	1
1187	MPDU1	1.63383e-99	1.24258	0.506	0.253	5.97998e-95	up	APL_stem_like_cells vs. HSPCs	1
1188	CSF2RA	1.78602e-99	1.96063	0.234	0.04	6.53701e-95	up	APL_stem_like_cells vs. HSPCs	0
1189	SETD3	1.8168e-99	1.38681	0.428	0.178	6.64968e-95	up	APL_stem_like_cells vs. HSPCs	0
1190	LINC01122	3.22167e-99	-2.814	0.001	0.175	1.17916e-94	down	APL_stem_like_cells vs. HSPCs	0
1191	GIHCG	4.219e-99	-0.825703	0.845	0.872	1.54419e-94	down	APL_stem_like_cells vs. HSPCs	1
1192	RRAS2	4.59691e-99	2.03925	0.194	0.02	1.68252e-94	up	APL_stem_like_cells vs. HSPCs	0
1193	DOCK5	9.2327e-99	1.43216	0.408	0.161	3.37926e-94	up	APL_stem_like_cells vs. HSPCs	0
1194	EIF6	9.28558e-99	0.816131	0.769	0.561	3.39861e-94	up	APL_stem_like_cells vs. HSPCs	0
1195	TRIM16	1.40008e-98	1.9015	0.281	0.069	5.12442e-94	up	APL_stem_like_cells vs. HSPCs	0
1196	IDH1	1.6195e-98	1.6066	0.356	0.122	5.92755e-94	up	APL_stem_like_cells vs. HSPCs	1
1197	MED12L	2.38047e-98	-2.49337	0.01	0.196	8.71277e-94	down	APL_stem_like_cells vs. HSPCs	0
1198	XRN2	3.24291e-98	0.847128	0.758	0.562	1.18694e-93	up	APL_stem_like_cells vs. HSPCs	0
1199	ELOC	3.69382e-98	0.788087	0.778	0.582	1.35197e-93	up	APL_stem_like_cells vs. HSPCs	1
1200	TTLL10	3.83524e-98	2.04189	0.178	0.013	1.40374e-93	up	APL_stem_like_cells vs. HSPCs	1
1201	PHKG2	4.47769e-98	1.53146	0.391	0.154	1.63888e-93	up	APL_stem_like_cells vs. HSPCs	1
1202	ZNF609	5.35096e-98	1.51195	0.398	0.157	1.95851e-93	up	APL_stem_like_cells vs. HSPCs	1
1203	NKTR	6.6901e-98	0.845698	0.779	0.564	2.44864e-93	up	APL_stem_like_cells vs. HSPCs	0
1204	UBXN4	7.4204e-98	0.811409	0.783	0.6	2.71594e-93	up	APL_stem_like_cells vs. HSPCs	0
1205	LINC00649	1.06387e-97	1.91434	0.209	0.028	3.89386e-93	up	APL_stem_like_cells vs. HSPCs	1
1206	RAB6A	1.16293e-97	1.21901	0.498	0.242	4.25642e-93	up	APL_stem_like_cells vs. HSPCs	1
1207	DLX4	1.56981e-97	2.1438	0.153	0.004	5.74566e-93	up	APL_stem_like_cells vs. HSPCs	1
1208	UBA3	2.01e-97	1.32426	0.452	0.201	7.35681e-93	up	APL_stem_like_cells vs. HSPCs	0
1209	AKAP9	2.09641e-97	0.902035	0.749	0.534	7.67305e-93	up	APL_stem_like_cells vs. HSPCs	0
1210	INKA1	2.23877e-97	1.3189	0.446	0.193	8.19412e-93	up	APL_stem_like_cells vs. HSPCs	0
1211	CASP8	2.27983e-97	1.39943	0.462	0.212	8.3444e-93	up	APL_stem_like_cells vs. HSPCs	0
1212	MESD	2.69328e-97	1.08796	0.584	0.336	9.85769e-93	up	APL_stem_like_cells vs. HSPCs	0
1213	ERP44	3.17092e-97	1.08263	0.591	0.342	1.16059e-92	up	APL_stem_like_cells vs. HSPCs	0
1214	RGCC	3.64051e-97	1.3397	0.548	0.288	1.33246e-92	up	APL_stem_like_cells vs. HSPCs	0
1215	WDR83OS	5.62019e-97	0.650455	0.878	0.754	2.05704e-92	up	APL_stem_like_cells vs. HSPCs	0
1216	IMPDH1	5.73569e-97	1.43291	0.44	0.198	2.09932e-92	up	APL_stem_like_cells vs. HSPCs	0
1217	NCSTN	8.01641e-97	1.45755	0.401	0.157	2.93409e-92	up	APL_stem_like_cells vs. HSPCs	1
1218	CYSLTR1	8.42585e-97	1.35099	0.426	0.171	3.08394e-92	up	APL_stem_like_cells vs. HSPCs	0
1219	BAIAP2-DT	8.50726e-97	1.9168	0.216	0.032	3.11374e-92	up	APL_stem_like_cells vs. HSPCs	0
1220	TRAK2	9.42305e-97	1.81425	0.26	0.057	3.44893e-92	up	APL_stem_like_cells vs. HSPCs	0
1221	CRLF2	1.00137e-96	2.2517	0.148	0.002	3.66511e-92	up	APL_stem_like_cells vs. HSPCs	0
1222	NRDC	1.05831e-96	1.12286	0.601	0.369	3.8735e-92	up	APL_stem_like_cells vs. HSPCs	0
1223	UNC93B1	1.2497e-96	1.91647	0.239	0.045	4.57403e-92	up	APL_stem_like_cells vs. HSPCs	1
1224	SLC66A3	1.40738e-96	1.43175	0.393	0.15	5.15114e-92	up	APL_stem_like_cells vs. HSPCs	1
1225	TMEM43	2.5045e-96	1.35099	0.457	0.213	9.16672e-92	up	APL_stem_like_cells vs. HSPCs	0
1226	ZNF521	2.81045e-96	-2.40532	0.005	0.18	1.02865e-91	down	APL_stem_like_cells vs. HSPCs	0
1227	JAGN1	2.86842e-96	1.02468	0.611	0.365	1.04987e-91	up	APL_stem_like_cells vs. HSPCs	0
1228	S100A9	2.99876e-96	-0.848659	0.101	0.354	1.09758e-91	down	APL_stem_like_cells vs. HSPCs	0
1229	SLC25A29	3.02426e-96	1.75699	0.349	0.122	1.10691e-91	up	APL_stem_like_cells vs. HSPCs	1
1230	ATP5ME	3.77356e-96	-0.692698	0.822	0.888	1.38116e-91	down	APL_stem_like_cells vs. HSPCs	0
1231	CRACR2B	4.87923e-96	2.11101	0.187	0.02	1.78585e-91	up	APL_stem_like_cells vs. HSPCs	0
1232	ST3GAL6	5.36601e-96	1.59112	0.324	0.099	1.96401e-91	up	APL_stem_like_cells vs. HSPCs	0
1233	CDK2AP1	6.44345e-96	1.07964	0.674	0.455	2.35837e-91	up	APL_stem_like_cells vs. HSPCs	0
1234	FNBP1L	7.24181e-96	1.81248	0.253	0.053	2.65058e-91	up	APL_stem_like_cells vs. HSPCs	0
1235	RCN1	8.93813e-96	1.17906	0.589	0.353	3.27144e-91	up	APL_stem_like_cells vs. HSPCs	0
1236	SAG	1.04666e-95	2.45347	0.145	0.002	3.83088e-91	up	APL_stem_like_cells vs. HSPCs	0
1237	PLXNB2	1.19796e-95	1.89954	0.25	0.052	4.38466e-91	up	APL_stem_like_cells vs. HSPCs	1
1238	SLC2A4RG	1.61459e-95	1.69351	0.383	0.152	5.90955e-91	up	APL_stem_like_cells vs. HSPCs	1
1239	DNM2	1.9072e-95	1.43996	0.417	0.175	6.98053e-91	up	APL_stem_like_cells vs. HSPCs	1
1240	GOLGA8A	2.17444e-95	1.63807	0.346	0.116	7.95867e-91	up	APL_stem_like_cells vs. HSPCs	0
1241	SLC25A36	2.18606e-95	1.1124	0.59	0.346	8.0012e-91	up	APL_stem_like_cells vs. HSPCs	0
1242	PIK3R6	2.58198e-95	2.02917	0.185	0.019	9.45031e-91	up	APL_stem_like_cells vs. HSPCs	1
1243	UBE2Q2	2.63794e-95	1.34971	0.437	0.192	9.65514e-91	up	APL_stem_like_cells vs. HSPCs	0
1244	PTX3	3.05819e-95	2.2991	0.162	0.009	1.11933e-90	up	APL_stem_like_cells vs. HSPCs	0
1245	SCGB3A1	5.85053e-95	2.29089	0.168	0.011	2.14135e-90	up	APL_stem_like_cells vs. HSPCs	1
1246	NCLN	6.7219e-95	1.51319	0.404	0.171	2.46028e-90	up	APL_stem_like_cells vs. HSPCs	1
1247	MYCBP2	9.75688e-95	0.91622	0.737	0.538	3.57111e-90	up	APL_stem_like_cells vs. HSPCs	0
1248	RABAC1	1.22854e-94	0.745801	0.815	0.62	4.49658e-90	up	APL_stem_like_cells vs. HSPCs	0
1249	GMIP	1.25571e-94	1.85831	0.249	0.053	4.59601e-90	up	APL_stem_like_cells vs. HSPCs	0
1250	SERTAD2	1.3778e-94	1.27077	0.458	0.204	5.04287e-90	up	APL_stem_like_cells vs. HSPCs	1
1251	CNRIP1	1.50237e-94	-3.26976	0.009	0.184	5.49881e-90	down	APL_stem_like_cells vs. HSPCs	0
1252	SLC35C2	1.75094e-94	1.25722	0.471	0.223	6.40862e-90	up	APL_stem_like_cells vs. HSPCs	0
1253	GDI2	1.7867e-94	0.601045	0.905	0.808	6.53951e-90	up	APL_stem_like_cells vs. HSPCs	1
1254	REC8	1.89837e-94	-1.8335	0.043	0.255	6.94824e-90	down	APL_stem_like_cells vs. HSPCs	0
1255	NDRG1	1.99942e-94	1.82519	0.308	0.091	7.31806e-90	up	APL_stem_like_cells vs. HSPCs	1
1256	CYSTM1	3.1481e-94	1.60601	0.303	0.085	1.15224e-89	up	APL_stem_like_cells vs. HSPCs	1
1257	LRFN4	4.41549e-94	2.12912	0.206	0.03	1.61611e-89	up	APL_stem_like_cells vs. HSPCs	1
1258	CBL	5.90264e-94	1.65091	0.284	0.073	2.16043e-89	up	APL_stem_like_cells vs. HSPCs	0
1259	AC011139.1	6.18091e-94	-4.36021	0	0.165	2.26227e-89	down	APL_stem_like_cells vs. HSPCs	0
1260	LUC7L3	1.07693e-93	0.714753	0.839	0.667	3.94166e-89	up	APL_stem_like_cells vs. HSPCs	0
1261	VWA1	1.30937e-93	2.21999	0.158	0.008	4.79244e-89	up	APL_stem_like_cells vs. HSPCs	1
1262	CHD7	1.31038e-93	2.16105	0.165	0.011	4.79613e-89	up	APL_stem_like_cells vs. HSPCs	0
1263	CPD	1.54209e-93	1.89118	0.305	0.093	5.64419e-89	up	APL_stem_like_cells vs. HSPCs	1
1264	AKT2	1.63476e-93	1.40537	0.408	0.17	5.98337e-89	up	APL_stem_like_cells vs. HSPCs	1
1265	AHR	1.6411e-93	1.74937	0.35	0.123	6.00657e-89	up	APL_stem_like_cells vs. HSPCs	0
1266	TRAPPC5	1.807e-93	0.654301	0.883	0.713	6.61379e-89	up	APL_stem_like_cells vs. HSPCs	1
1267	MAFG	1.86768e-93	1.42047	0.404	0.164	6.83589e-89	up	APL_stem_like_cells vs. HSPCs	1
1268	FMNL1	2.11658e-93	1.17252	0.55	0.3	7.74691e-89	up	APL_stem_like_cells vs. HSPCs	1
1269	GNG2	2.44182e-93	1.5045	0.361	0.13	8.93729e-89	up	APL_stem_like_cells vs. HSPCs	1
1270	SPSB3	3.0464e-93	1.16724	0.538	0.296	1.11501e-88	up	APL_stem_like_cells vs. HSPCs	1
1271	CCNT2	3.6352e-93	1.58455	0.339	0.114	1.33052e-88	up	APL_stem_like_cells vs. HSPCs	0
1272	WDR26	4.02252e-93	1.53119	0.34	0.113	1.47228e-88	up	APL_stem_like_cells vs. HSPCs	0
1273	NFE2	4.96174e-93	1.45551	0.515	0.287	1.81605e-88	up	APL_stem_like_cells vs. HSPCs	1
1274	CRELD1	5.02879e-93	1.6296	0.284	0.074	1.84059e-88	up	APL_stem_like_cells vs. HSPCs	1
1275	NUTF2	5.77512e-93	0.792911	0.773	0.568	2.11375e-88	up	APL_stem_like_cells vs. HSPCs	1
1276	TAL1	6.69833e-93	-2.38796	0.005	0.174	2.45165e-88	down	APL_stem_like_cells vs. HSPCs	0
1277	SLC17A9	6.98295e-93	1.41431	0.393	0.154	2.55583e-88	up	APL_stem_like_cells vs. HSPCs	1
1278	ZEB2	1.103e-92	1.07919	0.722	0.547	4.03709e-88	up	APL_stem_like_cells vs. HSPCs	0
1279	GOLGA7	1.22205e-92	1.13862	0.556	0.316	4.47281e-88	up	APL_stem_like_cells vs. HSPCs	0
1280	UBE2J1	1.37528e-92	0.874347	0.717	0.492	5.03368e-88	up	APL_stem_like_cells vs. HSPCs	1
1281	GUCY1A1	1.58049e-92	1.25519	0.49	0.234	5.78475e-88	up	APL_stem_like_cells vs. HSPCs	0
1282	TXNL4A	1.76009e-92	1.13762	0.632	0.401	6.44209e-88	up	APL_stem_like_cells vs. HSPCs	1
1283	NECAP2	2.21809e-92	1.23485	0.472	0.225	8.11845e-88	up	APL_stem_like_cells vs. HSPCs	1
1284	MALAT1	2.38488e-92	-0.653082	1	0.997	8.7289e-88	down	APL_stem_like_cells vs. HSPCs	1
1285	CYB5R3	3.0666e-92	1.0643	0.6	0.361	1.12241e-87	up	APL_stem_like_cells vs. HSPCs	0
1286	PLXNA3	3.3378e-92	2.02377	0.177	0.017	1.22167e-87	up	APL_stem_like_cells vs. HSPCs	0
1287	SLC3A2	3.495e-92	1.12006	0.612	0.381	1.2792e-87	up	APL_stem_like_cells vs. HSPCs	1
1288	TET2	4.43274e-92	1.57218	0.342	0.117	1.62243e-87	up	APL_stem_like_cells vs. HSPCs	0
1289	GGNBP2	4.59444e-92	0.953941	0.658	0.427	1.68161e-87	up	APL_stem_like_cells vs. HSPCs	1
1290	AP3B1	5.63871e-92	1.32331	0.457	0.217	2.06382e-87	up	APL_stem_like_cells vs. HSPCs	0
1291	C14orf119	5.77363e-92	1.33199	0.427	0.188	2.11321e-87	up	APL_stem_like_cells vs. HSPCs	1
1292	CAST	6.01821e-92	1.20457	0.568	0.322	2.20273e-87	up	APL_stem_like_cells vs. HSPCs	0
1293	DIP2A	6.69655e-92	1.58036	0.328	0.106	2.451e-87	up	APL_stem_like_cells vs. HSPCs	1
1294	GDI1	7.39356e-92	1.59992	0.307	0.091	2.70612e-87	up	APL_stem_like_cells vs. HSPCs	0
1295	SEMA4A	8.49143e-92	1.69908	0.266	0.065	3.10795e-87	up	APL_stem_like_cells vs. HSPCs	1
1296	GATA1	9.29733e-92	-2.75151	0.003	0.169	3.40292e-87	down	APL_stem_like_cells vs. HSPCs	0
1297	RGS14	1.08749e-91	1.58552	0.347	0.123	3.98032e-87	up	APL_stem_like_cells vs. HSPCs	0
1298	RASL10A	1.16358e-91	2.1811	0.136	0.001	4.25882e-87	up	APL_stem_like_cells vs. HSPCs	0
1299	UBE2W	1.21783e-91	1.36339	0.385	0.148	4.45738e-87	up	APL_stem_like_cells vs. HSPCs	0
1300	NT5C2	1.34501e-91	1.35912	0.418	0.179	4.92286e-87	up	APL_stem_like_cells vs. HSPCs	1
1301	HLA-DMB	1.43018e-91	-2.38844	0.02	0.204	5.23459e-87	down	APL_stem_like_cells vs. HSPCs	0
1302	ATP6V0E2	1.43079e-91	-2.31675	0.002	0.165	5.23684e-87	down	APL_stem_like_cells vs. HSPCs	0
1303	PPP6R3	1.46716e-91	1.39878	0.4	0.164	5.36995e-87	up	APL_stem_like_cells vs. HSPCs	1
1304	FBXO9	2.11011e-91	1.38189	0.407	0.168	7.72322e-87	up	APL_stem_like_cells vs. HSPCs	0
1305	PRKX	2.93244e-91	1.50747	0.399	0.166	1.0733e-86	up	APL_stem_like_cells vs. HSPCs	0
1306	CHMP5	3.26763e-91	1.01668	0.623	0.381	1.19599e-86	up	APL_stem_like_cells vs. HSPCs	1
1307	XAF1	3.44433e-91	1.4208	0.422	0.181	1.26066e-86	up	APL_stem_like_cells vs. HSPCs	0
1308	CLTB	4.07521e-91	1.27049	0.5	0.27	1.49157e-86	up	APL_stem_like_cells vs. HSPCs	1
1309	PTPN22	5.3404e-91	1.63292	0.333	0.113	1.95464e-86	up	APL_stem_like_cells vs. HSPCs	1
1310	PPP4C	6.75366e-91	0.786162	0.743	0.529	2.47191e-86	up	APL_stem_like_cells vs. HSPCs	1
1311	ADAMTS2	7.44356e-91	2.15006	0.133	0	2.72442e-86	up	APL_stem_like_cells vs. HSPCs	1
1312	TMED5	7.49588e-91	1.37541	0.42	0.183	2.74357e-86	up	APL_stem_like_cells vs. HSPCs	0
1313	HPGDS	7.53929e-91	-2.5595	0.013	0.189	2.75945e-86	down	APL_stem_like_cells vs. HSPCs	0
1314	CATSPER1	8.43726e-91	1.98687	0.156	0.009	3.08812e-86	up	APL_stem_like_cells vs. HSPCs	1
1315	LNPEP	9.42274e-91	1.21548	0.482	0.236	3.44882e-86	up	APL_stem_like_cells vs. HSPCs	1
1316	TMEM97	1.05378e-90	-1.97825	0.028	0.22	3.85693e-86	down	APL_stem_like_cells vs. HSPCs	1
1317	TMEM71	1.34019e-90	1.69412	0.273	0.07	4.90523e-86	up	APL_stem_like_cells vs. HSPCs	0
1318	MEIS1	1.3923e-90	-2.50021	0	0.159	5.09594e-86	down	APL_stem_like_cells vs. HSPCs	0
1319	GBP4	1.42418e-90	-2.08319	0.042	0.245	5.21265e-86	down	APL_stem_like_cells vs. HSPCs	0
1320	AC108134.3	1.87444e-90	2.10473	0.166	0.013	6.86064e-86	up	APL_stem_like_cells vs. HSPCs	0
1321	NUFIP2	2.18764e-90	1.28596	0.502	0.264	8.00696e-86	up	APL_stem_like_cells vs. HSPCs	1
1322	SPRY2	2.20819e-90	1.96287	0.27	0.071	8.0822e-86	up	APL_stem_like_cells vs. HSPCs	1
1323	FXYD2	2.33352e-90	2.23901	0.164	0.012	8.54092e-86	up	APL_stem_like_cells vs. HSPCs	1
1324	ARL4A	2.41167e-90	1.08805	0.712	0.513	8.82694e-86	up	APL_stem_like_cells vs. HSPCs	1
1325	ARHGAP1	2.61045e-90	1.38692	0.388	0.155	9.55449e-86	up	APL_stem_like_cells vs. HSPCs	1
1326	SERPINF1	2.7261e-90	2.18535	0.181	0.02	9.97779e-86	up	APL_stem_like_cells vs. HSPCs	0
1327	SMS	3.07811e-90	0.809753	0.771	0.593	1.12662e-85	up	APL_stem_like_cells vs. HSPCs	0
1328	HELZ	3.33165e-90	1.25121	0.467	0.225	1.21942e-85	up	APL_stem_like_cells vs. HSPCs	0
1329	NFAT5	3.45825e-90	1.48511	0.335	0.113	1.26575e-85	up	APL_stem_like_cells vs. HSPCs	0
1330	UBE2A	4.20999e-90	1.06066	0.581	0.349	1.5409e-85	up	APL_stem_like_cells vs. HSPCs	1
1331	USP32	5.09557e-90	1.57633	0.339	0.118	1.86503e-85	up	APL_stem_like_cells vs. HSPCs	1
1332	ZNF107	5.17214e-90	1.75713	0.256	0.061	1.89306e-85	up	APL_stem_like_cells vs. HSPCs	0
1333	SAMSN1	5.39878e-90	1.32758	0.447	0.203	1.97601e-85	up	APL_stem_like_cells vs. HSPCs	0
1334	PPP4R2	5.57577e-90	1.17834	0.525	0.285	2.04079e-85	up	APL_stem_like_cells vs. HSPCs	0
1335	EGFL7	6.61079e-90	-1.00137	0.435	0.672	2.41961e-85	down	APL_stem_like_cells vs. HSPCs	1
1336	LATS2	7.10203e-90	1.56028	0.329	0.11	2.59941e-85	up	APL_stem_like_cells vs. HSPCs	0
1337	KLF2	7.49926e-90	1.33813	0.551	0.301	2.7448e-85	up	APL_stem_like_cells vs. HSPCs	1
1338	CORO1C	8.55845e-90	1.24478	0.462	0.22	3.13248e-85	up	APL_stem_like_cells vs. HSPCs	1
1339	IGLC3	9.48284e-90	-2.24079	0.004	0.169	3.47081e-85	down	APL_stem_like_cells vs. HSPCs	0
1340	ARMCX3	1.04413e-89	1.14018	0.504	0.249	3.82161e-85	up	APL_stem_like_cells vs. HSPCs	0
1341	HDGF	1.19147e-89	1.07773	0.621	0.382	4.36088e-85	up	APL_stem_like_cells vs. HSPCs	1
1342	NPEPPS	1.29649e-89	1.21589	0.513	0.271	4.74527e-85	up	APL_stem_like_cells vs. HSPCs	0
1343	ERLIN1	1.94245e-89	1.51097	0.412	0.183	7.10955e-85	up	APL_stem_like_cells vs. HSPCs	1
1344	PAWR	3.10026e-89	-2.34103	0	0.158	1.13473e-84	down	APL_stem_like_cells vs. HSPCs	0
1345	MYADM	3.258e-89	0.886693	0.805	0.646	1.19246e-84	up	APL_stem_like_cells vs. HSPCs	1
1346	PLAAT4	3.33191e-89	-1.38084	0.159	0.414	1.21951e-84	down	APL_stem_like_cells vs. HSPCs	0
1347	FAM50A	3.73766e-89	1.37301	0.38	0.152	1.36802e-84	up	APL_stem_like_cells vs. HSPCs	0
1348	SENP6	4.0647e-89	1.07321	0.571	0.326	1.48772e-84	up	APL_stem_like_cells vs. HSPCs	0
1349	CREB5	4.06647e-89	2.09264	0.178	0.019	1.48837e-84	up	APL_stem_like_cells vs. HSPCs	1
1350	FGFR1OP2	4.08045e-89	0.967238	0.685	0.48	1.49348e-84	up	APL_stem_like_cells vs. HSPCs	0
1351	TMTC2	4.52559e-89	2.05912	0.161	0.012	1.65641e-84	up	APL_stem_like_cells vs. HSPCs	0
1352	CTNND1	4.61869e-89	1.47408	0.344	0.122	1.69049e-84	up	APL_stem_like_cells vs. HSPCs	0
1353	EVI2B	5.03532e-89	0.89593	0.652	0.388	1.84298e-84	up	APL_stem_like_cells vs. HSPCs	0
1354	NDE1	5.9178e-89	1.50233	0.346	0.124	2.16598e-84	up	APL_stem_like_cells vs. HSPCs	1
1355	GOLGA2	5.93126e-89	1.4248	0.352	0.128	2.1709e-84	up	APL_stem_like_cells vs. HSPCs	0
1356	GNPTG	6.75792e-89	1.42594	0.355	0.131	2.47346e-84	up	APL_stem_like_cells vs. HSPCs	1
1357	IRF2	1.80936e-88	1.48208	0.367	0.141	6.62245e-84	up	APL_stem_like_cells vs. HSPCs	1
1358	MBP	2.02777e-88	1.19582	0.528	0.287	7.42185e-84	up	APL_stem_like_cells vs. HSPCs	1
1359	PIEZO1	2.0859e-88	1.42491	0.414	0.184	7.63459e-84	up	APL_stem_like_cells vs. HSPCs	1
1360	SNHG15	2.11388e-88	1.22554	0.582	0.356	7.73701e-84	up	APL_stem_like_cells vs. HSPCs	1
1361	MRPL43	2.31352e-88	0.928466	0.625	0.387	8.46771e-84	up	APL_stem_like_cells vs. HSPCs	0
1362	MYO1B	2.35808e-88	2.18067	0.158	0.011	8.63082e-84	up	APL_stem_like_cells vs. HSPCs	0
1363	NAGK	3.60658e-88	1.46365	0.34	0.12	1.32004e-83	up	APL_stem_like_cells vs. HSPCs	1
1364	ADGRG3	3.6327e-88	1.9884	0.178	0.02	1.3296e-83	up	APL_stem_like_cells vs. HSPCs	1
1365	UBE2E2	4.44513e-88	1.54107	0.276	0.073	1.62696e-83	up	APL_stem_like_cells vs. HSPCs	0
1366	HLX	4.97159e-88	1.85554	0.21	0.036	1.81965e-83	up	APL_stem_like_cells vs. HSPCs	0
1367	THRAP3	5.00531e-88	0.780576	0.761	0.567	1.83199e-83	up	APL_stem_like_cells vs. HSPCs	1
1368	GALNT3	5.80866e-88	1.93144	0.203	0.032	2.12603e-83	up	APL_stem_like_cells vs. HSPCs	0
1369	PIH1D1	5.884e-88	0.967411	0.624	0.39	2.1536e-83	up	APL_stem_like_cells vs. HSPCs	1
1370	ATP5PD	5.94788e-88	0.687919	0.845	0.712	2.17699e-83	up	APL_stem_like_cells vs. HSPCs	1
1371	APBB1IP	6.04193e-88	1.17531	0.56	0.331	2.21141e-83	up	APL_stem_like_cells vs. HSPCs	0
1372	WT1-AS	7.63609e-88	2.08756	0.135	0.002	2.79489e-83	up	APL_stem_like_cells vs. HSPCs	1
1373	EMC7	7.80143e-88	1.07446	0.559	0.327	2.8554e-83	up	APL_stem_like_cells vs. HSPCs	1
1374	AIP	8.26327e-88	1.09796	0.534	0.295	3.02444e-83	up	APL_stem_like_cells vs. HSPCs	1
1375	DNAJC9	1.09546e-87	-1.45178	0.245	0.476	4.00949e-83	down	APL_stem_like_cells vs. HSPCs	1
1376	ARSD	1.41764e-87	1.46657	0.328	0.109	5.18872e-83	up	APL_stem_like_cells vs. HSPCs	0
1377	PNRC1	1.50602e-87	0.657642	0.896	0.752	5.5122e-83	up	APL_stem_like_cells vs. HSPCs	1
1378	B3GNT2	1.55151e-87	1.08714	0.536	0.29	5.67867e-83	up	APL_stem_like_cells vs. HSPCs	0
1379	MTPN	1.71812e-87	0.856294	0.726	0.536	6.28849e-83	up	APL_stem_like_cells vs. HSPCs	0
1380	RPAP2	1.72359e-87	1.34096	0.411	0.177	6.3085e-83	up	APL_stem_like_cells vs. HSPCs	0
1381	CDT1	2.57317e-87	-1.56642	0.101	0.332	9.41805e-83	down	APL_stem_like_cells vs. HSPCs	1
1382	MANF	2.71705e-87	1.06493	0.63	0.403	9.94469e-83	up	APL_stem_like_cells vs. HSPCs	1
1383	P2RY8	2.74181e-87	1.36268	0.415	0.182	1.00353e-82	up	APL_stem_like_cells vs. HSPCs	0
1384	BIRC5	2.83169e-87	-2.60895	0.02	0.198	1.03643e-82	down	APL_stem_like_cells vs. HSPCs	0
1385	UBE2D1	3.14138e-87	1.43583	0.394	0.168	1.14977e-82	up	APL_stem_like_cells vs. HSPCs	0
1386	CHD9	3.38618e-87	0.807968	0.738	0.53	1.23938e-82	up	APL_stem_like_cells vs. HSPCs	1
1387	ITPA	4.05108e-87	1.06627	0.583	0.357	1.48274e-82	up	APL_stem_like_cells vs. HSPCs	0
1388	BCL2	4.2364e-87	1.49574	0.399	0.171	1.55057e-82	up	APL_stem_like_cells vs. HSPCs	0
1389	MTX1	4.99139e-87	1.14688	0.49	0.25	1.8269e-82	up	APL_stem_like_cells vs. HSPCs	1
1390	FARSA	6.1407e-87	1.12411	0.571	0.351	2.24756e-82	up	APL_stem_like_cells vs. HSPCs	1
1391	KIN	6.35884e-87	1.36939	0.377	0.15	2.3274e-82	up	APL_stem_like_cells vs. HSPCs	0
1392	RNF213	6.70566e-87	1.27693	0.458	0.219	2.45434e-82	up	APL_stem_like_cells vs. HSPCs	1
1393	PRPF40A	6.76167e-87	0.760261	0.768	0.592	2.47484e-82	up	APL_stem_like_cells vs. HSPCs	0
1394	DNAJC13	8.43555e-87	1.85428	0.25	0.061	3.0875e-82	up	APL_stem_like_cells vs. HSPCs	0
1395	CALU	1.1323e-86	1.23305	0.47	0.235	4.14432e-82	up	APL_stem_like_cells vs. HSPCs	0
1396	STAT6	1.16506e-86	1.40253	0.392	0.162	4.26425e-82	up	APL_stem_like_cells vs. HSPCs	1
1397	DYNC1H1	1.28653e-86	0.978217	0.63	0.405	4.70882e-82	up	APL_stem_like_cells vs. HSPCs	1
1398	TMEM30A	1.2894e-86	1.39192	0.42	0.192	4.71933e-82	up	APL_stem_like_cells vs. HSPCs	0
1399	TBL1X	1.55913e-86	1.91281	0.226	0.047	5.70656e-82	up	APL_stem_like_cells vs. HSPCs	1
1400	USP4	2.31717e-86	1.42603	0.4	0.174	8.48109e-82	up	APL_stem_like_cells vs. HSPCs	1
1401	PLD1	2.3176e-86	1.92499	0.21	0.038	8.48264e-82	up	APL_stem_like_cells vs. HSPCs	1
1402	PRKCE	2.35102e-86	1.73109	0.206	0.034	8.60497e-82	up	APL_stem_like_cells vs. HSPCs	0
1403	FGFRL1	2.91747e-86	1.92706	0.183	0.023	1.06782e-81	up	APL_stem_like_cells vs. HSPCs	1
1404	TMEM219	4.22851e-86	0.745287	0.772	0.588	1.54768e-81	up	APL_stem_like_cells vs. HSPCs	1
1405	SOD1	4.85524e-86	-0.60946	0.802	0.877	1.77707e-81	down	APL_stem_like_cells vs. HSPCs	1
1406	PLEKHB2	5.18891e-86	1.21842	0.476	0.24	1.89919e-81	up	APL_stem_like_cells vs. HSPCs	0
1407	RTN3	5.43817e-86	0.818331	0.732	0.546	1.99043e-81	up	APL_stem_like_cells vs. HSPCs	1
1408	CKS1B	6.53091e-86	-1.73853	0.231	0.455	2.39038e-81	down	APL_stem_like_cells vs. HSPCs	1
1409	FURIN	6.70409e-86	1.50342	0.294	0.088	2.45376e-81	up	APL_stem_like_cells vs. HSPCs	1
1410	RAB7A	7.09391e-86	0.753655	0.749	0.566	2.59644e-81	up	APL_stem_like_cells vs. HSPCs	1
1411	SPART	9.1175e-86	1.00363	0.607	0.384	3.3371e-81	up	APL_stem_like_cells vs. HSPCs	1
1412	STARD3NL	1.43681e-85	1.01728	0.584	0.364	5.25888e-81	up	APL_stem_like_cells vs. HSPCs	1
1413	KLC1	1.56311e-85	1.30693	0.405	0.175	5.72114e-81	up	APL_stem_like_cells vs. HSPCs	0
1414	RRBP1	1.63517e-85	1.25324	0.47	0.236	5.98488e-81	up	APL_stem_like_cells vs. HSPCs	1
1415	DUSP22	1.68723e-85	1.38816	0.367	0.141	6.17544e-81	up	APL_stem_like_cells vs. HSPCs	1
1416	TMEM179B	2.01928e-85	0.976811	0.562	0.328	7.39078e-81	up	APL_stem_like_cells vs. HSPCs	1
1417	AGO2	2.05519e-85	1.25023	0.456	0.219	7.52219e-81	up	APL_stem_like_cells vs. HSPCs	1
1418	RTN4R	2.3693e-85	2.0614	0.181	0.024	8.67186e-81	up	APL_stem_like_cells vs. HSPCs	0
1419	CSGALNACT2	3.47574e-85	1.53777	0.348	0.132	1.27216e-80	up	APL_stem_like_cells vs. HSPCs	1
1420	FNDC3A	4.12327e-85	1.53476	0.335	0.122	1.50916e-80	up	APL_stem_like_cells vs. HSPCs	0
1421	GRK2	4.37416e-85	1.26379	0.533	0.306	1.60099e-80	up	APL_stem_like_cells vs. HSPCs	1
1422	GLT8D1	4.75484e-85	1.38884	0.366	0.145	1.74032e-80	up	APL_stem_like_cells vs. HSPCs	0
1423	CNDP2	5.83255e-85	1.18894	0.474	0.244	2.13477e-80	up	APL_stem_like_cells vs. HSPCs	1
1424	HEBP2	6.59824e-85	1.18165	0.569	0.343	2.41502e-80	up	APL_stem_like_cells vs. HSPCs	0
1425	MGAT4B	7.37452e-85	1.92413	0.254	0.067	2.69915e-80	up	APL_stem_like_cells vs. HSPCs	1
1426	RAD21	7.78525e-85	0.886421	0.669	0.456	2.84948e-80	up	APL_stem_like_cells vs. HSPCs	0
1427	CSTB	8.1435e-85	0.872102	0.746	0.585	2.9806e-80	up	APL_stem_like_cells vs. HSPCs	1
1428	COPA	8.7208e-85	1.10806	0.54	0.309	3.1919e-80	up	APL_stem_like_cells vs. HSPCs	0
1429	CEP350	8.86636e-85	1.27594	0.482	0.249	3.24517e-80	up	APL_stem_like_cells vs. HSPCs	0
1430	GLB1	9.21323e-85	1.32802	0.359	0.136	3.37213e-80	up	APL_stem_like_cells vs. HSPCs	0
1431	BLVRA	1.05832e-84	-1.53986	0.108	0.336	3.87357e-80	down	APL_stem_like_cells vs. HSPCs	0
1432	AL512625.3	1.25179e-84	1.86544	0.18	0.023	4.58169e-80	up	APL_stem_like_cells vs. HSPCs	0
1433	JMJD6	1.57022e-84	1.40694	0.344	0.125	5.74718e-80	up	APL_stem_like_cells vs. HSPCs	1
1434	IGFBP7	2.21649e-84	0.783816	0.849	0.681	8.11256e-80	up	APL_stem_like_cells vs. HSPCs	0
1435	WASHC2C	2.29408e-84	1.56166	0.329	0.119	8.39657e-80	up	APL_stem_like_cells vs. HSPCs	0
1436	ZNF385C	2.3401e-84	1.77156	0.192	0.029	8.56502e-80	up	APL_stem_like_cells vs. HSPCs	0
1437	NDUFB2	2.38092e-84	0.590397	0.885	0.738	8.7144e-80	up	APL_stem_like_cells vs. HSPCs	0
1438	MRTFA	2.3815e-84	1.64129	0.284	0.085	8.71653e-80	up	APL_stem_like_cells vs. HSPCs	1
1439	PLAU	2.53874e-84	2.21677	0.19	0.029	9.29205e-80	up	APL_stem_like_cells vs. HSPCs	1
1440	TMEM38B	2.57104e-84	-1.86053	0.039	0.231	9.41025e-80	down	APL_stem_like_cells vs. HSPCs	0
1441	ATP2B4	2.57527e-84	1.37063	0.421	0.196	9.42574e-80	up	APL_stem_like_cells vs. HSPCs	1
1442	HDGFL3	2.64725e-84	-1.97564	0.01	0.173	9.6892e-80	down	APL_stem_like_cells vs. HSPCs	0
1443	KIAA0100	2.87317e-84	1.51893	0.348	0.134	1.05161e-79	up	APL_stem_like_cells vs. HSPCs	1
1444	IREB2	3.88175e-84	1.1973	0.481	0.249	1.42076e-79	up	APL_stem_like_cells vs. HSPCs	1
1445	CRYBG3	4.24062e-84	1.94641	0.152	0.011	1.55211e-79	up	APL_stem_like_cells vs. HSPCs	0
1446	CTNNAL1	5.4858e-84	-1.91965	0.012	0.176	2.00786e-79	down	APL_stem_like_cells vs. HSPCs	1
1447	TM7SF3	6.41963e-84	0.870229	0.735	0.556	2.34965e-79	up	APL_stem_like_cells vs. HSPCs	1
1448	EPHB6	6.55619e-84	1.58446	0.291	0.09	2.39963e-79	up	APL_stem_like_cells vs. HSPCs	0
1449	MRPL23	1.27777e-83	-1.04574	0.377	0.605	4.67677e-79	down	APL_stem_like_cells vs. HSPCs	0
1450	TYMP	1.87029e-83	1.29669	0.471	0.238	6.84546e-79	up	APL_stem_like_cells vs. HSPCs	1
1451	TBC1D2B	1.94796e-83	1.63124	0.278	0.082	7.12972e-79	up	APL_stem_like_cells vs. HSPCs	1
1452	TRIP6	2.06918e-83	-1.84207	0.028	0.209	7.57342e-79	down	APL_stem_like_cells vs. HSPCs	0
1453	CXorf38	2.14936e-83	1.50633	0.311	0.104	7.86686e-79	up	APL_stem_like_cells vs. HSPCs	1
1454	FHIT	2.28854e-83	-1.79279	0.049	0.245	8.3763e-79	down	APL_stem_like_cells vs. HSPCs	0
1455	SNAP29	2.34761e-83	1.32004	0.438	0.211	8.59247e-79	up	APL_stem_like_cells vs. HSPCs	0
1456	FBXO6	2.57477e-83	1.79346	0.199	0.034	9.42393e-79	up	APL_stem_like_cells vs. HSPCs	1
1457	AKAP7	3.46831e-83	-2.19134	0.004	0.157	1.26944e-78	down	APL_stem_like_cells vs. HSPCs	0
1458	AHSA1	3.82918e-83	1.03985	0.569	0.347	1.40152e-78	up	APL_stem_like_cells vs. HSPCs	0
1459	RNF24	5.85767e-83	1.04901	0.553	0.319	2.14397e-78	up	APL_stem_like_cells vs. HSPCs	1
1460	MON2	6.72969e-83	1.5664	0.296	0.094	2.46313e-78	up	APL_stem_like_cells vs. HSPCs	0
1461	TMEM9B	1.04786e-82	0.988793	0.482	0.237	3.83527e-78	up	APL_stem_like_cells vs. HSPCs	0
1462	HOXA7	1.06193e-82	-2.24695	0	0.146	3.88676e-78	down	APL_stem_like_cells vs. HSPCs	0
1463	APRT	1.1138e-82	0.600135	0.93	0.853	4.07663e-78	up	APL_stem_like_cells vs. HSPCs	1
1464	TMEM53	1.27824e-82	1.64415	0.224	0.047	4.67847e-78	up	APL_stem_like_cells vs. HSPCs	1
1465	LRRC8C	1.32023e-82	1.69756	0.254	0.067	4.83217e-78	up	APL_stem_like_cells vs. HSPCs	0
1466	TM9SF3	1.68272e-82	1.20222	0.518	0.294	6.15892e-78	up	APL_stem_like_cells vs. HSPCs	0
1467	REV3L	1.78522e-82	1.32611	0.407	0.184	6.5341e-78	up	APL_stem_like_cells vs. HSPCs	0
1468	NAPRT	2.10907e-82	1.02169	0.577	0.352	7.71941e-78	up	APL_stem_like_cells vs. HSPCs	0
1469	ANKLE2	2.21561e-82	1.21498	0.468	0.24	8.10934e-78	up	APL_stem_like_cells vs. HSPCs	1
1470	HECTD1	2.41662e-82	1.00824	0.563	0.337	8.84508e-78	up	APL_stem_like_cells vs. HSPCs	1
1471	PTPRJ	2.95147e-82	2.03111	0.151	0.012	1.08027e-77	up	APL_stem_like_cells vs. HSPCs	1
1472	CCDC34	3.25761e-82	-1.5814	0.099	0.319	1.19232e-77	down	APL_stem_like_cells vs. HSPCs	0
1473	GCSAML	3.4707e-82	1.42495	0.296	0.089	1.27031e-77	up	APL_stem_like_cells vs. HSPCs	0
1474	CAPN1	3.6314e-82	1.0073	0.608	0.393	1.32913e-77	up	APL_stem_like_cells vs. HSPCs	1
1475	PSTPIP1	3.83516e-82	1.6242	0.278	0.083	1.40371e-77	up	APL_stem_like_cells vs. HSPCs	1
1476	AKNA	3.84039e-82	1.26876	0.382	0.157	1.40562e-77	up	APL_stem_like_cells vs. HSPCs	1
1477	PPP3CA	3.92834e-82	1.07478	0.563	0.335	1.43781e-77	up	APL_stem_like_cells vs. HSPCs	0
1478	STAC3	3.93774e-82	1.75077	0.23	0.053	1.44125e-77	up	APL_stem_like_cells vs. HSPCs	1
1479	UBA6	4.21346e-82	1.34377	0.402	0.176	1.54217e-77	up	APL_stem_like_cells vs. HSPCs	0
1480	ZFR	5.50506e-82	1.1519	0.495	0.264	2.01491e-77	up	APL_stem_like_cells vs. HSPCs	1
1481	HDAC5	5.78961e-82	1.23288	0.383	0.156	2.11906e-77	up	APL_stem_like_cells vs. HSPCs	1
1482	SETD2	6.29703e-82	1.25007	0.434	0.205	2.30477e-77	up	APL_stem_like_cells vs. HSPCs	1
1483	MAGI2-AS3	7.06813e-82	-2.31125	0	0.145	2.587e-77	down	APL_stem_like_cells vs. HSPCs	0
1484	EPB41L4A-AS1	7.26794e-82	-0.948823	0.51	0.72	2.66014e-77	down	APL_stem_like_cells vs. HSPCs	0
1485	ZNF655	7.72655e-82	1.28755	0.407	0.181	2.82799e-77	up	APL_stem_like_cells vs. HSPCs	1
1486	SLC20A1	9.50784e-82	1.3889	0.405	0.184	3.47996e-77	up	APL_stem_like_cells vs. HSPCs	1
1487	ANKRD11	1.11359e-81	0.903699	0.634	0.418	4.07586e-77	up	APL_stem_like_cells vs. HSPCs	1
1488	EP300	1.11728e-81	1.39162	0.393	0.173	4.08935e-77	up	APL_stem_like_cells vs. HSPCs	0
1489	ICAM3	1.14993e-81	-0.931841	0.546	0.732	4.20884e-77	down	APL_stem_like_cells vs. HSPCs	1
1490	NDUFS2	1.43974e-81	0.867193	0.661	0.448	5.26959e-77	up	APL_stem_like_cells vs. HSPCs	1
1491	CCNL2	1.45349e-81	1.3094	0.386	0.162	5.31992e-77	up	APL_stem_like_cells vs. HSPCs	0
1492	PPP1R7	1.47412e-81	1.00215	0.561	0.337	5.39542e-77	up	APL_stem_like_cells vs. HSPCs	1
1493	TUBGCP2	2.09075e-81	1.24058	0.447	0.222	7.65234e-77	up	APL_stem_like_cells vs. HSPCs	1
1494	NDUFA12	2.58006e-81	0.667221	0.8	0.638	9.44328e-77	up	APL_stem_like_cells vs. HSPCs	0
1495	FYTTD1	2.73741e-81	0.950713	0.593	0.362	1.00192e-76	up	APL_stem_like_cells vs. HSPCs	0
1496	COMMD9	4.01257e-81	1.09144	0.524	0.3	1.46864e-76	up	APL_stem_like_cells vs. HSPCs	0
1497	GCA	4.0723e-81	1.22248	0.474	0.245	1.4905e-76	up	APL_stem_like_cells vs. HSPCs	0
1498	SEPTIN11	6.06621e-81	1.25831	0.565	0.373	2.22029e-76	up	APL_stem_like_cells vs. HSPCs	0
1499	C11orf96	6.49376e-81	2.90425	0.14	0.008	2.37678e-76	up	APL_stem_like_cells vs. HSPCs	0
1500	LNCAROD	8.84854e-81	1.43462	0.274	0.078	3.23865e-76	up	APL_stem_like_cells vs. HSPCs	0
1501	EBPL	1.07085e-80	-0.676396	0.724	0.847	3.91943e-76	down	APL_stem_like_cells vs. HSPCs	1
1502	MAP3K13	1.2865e-80	-1.56509	0.102	0.322	4.70873e-76	down	APL_stem_like_cells vs. HSPCs	0
1503	SGK1	1.38342e-80	1.95543	0.189	0.03	5.06346e-76	up	APL_stem_like_cells vs. HSPCs	0
1504	ATF7IP	1.3992e-80	1.27798	0.417	0.194	5.12122e-76	up	APL_stem_like_cells vs. HSPCs	0
1505	EEF2K	1.59366e-80	1.60042	0.27	0.078	5.83294e-76	up	APL_stem_like_cells vs. HSPCs	1
1506	DDX39B	1.62649e-80	0.750092	0.777	0.597	5.95312e-76	up	APL_stem_like_cells vs. HSPCs	1
1507	RAB5B	1.66124e-80	1.3554	0.365	0.148	6.08031e-76	up	APL_stem_like_cells vs. HSPCs	1
1508	MYO15B	1.86785e-80	1.41635	0.371	0.155	6.83653e-76	up	APL_stem_like_cells vs. HSPCs	1
1509	IL18	2.06502e-80	0.975215	0.593	0.372	7.55817e-76	up	APL_stem_like_cells vs. HSPCs	0
1510	CENPM	2.14897e-80	-2.03548	0.025	0.195	7.86546e-76	down	APL_stem_like_cells vs. HSPCs	1
1511	ARL8A	2.34899e-80	1.71955	0.266	0.078	8.59753e-76	up	APL_stem_like_cells vs. HSPCs	1
1512	SERINC3	2.57516e-80	0.973515	0.582	0.359	9.42535e-76	up	APL_stem_like_cells vs. HSPCs	1
1513	SAT1	2.66583e-80	1.37128	0.74	0.616	9.75719e-76	up	APL_stem_like_cells vs. HSPCs	1
1514	AGFG1	4.53592e-80	1.66572	0.276	0.085	1.66019e-75	up	APL_stem_like_cells vs. HSPCs	0
1515	RRAS	4.63025e-80	2.15329	0.155	0.015	1.69472e-75	up	APL_stem_like_cells vs. HSPCs	1
1516	BTK	4.95618e-80	1.02983	0.559	0.334	1.81401e-75	up	APL_stem_like_cells vs. HSPCs	0
1517	MAP2K3	4.99722e-80	1.25048	0.459	0.238	1.82903e-75	up	APL_stem_like_cells vs. HSPCs	1
1518	CENPC	5.01061e-80	1.17836	0.475	0.249	1.83393e-75	up	APL_stem_like_cells vs. HSPCs	0
1519	STAG2	5.37861e-80	0.987466	0.614	0.395	1.96862e-75	up	APL_stem_like_cells vs. HSPCs	1
1520	PMP22	5.8065e-80	1.93926	0.196	0.035	2.12524e-75	up	APL_stem_like_cells vs. HSPCs	0
1521	SLC43A3	6.2946e-80	1.34088	0.382	0.166	2.30389e-75	up	APL_stem_like_cells vs. HSPCs	1
1522	HNRNPA1P48	9.0334e-80	-1.21547	0.232	0.476	3.30632e-75	down	APL_stem_like_cells vs. HSPCs	0
1523	NDST2	1.03397e-79	1.66089	0.237	0.059	3.78442e-75	up	APL_stem_like_cells vs. HSPCs	1
1524	CYSLTR2	1.09494e-79	1.90003	0.144	0.01	4.00761e-75	up	APL_stem_like_cells vs. HSPCs	1
1525	HUWE1	1.219e-79	1.25723	0.462	0.244	4.46166e-75	up	APL_stem_like_cells vs. HSPCs	1
1526	MT2A	1.42169e-79	1.72227	0.666	0.484	5.20353e-75	up	APL_stem_like_cells vs. HSPCs	1
1527	CHRFAM7A	1.62673e-79	2.0493	0.139	0.009	5.954e-75	up	APL_stem_like_cells vs. HSPCs	0
1528	PAFAH1B3	1.63982e-79	-1.18038	0.249	0.486	6.00192e-75	down	APL_stem_like_cells vs. HSPCs	1
1529	BTF3L4	1.77765e-79	0.849809	0.683	0.49	6.50636e-75	up	APL_stem_like_cells vs. HSPCs	1
1530	OVCA2	1.92139e-79	1.9178	0.116	0	7.03248e-75	up	APL_stem_like_cells vs. HSPCs	1
1531	CMTM3	1.98525e-79	1.14503	0.488	0.261	7.2662e-75	up	APL_stem_like_cells vs. HSPCs	0
1532	RPTOR	2.01372e-79	1.75887	0.201	0.038	7.37041e-75	up	APL_stem_like_cells vs. HSPCs	0
1533	STK38L	2.11557e-79	1.46836	0.306	0.105	7.74319e-75	up	APL_stem_like_cells vs. HSPCs	1
1534	PRICKLE1	2.37432e-79	2.02193	0.127	0.004	8.69026e-75	up	APL_stem_like_cells vs. HSPCs	0
1535	PDCL3	2.42201e-79	0.998348	0.541	0.312	8.86479e-75	up	APL_stem_like_cells vs. HSPCs	1
1536	SMG1	2.89849e-79	1.11015	0.49	0.264	1.06088e-74	up	APL_stem_like_cells vs. HSPCs	1
1537	TMEM131L	3.06315e-79	1.70743	0.214	0.045	1.12114e-74	up	APL_stem_like_cells vs. HSPCs	1
1538	WDR60	3.73487e-79	1.3088	0.372	0.155	1.367e-74	up	APL_stem_like_cells vs. HSPCs	1
1539	PICALM	4.01755e-79	1.30847	0.398	0.179	1.47046e-74	up	APL_stem_like_cells vs. HSPCs	1
1540	ZNF207	4.85346e-79	0.734962	0.793	0.632	1.77642e-74	up	APL_stem_like_cells vs. HSPCs	0
1541	FBP1	5.23857e-79	2.51529	0.16	0.018	1.91737e-74	up	APL_stem_like_cells vs. HSPCs	1
1542	TEKT2	5.46305e-79	2.00675	0.131	0.006	1.99953e-74	up	APL_stem_like_cells vs. HSPCs	0
1543	RPS6KC1	6.20297e-79	1.63154	0.258	0.073	2.27035e-74	up	APL_stem_like_cells vs. HSPCs	0
1544	KLHL2	8.72756e-79	1.79734	0.185	0.03	3.19437e-74	up	APL_stem_like_cells vs. HSPCs	0
1545	DNTT	9.64398e-79	-4.7435	0.015	0.172	3.52979e-74	down	APL_stem_like_cells vs. HSPCs	0
1546	UBALD2	9.90801e-79	1.37742	0.466	0.252	3.62643e-74	up	APL_stem_like_cells vs. HSPCs	1
1547	FGD3	1.27129e-78	1.49158	0.289	0.092	4.65306e-74	up	APL_stem_like_cells vs. HSPCs	1
1548	LTA4H	1.38529e-78	-1.0222	0.359	0.595	5.07029e-74	down	APL_stem_like_cells vs. HSPCs	0
1549	UBE2C	1.58459e-78	-3.4188	0.018	0.178	5.79976e-74	down	APL_stem_like_cells vs. HSPCs	0
1550	GPN3	1.63508e-78	1.21763	0.453	0.235	5.98455e-74	up	APL_stem_like_cells vs. HSPCs	1
1551	SCYL2	1.6627e-78	1.44198	0.317	0.114	6.08566e-74	up	APL_stem_like_cells vs. HSPCs	0
1552	ITPRID2	1.76674e-78	1.40706	0.379	0.168	6.46645e-74	up	APL_stem_like_cells vs. HSPCs	0
1553	TENT5A	1.77904e-78	1.46153	0.417	0.196	6.51146e-74	up	APL_stem_like_cells vs. HSPCs	0
1554	TST	2.02222e-78	1.50603	0.298	0.102	7.40153e-74	up	APL_stem_like_cells vs. HSPCs	0
1555	FLOT2	2.32527e-78	1.36298	0.411	0.2	8.51073e-74	up	APL_stem_like_cells vs. HSPCs	0
1556	LINC00539	2.39475e-78	1.50277	0.287	0.09	8.76502e-74	up	APL_stem_like_cells vs. HSPCs	0
1557	AL031123.5	2.5957e-78	1.99769	0.157	0.017	9.50051e-74	up	APL_stem_like_cells vs. HSPCs	0
1558	MS4A7	3.06616e-78	1.81025	0.198	0.036	1.12224e-73	up	APL_stem_like_cells vs. HSPCs	0
1559	PRRT4	3.23589e-78	1.99854	0.13	0.006	1.18437e-73	up	APL_stem_like_cells vs. HSPCs	0
1560	ATG16L2	4.10177e-78	1.15769	0.462	0.236	1.50129e-73	up	APL_stem_like_cells vs. HSPCs	1
1561	DALRD3	4.26077e-78	1.23293	0.408	0.188	1.55949e-73	up	APL_stem_like_cells vs. HSPCs	1
1562	MAPKBP1	4.94148e-78	1.79443	0.177	0.026	1.80863e-73	up	APL_stem_like_cells vs. HSPCs	1
1563	PPP1CA	4.97136e-78	0.741849	0.786	0.664	1.81957e-73	up	APL_stem_like_cells vs. HSPCs	1
1564	GPR171	5.1333e-78	1.95829	0.198	0.037	1.87884e-73	up	APL_stem_like_cells vs. HSPCs	0
1565	NRIP3	5.70319e-78	1.84873	0.152	0.015	2.08743e-73	up	APL_stem_like_cells vs. HSPCs	0
1566	VSIR	6.32423e-78	1.18313	0.501	0.273	2.31473e-73	up	APL_stem_like_cells vs. HSPCs	1
1567	MCM2	6.38633e-78	-1.71813	0.063	0.257	2.33746e-73	down	APL_stem_like_cells vs. HSPCs	0
1568	RC3H1	7.68166e-78	1.43172	0.349	0.142	2.81156e-73	up	APL_stem_like_cells vs. HSPCs	0
1569	STAT3	7.69468e-78	0.844365	0.626	0.408	2.81633e-73	up	APL_stem_like_cells vs. HSPCs	1
1570	PSEN1	8.36561e-78	1.35671	0.323	0.118	3.0619e-73	up	APL_stem_like_cells vs. HSPCs	0
1571	TRBV20-1	9.35407e-78	1.92868	0.136	0.008	3.42368e-73	up	APL_stem_like_cells vs. HSPCs	0
1572	STX7	1.12672e-77	1.16153	0.443	0.219	4.12391e-73	up	APL_stem_like_cells vs. HSPCs	0
1573	PRAME	1.20979e-77	2.30007	0.114	0	4.42797e-73	up	APL_stem_like_cells vs. HSPCs	0
1574	CYTIP	1.34567e-77	1.48086	0.37	0.16	4.92527e-73	up	APL_stem_like_cells vs. HSPCs	0
1575	UBTD1	1.38828e-77	1.86529	0.128	0.005	5.08124e-73	up	APL_stem_like_cells vs. HSPCs	0
1576	MVB12A	1.6914e-77	1.18716	0.443	0.223	6.19068e-73	up	APL_stem_like_cells vs. HSPCs	1
1577	HSD3B7	1.72318e-77	1.78938	0.182	0.03	6.30702e-73	up	APL_stem_like_cells vs. HSPCs	1
1578	NUP214	1.99403e-77	1.29919	0.429	0.214	7.29837e-73	up	APL_stem_like_cells vs. HSPCs	1
1579	VPS25	2.16486e-77	1.08573	0.49	0.272	7.92361e-73	up	APL_stem_like_cells vs. HSPCs	0
1580	ZNF827	2.2646e-77	-2.27226	0	0.137	8.28868e-73	down	APL_stem_like_cells vs. HSPCs	0
1581	WAKMAR2	2.2849e-77	1.49472	0.279	0.085	8.36295e-73	up	APL_stem_like_cells vs. HSPCs	0
1582	SDC4	2.78237e-77	1.96328	0.148	0.014	1.01837e-72	up	APL_stem_like_cells vs. HSPCs	1
1583	RRAGD	2.78609e-77	1.47347	0.308	0.111	1.01974e-72	up	APL_stem_like_cells vs. HSPCs	0
1584	HBM	3.75446e-77	-1.90569	0.038	0.219	1.37417e-72	down	APL_stem_like_cells vs. HSPCs	0
1585	CCDC152	4.23644e-77	-2.19769	0.003	0.143	1.55058e-72	down	APL_stem_like_cells vs. HSPCs	0
1586	PSMB3	4.76797e-77	0.619714	0.831	0.673	1.74513e-72	up	APL_stem_like_cells vs. HSPCs	1
1587	TOR1AIP1	5.47784e-77	1.26738	0.416	0.199	2.00494e-72	up	APL_stem_like_cells vs. HSPCs	0
1588	WWC2	6.22146e-77	1.81177	0.16	0.019	2.27712e-72	up	APL_stem_like_cells vs. HSPCs	0
1589	AKIP1	7.81503e-77	1.28857	0.355	0.145	2.86038e-72	up	APL_stem_like_cells vs. HSPCs	0
1590	TSNAX	7.92288e-77	1.10165	0.477	0.254	2.89986e-72	up	APL_stem_like_cells vs. HSPCs	1
1591	TDRD9	1.45095e-76	1.97127	0.132	0.007	5.31061e-72	up	APL_stem_like_cells vs. HSPCs	0
1592	TPP2	1.5268e-76	1.07388	0.506	0.289	5.58824e-72	up	APL_stem_like_cells vs. HSPCs	0
1593	CCNT1	1.57445e-76	1.2964	0.339	0.13	5.76265e-72	up	APL_stem_like_cells vs. HSPCs	1
1594	SPPL2A	1.91781e-76	1.28779	0.328	0.122	7.01937e-72	up	APL_stem_like_cells vs. HSPCs	1
1595	TXNDC17	2.06808e-76	0.856784	0.667	0.465	7.56939e-72	up	APL_stem_like_cells vs. HSPCs	0
1596	ZNF24	2.08181e-76	1.09227	0.484	0.259	7.61963e-72	up	APL_stem_like_cells vs. HSPCs	0
1597	VPS4B	2.25013e-76	1.12928	0.466	0.242	8.2357e-72	up	APL_stem_like_cells vs. HSPCs	0
1598	TMCO1	2.3166e-76	0.750354	0.731	0.529	8.47899e-72	up	APL_stem_like_cells vs. HSPCs	0
1599	TMEM208	2.38567e-76	1.04814	0.521	0.298	8.73177e-72	up	APL_stem_like_cells vs. HSPCs	1
1600	APOBR	2.61304e-76	1.88113	0.181	0.03	9.564e-72	up	APL_stem_like_cells vs. HSPCs	1
1601	CNOT8	2.65103e-76	1.13756	0.457	0.238	9.70304e-72	up	APL_stem_like_cells vs. HSPCs	1
1602	DPYSL2	3.30263e-76	1.29775	0.401	0.189	1.2088e-71	up	APL_stem_like_cells vs. HSPCs	1
1603	ASMTL	3.91523e-76	1.2578	0.41	0.195	1.43301e-71	up	APL_stem_like_cells vs. HSPCs	0
1604	ACIN1	5.28737e-76	1.04144	0.553	0.339	1.93523e-71	up	APL_stem_like_cells vs. HSPCs	1
1605	STK40	6.50268e-76	1.56978	0.242	0.065	2.38005e-71	up	APL_stem_like_cells vs. HSPCs	1
1606	CERT1	6.51897e-76	1.26513	0.359	0.148	2.38601e-71	up	APL_stem_like_cells vs. HSPCs	0
1607	CXCL8	7.20644e-76	1.24166	0.405	0.183	2.63763e-71	up	APL_stem_like_cells vs. HSPCs	0
1608	CLCN7	8.2969e-76	1.39601	0.335	0.135	3.03675e-71	up	APL_stem_like_cells vs. HSPCs	1
1609	EHD4	8.54359e-76	1.59	0.218	0.05	3.12704e-71	up	APL_stem_like_cells vs. HSPCs	1
1610	AKIRIN1	1.26538e-75	0.950552	0.59	0.372	4.63144e-71	up	APL_stem_like_cells vs. HSPCs	1
1611	LPIN2	1.31039e-75	1.40798	0.336	0.134	4.79615e-71	up	APL_stem_like_cells vs. HSPCs	1
1612	KPNA4	1.31747e-75	1.22215	0.452	0.236	4.82207e-71	up	APL_stem_like_cells vs. HSPCs	0
1613	RREB1	1.47274e-75	1.23079	0.464	0.251	5.39036e-71	up	APL_stem_like_cells vs. HSPCs	1
1614	ZFYVE16	1.89216e-75	1.58459	0.224	0.054	6.9255e-71	up	APL_stem_like_cells vs. HSPCs	1
1615	DNAJC21	2.10038e-75	1.11708	0.489	0.271	7.68761e-71	up	APL_stem_like_cells vs. HSPCs	1
1616	DDAH2	2.15727e-75	0.621301	0.82	0.646	7.89581e-71	up	APL_stem_like_cells vs. HSPCs	1
1617	MAVS	2.26596e-75	1.35636	0.346	0.141	8.29363e-71	up	APL_stem_like_cells vs. HSPCs	0
1618	CNTLN	2.33107e-75	-1.61438	0.045	0.227	8.53195e-71	down	APL_stem_like_cells vs. HSPCs	0
1619	DYNC1LI1	2.42828e-75	1.18193	0.431	0.215	8.88774e-71	up	APL_stem_like_cells vs. HSPCs	0
1620	ARHGAP30	2.79683e-75	1.23454	0.457	0.243	1.02367e-70	up	APL_stem_like_cells vs. HSPCs	1
1621	MRPS34	2.82459e-75	0.81167	0.725	0.533	1.03383e-70	up	APL_stem_like_cells vs. HSPCs	0
1622	NUMA1	3.2961e-75	1.40043	0.401	0.194	1.2064e-70	up	APL_stem_like_cells vs. HSPCs	1
1623	DYNLT1	3.71571e-75	0.823396	0.643	0.432	1.35999e-70	up	APL_stem_like_cells vs. HSPCs	0
1624	DBNL	4.06017e-75	0.920937	0.577	0.361	1.48606e-70	up	APL_stem_like_cells vs. HSPCs	0
1625	EMC3	5.48201e-75	1.02051	0.533	0.315	2.00647e-70	up	APL_stem_like_cells vs. HSPCs	1
1626	CUX1	5.99102e-75	0.947998	0.618	0.417	2.19277e-70	up	APL_stem_like_cells vs. HSPCs	1
1627	IFNAR1	6.01056e-75	1.27933	0.376	0.167	2.19992e-70	up	APL_stem_like_cells vs. HSPCs	1
1628	GAK	6.24749e-75	1.42275	0.331	0.13	2.28664e-70	up	APL_stem_like_cells vs. HSPCs	0
1629	ACAP1	6.51926e-75	0.838547	0.671	0.461	2.38611e-70	up	APL_stem_like_cells vs. HSPCs	0
1630	ZMYM4	8.03089e-75	1.36864	0.349	0.144	2.93938e-70	up	APL_stem_like_cells vs. HSPCs	0
1631	GON4L	9.94568e-75	1.1665	0.391	0.176	3.64022e-70	up	APL_stem_like_cells vs. HSPCs	1
1632	MND1	9.97904e-75	-1.926	0.012	0.162	3.65243e-70	down	APL_stem_like_cells vs. HSPCs	0
1633	COPB1	1.01468e-74	0.932573	0.55	0.332	3.71382e-70	up	APL_stem_like_cells vs. HSPCs	0
1634	NCF2	1.13491e-74	1.94726	0.165	0.023	4.1539e-70	up	APL_stem_like_cells vs. HSPCs	0
1635	REEP4	1.32931e-74	1.34815	0.302	0.106	4.86542e-70	up	APL_stem_like_cells vs. HSPCs	0
1636	SYNCRIP	1.50012e-74	0.820955	0.699	0.504	5.49058e-70	up	APL_stem_like_cells vs. HSPCs	1
1637	FHL2	1.7941e-74	-2.22081	0	0.134	6.56658e-70	down	APL_stem_like_cells vs. HSPCs	0
1638	UBE2E1	2.00159e-74	0.866419	0.67	0.498	7.32601e-70	up	APL_stem_like_cells vs. HSPCs	0
1639	ABLIM1	2.45778e-74	-2.0785	0.006	0.146	8.99572e-70	down	APL_stem_like_cells vs. HSPCs	0
1640	HMGA2	2.54613e-74	-2.33707	0	0.132	9.31908e-70	down	APL_stem_like_cells vs. HSPCs	0
1641	IFI30	2.81412e-74	2.61321	0.263	0.084	1.02999e-69	up	APL_stem_like_cells vs. HSPCs	1
1642	PIP4P2	3.07507e-74	1.50604	0.307	0.113	1.12551e-69	up	APL_stem_like_cells vs. HSPCs	0
1643	WDR81	4.0839e-74	1.79629	0.167	0.024	1.49475e-69	up	APL_stem_like_cells vs. HSPCs	1
1644	AKAP8L	4.52716e-74	1.34847	0.35	0.144	1.65699e-69	up	APL_stem_like_cells vs. HSPCs	1
1645	CTBS	4.61994e-74	1.30023	0.357	0.15	1.69094e-69	up	APL_stem_like_cells vs. HSPCs	1
1646	SPIN4	4.86969e-74	1.68198	0.242	0.068	1.78235e-69	up	APL_stem_like_cells vs. HSPCs	0
1647	IKBKG	6.44396e-74	1.52179	0.267	0.086	2.35855e-69	up	APL_stem_like_cells vs. HSPCs	1
1648	NPTN	6.49347e-74	1.56932	0.272	0.088	2.37667e-69	up	APL_stem_like_cells vs. HSPCs	1
1649	ELF2	6.78336e-74	0.986103	0.559	0.345	2.48278e-69	up	APL_stem_like_cells vs. HSPCs	1
1650	YTHDF3	6.90975e-74	1.35274	0.322	0.123	2.52904e-69	up	APL_stem_like_cells vs. HSPCs	0
1651	ADSS	7.10282e-74	1.01761	0.543	0.333	2.5997e-69	up	APL_stem_like_cells vs. HSPCs	1
1652	MRPL17	7.64798e-74	1.3368	0.374	0.17	2.79924e-69	up	APL_stem_like_cells vs. HSPCs	0
1653	ATP2A2	8.19726e-74	1.28421	0.417	0.21	3.00028e-69	up	APL_stem_like_cells vs. HSPCs	1
1654	PCNX1	8.75257e-74	1.4088	0.34	0.138	3.20353e-69	up	APL_stem_like_cells vs. HSPCs	1
1655	ZNF385D	9.92085e-74	-2.12793	0.011	0.157	3.63113e-69	down	APL_stem_like_cells vs. HSPCs	0
1656	OTUB1	1.24061e-73	1.05175	0.528	0.321	4.54077e-69	up	APL_stem_like_cells vs. HSPCs	1
1657	APOC1	1.32682e-73	-3.97947	0.005	0.142	4.85628e-69	down	APL_stem_like_cells vs. HSPCs	1
1658	ORMDL1	1.33532e-73	0.877248	0.673	0.481	4.88742e-69	up	APL_stem_like_cells vs. HSPCs	0
1659	HK2	1.49518e-73	1.58277	0.224	0.057	5.47252e-69	up	APL_stem_like_cells vs. HSPCs	1
1660	TFR2	1.51445e-73	-2.11667	0.012	0.159	5.54304e-69	down	APL_stem_like_cells vs. HSPCs	1
1661	UTP6	1.84646e-73	1.16844	0.421	0.205	6.75821e-69	up	APL_stem_like_cells vs. HSPCs	1
1662	EGLN2	1.92107e-73	1.08421	0.447	0.229	7.03129e-69	up	APL_stem_like_cells vs. HSPCs	1
1663	PTMS	1.96438e-73	1.14936	0.536	0.314	7.18984e-69	up	APL_stem_like_cells vs. HSPCs	1
1664	PRKAR1A	2.00679e-73	0.849337	0.649	0.451	7.34505e-69	up	APL_stem_like_cells vs. HSPCs	0
1665	CDS2	2.01975e-73	1.23342	0.372	0.162	7.39247e-69	up	APL_stem_like_cells vs. HSPCs	0
1666	ROPN1L	2.27055e-73	1.78848	0.122	0.005	8.31045e-69	up	APL_stem_like_cells vs. HSPCs	0
1667	SDHC	2.31355e-73	0.771004	0.705	0.546	8.46782e-69	up	APL_stem_like_cells vs. HSPCs	0
1668	NLRP1	2.31766e-73	1.47916	0.217	0.05	8.48287e-69	up	APL_stem_like_cells vs. HSPCs	0
1669	LSM4	2.41609e-73	-0.8705	0.544	0.692	8.84312e-69	down	APL_stem_like_cells vs. HSPCs	1
1670	VDAC1	2.46184e-73	0.63857	0.825	0.656	9.0106e-69	up	APL_stem_like_cells vs. HSPCs	0
1671	RNF11	2.69142e-73	1.0566	0.428	0.204	9.85088e-69	up	APL_stem_like_cells vs. HSPCs	0
1672	COPS5	3.1136e-73	0.914106	0.602	0.399	1.13961e-68	up	APL_stem_like_cells vs. HSPCs	0
1673	JAK1	3.87726e-73	0.854952	0.64	0.445	1.41912e-68	up	APL_stem_like_cells vs. HSPCs	1
1674	ADGRG5	5.2547e-73	1.82394	0.174	0.029	1.92327e-68	up	APL_stem_like_cells vs. HSPCs	1
1675	NEGR1	6.28021e-73	1.48495	0.257	0.075	2.29862e-68	up	APL_stem_like_cells vs. HSPCs	0
1676	DCUN1D3	6.8619e-73	1.72922	0.136	0.011	2.51152e-68	up	APL_stem_like_cells vs. HSPCs	0
1677	CYB561D2	7.06672e-73	1.31658	0.331	0.132	2.58649e-68	up	APL_stem_like_cells vs. HSPCs	1
1678	GGH	7.72854e-73	-1.48167	0.106	0.312	2.82872e-68	down	APL_stem_like_cells vs. HSPCs	0
1679	RAD51AP1	7.98582e-73	-1.99983	0.023	0.179	2.92289e-68	down	APL_stem_like_cells vs. HSPCs	0
1680	SSNA1	9.9239e-73	0.850404	0.672	0.478	3.63225e-68	up	APL_stem_like_cells vs. HSPCs	1
1681	CFAP97	1.05976e-72	-1.35254	0.118	0.335	3.87882e-68	down	APL_stem_like_cells vs. HSPCs	0
1682	RCN2	1.13661e-72	0.805773	0.681	0.477	4.16011e-68	up	APL_stem_like_cells vs. HSPCs	1
1683	S100Z	1.21257e-72	1.62058	0.236	0.064	4.43811e-68	up	APL_stem_like_cells vs. HSPCs	0
1684	RANBP2	1.23021e-72	1.10295	0.465	0.253	4.50269e-68	up	APL_stem_like_cells vs. HSPCs	0
1685	EPCAM	1.29792e-72	1.29041	0.274	0.085	4.7505e-68	up	APL_stem_like_cells vs. HSPCs	0
1686	AR	1.38179e-72	1.76155	0.157	0.02	5.05749e-68	up	APL_stem_like_cells vs. HSPCs	0
1687	C4orf3	1.39006e-72	0.580878	0.857	0.756	5.08777e-68	up	APL_stem_like_cells vs. HSPCs	0
1688	SLC16A3	1.43081e-72	1.6876	0.251	0.075	5.23692e-68	up	APL_stem_like_cells vs. HSPCs	1
1689	AL121944.1	1.61322e-72	-1.81779	0.089	0.286	5.90453e-68	down	APL_stem_like_cells vs. HSPCs	0
1690	ATP2B1-AS1	1.69417e-72	1.1401	0.49	0.264	6.20082e-68	up	APL_stem_like_cells vs. HSPCs	0
1691	ITPRIPL2	1.82843e-72	1.6909	0.182	0.033	6.69225e-68	up	APL_stem_like_cells vs. HSPCs	1
1692	RPL7L1	1.89493e-72	0.822374	0.644	0.447	6.93563e-68	up	APL_stem_like_cells vs. HSPCs	1
1693	MOB4	1.9579e-72	1.00107	0.489	0.266	7.16613e-68	up	APL_stem_like_cells vs. HSPCs	1
1694	LBR	2.02756e-72	0.988165	0.565	0.36	7.42106e-68	up	APL_stem_like_cells vs. HSPCs	1
1695	ALDH9A1	2.30041e-72	1.09933	0.438	0.219	8.41974e-68	up	APL_stem_like_cells vs. HSPCs	0
1696	HOXB2	2.69364e-72	-2.11677	0	0.129	9.85898e-68	down	APL_stem_like_cells vs. HSPCs	0
1697	CD109	3.2387e-72	-2.11006	0.002	0.134	1.1854e-67	down	APL_stem_like_cells vs. HSPCs	0
1698	UBE2L3	4.10252e-72	0.603572	0.817	0.658	1.50156e-67	up	APL_stem_like_cells vs. HSPCs	0
1699	MIR22HG	4.53179e-72	1.78788	0.153	0.019	1.65868e-67	up	APL_stem_like_cells vs. HSPCs	1
1700	PUF60	6.06639e-72	0.816913	0.661	0.465	2.22036e-67	up	APL_stem_like_cells vs. HSPCs	1
1701	VCP	9.02563e-72	0.893944	0.629	0.44	3.30347e-67	up	APL_stem_like_cells vs. HSPCs	1
1702	FRYL	9.83494e-72	1.18592	0.417	0.205	3.59969e-67	up	APL_stem_like_cells vs. HSPCs	1
1703	TTC7A	1.02445e-71	1.37429	0.288	0.099	3.74961e-67	up	APL_stem_like_cells vs. HSPCs	1
1704	ECH1	1.44244e-71	0.63242	0.799	0.632	5.27947e-67	up	APL_stem_like_cells vs. HSPCs	1
1705	AHDC1	1.45082e-71	1.46739	0.237	0.066	5.31013e-67	up	APL_stem_like_cells vs. HSPCs	1
1706	MTMR14	1.4844e-71	1.22976	0.414	0.206	5.43306e-67	up	APL_stem_like_cells vs. HSPCs	1
1707	CAPZA2	1.63714e-71	0.669741	0.759	0.589	5.99211e-67	up	APL_stem_like_cells vs. HSPCs	0
1708	RAB27A	1.64621e-71	1.41944	0.392	0.187	6.0253e-67	up	APL_stem_like_cells vs. HSPCs	1
1709	PTBP1	1.65416e-71	0.79694	0.697	0.514	6.05441e-67	up	APL_stem_like_cells vs. HSPCs	1
1710	MYEF2	2.07926e-71	-2.09426	0	0.128	7.61032e-67	down	APL_stem_like_cells vs. HSPCs	0
1711	LINC01645	2.22952e-71	1.83975	0.105	0	8.16027e-67	up	APL_stem_like_cells vs. HSPCs	0
1712	GOPC	2.48893e-71	1.24444	0.392	0.185	9.10972e-67	up	APL_stem_like_cells vs. HSPCs	0
1713	HEXA	2.55451e-71	1.01992	0.538	0.339	9.34975e-67	up	APL_stem_like_cells vs. HSPCs	0
1714	UBR4	2.74288e-71	1.63869	0.297	0.113	1.00392e-66	up	APL_stem_like_cells vs. HSPCs	0
1715	AGTRAP	2.77336e-71	1.30322	0.414	0.21	1.01508e-66	up	APL_stem_like_cells vs. HSPCs	1
1716	PTOV1	2.82318e-71	1.05593	0.517	0.312	1.03331e-66	up	APL_stem_like_cells vs. HSPCs	1
1717	NFE2L1	2.98277e-71	1.41654	0.313	0.121	1.09172e-66	up	APL_stem_like_cells vs. HSPCs	1
1718	CCT5	3.13769e-71	0.772712	0.725	0.545	1.14843e-66	up	APL_stem_like_cells vs. HSPCs	0
1719	HIST1H1C	3.30676e-71	1.21987	0.483	0.27	1.21031e-66	up	APL_stem_like_cells vs. HSPCs	1
1720	RALY	3.45082e-71	0.703809	0.752	0.584	1.26303e-66	up	APL_stem_like_cells vs. HSPCs	1
1721	RAP2A	3.67312e-71	1.71256	0.215	0.054	1.3444e-66	up	APL_stem_like_cells vs. HSPCs	1
1722	IDI1	4.28302e-71	1.07564	0.511	0.301	1.56763e-66	up	APL_stem_like_cells vs. HSPCs	1
1723	GPI	4.41143e-71	1.0791	0.553	0.353	1.61463e-66	up	APL_stem_like_cells vs. HSPCs	1
1724	LRRC28	4.55857e-71	1.32182	0.328	0.13	1.66848e-66	up	APL_stem_like_cells vs. HSPCs	1
1725	NDRG3	4.73939e-71	1.44068	0.255	0.079	1.73466e-66	up	APL_stem_like_cells vs. HSPCs	1
1726	AL139384.1	4.803e-71	1.7939	0.134	0.011	1.75795e-66	up	APL_stem_like_cells vs. HSPCs	0
1727	ACTR10	4.94931e-71	0.999701	0.503	0.289	1.8115e-66	up	APL_stem_like_cells vs. HSPCs	0
1728	WDR13	5.42297e-71	1.02615	0.477	0.26	1.98486e-66	up	APL_stem_like_cells vs. HSPCs	0
1729	TRAF3IP2	5.81679e-71	1.49075	0.246	0.072	2.12901e-66	up	APL_stem_like_cells vs. HSPCs	0
1730	RASA2	5.8312e-71	1.30027	0.291	0.102	2.13428e-66	up	APL_stem_like_cells vs. HSPCs	0
1731	RPS6KA4	5.88492e-71	1.38948	0.337	0.14	2.15394e-66	up	APL_stem_like_cells vs. HSPCs	1
1732	IFNGR2	6.72512e-71	1.16394	0.428	0.219	2.46146e-66	up	APL_stem_like_cells vs. HSPCs	1
1733	AGPS	7.13623e-71	1.12814	0.423	0.212	2.61193e-66	up	APL_stem_like_cells vs. HSPCs	0
1734	AC125603.1	7.82302e-71	1.89381	0.123	0.007	2.8633e-66	up	APL_stem_like_cells vs. HSPCs	0
1735	RAB4B	1.21683e-70	1.26357	0.317	0.121	4.45371e-66	up	APL_stem_like_cells vs. HSPCs	1
1736	HOOK3	1.42238e-70	1.14875	0.386	0.176	5.20604e-66	up	APL_stem_like_cells vs. HSPCs	0
1737	COPG1	1.46942e-70	1.2842	0.351	0.154	5.37822e-66	up	APL_stem_like_cells vs. HSPCs	0
1738	MAT2A	1.64556e-70	0.939753	0.609	0.417	6.0229e-66	up	APL_stem_like_cells vs. HSPCs	0
1739	ROCK2	1.65343e-70	1.39041	0.317	0.126	6.05171e-66	up	APL_stem_like_cells vs. HSPCs	0
1740	KDM6A	1.75582e-70	1.41925	0.256	0.079	6.42646e-66	up	APL_stem_like_cells vs. HSPCs	0
1741	UHMK1	1.76132e-70	1.18507	0.405	0.199	6.44661e-66	up	APL_stem_like_cells vs. HSPCs	0
1742	PDLIM7	1.81075e-70	1.57298	0.335	0.146	6.62753e-66	up	APL_stem_like_cells vs. HSPCs	1
1743	NUCB2	1.97187e-70	0.585186	0.937	0.867	7.21726e-66	up	APL_stem_like_cells vs. HSPCs	0
1744	TK1	2.07385e-70	-2.20734	0.043	0.209	7.59049e-66	down	APL_stem_like_cells vs. HSPCs	1
1745	YIF1B	2.1204e-70	1.0511	0.473	0.259	7.76087e-66	up	APL_stem_like_cells vs. HSPCs	1
1746	APPL1	2.24796e-70	0.862313	0.633	0.426	8.22774e-66	up	APL_stem_like_cells vs. HSPCs	0
1747	ABR	2.29461e-70	1.61894	0.22	0.057	8.39849e-66	up	APL_stem_like_cells vs. HSPCs	1
1748	SRSF9	2.47075e-70	0.801117	0.832	0.719	9.04319e-66	up	APL_stem_like_cells vs. HSPCs	0
1749	LMBR1L	2.75644e-70	1.40231	0.261	0.083	1.00889e-65	up	APL_stem_like_cells vs. HSPCs	1
1750	GIT2	3.52291e-70	0.974647	0.512	0.303	1.28942e-65	up	APL_stem_like_cells vs. HSPCs	1
1751	SECISBP2L	3.57826e-70	1.3125	0.31	0.116	1.30968e-65	up	APL_stem_like_cells vs. HSPCs	0
1752	F3	3.9749e-70	2.05858	0.116	0.005	1.45485e-65	up	APL_stem_like_cells vs. HSPCs	0
1753	AC002454.1	4.44178e-70	1.18622	0.574	0.375	1.62574e-65	up	APL_stem_like_cells vs. HSPCs	0
1754	TMEM164	5.03299e-70	1.51945	0.277	0.097	1.84213e-65	up	APL_stem_like_cells vs. HSPCs	0
1755	B4GALT3	5.19224e-70	1.21535	0.362	0.163	1.90041e-65	up	APL_stem_like_cells vs. HSPCs	1
1756	ARSA	5.40257e-70	1.4821	0.241	0.07	1.9774e-65	up	APL_stem_like_cells vs. HSPCs	1
1757	SCAF11	5.51424e-70	0.684559	0.793	0.641	2.01827e-65	up	APL_stem_like_cells vs. HSPCs	1
1758	RSBN1L	5.95409e-70	0.927254	0.554	0.34	2.17926e-65	up	APL_stem_like_cells vs. HSPCs	0
1759	TP53BP2	6.19353e-70	1.457	0.275	0.095	2.26689e-65	up	APL_stem_like_cells vs. HSPCs	1
1760	LSM12	6.29355e-70	1.09719	0.445	0.234	2.3035e-65	up	APL_stem_like_cells vs. HSPCs	0
1761	MAP2K2	6.90476e-70	1.21554	0.462	0.259	2.52721e-65	up	APL_stem_like_cells vs. HSPCs	1
1762	ATG13	7.37902e-70	1.28733	0.318	0.126	2.7008e-65	up	APL_stem_like_cells vs. HSPCs	1
1763	INF2	7.54113e-70	1.47317	0.294	0.11	2.76013e-65	up	APL_stem_like_cells vs. HSPCs	0
1764	FOXN2	7.63814e-70	1.40029	0.303	0.114	2.79564e-65	up	APL_stem_like_cells vs. HSPCs	1
1765	MAP3K8	7.76751e-70	0.992101	0.55	0.316	2.84298e-65	up	APL_stem_like_cells vs. HSPCs	1
1766	AC245297.3	8.06887e-70	-1.32172	0.154	0.372	2.95329e-65	down	APL_stem_like_cells vs. HSPCs	0
1767	C8orf76	1.05364e-69	1.35713	0.289	0.104	3.85643e-65	up	APL_stem_like_cells vs. HSPCs	0
1768	SEL1L	1.16181e-69	1.41661	0.305	0.117	4.25235e-65	up	APL_stem_like_cells vs. HSPCs	1
1769	PISD	1.19039e-69	1.31496	0.316	0.123	4.35693e-65	up	APL_stem_like_cells vs. HSPCs	0
1770	TYMSOS	1.26039e-69	-1.83781	0.014	0.157	4.61315e-65	down	APL_stem_like_cells vs. HSPCs	0
1771	MAN1B1	1.31551e-69	1.21028	0.338	0.141	4.81488e-65	up	APL_stem_like_cells vs. HSPCs	0
1772	SVIL	1.37234e-69	1.57756	0.234	0.066	5.02291e-65	up	APL_stem_like_cells vs. HSPCs	1
1773	HDLBP	1.52777e-69	1.06145	0.554	0.365	5.59179e-65	up	APL_stem_like_cells vs. HSPCs	1
1774	PTPN11	1.62977e-69	1.15504	0.4	0.194	5.9651e-65	up	APL_stem_like_cells vs. HSPCs	0
1775	2023-03-07	1.67394e-69	1.03914	0.512	0.304	6.12679e-65	up	APL_stem_like_cells vs. HSPCs	0
1776	PLAAT3	1.80546e-69	2.21903	0.129	0.01	6.60816e-65	up	APL_stem_like_cells vs. HSPCs	0
1777	NAB2	1.86854e-69	1.715	0.157	0.023	6.83905e-65	up	APL_stem_like_cells vs. HSPCs	1
1778	DYNLRB1	1.92916e-69	0.780948	0.719	0.552	7.0609e-65	up	APL_stem_like_cells vs. HSPCs	0
1779	BRD1	2.02752e-69	1.60915	0.223	0.06	7.42092e-65	up	APL_stem_like_cells vs. HSPCs	1
1780	RAB11B	2.29374e-69	0.964427	0.567	0.371	8.39531e-65	up	APL_stem_like_cells vs. HSPCs	1
1781	GOLGA3	2.47699e-69	1.42497	0.284	0.1	9.06603e-65	up	APL_stem_like_cells vs. HSPCs	1
1782	NUMB	2.73037e-69	1.17836	0.388	0.181	9.99344e-65	up	APL_stem_like_cells vs. HSPCs	1
1783	ODC1	3.30524e-69	-1.16376	0.231	0.45	1.20975e-64	down	APL_stem_like_cells vs. HSPCs	1
1784	MAPK1	3.4507e-69	1.15208	0.406	0.199	1.26299e-64	up	APL_stem_like_cells vs. HSPCs	1
1785	GNS	4.1602e-69	1.50094	0.233	0.066	1.52268e-64	up	APL_stem_like_cells vs. HSPCs	0
1786	LAMA5	4.22515e-69	1.72819	0.109	0.002	1.54645e-64	up	APL_stem_like_cells vs. HSPCs	1
1787	SPOP	4.32971e-69	0.987797	0.485	0.27	1.58472e-64	up	APL_stem_like_cells vs. HSPCs	1
1788	MAPK11	4.55912e-69	1.54082	0.13	0.011	1.66868e-64	up	APL_stem_like_cells vs. HSPCs	1
1789	TFIP11	5.06537e-69	1.44271	0.236	0.068	1.85398e-64	up	APL_stem_like_cells vs. HSPCs	0
1790	CCL3	5.14505e-69	2.571	0.205	0.05	1.88314e-64	up	APL_stem_like_cells vs. HSPCs	1
1791	B3GNTL1	5.71673e-69	1.28599	0.35	0.155	2.09238e-64	up	APL_stem_like_cells vs. HSPCs	1
1792	TRGV5	6.09895e-69	1.81362	0.105	0.001	2.23228e-64	up	APL_stem_like_cells vs. HSPCs	0
1793	PRKAR2B	6.14727e-69	-1.95997	0.022	0.171	2.24996e-64	down	APL_stem_like_cells vs. HSPCs	0
1794	TMED4	7.32946e-69	0.808531	0.585	0.368	2.68266e-64	up	APL_stem_like_cells vs. HSPCs	1
1795	RMI2	8.21509e-69	-1.72538	0.024	0.177	3.00681e-64	down	APL_stem_like_cells vs. HSPCs	1
1796	HTRA3	8.28734e-69	1.92645	0.155	0.023	3.03325e-64	up	APL_stem_like_cells vs. HSPCs	0
1797	ZFAND5	8.54912e-69	0.987523	0.618	0.422	3.12906e-64	up	APL_stem_like_cells vs. HSPCs	1
1798	CDK2AP2	9.40111e-69	1.11769	0.478	0.272	3.4409e-64	up	APL_stem_like_cells vs. HSPCs	1
1799	MPC1	1.14271e-68	0.905329	0.571	0.375	4.18243e-64	up	APL_stem_like_cells vs. HSPCs	1
1800	ATF6	1.30193e-68	1.12255	0.426	0.214	4.76519e-64	up	APL_stem_like_cells vs. HSPCs	0
1801	RBPMS	1.46568e-68	-2.28423	0.002	0.127	5.36452e-64	down	APL_stem_like_cells vs. HSPCs	0
1802	CRYBG1	1.49404e-68	1.49776	0.257	0.083	5.46834e-64	up	APL_stem_like_cells vs. HSPCs	0
1803	N4BP2L1	1.71842e-68	0.8953	0.563	0.356	6.28957e-64	up	APL_stem_like_cells vs. HSPCs	0
1804	MAPRE1	2.20304e-68	0.842786	0.612	0.41	8.06335e-64	up	APL_stem_like_cells vs. HSPCs	1
1805	FAS	2.55983e-68	1.77653	0.166	0.029	9.36924e-64	up	APL_stem_like_cells vs. HSPCs	0
1806	FAM245B	2.56018e-68	1.96305	0.121	0.008	9.37052e-64	up	APL_stem_like_cells vs. HSPCs	0
1807	BEX5	2.86225e-68	-2.31483	0	0.122	1.04761e-63	down	APL_stem_like_cells vs. HSPCs	0
1808	ORMDL3	2.95194e-68	1.44525	0.249	0.076	1.08044e-63	up	APL_stem_like_cells vs. HSPCs	1
1809	SMYD2	3.10012e-68	1.34965	0.282	0.101	1.13468e-63	up	APL_stem_like_cells vs. HSPCs	0
1810	SOD2	3.3469e-68	-1.16425	0.322	0.531	1.225e-63	down	APL_stem_like_cells vs. HSPCs	1
1811	DISC1	3.61375e-68	1.69188	0.192	0.043	1.32267e-63	up	APL_stem_like_cells vs. HSPCs	0
1812	OAF	3.70502e-68	1.44527	0.261	0.087	1.35607e-63	up	APL_stem_like_cells vs. HSPCs	1
1813	RASGRP2	4.23908e-68	0.811402	0.666	0.467	1.55155e-63	up	APL_stem_like_cells vs. HSPCs	1
1814	HSPA1B	4.60526e-68	2.25232	0.249	0.079	1.68557e-63	up	APL_stem_like_cells vs. HSPCs	1
1815	TNRC18	4.74237e-68	1.23803	0.41	0.209	1.73575e-63	up	APL_stem_like_cells vs. HSPCs	1
1816	SCAMP2	5.01497e-68	1.04581	0.48	0.273	1.83553e-63	up	APL_stem_like_cells vs. HSPCs	1
1817	PRR5L	5.03648e-68	1.81086	0.145	0.018	1.8434e-63	up	APL_stem_like_cells vs. HSPCs	0
1818	HOPX	5.22933e-68	-1.13327	0.255	0.475	1.91399e-63	down	APL_stem_like_cells vs. HSPCs	0
1819	TIA1	5.29226e-68	1.00503	0.489	0.283	1.93702e-63	up	APL_stem_like_cells vs. HSPCs	1
1820	UCK2	5.70491e-68	1.31964	0.327	0.137	2.08805e-63	up	APL_stem_like_cells vs. HSPCs	0
1821	RPN2	7.01116e-68	0.675396	0.777	0.619	2.56615e-63	up	APL_stem_like_cells vs. HSPCs	0
1822	CD276	9.48429e-68	1.83377	0.106	0.002	3.47134e-63	up	APL_stem_like_cells vs. HSPCs	0
1823	HAUS4	1.51445e-67	-1.07639	0.247	0.47	5.54304e-63	down	APL_stem_like_cells vs. HSPCs	1
1824	C16orf70	1.51922e-67	1.66771	0.172	0.032	5.5605e-63	up	APL_stem_like_cells vs. HSPCs	1
1825	MMP24OS	1.65162e-67	1.08111	0.453	0.244	6.04508e-63	up	APL_stem_like_cells vs. HSPCs	1
1826	ARID5A	1.67239e-67	1.14028	0.411	0.206	6.1211e-63	up	APL_stem_like_cells vs. HSPCs	1
1827	YME1L1	1.67292e-67	0.86811	0.576	0.368	6.12306e-63	up	APL_stem_like_cells vs. HSPCs	0
1828	TMEM98	1.81298e-67	-2.09732	0	0.12	6.63569e-63	down	APL_stem_like_cells vs. HSPCs	0
1829	CNTRL	1.88175e-67	0.974438	0.583	0.395	6.88739e-63	up	APL_stem_like_cells vs. HSPCs	0
1830	MSMO1	2.00597e-67	1.68089	0.201	0.048	7.34205e-63	up	APL_stem_like_cells vs. HSPCs	1
1831	GNAI3	2.13162e-67	0.791957	0.615	0.41	7.80195e-63	up	APL_stem_like_cells vs. HSPCs	1
1832	NTRK1	2.32419e-67	1.91957	0.136	0.015	8.50678e-63	up	APL_stem_like_cells vs. HSPCs	0
1833	WASHC2A	2.72627e-67	1.36871	0.306	0.119	9.97842e-63	up	APL_stem_like_cells vs. HSPCs	0
1834	ZNRF1	3.30544e-67	1.23	0.407	0.204	1.20982e-62	up	APL_stem_like_cells vs. HSPCs	0
1835	SH3BP1	4.16284e-67	1.57427	0.281	0.104	1.52364e-62	up	APL_stem_like_cells vs. HSPCs	1
1836	RNF144A	4.91927e-67	1.55454	0.206	0.051	1.8005e-62	up	APL_stem_like_cells vs. HSPCs	0
1837	SSU72	4.97831e-67	0.621035	0.802	0.663	1.82211e-62	up	APL_stem_like_cells vs. HSPCs	1
1838	C2orf88	5.10818e-67	-2.0944	0.003	0.128	1.86965e-62	down	APL_stem_like_cells vs. HSPCs	0
1839	CARS	5.23104e-67	1.37806	0.263	0.088	1.91461e-62	up	APL_stem_like_cells vs. HSPCs	1
1840	CCT7	5.3084e-67	0.638013	0.77	0.618	1.94293e-62	up	APL_stem_like_cells vs. HSPCs	0
1841	ATAD2B	5.93115e-67	1.48277	0.269	0.093	2.17086e-62	up	APL_stem_like_cells vs. HSPCs	0
1842	SIX3-AS1	6.22282e-67	1.74329	0.098	0	2.27761e-62	up	APL_stem_like_cells vs. HSPCs	0
1843	DHCR24	6.4768e-67	1.73664	0.176	0.035	2.37058e-62	up	APL_stem_like_cells vs. HSPCs	0
1844	TRIM22	6.76263e-67	1.159	0.379	0.175	2.47519e-62	up	APL_stem_like_cells vs. HSPCs	0
1845	AZI2	9.32962e-67	1.16754	0.397	0.194	3.41473e-62	up	APL_stem_like_cells vs. HSPCs	0
1846	TXNDC9	9.9707e-67	1.07393	0.447	0.243	3.64937e-62	up	APL_stem_like_cells vs. HSPCs	1
1847	FAM214B	1.11808e-66	1.47157	0.189	0.041	4.09227e-62	up	APL_stem_like_cells vs. HSPCs	1
1848	CBFA2T3	1.17571e-66	1.0789	0.456	0.252	4.30323e-62	up	APL_stem_like_cells vs. HSPCs	1
1849	TMED8	1.1898e-66	1.27777	0.344	0.151	4.35478e-62	up	APL_stem_like_cells vs. HSPCs	0
1850	DOCK2	1.4255e-66	1.05577	0.465	0.264	5.21748e-62	up	APL_stem_like_cells vs. HSPCs	1
1851	ERC1	1.42964e-66	1.38161	0.269	0.093	5.23262e-62	up	APL_stem_like_cells vs. HSPCs	1
1852	AC096631.1	1.60387e-66	2.32639	0.102	0.001	5.87033e-62	up	APL_stem_like_cells vs. HSPCs	0
1853	B3GAT3	1.76076e-66	1.05189	0.447	0.244	6.44457e-62	up	APL_stem_like_cells vs. HSPCs	1
1854	LINC02762	1.83444e-66	1.96741	0.133	0.014	6.71425e-62	up	APL_stem_like_cells vs. HSPCs	0
1855	PRKG2	1.85408e-66	-2.15445	0	0.12	6.7861e-62	down	APL_stem_like_cells vs. HSPCs	0
1856	NISCH	2.35586e-66	1.33047	0.298	0.114	8.62267e-62	up	APL_stem_like_cells vs. HSPCs	0
1857	TMUB2	2.79322e-66	1.16364	0.35	0.154	1.02235e-61	up	APL_stem_like_cells vs. HSPCs	0
1858	PSMD9	2.9079e-66	0.770836	0.647	0.455	1.06432e-61	up	APL_stem_like_cells vs. HSPCs	1
1859	ZNF280D	2.99388e-66	1.17473	0.382	0.182	1.09579e-61	up	APL_stem_like_cells vs. HSPCs	0
1860	MICAL2	3.02485e-66	1.80624	0.168	0.032	1.10713e-61	up	APL_stem_like_cells vs. HSPCs	1
1861	NIT1	3.25891e-66	1.25489	0.296	0.111	1.19279e-61	up	APL_stem_like_cells vs. HSPCs	0
1862	MAN2A1	3.33216e-66	1.36421	0.289	0.109	1.2196e-61	up	APL_stem_like_cells vs. HSPCs	0
1863	SUGP2	3.35802e-66	1.08139	0.475	0.273	1.22907e-61	up	APL_stem_like_cells vs. HSPCs	1
1864	RABGAP1L	3.73278e-66	1.12728	0.361	0.162	1.36623e-61	up	APL_stem_like_cells vs. HSPCs	0
1865	DERL2	3.93331e-66	1.04206	0.43	0.225	1.43963e-61	up	APL_stem_like_cells vs. HSPCs	0
1866	BIRC6	4.58392e-66	0.93953	0.509	0.303	1.67776e-61	up	APL_stem_like_cells vs. HSPCs	0
1867	FHOD1	4.79636e-66	1.37107	0.281	0.103	1.75552e-61	up	APL_stem_like_cells vs. HSPCs	1
1868	HIST1H2BF	5.38751e-66	2.21248	0.123	0.01	1.97188e-61	up	APL_stem_like_cells vs. HSPCs	0
1869	ASAH1	6.11674e-66	0.7252	0.711	0.547	2.23879e-61	up	APL_stem_like_cells vs. HSPCs	0
1870	ADAP1	6.42183e-66	1.73082	0.142	0.018	2.35045e-61	up	APL_stem_like_cells vs. HSPCs	1
1871	PLXDC2	6.57204e-66	1.08157	0.366	0.161	2.40543e-61	up	APL_stem_like_cells vs. HSPCs	0
1872	PBXIP1	6.60594e-66	1.01183	0.466	0.254	2.41784e-61	up	APL_stem_like_cells vs. HSPCs	0
1873	DENND4C	6.77076e-66	1.40349	0.243	0.075	2.47816e-61	up	APL_stem_like_cells vs. HSPCs	1
1874	WBP2	9.11799e-66	1.09306	0.415	0.217	3.33728e-61	up	APL_stem_like_cells vs. HSPCs	1
1875	ACSS2	9.27076e-66	1.38274	0.239	0.072	3.39319e-61	up	APL_stem_like_cells vs. HSPCs	1
1876	DICER1	9.4208e-66	1.11347	0.389	0.19	3.44811e-61	up	APL_stem_like_cells vs. HSPCs	0
1877	ABTB1	9.4362e-66	1.25119	0.309	0.121	3.45374e-61	up	APL_stem_like_cells vs. HSPCs	0
1878	HADHB	9.68083e-66	0.748719	0.68	0.51	3.54328e-61	up	APL_stem_like_cells vs. HSPCs	1
1879	TP53I13	1.16559e-65	1.0932	0.44	0.237	4.26619e-61	up	APL_stem_like_cells vs. HSPCs	1
1880	MAPK6	1.1735e-65	1.17495	0.362	0.165	4.29512e-61	up	APL_stem_like_cells vs. HSPCs	1
1881	UFM1	1.30579e-65	0.825015	0.618	0.427	4.77933e-61	up	APL_stem_like_cells vs. HSPCs	0
1882	SLC52A2	1.56889e-65	1.28694	0.364	0.171	5.74228e-61	up	APL_stem_like_cells vs. HSPCs	0
1883	TASP1	1.57981e-65	1.61595	0.278	0.103	5.78226e-61	up	APL_stem_like_cells vs. HSPCs	0
1884	MARC2	1.711e-65	1.72531	0.106	0.003	6.26241e-61	up	APL_stem_like_cells vs. HSPCs	0
1885	SMNDC1	1.85458e-65	1.17374	0.385	0.19	6.78793e-61	up	APL_stem_like_cells vs. HSPCs	0
1886	ZFHX3	1.96391e-65	1.34622	0.274	0.096	7.18812e-61	up	APL_stem_like_cells vs. HSPCs	1
1887	SNX1	2.09244e-65	1.15782	0.406	0.21	7.65852e-61	up	APL_stem_like_cells vs. HSPCs	1
1888	RSL1D1	2.14295e-65	-0.603237	0.82	0.889	7.8434e-61	down	APL_stem_like_cells vs. HSPCs	0
1889	MYO1F	4.20578e-65	1.24972	0.433	0.237	1.53936e-60	up	APL_stem_like_cells vs. HSPCs	1
1890	KDM4B	4.24079e-65	1.48659	0.243	0.077	1.55217e-60	up	APL_stem_like_cells vs. HSPCs	1
1891	SARS	4.6959e-65	1.04464	0.429	0.231	1.71875e-60	up	APL_stem_like_cells vs. HSPCs	0
1892	SNX17	4.78834e-65	0.783633	0.648	0.478	1.75258e-60	up	APL_stem_like_cells vs. HSPCs	1
1893	MAPK8IP3	5.06877e-65	1.51363	0.197	0.047	1.85522e-60	up	APL_stem_like_cells vs. HSPCs	1
1894	ZNF667	5.2356e-65	-1.9468	0.003	0.124	1.91628e-60	down	APL_stem_like_cells vs. HSPCs	0
1895	CABIN1	5.27406e-65	1.16204	0.373	0.177	1.93036e-60	up	APL_stem_like_cells vs. HSPCs	1
1896	WDR33	6.28989e-65	0.910724	0.552	0.356	2.30216e-60	up	APL_stem_like_cells vs. HSPCs	0
1897	TNKS2	6.81232e-65	1.3209	0.317	0.133	2.49338e-60	up	APL_stem_like_cells vs. HSPCs	0
1898	C4orf48	6.86955e-65	0.858983	0.596	0.393	2.51432e-60	up	APL_stem_like_cells vs. HSPCs	0
1899	MEG3	6.98832e-65	2.08241	0.213	0.058	2.55779e-60	up	APL_stem_like_cells vs. HSPCs	0
1900	CARD6	9.08112e-65	1.62308	0.161	0.028	3.32378e-60	up	APL_stem_like_cells vs. HSPCs	0
1901	SNX29	1.03835e-64	1.42453	0.229	0.068	3.80045e-60	up	APL_stem_like_cells vs. HSPCs	1
1902	RASAL3	1.13505e-64	1.17604	0.382	0.182	4.15441e-60	up	APL_stem_like_cells vs. HSPCs	0
1903	PSMD1	1.20511e-64	0.997751	0.489	0.291	4.41082e-60	up	APL_stem_like_cells vs. HSPCs	0
1904	SLC2A6	1.32154e-64	1.61171	0.15	0.022	4.83696e-60	up	APL_stem_like_cells vs. HSPCs	1
1905	ICAM4	1.34339e-64	1.08823	0.407	0.201	4.91693e-60	up	APL_stem_like_cells vs. HSPCs	1
1906	PIGBOS1	1.53298e-64	1.05658	0.402	0.199	5.61086e-60	up	APL_stem_like_cells vs. HSPCs	0
1907	NRROS	1.69655e-64	1.25743	0.466	0.279	6.20954e-60	up	APL_stem_like_cells vs. HSPCs	1
1908	MAP9	1.7158e-64	-1.9804	0.014	0.147	6.28001e-60	down	APL_stem_like_cells vs. HSPCs	0
1909	TPGS1	1.83302e-64	0.919908	0.519	0.31	6.70905e-60	up	APL_stem_like_cells vs. HSPCs	1
1910	ZNF622	1.91522e-64	1.16573	0.35	0.157	7.00989e-60	up	APL_stem_like_cells vs. HSPCs	0
1911	PPCDC	2.37368e-64	1.41585	0.234	0.072	8.68792e-60	up	APL_stem_like_cells vs. HSPCs	1
1912	TGFBR1	2.42206e-64	1.57466	0.205	0.054	8.86497e-60	up	APL_stem_like_cells vs. HSPCs	1
1913	PSMD7	2.46407e-64	0.706625	0.702	0.525	9.01875e-60	up	APL_stem_like_cells vs. HSPCs	0
1914	ACBD3	2.60394e-64	1.35615	0.282	0.106	9.53069e-60	up	APL_stem_like_cells vs. HSPCs	1
1915	TGIF1	2.66259e-64	1.09725	0.377	0.175	9.74534e-60	up	APL_stem_like_cells vs. HSPCs	1
1916	PHF19	2.7051e-64	1.28654	0.35	0.162	9.90094e-60	up	APL_stem_like_cells vs. HSPCs	1
1917	ANXA8	2.81669e-64	1.86359	0.095	0	1.03094e-59	up	APL_stem_like_cells vs. HSPCs	0
1918	CAT	3.09415e-64	-0.803222	0.689	0.772	1.13249e-59	down	APL_stem_like_cells vs. HSPCs	1
1919	FCGR1B	4.02419e-64	1.78223	0.111	0.006	1.47289e-59	up	APL_stem_like_cells vs. HSPCs	0
1920	RNF146	4.06767e-64	1.30358	0.247	0.08	1.48881e-59	up	APL_stem_like_cells vs. HSPCs	0
1921	MYD88	4.18646e-64	1.40516	0.287	0.11	1.53229e-59	up	APL_stem_like_cells vs. HSPCs	0
1922	FAM53C	4.7985e-64	1.04332	0.466	0.262	1.7563e-59	up	APL_stem_like_cells vs. HSPCs	0
1923	LMF2	5.45551e-64	1.2585	0.321	0.137	1.99677e-59	up	APL_stem_like_cells vs. HSPCs	0
1924	TP53I11	5.46675e-64	1.59709	0.153	0.025	2.00089e-59	up	APL_stem_like_cells vs. HSPCs	1
1925	PRCP	5.92841e-64	1.11155	0.392	0.196	2.16986e-59	up	APL_stem_like_cells vs. HSPCs	1
1926	USP34	6.39409e-64	0.939885	0.503	0.301	2.3403e-59	up	APL_stem_like_cells vs. HSPCs	1
1927	CIAO3	7.11752e-64	1.34274	0.279	0.103	2.60508e-59	up	APL_stem_like_cells vs. HSPCs	1
1928	SELENOT	7.35719e-64	0.733331	0.662	0.48	2.6928e-59	up	APL_stem_like_cells vs. HSPCs	1
1929	CALN1	8.45425e-64	-2.03199	0	0.115	3.09434e-59	down	APL_stem_like_cells vs. HSPCs	0
1930	CSNK1E	8.45979e-64	1.21723	0.374	0.181	3.09637e-59	up	APL_stem_like_cells vs. HSPCs	0
1931	SCARB2	8.49577e-64	1.1311	0.376	0.178	3.10954e-59	up	APL_stem_like_cells vs. HSPCs	0
1932	NME6	8.75143e-64	1.32814	0.285	0.108	3.20311e-59	up	APL_stem_like_cells vs. HSPCs	0
1933	APC	1.01573e-63	1.39265	0.249	0.083	3.71769e-59	up	APL_stem_like_cells vs. HSPCs	0
1934	SLTM	1.03882e-63	0.736199	0.696	0.514	3.80217e-59	up	APL_stem_like_cells vs. HSPCs	1
1935	SYNRG	1.06581e-63	1.29877	0.3	0.118	3.90097e-59	up	APL_stem_like_cells vs. HSPCs	1
1936	RANBP9	1.0748e-63	1.22888	0.334	0.146	3.93389e-59	up	APL_stem_like_cells vs. HSPCs	1
1937	BCL2L10	1.14472e-63	2.13976	0.127	0.013	4.18978e-59	up	APL_stem_like_cells vs. HSPCs	1
1938	TBRG1	1.26957e-63	1.10485	0.366	0.169	4.64675e-59	up	APL_stem_like_cells vs. HSPCs	0
1939	DNAJB4	1.32126e-63	1.57952	0.175	0.036	4.83596e-59	up	APL_stem_like_cells vs. HSPCs	1
1940	LAX1	1.5391e-63	1.66211	0.118	0.009	5.63324e-59	up	APL_stem_like_cells vs. HSPCs	1
1941	SEC13	1.8293e-63	1.06232	0.498	0.319	6.69541e-59	up	APL_stem_like_cells vs. HSPCs	0
1942	CHMP6	1.9194e-63	1.1453	0.348	0.156	7.02518e-59	up	APL_stem_like_cells vs. HSPCs	0
1943	IVNS1ABP	1.94724e-63	-1.34704	0.064	0.238	7.1271e-59	down	APL_stem_like_cells vs. HSPCs	1
1944	MAP1LC3A	2.01216e-63	1.62845	0.157	0.027	7.3647e-59	up	APL_stem_like_cells vs. HSPCs	0
1945	SRA1	2.18222e-63	1.15461	0.406	0.213	7.98714e-59	up	APL_stem_like_cells vs. HSPCs	0
1946	MOB2	2.29263e-63	1.22954	0.343	0.156	8.39124e-59	up	APL_stem_like_cells vs. HSPCs	0
1947	EIF4G3	2.60808e-63	1.12141	0.408	0.21	9.54583e-59	up	APL_stem_like_cells vs. HSPCs	1
1948	RELL1	2.73514e-63	1.12406	0.365	0.171	1.00109e-58	up	APL_stem_like_cells vs. HSPCs	1
1949	HNRNPLL	3.38994e-63	-1.87458	0.005	0.126	1.24075e-58	down	APL_stem_like_cells vs. HSPCs	1
1950	BCO2	3.5684e-63	1.58791	0.129	0.014	1.30607e-58	up	APL_stem_like_cells vs. HSPCs	0
1951	PDE4D	3.61729e-63	1.32622	0.26	0.09	1.32396e-58	up	APL_stem_like_cells vs. HSPCs	0
1952	ATG101	4.21764e-63	1.16575	0.354	0.164	1.5437e-58	up	APL_stem_like_cells vs. HSPCs	1
1953	SUMO3	4.26199e-63	-0.805581	0.52	0.684	1.55993e-58	down	APL_stem_like_cells vs. HSPCs	1
1954	AL157938.3	4.99316e-63	-1.51922	0.061	0.23	1.82755e-58	down	APL_stem_like_cells vs. HSPCs	0
1955	PML	5.43666e-63	1.11623	0.385	0.192	1.98987e-58	up	APL_stem_like_cells vs. HSPCs	1
1956	TAF1D	5.59793e-63	0.697111	0.817	0.69	2.0489e-58	up	APL_stem_like_cells vs. HSPCs	0
1957	SOCS1	5.68931e-63	1.72872	0.166	0.032	2.08235e-58	up	APL_stem_like_cells vs. HSPCs	1
1958	VPS35	5.97254e-63	0.764039	0.641	0.46	2.18601e-58	up	APL_stem_like_cells vs. HSPCs	1
1959	AFF4	6.95158e-63	0.944349	0.479	0.273	2.54435e-58	up	APL_stem_like_cells vs. HSPCs	1
1960	PTAFR	7.08395e-63	1.66912	0.145	0.021	2.5928e-58	up	APL_stem_like_cells vs. HSPCs	1
1961	STK10	7.11043e-63	1.21188	0.359	0.168	2.60249e-58	up	APL_stem_like_cells vs. HSPCs	1
1962	YIPF4	7.41741e-63	0.820294	0.55	0.346	2.71485e-58	up	APL_stem_like_cells vs. HSPCs	0
1963	AASDHPPT	7.98986e-63	1.09444	0.386	0.192	2.92437e-58	up	APL_stem_like_cells vs. HSPCs	0
1964	FAM114A1	8.03469e-63	1.6316	0.123	0.012	2.94078e-58	up	APL_stem_like_cells vs. HSPCs	0
1965	TIMMDC1	8.48625e-63	0.935824	0.514	0.318	3.10605e-58	up	APL_stem_like_cells vs. HSPCs	0
1966	ZNF467	1.09549e-62	1.55015	0.173	0.035	4.00961e-58	up	APL_stem_like_cells vs. HSPCs	0
1967	TFPT	1.09982e-62	1.04255	0.42	0.22	4.02544e-58	up	APL_stem_like_cells vs. HSPCs	0
1968	RAB9A	1.46142e-62	1.08163	0.365	0.173	5.34894e-58	up	APL_stem_like_cells vs. HSPCs	0
1969	CCDC130	1.74684e-62	1.41829	0.254	0.088	6.39362e-58	up	APL_stem_like_cells vs. HSPCs	1
1970	QKI	1.82574e-62	1.08485	0.437	0.241	6.68241e-58	up	APL_stem_like_cells vs. HSPCs	0
1971	USF1	2.00565e-62	1.63857	0.141	0.02	7.34087e-58	up	APL_stem_like_cells vs. HSPCs	1
1972	STX2	2.13761e-62	1.71616	0.164	0.032	7.82386e-58	up	APL_stem_like_cells vs. HSPCs	1
1973	PSAP	2.60947e-62	0.855872	0.69	0.558	9.55091e-58	up	APL_stem_like_cells vs. HSPCs	1
1974	PRMT1	2.66464e-62	0.719114	0.746	0.597	9.75284e-58	up	APL_stem_like_cells vs. HSPCs	1
1975	JKAMP	2.72744e-62	1.02793	0.408	0.209	9.98269e-58	up	APL_stem_like_cells vs. HSPCs	0
1976	PLEKHO2	2.74771e-62	1.71107	0.154	0.027	1.00569e-57	up	APL_stem_like_cells vs. HSPCs	1
1977	YWHAH	3.21489e-62	0.819504	0.67	0.495	1.17668e-57	up	APL_stem_like_cells vs. HSPCs	1
1978	ST8SIA4	3.52057e-62	1.33683	0.271	0.099	1.28856e-57	up	APL_stem_like_cells vs. HSPCs	0
1979	GINS2	3.76097e-62	-1.4904	0.068	0.24	1.37655e-57	down	APL_stem_like_cells vs. HSPCs	1
1980	SARNP	4.26013e-62	0.673249	0.692	0.511	1.55925e-57	up	APL_stem_like_cells vs. HSPCs	1
1981	MGRN1	4.7931e-62	1.1521	0.398	0.208	1.75432e-57	up	APL_stem_like_cells vs. HSPCs	0
1982	SLC22A18	5.06305e-62	1.5172	0.165	0.032	1.85313e-57	up	APL_stem_like_cells vs. HSPCs	1
1983	GCHFR	5.58366e-62	-1.58658	0.047	0.206	2.04368e-57	down	APL_stem_like_cells vs. HSPCs	1
1984	TRPC4AP	6.22608e-62	1.11315	0.38	0.189	2.27881e-57	up	APL_stem_like_cells vs. HSPCs	1
1985	ERCC5	6.54665e-62	1.22583	0.33	0.145	2.39614e-57	up	APL_stem_like_cells vs. HSPCs	1
1986	TSG101	8.70544e-62	0.958676	0.46	0.257	3.18628e-57	up	APL_stem_like_cells vs. HSPCs	1
1987	PCMTD1	8.98742e-62	0.921253	0.45	0.243	3.28949e-57	up	APL_stem_like_cells vs. HSPCs	1
1988	TMEM131	9.04717e-62	1.27067	0.317	0.137	3.31135e-57	up	APL_stem_like_cells vs. HSPCs	1
1989	RCE1	9.43638e-62	1.21429	0.285	0.109	3.45381e-57	up	APL_stem_like_cells vs. HSPCs	1
1990	ATF7	9.7448e-62	1.19756	0.342	0.158	3.5667e-57	up	APL_stem_like_cells vs. HSPCs	0
1991	TSPAN31	1.1109e-61	1.18632	0.283	0.106	4.06601e-57	up	APL_stem_like_cells vs. HSPCs	1
1992	LRG1	1.17704e-61	1.73261	0.118	0.011	4.3081e-57	up	APL_stem_like_cells vs. HSPCs	0
1993	ADPGK	1.21637e-61	0.916316	0.525	0.337	4.45204e-57	up	APL_stem_like_cells vs. HSPCs	1
1994	BMP1	1.2874e-61	1.54778	0.177	0.04	4.71202e-57	up	APL_stem_like_cells vs. HSPCs	0
1995	SMIM7	1.34055e-61	0.834008	0.552	0.352	4.90656e-57	up	APL_stem_like_cells vs. HSPCs	1
1996	ARPP19	1.34485e-61	0.855919	0.557	0.363	4.92228e-57	up	APL_stem_like_cells vs. HSPCs	0
1997	GALNT2	1.49289e-61	1.05898	0.414	0.214	5.46412e-57	up	APL_stem_like_cells vs. HSPCs	1
1998	AC093390.2	1.65553e-61	1.97959	0.092	0	6.05942e-57	up	APL_stem_like_cells vs. HSPCs	0
[truncated: 4,701 more rows]
