# Supplementary material for: Cellular hierarchy insights reveal leukemic stem-like cells and early death risk in acute promyelocytic leukemia
Source: Nat Commun. 2024 Feb 16;15:1423. doi: 10.1038/s41467-024-45737-7 (PMC10873341; doi:10.1038/s41467-024-45737-7)
Supplement: Supplementary file 10 — Supplementary Data 7 [file 41467_2024_45737_MOESM10_ESM.xlsx]

## Sheet: Supplementary Data 7
Supplementary Data 7. List of pathway crosstalk genes along with their manually curated relatedness to stemness and APL biology
Genes	log2(fold changes)	FDR	Direction	Relatedness to stemness and APL biology
FCGR2A	4.029	0	Upregulation	Playing a significant role in quiescent leukemic stem cells (LSCs) and being related to chemotherapy resistance (PMID: 20371479)
CYBB	4.027	0	Upregulation	Regulating the self-renewal of LSCs (PMID: 30943405)
HOMER3	3.803	1.89e-281	Upregulation	Highly expressed in AML and might be a novel therapeutic target (PMID: 33069162)
TIMP1	3.724	0	Upregulation	Playing a role in preserving HSC quiescence (PMID: 21521782)
ORAI1	3.709	0	Upregulation	Playing a role in quiescent leukemic stem cells (LSCs) (PMID: 35628366)
JAG1	3.481	4.22e-242	Upregulation	Critical for APL leukemogenesis and partially responsible for enhancing the self-renewal of progenitors expressing PML/RARa (PMID: 23455394)
HCK	3.138	7.66e-231	Upregulation	Maintaining the self-renewal of LSCs in AML and may be an ideal therapeutic target for eradicating LSCs without affecting normal hemopoiesis (PMID: 34167558)
IL17RA	2.851	3.89e-258	Upregulation	Promoting leukemic proliferation (PMID: 24890519)
CDKN1A	2.683	4.49e-127	Upregulation	Inducing cell cycle arrest in LSCs (PMID: 25889765)
HCST	2.591	0	Upregulation	-
GNAI2	2.569	0	Upregulation	Related to chemokine-induced cellular migration of APL cells (PMID: 27634874)
DBI	2.527	0	Upregulation	Promoting stem cell expansion (PMID: 28343864)
CASP3	2.444	5.95e-270	Upregulation	Maintaining the self-renewal of LSCs in AML (PMID: 28381396)
RPS6KA1	2.32	2.98e-245	Upregulation	Highly expressed in AML LSCs and associated with chemoresistance and poor prognosis in AML patients (PMID: 33732707)
ITPR2	2.314	8.54e-267	Upregulation	-
MAP3K1	2.302	1.57e-211	Upregulation	Promoting APL cell proliferation (PMID: 34404765)
CALM1	2.286	0	Upregulation	-
ATP2B1	2.156	0	Upregulation	-
FLT3	2.058	2.99e-295	Upregulation	Stimulating proliferation of multipotent stem cells (PMID: 12176867)
CCND2	1.998	0	Upregulation	Highly expressed in LSCs (PMID: 19855080)
ARRB2	1.937	1.86e-222	Upregulation	Regulating the self-renewal of LSCs and playing a key role in the initiation of leukemia (PMID: 22773819)
NCF4	1.931	5.12e-259	Upregulation	-
MYL12A	1.929	0	Upregulation	-
CYBA	1.904	0	Upregulation	Regulating the self-renewal of LSCs (PMID: 30943405)
CCND3	1.834	1.2e-257	Upregulation	-
GRB2	1.661	1.15e-251	Upregulation	Maintaining the proliferation and survival of LSCs (PMID: 21072043)
PAK2	1.657	2.41e-289	Upregulation	Playing a role in maintaining HSC stemness (PMID: 34697424)
PRKCB	1.621	1.22e-219	Upregulation	-
MSN	1.531	0	Upregulation	-
ACTR3	1.498	3.05e-290	Upregulation	-
LDHA	1.405	0	Upregulation	Enssential for maintaining the function of both HSCs and progenitors during hematopoiesis (PMID: 25215489)
ROCK1	1.401	7.7e-207	Upregulation	Markedly overexpressed in APL and eliciting potentially important roles in the pathogenesis of APL (PMID: 32417439)
ARHGDIA	1.377	3.43e-230	Upregulation	-
ACTR2	1.372	1.64e-272	Upregulation	-
ACTG1	1.369	0	Upregulation	-
UBC	1.338	0	Upregulation	-
ARPC3	1.304	0	Upregulation	-
WASF2	1.277	1.05e-229	Upregulation	-
CDC42	1.255	0	Upregulation	Participating in the pathogenesis of APL (PMID: 17483369)
ARPC5	1.205	1.48e-235	Upregulation	-
ARPC1B	1.184	3.83e-266	Upregulation	-
PGK1	1.154	5.99e-275	Upregulation	Invovled in th maintenance of AML LSCs (PMID: 36396101)
MAPK1	1.152	1.26e-64	Upregulation	Promoting stem cell signatures and cell proliferation (PMID: 27055868)
GAPDH	1.072	0	Upregulation	-
RAC1	1.018	1.48e-243	Upregulation	Regulating LSCs behaviors, including quiescence maintenance, niche interaction, and chemotherapy resistance (PMID: 23726395)
RXRA	0.9837	4.59e-22	Upregulation	An essential component of the oncogenic PML/RARa complex for promoting APL leukemogenesis (PMID: 17613434)
ACTB	0.9683	1.14e-299	Upregulation	-
RAP1B	0.9294	4.46e-223	Upregulation	-
PFN1	0.9176	0	Upregulation	Regulating stemness and tumor-initiating ability of cancer cells (PMID: 28699810)
CREBBP	0.8722	3.19e-28	Upregulation	Promoting leukemic proliferation (PMID: 18801183)
PRKACA	0.7623	6.65e-08	Upregulation	-
