# Supplementary material for: Cellular hierarchy insights reveal leukemic stem-like cells and early death risk in acute promyelocytic leukemia
Source: Nat Commun. 2024 Feb 16;15:1423. doi: 10.1038/s41467-024-45737-7 (PMC10873341; doi:10.1038/s41467-024-45737-7)
Supplement: Supplementary file 11 — Supplementary Data 8 [file 41467_2024_45737_MOESM11_ESM.xlsx]

## Sheet: Supplementary Data 8
Supplementary Data 8. Clinical and molecular features of 323 APL patients
ID	Gender	Age	APL stem-like (%)	APL stemness score_lasso	Gender	Age	ConsolidationStrategy	SanzGroup	PML/RARa_iso	WBC	PlateletCount	EarlyDeath	DFS_status	EFS_status	OS_status	FLT3-ITD	FLT3-TKD	WT1	NRAS	ARID1A	RREB1	ARID1B	EBF3	KRAS	USP9X	EP300	SF3B1	SMARCB1	CALR	NSD1	UPF3B
bulk-APL265	Female	45	6.00503	0.818446	Female	45		High-risk	S-type	1	0	1		1	1	0	0	0	0	0	0	0	0	0	0	0	0	0	0	0	0
bulk-APL298	Female	36	5.70644	0.777301	Female	36	with ATO	High-risk	S-type	1	0	0	1	1	1	0	0	0	0	0	0	0	0	0	0	0	0	0	0	0	0
bulk-APL29	Female	25	4.70054	0.735587	Female	25	with ATO	High-risk	S-type	1	0	0	0	0	0	0	0	0	0	0	0	0	0	0	0	0	0	0	0	0	0
bulk-APL18	Female	25	4.76429	0.735523	Female	25	with ATO	High-risk	S-type	1	0	0	0	0	0	1	0	0	0	0	0	0	0	0	0	0	0	0	0	0	0
bulk-APL69	Female	34	4.52391	0.726263	Female	34	without ATO	Low-risk	S-type	0	1	0	0	0	0	1	0	0	0	0	0	0	0	0	0	0	0	0	0	0	0
bulk-APL358	Female	36	4.98592	0.716194	Female	36	with ATO	High-risk	L-type	1	0	0	0	0	0	1	0	0	0	0	0	0	0	0	0	0	0	0	0	1	0
bulk-APL268	Female	61	7.19253	0.713861	Female	61	with ATO	High-risk	S-type	1	0	0	0	0	0	1	0	0	0	0	0	0	0	0	0	0	0	0	0	0	0
bulk-APL55	Female	24	5.04468	0.69541	Female	24	without ATO	High-risk	L-type	1	0	0	0	0	0	1	0	0	0	0	0	0	0	0	0	0	0	0	0	0	0
bulk-APL366	Female	32	4.82891	0.690385	Female	32	without ATO	High-risk	V-type	1	0	0	0	0	0	1	0	1	0	0	0	0	0	0	0	0	0	0	0	0	0
bulk-APL6	Male	34	3.95171	0.663458	Male	34	with ATO	High-risk	S-type	1	0	0	0	0	0	1	0	0	0	0	0	0	0	0	0	0	0	1	0	0	0
bulk-APL200	Female	55	3.46285	0.663022	Female	55	without ATO	Intermediate-risk	S-type	0	0	0	0	0	0	0	1	0	0	0	0	0	0	0	0	0	0	0	0	0	1
bulk-APL60	Male	27	5.07753	0.662426	Male	27	with ATO	High-risk	L-type	1	0	0	0	0	0	1	0	0	0	0	0	0	0	0	0	0	0	0	0	0	0
bulk-APL300	Female	55	4.23906	0.635049	Female	55	with ATO	High-risk	S-type	1	0	0	0	0	0	0	0	0	0	0	0	0	0	0	0	0	0	0	0	0	0
bulk-APL364	Male	22	3.58946	0.625533	Male	22	with ATO	High-risk	S-type	1	0	0	0	0	0	1	0	0	0	0	0	0	0	0	0	0	0	0	0	0	0
bulk-APL19	Female	58	3.53024	0.619278	Female	58	without ATO	High-risk	S-type	1	1	0	0	0	0	1	0	0	0	0	0	0	0	0	0	0	0	0	0	0	0
bulk-APL86	Female	19	4.48208	0.598626	Female	19	without ATO	High-risk	L-type	1	0	0	0	0	0	0	0	0	0	0	0	0	0	0	0	0	0	0	0	0	0
bulk-APL181	Female	53	3.63823	0.597849	Female	53	with ATO	Intermediate-risk	S-type	0	0	0	0	0	0	0	0	0	0	0	0	0	0	0	0	0	0	0	0	0	0
bulk-APL334	Male	20	3.95945	0.588836	Male	20	with ATO	Intermediate-risk	S-type	0	0	0	0	0	0	1	0	0	0	0	0	0	0	0	0	0	0	0	0	0	0
bulk-APL21	Female	34	4.23898	0.581474	Female	34	without ATO	High-risk	S-type	1	0	0	0	0	0	0	0	0	0	0	0	0	0	0	0	0	0	0	0	0	0
bulk-APL142	Female	30	3.25041	0.578324	Female	30	with ATO	Intermediate-risk	S-type	0	0	0	0	0	0	1	0	0	0	0	0	0	0	0	0	0	0	0	0	0	0
bulk-APL33	Male	46	3.86938	0.561142	Male	46	without ATO	High-risk	S-type	1	0	0	0	0	0	1	0	0	0	0	0	0	0	0	0	0	0	0	0	0	0
bulk-APL42	Male	35	2.14179	0.556977	Male	35	with ATO	High-risk	L-type	1	1	0	0	0	0	0	1	1	0	0	0	0	0	0	0	0	0	0	0	1	0
bulk-APL379	Male	21	1.90751	0.539701	Male	21		High-risk	V-type	1	1	1		1	1	1	0	1	0	0	0	0	0	0	0	0	0	0	0	0	0
bulk-APL50	Male	22	3.7107	0.534998	Male	22	without ATO	High-risk	S-type	1	0	0	0	0	0	1	0	0	0	0	0	0	0	0	0	0	0	0	0	0	0
bulk-APL11	Female	34	3.79778	0.517128	Female	34	with ATO	High-risk	S-type	1	0	0	0	0	0	0	1	0	0	0	0	0	0	0	0	0	0	0	0	0	0
bulk-APL83	Female	30	3.13326	0.511587	Female	30	with ATO	High-risk	S-type	1	0	0	0	0	0	0	0	0	0	0	0	0	0	0	0	0	0	0	0	0	0
bulk-APL38	Male	62	2.26205	0.507692	Male	62	with ATO	High-risk	L-type	1	1	0	0	0	0	0	0	1	1	0	0	0	0	0	0	0	0	0	0	0	0
bulk-APL283	Male	30	2.31734	0.480437	Male	30	without ATO	Low-risk	L-type	0	1	0	0	0	0	0	0	0	0	0	0	0	0	0	0	1	0	0	0	0	0
bulk-APL299	Male	31	2.05785	0.469476	Male	31	without ATO	High-risk	S-type	1	0	0	0	0	0	0	1	0	0	0	0	0	0	0	0	0	0	0	0	0	0
bulk-APL48	Female	45	2.85638	0.459297	Female	45	without ATO	High-risk	L-type	1	0	0	0	0	0	0	1	0	0	0	0	0	0	0	0	0	0	0	0	0	0
bulk-APL45	Female	40	2.30219	0.453002	Female	40	without ATO	High-risk	S-type	1	0	0	0	0	0	1	0	0	0	0	0	0	0	0	0	0	0	0	0	0	0
bulk-APL368	Male	29	3.58619	0.443066	Male	29	with ATO	High-risk	S-type	1		0	0	0	0	1	0	0	0	0	0	0	0	0	0	0	0	0	0	0	0
bulk-APL176	Male	49	1.94106	0.435879	Male	49	without ATO	Intermediate-risk	S-type	0	0	0	0	0	0	0	1	0	0	0	0	0	0	0	0	0	0	0	0	0	0
bulk-APL249	Female	53	0	0.433813	Female	53	without ATO	Intermediate-risk	L-type	0	0	0	0	0	0	0	0	1	0	0	0	0	0	0	0	0	0	0	0	0	0
bulk-APL256	Male	27	3.70177	0.431673	Male	27		High-risk	S-type	1	0	1		1	1	0	1	0	0	0	0	0	0	0	0	0	0	0	0	0	0
bulk-APL41	Male	22	2.88214	0.431442	Male	22	without ATO	High-risk	S-type	1	0	0	1	1	0	1	0	0	0	0	0	0	0	0	0	0	0	0	0	0	0
bulk-APL365	Male	24	1.59507	0.430724	Male	24	without ATO	High-risk	L-type	1	1	0	0	0	0	0	0	0	0	0	0	1	0	0	0	0	0	0	0	0	0
bulk-APL218	Male	36	5.33777	0.430666	Male	36		High-risk	S-type	1	1	1		1	1	0	0	0	0	0	0	0	0	0	0	0	0	0	0	0	0
bulk-APL177	Female	35	1.26851	0.428179	Female	35	with ATO	Intermediate-risk	L-type	0	0	0	0	0	0	0	0	1	0	0	0	0	0	0	1	0	0	0	0	0	0
bulk-APL5	Female	35	1.00194	0.42581	Female	35	without ATO	High-risk	L-type	1	1	0	0	0	0	0	0	0	0	0	0	0	0	0	0	0	1	0	0	0	0
bulk-APL53	Male	37	2.59277	0.424764	Male	37	without ATO	High-risk	L-type	1	0	0	0	0	0	0	0	1	0	0	0	0	0	1	0	0	0	0	0	1	1
bulk-APL31	Male	56	2.39011	0.42186	Male	56	with ATO	High-risk	L-type	1	0	0	0	0	0	1	0	0	0	0	0	0	0	0	0	0	0	0	0	0	0
bulk-APL59	Male	36	1.69789	0.421666	Male	36	with ATO	High-risk	L-type	1	0	0	0	0	0	0	0	1	0	0	0	0	1	0	0	0	0	0	0	0	0
bulk-APL75	Male	22	3.35671	0.420085	Male	22	without ATO	Intermediate-risk	L-type	0	0	0				0	0	0	0	0	0	0	0	0	0	0	0	0	0	0	0
bulk-APL71	Male	30	2.21245	0.417228	Male	30	without ATO	High-risk	V-type	1	0	0	0	0	0	0	0	1	0	0	0	0	0	0	1	0	0	0	0	0	0
bulk-APL198	Female	54	1.67275	0.411987	Female	54	with ATO	Intermediate-risk	S-type	0	0	0	0	0	0	0	0	1	1	0	0	0	0	0	0	0	0	0	0	0	0
bulk-APL199	Male	48	3.69867	0.409189	Male	48	with ATO	Intermediate-risk	L-type	0	0	0	0	0	0	0	1	1	0	0	0	1	1	0	0	0	0	0	0	0	0
bulk-APL173	Male	46	1.36923	0.40674	Male	46	without ATO	Intermediate-risk	L-type	0	0	0	1	1	1	1	0	0	0	0	0	0	0	0	0	0	0	0	0	0	0
bulk-APL17	Male	45	1.24339	0.40189	Male	45	without ATO	High-risk	L-type	1	1	0	0	0	0	0	1	1	0	0	0	0	0	0	0	0	0	0	0	0	0
bulk-APL44	Female	27	1.79216	0.396281	Female	27	with ATO	High-risk	L-type	1	0	0	0	0	0	0	0	0	0	0	0	0	0	0	0	0	0	0	0	0	0
bulk-APL227	Male	38	1.21629	0.396066	Male	38	with ATO	Intermediate-risk	L-type	0	0	0	1	1	0	0	1	0	0	1	0	0	0	0	0	0	1	0	1	0	0
bulk-APL37	Male	31	2.69229	0.395728	Male	31	with ATO	High-risk	S-type	1	0	0	0	0	0	1	1	0	0	0	0	0	0	0	0	0	0	0	0	0	0
bulk-APL7	Male	22	3.10839	0.394481	Male	22	without ATO	High-risk	S-type	1	0	0	0	0	0	0	0	0	0	0	0	0	0	0	0	0	0	0	0	0	0
bulk-APL269	Female	37	3.91757	0.391202	Female	37	with ATO	High-risk	L-type	1	0	0	0	0	0	1	0	1	0	0	0	0	0	0	0	0	0	0	0	0	0
bulk-APL174	Female	36	0.834047	0.385235	Female	36	with ATO	Low-risk	L-type	0	1	0	0	0	0	0	1	0	0	0	0	0	0	0	0	0	0	0	0	0	0
bulk-APL220	Female	27	3.24726	0.37917	Female	27		Intermediate-risk	S-type	0	0	1		1	1	0	0	0	0	0	0	0	0	0	0	0	0	0	0	0	0
bulk-APL348	Female	38	0	0.373333	Female	38		High-risk	V-type	1	0	1		1	1	0	0	1	0	0	0	0	0	0	0	0	0	0	0	0	0
bulk-APL307	Male	44	1.11875	0.36932	Male	44	with ATO	Intermediate-risk	L-type	0	0	0				0	0	0	0	0	0	0	1	0	0	0	0	0	0	0	0
bulk-APL284	Male	26	3.95529	0.369036	Male	26	without ATO	High-risk	S-type	1	0	0	0	0	0	0	0	0	0	0	0	0	0	0	0	0	0	0	0	0	0
bulk-APL47	Male	35	1.91773	0.368617	Male	35	without ATO	High-risk	L-type	1	1	0	0	0	0	0	1	0	0	0	0	0	0	0	0	0	0	0	0	0	0
bulk-APL24	Female	30	2.68393	0.366787	Female	30	without ATO	High-risk	L-type	1	0	0	0	0	0	0	0	0	0	0	0	0	0	0	0	0	0	0	0	0	0
bulk-APL23	Male	38	1.07392	0.366304	Male	38	with ATO	High-risk	L-type	1	0	0	0	0	0	0	0	1	1	0	0	0	0	0	0	0	0	0	0	0	0
bulk-APL323	Female	50	2.01595	0.365155	Female	50	with ATO	Intermediate-risk	L-type	0	0	0				0	1	0	0	0	0	0	0	0	1	0	0	0	0	0	0
bulk-APL297	Male	48	3.45806	0.363459	Male	48		High-risk	S-type	1	0	1		1	1	0	0	0	0	0	0	0	0	1	0	0	0	0	0	0	0
bulk-APL20	Female	54	2.17741	0.360741	Female	54	with ATO	High-risk	S-type	1	0	0	0	0	0	1	0	0	0	0	0	0	0	0	0	0	0	1	0	0	0
bulk-APL74	Male	24	3.11284	0.359684	Male	24	with ATO	Intermediate-risk	S-type	0	0	0				0	1	0	0	0	0	0	0	0	0	1	0	0	0	0	0
bulk-APL28	Female	28	1.64448	0.357959	Female	28	with ATO	High-risk	S-type	1	0	0	0	0	0	0	1	0	0	0	0	0	0	0	0	0	0	0	0	0	0
bulk-APL302	Male	38	1.59328	0.357858	Male	38	without ATO	Intermediate-risk	L-type	0	0	0	0	0	0	0	0	1	0	1	0	0	1	0	0	0	0	0	0	0	0
bulk-APL316	Male	44	2.32784	0.355093	Male	44	with ATO	Intermediate-risk	L-type	0	0	0				0	0	0	0	0	0	1	0	0	0	0	0	0	0	0	0
bulk-APL339	Male	36	3.4738	0.353814	Male	36	with ATO	Intermediate-risk	L-type	0	0	0	0	0	0	0	0	0	0	0	0	0	0	0	0	0	0	0	0	0	0
bulk-APL14	Female	42	0.123221	0.353098	Female	42	without ATO	High-risk	L-type	1	1	0	0	0	0	0	0	1	1	0	0	0	0	0	0	0	0	0	0	0	0
bulk-APL294	Female	44	0	0.351933	Female	44		High-risk	L-type	1	1	1		1	1	0	0	1	0	0	0	0	0	0	0	0	0	0	0	0	0
bulk-APL321	Male	44	2.33371	0.345039	Male	44	without ATO	High-risk	L-type	1	0	0	0	0	0	0	1	1	0	0	0	0	0	0	0	0	0	0	0	0	0
bulk-APL130	Male	63	0.227757	0.337478	Male	63	with ATO	Intermediate-risk	S-type	0	0	0	0	0	0	0	1	0	0	1	0	1	0	0	0	0	0	0	0	0	0
bulk-APL319	Male	25	1.26565	0.337073	Male	25	without ATO	Intermediate-risk	S-type	0	0	0	0	0	0	0	0	0	1	0	0	0	0	0	0	0	0	0	0	0	0
bulk-APL127	Female	42	2.71646	0.335627	Female	42	with ATO	Intermediate-risk	S-type	0	0	0	0	0	0	1	0	0	1	1	0	0	0	0	0	0	0	0	0	0	0
bulk-APL346	Female	39	2.45096	0.335508	Female	39	with ATO	Intermediate-risk	L-type	0	0	0	0	0	0	0	1	0	0	0	0	0	0	0	0	0	0	0	0	0	0
bulk-APL254	Male	33	1.62183	0.334905	Male	33	without ATO	High-risk	L-type	1	0	0	0	0	0	1	1	0	0	0	0	0	0	0	0	0	0	0	0	0	0
bulk-APL43	Male	46	1.40644	0.334709	Male	46	without ATO	High-risk	L-type	1	0	0	1	1	0	0	0	0	0	0	0	0	0	0	0	0	0	0	0	0	0
bulk-APL266	Male	29	3.53775	0.333335	Male	29	with ATO	High-risk	L-type	1	0	0	0	0	0	0	1	0	0	0	0	0	0	0	0	0	0	0	0	0	0
bulk-APL280	Female	24	2.5612	0.331721	Female	24	without ATO	Low-risk	L-type	0	1	0	0	0	0	0	0	0	0	0	0	0	0	0	0	0	0	0	0	0	0
bulk-APL221	Male	65	0	0.328488	Male	65		High-risk	L-type	1	0	1		1	1	0	0	0	0	0	0	0	0	0	0	0	0	0	0	0	0
bulk-APL270	Male	50	2.08266	0.328472	Male	50	with ATO	Intermediate-risk	L-type	0	0	0				0	0	0	0	0	0	0	0	0	0	0	0	0	0	0	0
bulk-APL219	Female	34	1.26183	0.324225	Female	34		Intermediate-risk	L-type	0	0	1		1	1	0	0	0	0	0	0	0	0	0	0	0	0	0	0	0	0
bulk-APL342	Male	31	3.51525	0.321496	Male	31	with ATO	Intermediate-risk	L-type	0	0	0	0	0	0	0	0	0	0	1	0	0	0	0	0	0	0	0	0	0	0
bulk-APL228	Female	21	2.25472	0.318005	Female	21	with ATO	High-risk	S-type	1	0	0	1	1	0	0	0	0	0	0	0	0	0	0	0	0	0	1	0	0	0
bulk-APL352	Female	53	0	0.315519	Female	53	with ATO	Intermediate-risk	L-type	0	0	0	0	0	0	0	0	0	0	0	0	0	0	0	0	0	0	0	0	0	0
bulk-APL10	Female	26	0.320287	0.314065	Female	26	without ATO	High-risk	S-type	1	0	0	0	0	0	0	1	0	0	0	0	0	0	0	0	0	0	0	0	0	0
bulk-APL246	Female	54	0	0.313964	Female	54		Intermediate-risk	L-type	0	0	1		1	1	0	0	0	0	0	0	0	0	0	0	0	0	0	0	0	0
bulk-APL350	Female	44	1.39677	0.31277	Female	44	without ATO	Intermediate-risk	L-type	0	0	0	0	0	0	0	0	0	0	0	0	0	0	0	0	0	0	0	0	0	0
bulk-APL312	Male	32	1.40384	0.310198	Male	32		Intermediate-risk	L-type	0	0	1		1	1	0	0	0	0	0	0	0	0	0	0	0	0	0	0	0	0
bulk-APL260	Male	48	1.34553	0.309299	Male	48		High-risk	L-type	1	0	1		1	1	0	0	0	1	0	0	0	0	0	0	0	0	0	0	0	0
bulk-APL25	Male	19	0.89597	0.308834	Male	19	with ATO	High-risk	S-type	1	0	0	0	0	0	1	0	0	0	0	0	0	0	1	0	0	0	0	0	0	0
bulk-APL326	Female	44	1.57509	0.308821	Female	44	with ATO	Intermediate-risk	L-type	0	0	0				0	0	0	0	1	0	0	0	0	0	0	0	0	0	0	0
bulk-APL122	Female	37	2.56898	0.308729	Female	37	with ATO	Intermediate-risk	V-type	0	0	0	0	0	0	0	0	0	0	0	1	0	0	0	0	0	0	0	0	0	0
bulk-APL231	Female	35	1.69552	0.306885	Female	35		Intermediate-risk	S-type	0	0	1		1	1	0	0	0	0	0	0	0	0	0	0	0	0	0	0	0	0
bulk-APL356	Male	26	2.08253	0.306494	Male	26	without ATO	Intermediate-risk	L-type	0	0	0	0	0	0	0	0	0	0	0	0	0	0	0	0	0	0	0	0	0	0
bulk-APL375	Male	30	0.513442	0.305914	Male	30	without ATO	Low-risk	L-type	0	1	0	0	0	0	0	1	0	0	0	0	0	0	0	0	0	0	0	0	0	0
bulk-APL179	Female	25	1.92136	0.303587	Female	25	without ATO	Intermediate-risk	S-type	0	0	0	0	0	0	0	1	0	0	0	0	0	0	0	0	0	0	0	0	0	0
bulk-APL257	Female	54	1.27131	0.303493	Female	54	with ATO	Intermediate-risk	L-type	0	0	0	0	0	0	0	0	1	0	0	0	0	0	0	0	0	0	0	0	0	0
bulk-APL126	Male	46	1.00908	0.300896	Male	46	without ATO	Intermediate-risk	L-type	0	0	0	0	0	0	0	0	0	0	0	0	0	0	0	0	0	0	0	0	0	0
bulk-APL133	Male	45	2.1405	0.298749	Male	45	without ATO	Intermediate-risk	L-type	0	0	0	0	0	0	0	0	0	0	0	0	0	0	0	0	0	0	0	0	0	0
bulk-APL226	Male	20	3.22758	0.298161	Male	20	with ATO	Intermediate-risk	L-type	0	0	0	1	1	0	0	0	0	0	0	0	0	0	0	0	0	0	0	0	0	0
bulk-APL230	Male	33	0	0.297779	Male	33	without ATO	High-risk	L-type	1	0	0	1	1	0	0	0	0	1	0	0	0	0	0	0	0	0	0	0	0	0
bulk-APL354	Female	33	1.92636	0.297566	Female	33	without ATO	Low-risk	V-type	0	1	0	0	0	0	0	0	1	1	0	0	0	0	0	0	0	0	0	0	0	0
bulk-APL255	Male	32	1.74969	0.297472	Male	32	without ATO	Intermediate-risk	L-type	0	0	0	0	0	0	1	0	0	0	0	0	0	0	0	0	0	0	0	0	0	0
bulk-APL376	Male	33	0.914985	0.296831	Male	33	with ATO	Low-risk	L-type	0	1	0	0	0	0	0	0	0	0	0	0	0	0	0	0	0	0	0	0	0	0
bulk-APL9	Female	22	0.345601	0.296393	Female	22	without ATO	High-risk	L-type	1	0	0	1	1	1	0	0	0	1	0	0	0	0	0	0	0	0	1	0	0	0
bulk-APL261	Male	29	1.78058	0.295979	Male	29	with ATO	Intermediate-risk	S-type	0	0	0	0	0	0	1	0	0	0	0	0	0	0	0	0	0	0	0	0	0	0
bulk-APL273	Male	58	0.896348	0.294666	Male	58	without ATO	Intermediate-risk	L-type	0	0	0	0	0	0	0	1	0	0	0	0	0	0	0	0	1	0	0	0	0	0
bulk-APL304	Male	23	0.397258	0.29393	Male	23		Intermediate-risk	L-type	0	0	1		1	1	0	0	0	1	0	0	0	0	0	0	0	0	0	0	0	0
bulk-APL54	Female	54	0.765496	0.28986	Female	54	with ATO	High-risk	L-type	1	0	0	0	0	0	0	0	1	0	0	0	0	0	0	0	0	0	0	0	0	0
bulk-APL49	Male	47	0.983673	0.287979	Male	47	with ATO	High-risk	L-type	1	0	0	0	0	0	0	1	0	0	0	0	0	0	0	0	0	0	0	0	0	0
bulk-APL84	Female	34	2.48267	0.286914	Female	34	without ATO	Intermediate-risk	L-type	0	0	0				0	0	0	0	0	1	0	0	0	0	0	0	0	0	0	0
bulk-APL94	Male	63	0	0.284527	Male	63	with ATO	Intermediate-risk	L-type	0	0	0	0	0	0	0	0	0	0	0	0	0	0	0	0	0	0	0	0	1	0
bulk-APL113	Male	52	0	0.284098	Male	52	without ATO	Intermediate-risk	L-type	0	0	0	0	0	0	0	0	1	0	0	0	0	1	0	0	0	0	0	0	0	0
bulk-APL305	Male	40	1.82875	0.283002	Male	40	with ATO	Intermediate-risk	L-type	0	0	0	0	0	0	0	0	0	0	0	1	0	0	0	0	0	0	0	0	0	0
bulk-APL374	Male	55	1.67312	0.281489	Male	55	with ATO	Intermediate-risk	S-type	0	0	0				1	0	0	0	0	0	0	0	0	0	0	0	0	0	0	0
bulk-APL328	Female	61	2.35193	0.281323	Female	61	with ATO	Intermediate-risk	L-type	0	0	0	0	0	0	0	0	1	0	0	0	0	0	0	0	0	0	0	0	0	0
bulk-APL70	Male	44	1.05532	0.279054	Male	44	with ATO	Intermediate-risk	V-type	0	0	0	0	0	0	0	0	1	0	0	0	1	0	0	0	0	0	0	0	0	0
bulk-APL12	Male	21	0.0533515	0.27659	Male	21	with ATO	High-risk	L-type	1	0	0	0	0	0	0	0	0	0	0	0	0	0	0	0	0	0	0	0	0	0
bulk-APL362	Male	23	1.53222	0.275845	Male	23	with ATO	High-risk	S-type	1	0	0	0	0	0	1	0	0	0	0	0	0	0	0	0	0	0	0	0	0	0
bulk-APL361	Male	27	0.957437	0.275636	Male	27	without ATO	Intermediate-risk	L-type	0	0	0	0	0	0	0	0	0	0	0	0	0	0	0	0	0	0	0	0	0	0
bulk-APL52	Female	49	0	0.274032	Female	49	with ATO	High-risk	L-type	1	0	0	0	0	0	0	1	0	1	0	0	0	0	1	0	0	0	0	0	0	0
bulk-APL371	Female	26	1.53998	0.273903	Female	26	without ATO	High-risk	L-type	1	1	0	0	0	0	0	0	0	0	0	0	0	0	0	0	0	0	0	0	0	0
bulk-APL259	Female	37	1.07777	0.272633	Female	37		Intermediate-risk	L-type	0	0	1		1	1	0	0	1	0	0	0	0	0	0	0	0	0	0	0	0	0
bulk-APL22	Male	52	0	0.271521	Male	52	with ATO	High-risk	S-type	1	0	0	0	0	0	0	0	0	0	1	0	0	0	0	0	0	0	0	0	0	0
bulk-APL214	Male	32	0.585729	0.270423	Male	32	without ATO	Low-risk	S-type	0	1	0	0	0	0	0	0	0	0	0	0	0	0	0	0	0	0	0	0	0	0
bulk-APL336	Female	20	1.85836	0.270322	Female	20	without ATO	Intermediate-risk	L-type	0	0	0	0	0	0	0	0	0	0	0	0	0	1	0	0	0	0	0	0	0	0
bulk-APL120	Male	34	0	0.270222	Male	34	without ATO	Intermediate-risk	L-type	0	0	0	0	0	0	0	0	0	0	0	0	0	0	0	0	0	0	0	0	0	0
bulk-APL253	Male	41	0.913417	0.269687	Male	41		Intermediate-risk	L-type	0	0	1		1	1	0	0	0	0	1	0	0	0	0	0	0	0	0	0	0	0
bulk-APL347	Female	48	0.475996	0.268863	Female	48	with ATO	Low-risk	S-type	0	1	0	0	0	0	0	1	0	0	0	0	0	0	0	0	0	0	0	0	0	0
bulk-APL191	Male	46	0.959537	0.268752	Male	46	without ATO	Intermediate-risk	L-type	0	0	0	0	0	0	0	0	0	0	0	0	0	0	0	0	0	0	0	0	0	0
bulk-APL129	Male	21	0.618827	0.26764	Male	21	with ATO	Intermediate-risk	L-type	0	0	0	0	0	0	0	0	1	1	0	0	0	0	0	0	0	0	0	0	0	0
bulk-APL209	Male	37	1.68049	0.267464	Male	37	without ATO	Low-risk	L-type	0	1	0	0	0	0	0	0	0	0	0	0	0	0	0	0	0	0	0	0	0	0
bulk-APL79	Male	45	1.26386	0.267433	Male	45	without ATO	Intermediate-risk	V-type	0	0	0	0	0	0	0	0	0	0	0	0	0	0	0	0	0	0	0	0	0	0
bulk-APL314	Female	44	0.851862	0.266699	Female	44	with ATO	Intermediate-risk	L-type	0	0	0	0	0	0	0	0	0	0	0	0	0	0	0	0	0	0	0	0	0	0
bulk-APL274	Male	19	0.468103	0.265925	Male	19	without ATO	Intermediate-risk	L-type	0	0	0	0	0	0	0	0	0	0	0	0	0	0	0	0	0	0	0	0	0	0
bulk-APL363	Female	39	1.18766	0.26349	Female	39	without ATO	High-risk	L-type	1	1	0	0	0	0	0	1	1	0	0	0	0	0	0	0	0	0	0	0	0	0
bulk-APL291	Female	54	0.995567	0.262213	Female	54	without ATO	High-risk	S-type	1	1	0	0	0	0	0	0	1	1	0	0	0	0	0	0	0	0	0	0	0	0
bulk-APL15	Female	29	0.209066	0.261507	Female	29	with ATO	High-risk	S-type	1	0	0	0	0	0	0	0	0	0	0	0	0	0	1	0	0	0	0	0	0	0
bulk-APL262	Female	58	1.68724	0.261305	Female	58	without ATO	Low-risk	L-type	0	1	0	0	0	0	0	0	0	0	1	0	0	0	0	0	0	0	0	0	0	0
bulk-APL330	Female	40	1.26655	0.261163	Female	40	with ATO	Intermediate-risk	L-type	0	0	0	0	0	0	0	0	0	0	0	1	0	0	0	0	0	0	0	0	0	0
bulk-APL190	Male	37	0	0.260909	Male	37	with ATO	Intermediate-risk	S-type	0	0	0	0	0	0	0	0	1	0	0	0	0	0	1	0	0	0	0	0	0	0
bulk-APL85	Female	30	0.624086	0.258926	Female	30	with ATO	Intermediate-risk	V-type	0	0	0				0	0	0	0	0	0	0	0	0	0	0	0	0	0	0	0
bulk-APL112	Male	56	0.609398	0.258826	Male	56	with ATO	Intermediate-risk	S-type	0	0	0	0	0	0	0	0	0	0	0	0	0	0	0	0	0	0	0	0	0	0
bulk-APL211	Male	59	3.00814	0.258636	Male	59	without ATO	Low-risk	V-type	0	1	0	0	0	0	0	0	0	1	0	0	0	0	0	0	0	0	0	0	0	0
bulk-APL91	Male	38	0	0.255828	Male	38	without ATO	Intermediate-risk	L-type	0	0	0	0	0	0	0	0	1	0	0	0	0	0	0	0	0	0	0	0	0	0
bulk-APL146	Female	52	1.57905	0.254708	Female	52	with ATO	Low-risk	L-type	0	1	0	0	0	0	0	0	0	0	0	1	0	0	0	1	0	0	0	0	0	0
bulk-APL285	Female	39	0.253691	0.252346	Female	39	without ATO	High-risk	V-type	1	0	0	0	0	0	0	0	0	0	0	0	0	0	0	0	0	0	0	0	0	0
bulk-APL34	Female	19	0.314783	0.250995	Female	19	without ATO	High-risk	L-type	1	0	0	0	0	0	0	1	1	0	0	0	0	0	1	0	0	0	0	0	0	0
bulk-APL175	Male	19	1.44467	0.250845	Male	19	without ATO	Low-risk	S-type	0	1	0	0	0	0	0	0	0	1	0	0	0	0	0	0	0	0	0	0	0	0
bulk-APL135	Female	39	1.23818	0.250216	Female	39	with ATO	Intermediate-risk	L-type	0	0	0	0	0	0	0	0	0	1	0	0	0	0	0	0	0	0	0	0	0	0
bulk-APL145	Male	48	0.671603	0.249772	Male	48	without ATO	Intermediate-risk	L-type	0	0	0	0	0	0	0	1	1	0	0	0	0	0	0	0	0	0	0	0	0	0
bulk-APL171	Female	43	2.01611	0.245147	Female	43	without ATO	Low-risk	L-type	0	1	0	0	0	0	0	0	1	0	1	0	0	1	0	0	0	0	0	0	0	0
bulk-APL320	Female	32	0	0.24464	Female	32	with ATO	Intermediate-risk	L-type	0	0	0	0	0	0	0	0	0	0	0	0	0	0	0	0	0	0	0	0	0	0
bulk-APL35	Male	51	0.0529363	0.244322	Male	51	with ATO	High-risk	L-type	1	0	0	0	0	0	0	0	0	0	0	0	0	0	1	0	0	0	0	0	0	0
bulk-APL292	Female	46	0.205211	0.243981	Female	46	with ATO	High-risk	L-type	1	0	0	0	0	0	1	0	1	0	0	0	0	0	0	0	0	0	0	0	0	0
bulk-APL233	Male	30	0.5908	0.243574	Male	30	without ATO	Low-risk	L-type	0	1	0	0	0	0	0	0	0	0	0	0	0	0	0	0	0	0	0	0	0	0
bulk-APL77	Male	31	0	0.242297	Male	31	with ATO	Intermediate-risk	L-type	0	0	0	0	0	0	0	0	0	0	0	0	0	0	0	0	0	0	0	0	0	0
bulk-APL370	Female	26	0.733015	0.241207	Female	26	without ATO	High-risk	L-type	1	0	0	0	0	0	1	0	0	0	0	0	0	0	0	0	0	0	0	0	0	0
bulk-APL315	Female	31	3.26083	0.240892	Female	31	without ATO	Intermediate-risk	S-type	0	0	0				0	1	1	0	0	0	0	0	0	0	0	0	0	0	0	0
bulk-APL289	Female	28	0.119175	0.240606	Female	28	with ATO	High-risk	L-type	1	1	0	0	0	0	1	1	0	0	0	0	0	0	0	0	0	0	0	0	0	0
bulk-APL325	Male	63	0	0.240581	Male	63		Intermediate-risk	L-type	0	0	1		1	1	0	0	0	0	0	0	0	1	0	0	0	0	0	0	0	0
bulk-APL216	Female	35	0.15885	0.239732	Female	35		Intermediate-risk	L-type	0	0	1		1	1	0	0	0	0	0	0	0	0	0	0	0	0	0	0	0	0
bulk-APL147	Male	26	0	0.239399	Male	26	without ATO	Low-risk	S-type	0	1	0	0	0	0	0	0	0	0	0	0	0	0	0	0	0	0	0	0	0	0
bulk-APL250	Female	48	0.251716	0.238495	Female	48	with ATO	Intermediate-risk	L-type	0	0	0	0	0	0	1	0	0	0	1	0	0	0	0	0	0	0	0	0	0	0
bulk-APL345	Female	41	0	0.238384	Female	41	without ATO	Intermediate-risk	S-type	0	0	0	0	0	0	0	0	0	0	0	0	0	0	0	0	0	0	0	0	0	0
bulk-APL222	Female	27	0.347185	0.237998	Female	27	without ATO	Low-risk	L-type	0	1	0	0	0	0	0	0	0	0	0	0	0	0	0	0	0	0	0	0	0	0
bulk-APL341	Female	52	0	0.236212	Female	52	with ATO	Intermediate-risk	L-type	0	0	0	0	0	0	0	0	0	0	0	1	0	0	0	0	0	0	0	0	0	0
bulk-APL108	Male	19	1.90938	0.235659	Male	19	with ATO	Intermediate-risk	L-type	0	0	0	0	0	0	0	0	0	0	0	0	0	0	0	0	0	0	0	0	0	0
bulk-APL232	Male	18	1.20637	0.235116	Male	18	with ATO	Intermediate-risk	L-type	0	0	0	0	0	0	0	0	0	0	0	0	0	0	0	0	0	0	0	0	0	0
bulk-APL87	Male	19	0.956453	0.234989	Male	19	without ATO	High-risk	L-type	1	1	0	1	1	1	0	0	0	1	0	0	0	0	0	0	0	0	0	0	0	0
bulk-APL103	Female	29	0	0.234464	Female	29	with ATO	Intermediate-risk	L-type	0	0	0	0	0	0	0	0	1	0	0	1	0	0	0	0	0	0	0	0	0	0
bulk-APL110	Female	32	0	0.234401	Female	32	with ATO	Low-risk	L-type	0	1	0	0	0	0	0	0	0	0	0	0	0	0	0	0	0	0	0	0	0	0
bulk-APL39	Female	40	0	0.233295	Female	40	without ATO	Low-risk	L-type	0	1	0	0	0	0	0	1	0	0	0	0	0	0	0	0	0	0	0	0	0	0
bulk-APL143	Female	39	1.08766	0.232812	Female	39	with ATO	Intermediate-risk	L-type	0	0	0	0	0	0	0	0	0	1	0	1	0	0	0	0	0	0	0	0	0	0
bulk-APL121	Male	50	0	0.231123	Male	50	with ATO	Intermediate-risk	L-type	0	0	0	0	0	0	0	0	0	0	0	0	0	0	0	0	0	0	0	0	0	0
bulk-APL263	Male	50	0	0.230881	Male	50	without ATO	Low-risk	L-type	0	1	0	0	0	0	1	0	1	0	0	0	0	0	0	0	0	0	0	0	0	0
bulk-APL290	Female	42	0	0.230866	Female	42	with ATO	High-risk	L-type	1	0	0	0	0	0	0	0	0	0	0	0	0	0	1	0	0	0	0	0	0	0
bulk-APL58	Male	20	2.37436	0.229494	Male	20	with ATO	High-risk	L-type	1	0	0	0	0	0	0	1	0	0	0	0	0	0	0	0	0	0	0	0	0	0
bulk-APL196	Female	58	0.937522	0.228361	Female	58	with ATO	Low-risk	L-type	0	1	0	0	0	0	0	0	0	0	0	0	0	0	0	0	0	0	0	1	0	0
bulk-APL322	Male	22	0.741799	0.227728	Male	22	with ATO	Intermediate-risk	L-type	0	0	0				1	0	0	0	0	0	0	0	0	0	0	0	0	0	0	0
bulk-APL8	Female	36	0	0.227628	Female	36	without ATO	High-risk	L-type	1	1	0	0	0	0	0	1	0	0	0	0	0	0	0	0	0	0	0	0	0	0
bulk-APL107	Male	44	0.0131544	0.227025	Male	44	without ATO	Low-risk	S-type	0	1	0	0	0	0	1	0	0	0	0	0	0	0	0	0	0	0	1	0	0	0
bulk-APL355	Male	44	0	0.22681	Male	44	with ATO	Intermediate-risk	L-type	0	0	0	0	0	0	0	0	0	0	0	0	0	0	0	0	0	0	0	0	0	0
bulk-APL114	Male	35	0	0.226409	Male	35	with ATO	Intermediate-risk	V-type	0	0	0	0	0	0	0	0	0	0	0	0	0	1	0	0	0	1	0	1	0	0
bulk-APL140	Female	31	0	0.2251	Female	31	with ATO	Low-risk	L-type	0	1	0	0	0	0	0	0	0	0	0	0	0	0	0	0	0	0	0	0	0	0
bulk-APL367	Female	58	0.398574	0.22448	Female	58	with ATO	High-risk	L-type	1	1	0	0	0	0	0	0	0	0	0	0	0	0	0	0	0	0	0	0	0	0
bulk-APL125	Male	53	0	0.224331	Male	53	without ATO	Intermediate-risk	S-type	0	0	0	0	0	0	0	0	0	1	1	0	0	0	0	0	0	0	0	0	0	0
bulk-APL287	Male	55	1.17082	0.22378	Male	55	with ATO	High-risk	L-type	1	0	0	0	0	0	0	0	1	0	0	0	0	0	0	0	0	0	0	0	0	0
bulk-APL237	Male	42	0	0.222167	Male	42	without ATO	Intermediate-risk	L-type	0	0	0	0	0	0	0	1	0	0	0	0	0	0	0	0	0	0	0	0	0	0
bulk-APL148	Male	41	0.197969	0.22191	Male	41	without ATO	Low-risk	S-type	0	1	0	0	0	0	0	0	0	0	0	0	0	0	0	0	0	0	0	0	0	0
bulk-APL93	Male	26	0	0.220628	Male	26	with ATO	Intermediate-risk	L-type	0	0	0	0	0	0	0	0	0	0	0	0	0	0	0	0	0	0	0	0	0	0
bulk-APL344	Male	32	0	0.219611	Male	32	with ATO	Low-risk	L-type	0	1	0	0	0	0	0	0	0	0	0	0	0	0	0	0	0	0	0	0	0	0
bulk-APL340	Male	42	0	0.218581	Male	42	without ATO	Intermediate-risk	S-type	0	0	0	1	1	0	0	0	0	1	0	0	0	0	0	0	0	0	0	0	0	0
bulk-APL61	Male	26	3.47978	0.21853	Male	26	without ATO	High-risk	V-type	1	0	0	1	1	0	1	0	0	0	0	0	0	0	0	0	0	0	0	0	0	0
bulk-APL258	Male	23	0	0.218257	Male	23	without ATO	Intermediate-risk	L-type	0	0	0	0	0	0	0	1	0	0	0	0	0	0	0	0	0	0	0	0	0	0
bulk-APL311	Female	33	1.28694	0.216533	Female	33	with ATO	Low-risk	L-type	0	1	0	0	0	0	1	0	1	0	0	0	0	0	0	0	0	0	0	0	0	0
bulk-APL308	Male	46	2.14301	0.215973	Male	46	with ATO	Intermediate-risk	S-type	0	0	0				0	1	1	0	0	0	0	0	0	0	0	0	0	0	0	0
bulk-APL243	Male	44	0	0.215948	Male	44	without ATO	Intermediate-risk	L-type	0	0	0	0	0	0	0	0	0	0	0	0	0	0	0	0	0	0	0	0	0	0
bulk-APL212	Female	51	0.82545	0.213572	Female	51	with ATO	Intermediate-risk	S-type	0	0	0	0	0	0	0	0	0	0	0	0	0	0	0	0	0	0	0	0	0	0
bulk-APL327	Female	46	0	0.212884	Female	46	without ATO	Intermediate-risk	L-type	0	0	0	0	0	0	0	1	0	0	1	0	0	0	0	0	0	0	0	0	0	0
bulk-APL281	Female	53	1.1069	0.20833	Female	53	without ATO	Low-risk	S-type	0	1	0	0	0	0	0	0	0	0	0	0	0	0	0	0	0	0	0	0	0	0
bulk-APL131	Female	21	1.14732	0.207919	Female	21	without ATO	Intermediate-risk	L-type	0	0	0	0	0	0	0	0	0	0	1	0	0	0	0	0	0	0	0	0	0	0
bulk-APL264	Female	29	1.69852	0.207561	Female	29	with ATO	Intermediate-risk	L-type	0	0	0	0	0	0	0	0	0	0	0	0	0	0	0	0	0	0	0	0	0	0
bulk-APL123	Male	55	0	0.207542	Male	55	without ATO	Intermediate-risk	L-type	0	0	0	0	0	0	0	0	0	0	0	0	0	0	0	0	0	0	0	0	0	0
bulk-APL119	Female	38	0	0.206577	Female	38	without ATO	Intermediate-risk	L-type	0	0	0	0	0	0	0	0	0	0	0	1	0	0	0	0	0	0	0	0	0	0
bulk-APL109	Female	65	0.439483	0.204724	Female	65	without ATO	Low-risk	S-type	0	1	0	0	0	0	0	0	0	0	0	0	0	0	0	0	0	0	0	0	0	0
bulk-APL78	Female	46	0	0.202533	Female	46	with ATO	Low-risk	L-type	0	1	0	0	0	0	0	0	0	0	0	0	0	0	0	0	0	0	0	0	0	0
bulk-APL229	Male	53	0	0.201439	Male	53	without ATO	Intermediate-risk	S-type	0	0	0	1	1	1	0	0	0	0	0	0	0	0	0	0	0	1	0	1	0	0
bulk-APL236	Male	27	0	0.199796	Male	27	without ATO	Intermediate-risk	L-type	0	0	0	0	0	0	0	0	0	0	0	0	0	0	0	0	0	0	0	0	0	0
bulk-APL329	Male	54	0	0.199148	Male	54	without ATO	Intermediate-risk	L-type	0	0	0	0	0	0	0	1	0	0	0	0	0	0	0	0	0	0	0	0	0	0
bulk-APL279	Female	27	0	0.199073	Female	27	with ATO	Low-risk	L-type	0	1	0	0	0	0	0	0	0	0	0	0	0	0	0	0	0	0	0	0	0	0
bulk-APL168	Female	35	0	0.198971	Female	35	with ATO	Intermediate-risk	L-type	0	0	0	0	0	0	0	1	1	0	0	1	0	0	0	0	0	0	0	0	0	0
bulk-APL332	Male	59	0.43835	0.198862	Male	59	with ATO	Intermediate-risk	S-type	0	0	0	0	0	0	0	1	0	0	0	0	0	0	0	0	0	0	0	0	0	0
bulk-APL353	Male	45	0	0.198186	Male	45	without ATO	Low-risk	V-type	0	1	0	0	0	0	0	0	1	0	0	0	1	0	0	0	0	0	0	0	0	0
bulk-APL293	Female	44	1.24664	0.197926	Female	44	with ATO	High-risk	L-type	1	0	0	0	0	0	0	1	1	0	0	0	0	0	0	0	0	0	0	0	0	0
bulk-APL369	Male	64	2.05084	0.196776	Male	64	with ATO	High-risk	L-type	1	0	0	0	0	0	0	1	1	0	0	0	0	0	0	0	0	0	0	0	0	0
bulk-APL105	Male	51	0.206002	0.196464	Male	51	with ATO	Intermediate-risk	L-type	0	0	0				0	0	0	0	0	0	0	0	0	0	0	0	0	0	0	0
bulk-APL360	Male	31	0	0.195393	Male	31	without ATO	Intermediate-risk	L-type	0	0	0	0	0	0	0	1	0	0	0	0	0	0	0	0	0	0	0	0	0	0
bulk-APL225	Female	46	1.07689	0.193698	Female	46	without ATO	High-risk	L-type	1	0	0	1	1	0	0	1	0	0	0	0	0	0	0	0	0	0	0	0	0	0
bulk-APL137	Female	25	0	0.192654	Female	25	without ATO	Intermediate-risk	S-type	0	0	0	0	0	0	0	0	0	0	0	0	0	0	1	0	0	0	0	0	0	0
bulk-APL116	Female	21	0	0.192555	Female	21	with ATO	Low-risk	L-type	0	1	0	0	0	0	0	0	0	0	0	0	0	1	0	0	0	0	0	0	0	0
bulk-APL359	Male	39	1.7145	0.189615	Male	39	without ATO	High-risk	L-type	1	0	0	0	0	0	0	1	1	0	0	0	0	0	0	0	0	0	0	0	0	0
bulk-APL149	Female	55	0	0.189138	Female	55	with ATO	Low-risk	L-type	0	1	0	0	0	0	0	0	0	0	0	0	0	0	0	0	0	0	0	0	0	0
bulk-APL40	Male	51	0	0.188279	Male	51	without ATO	Low-risk	L-type	0	1	0	0	0	0	0	1	0	0	0	0	0	0	0	0	0	0	0	0	0	0
bulk-APL275	Male	36	0	0.187552	Male	36	without ATO	Intermediate-risk	L-type	0	0	0	0	0	0	0	0	0	0	0	0	0	1	0	0	0	0	0	0	0	0
bulk-APL197	Female	44	0	0.187463	Female	44	without ATO	Intermediate-risk	S-type	0	0	0	0	0	0	0	0	1	0	0	0	0	0	0	0	0	0	0	0	0	0
bulk-APL288	Male	25	0.931803	0.185337	Male	25	without ATO	High-risk	L-type	1	0	0	0	0	0	0	1	0	1	0	0	0	0	0	0	0	0	0	0	0	0
bulk-APL267	Male	49	1.60283	0.182413	Male	49	without ATO	High-risk	L-type	1	0	0	0	0	0	1	0	0	0	0	0	0	0	0	0	0	0	0	0	0	0
bulk-APL134	Male	40	0	0.181338	Male	40	without ATO	Low-risk	L-type	0	1	0	0	0	0	0	0	0	0	0	0	0	0	0	1	0	0	0	0	0	0
bulk-APL210	Male	44	0	0.179359	Male	44	without ATO	Intermediate-risk	L-type	0	0	0	0	0	0	0	0	0	0	0	0	0	0	0	0	0	0	0	0	0	0
bulk-APL139	Female	60	0	0.177967	Female	60	with ATO	Low-risk	L-type	0	1	0	0	0	0	0	0	0	0	0	0	0	0	0	0	0	0	0	0	0	0
bulk-APL115	Male	54	1.36752	0.173943	Male	54	with ATO	Intermediate-risk	S-type	0	0	0	0	0	0	0	1	0	0	0	0	0	0	1	0	0	0	0	0	0	0
bulk-APL252	Male	33	0	0.173796	Male	33	without ATO	Intermediate-risk	L-type	0	0	0	0	0	0	0	0	0	0	0	0	0	0	0	0	0	0	0	0	0	0
bulk-APL245	Female	42	0	0.172862	Female	42	with ATO	Low-risk	L-type	0	1	0	0	0	0	0	0	0	0	1	0	0	0	0	0	0	0	0	0	0	0
bulk-APL310	Female	38	0	0.171995	Female	38	with ATO	Intermediate-risk	L-type	0	0	0	0	0	0	0	0	0	0	0	0	0	0	0	0	0	0	0	0	0	0
bulk-APL248	Female	24	0	0.17035	Female	24	without ATO	Intermediate-risk	V-type	0	0	0	0	0	0	0	0	0	0	1	0	0	0	0	0	0	0	0	0	0	0
bulk-APL157	Female	22	0.673918	0.169999	Female	22	with ATO	Intermediate-risk	S-type	0	0	0	1	1	0	0	0	0	0	0	0	0	1	0	0	0	1	0	0	0	0
bulk-APL195	Male	29	1.65772	0.168102	Male	29	with ATO	Intermediate-risk	L-type	0	0	0				0	0	1	0	0	0	0	0	0	0	0	0	0	0	0	0
bulk-APL151	Female	47	0	0.166362	Female	47	with ATO	Low-risk	L-type	0	1	0	0	0	0	0	0	0	0	0	0	1	0	0	0	0	0	0	0	0	0
bulk-APL98	Male	37	0	0.166137	Male	37	without ATO	Intermediate-risk	L-type	0	0	0	0	0	0	0	0	0	0	0	1	0	0	0	0	0	0	0	0	0	0
bulk-APL51	Female	41	0	0.165736	Female	41	with ATO	High-risk	V-type	1	1	0	0	0	0	0	1	1	0	1	0	0	0	0	0	0	0	0	0	0	0
bulk-APL124	Female	26	0	0.165525	Female	26	with ATO	Intermediate-risk	L-type	0	0	0	0	0	0	0	0	0	0	0	0	0	0	0	0	0	0	0	0	0	0
bulk-APL141	Female	39	0	0.165306	Female	39	without ATO	Intermediate-risk	L-type	0	0	0	0	0	0	0	0	0	0	0	0	0	0	0	0	0	0	0	0	0	0
bulk-APL3	Male	51	0	0.165217	Male	51	with ATO	High-risk	L-type	1	1	0	1	1	1	0	0	1	1	0	0	0	0	0	0	0	0	0	0	0	0
bulk-APL104	Female	27	0	0.164972	Female	27	without ATO	Intermediate-risk	S-type	0	0	0	0	0	0	0	0	0	0	0	0	0	0	0	0	0	0	0	0	0	0
bulk-APL301	Male	57	0	0.164575	Male	57	with ATO	Intermediate-risk	V-type	0	0	0	0	0	0	0	0	1	0	0	0	0	0	0	0	0	0	0	0	0	0
bulk-APL240	Female	37	0	0.164006	Female	37	without ATO	Low-risk	L-type	0	1	0	0	0	0	0	0	0	0	0	0	0	0	0	0	0	0	0	0	0	0
bulk-APL118	Female	43	0	0.163235	Female	43	with ATO	Intermediate-risk	V-type	0	0	0	0	0	0	0	0	1	0	0	0	0	0	0	0	1	0	0	0	0	0
bulk-APL16	Female	49	0	0.162698	Female	49	without ATO	High-risk	L-type	1	0	0	0	0	0	0	0	0	0	0	0	0	0	0	0	0	0	0	0	0	0
bulk-APL136	Male	27	0	0.162262	Male	27	without ATO	Low-risk	L-type	0	1	0	0	0	0	0	0	0	0	0	0	0	0	0	0	0	0	0	0	0	0
bulk-APL46	Female	27	1.53626	0.160947	Female	27	with ATO	High-risk	S-type	1	0	0	0	0	0	1	0	0	0	0	0	0	0	0	0	0	0	0	0	0	0
bulk-APL32	Male	21	0.185676	0.158193	Male	21	with ATO	Low-risk	L-type	0	1	0	0	0	0	1	0	0	0	1	0	0	0	0	0	0	0	0	0	0	0
bulk-APL318	Male	33	0	0.15786	Male	33	with ATO	Intermediate-risk	L-type	0	0	0	0	0	0	0	0	0	0	0	0	0	0	0	0	0	0	0	0	0	0
bulk-APL4	Male	40	2.67209	0.15763	Male	40	with ATO	High-risk		1	1	0	0	0	0	0	1	0	0	0	0	0	0	0	0	0	0	0	0	0	0
bulk-APL117	Male	25	0	0.157342	Male	25	with ATO	Intermediate-risk	S-type	0	0	0	0	0	0	0	1	0	0	0	0	0	0	0	0	0	0	0	0	0	0
bulk-APL138	Female	64	0.0630266	0.157316	Female	64	with ATO	Low-risk	S-type	0	1	0	0	0	0	0	0	0	0	0	0	1	0	0	0	0	0	0	0	0	1
bulk-APL150	Male	30	0	0.15567	Male	30	without ATO	Intermediate-risk	L-type	0	0	0	0	0	0	0	0	0	0	0	0	0	0	0	0	0	0	0	1	0	0
bulk-APL372	Female	27	0	0.154154	Female	27	without ATO	Low-risk	L-type	0	1	0	0	0	0	0	0	0	1	1	0	0	0	0	1	0	0	0	0	0	0
bulk-APL343	Male	25	0	0.1541	Male	25	with ATO	Intermediate-risk	L-type	0	0	0	0	0	0	0	0	0	0	0	0	0	0	0	0	0	0	0	0	0	0
bulk-APL351	Female	43	0.0015733	0.154073	Female	43	with ATO	Intermediate-risk	L-type	0	0	0	0	0	0	0	0	1	0	0	0	0	0	0	0	0	0	0	0	0	0
bulk-APL128	Male	33	0	0.151798	Male	33	without ATO	Intermediate-risk	L-type	0	0	0	0	0	0	0	1	0	0	0	0	0	0	0	0	0	0	0	0	0	0
bulk-APL338	Female	22	1.71962	0.149879	Female	22	with ATO	Intermediate-risk	L-type	0	0	0	0	0	0	0	0	0	0	0	0	1	0	0	0	0	0	0	0	0	0
bulk-APL213	Male	34	0	0.147872	Male	34	with ATO	Intermediate-risk	V-type	0	0	0	0	0	0	0	0	0	0	0	0	0	0	0	0	0	0	0	0	0	0
bulk-APL30	Female	37	0	0.145843	Female	37	without ATO	High-risk	L-type	1	1	0	0	0	0	0	0	1	0	0	0	0	0	0	0	0	0	0	0	0	0
bulk-APL155	Male	38	0	0.144298	Male	38	without ATO	Intermediate-risk	L-type	0	0	0				0	0	0	0	0	0	0	0	0	0	0	0	0	0	0	0
bulk-APL238	Female	25	0	0.142235	Female	25	without ATO	Intermediate-risk	V-type	0	0	0	0	0	0	0	0	0	0	1	0	0	0	0	0	1	0	0	0	0	0
bulk-APL378	Female	63	0	0.14167	Female	63		Intermediate-risk	L-type	0	0	1		1	1	0	0	0	0	0	1	0	0	0	0	0	0	0	0	0	0
bulk-APL357	Female	43	0	0.141656	Female	43	with ATO	Low-risk	L-type	0	1	0	0	0	0	0	0	0	0	0	1	0	0	0	0	0	0	0	0	0	0
bulk-APL99	Female	52	0.0919362	0.13882	Female	52	with ATO	Low-risk	S-type	0	1	0	0	0	0	0	0	0	1	0	0	1	0	0	0	0	0	0	0	0	0
bulk-APL286	Female	20	0	0.136207	Female	20	with ATO	High-risk	L-type	1	0	0	0	0	0	0	0	0	0	0	0	0	0	0	0	0	0	0	0	0	0
bulk-APL271	Female	34	0	0.135892	Female	34	with ATO	Intermediate-risk	S-type	0	0	0	0	0	0	0	1	0	0	0	0	0	0	0	0	0	0	0	0	0	0
bulk-APL276	Male	22	0	0.135384	Male	22	with ATO	High-risk	S-type	1	0	0	0	0	0	0	0	0	0	1	0	0	0	0	0	0	0	0	0	0	0
bulk-APL156	Male	36	0.366864	0.134763	Male	36	with ATO	Low-risk	L-type	0	1	0	0	0	0	0	0	0	0	0	0	0	0	0	0	0	0	0	0	0	0
bulk-APL244	Male	52	0	0.134679	Male	52	with ATO	Intermediate-risk	L-type	0	0	0	0	0	0	0	0	0	0	0	0	0	0	0	0	0	0	0	0	0	0
bulk-APL278	Female	57	0	0.134602	Female	57	with ATO	Low-risk	L-type	0	1	0	0	0	0	0	0	0	0	0	0	0	0	0	0	0	0	0	0	0	0
bulk-APL158	Female	39	0	0.133387	Female	39	without ATO	Intermediate-risk	L-type	0	0	0	0	0	0	0	0	0	0	0	0	0	0	1	0	0	0	0	0	0	0
bulk-APL166	Female	38	0	0.132045	Female	38	without ATO	Low-risk	L-type	0	1	0	0	0	0	0	0	0	0	0	0	0	0	0	0	0	0	0	0	0	0
bulk-APL26	Female	28	0	0.129641	Female	28	with ATO	Low-risk	S-type	0	1	0	0	0	0	0	0	0	0	0	0	1	0	0	0	0	0	0	0	0	0
bulk-APL324	Female	36	2.5297	0.12943	Female	36	without ATO	Intermediate-risk	L-type	0	0	0				0	0	0	0	0	0	0	0	0	0	0	0	0	0	0	0
bulk-APL295	Female	39	0	0.129151	Female	39	without ATO	High-risk	V-type	1	0	0	0	0	0	0	0	0	0	0	0	0	0	0	0	0	1	0	0	0	0
bulk-APL144	Male	26	0	0.128139	Male	26	with ATO	Intermediate-risk	L-type	0	0	0	0	0	0	0	1	0	0	0	0	0	0	0	0	0	0	0	0	0	1
bulk-APL172	Male	45	0	0.126405	Male	45	with ATO	Intermediate-risk	L-type	0	0	0	0	0	0	0	0	1	0	0	1	0	0	0	0	0	0	0	0	0	0
bulk-APL132	Male	32	0	0.125866	Male	32	with ATO	Low-risk	S-type	0	1	0	0	0	0	0	0	0	0	0	0	0	0	0	1	0	0	0	0	0	0
bulk-APL90	Male	19	0	0.12554	Male	19	with ATO	Low-risk	L-type	0	1	0	0	0	0	0	0	0	0	0	0	0	0	0	1	0	0	0	0	0	0
bulk-APL170	Female	48	0.277719	0.122046	Female	48	without ATO	Intermediate-risk	S-type	0	0	0	0	0	0	0	0	0	0	0	0	0	0	0	0	0	0	0	0	0	0
bulk-APL331	Male	43	0	0.120334	Male	43	with ATO	Intermediate-risk	L-type	0	0	0	0	0	0	0	0	0	0	0	0	0	0	0	0	0	0	0	0	0	0
bulk-APL89	Female	61	0	0.11947	Female	61	without ATO	Intermediate-risk	L-type	0	0	0	0	0	0	0	0	1	0	0	0	0	0	1	0	0	0	0	0	0	0
bulk-APL349	Female	48	1.02769	0.118325	Female	48	without ATO	Intermediate-risk	L-type	0	0	0	1	1	0	0	0	0	0	0	0	0	0	0	0	0	0	0	0	0	0
bulk-APL189	Male	47	0	0.117083	Male	47	without ATO	Intermediate-risk	L-type	0	0	0	0	0	0	0	0	1	0	0	0	0	0	0	0	0	0	0	0	0	0
bulk-APL234	Female	38	0	0.116449	Female	38	without ATO	Intermediate-risk	L-type	0	0	0	0	0	0	0	0	0	0	0	0	0	0	0	0	1	0	0	0	0	0
bulk-APL96	Male	64	0	0.114627	Male	64	with ATO	Low-risk	L-type	0	1	0	0	0	0	0	0	0	0	0	0	0	0	0	0	0	0	0	0	0	0
bulk-APL306	Male	24	0	0.11407	Male	24		Intermediate-risk	L-type	0	0	1		1	1	0	0	1	0	0	0	0	0	0	0	0	0	0	0	0	0
bulk-APL27	Female	46	0	0.11229	Female	46	without ATO	High-risk	L-type	1	1	0	0	0	0	0	0	0	0	0	1	0	0	0	0	0	0	0	0	0	0
bulk-APL333	Male	43	0.308615	0.111376	Male	43	without ATO	Intermediate-risk	S-type	0	0	0	0	0	0	0	1	0	0	0	1	0	0	0	0	0	0	0	0	0	0
bulk-APL277	Female	27	0	0.110718	Female	27	without ATO	Intermediate-risk	L-type	0	0	0	0	0	0	0	0	0	0	0	0	0	1	0	0	1	0	0	0	0	0
bulk-APL76	Male	27	0	0.108821	Male	27	with ATO	Intermediate-risk	S-type	0	0	0	0	0	0	0	0	0	1	0	0	0	0	0	0	0	0	0	0	0	0
bulk-APL241	Male	45	0	0.10861	Male	45	without ATO	Intermediate-risk	L-type	0	0	0	0	0	0	0	0	0	0	0	0	0	0	0	0	0	0	0	0	0	0
bulk-APL235	Female	26	0	0.10843	Female	26	with ATO	Low-risk	L-type	0	1	0	0	0	0	0	0	0	0	0	0	0	0	0	0	0	0	0	0	0	0
bulk-APL242	Male	40	0	0.102021	Male	40	with ATO	Intermediate-risk	L-type	0	0	0	0	0	0	0	0	0	0	0	0	0	0	0	0	0	0	0	0	0	0
bulk-APL335	Male	18	0.743206	0.0999901	Male	18	with ATO	Intermediate-risk	L-type	0	0	0	0	0	0	0	0	0	0	0	0	0	0	0	1	0	0	0	0	0	0
bulk-APL97	Male	63	0	0.0978397	Male	63	with ATO	Low-risk	S-type	0	1	0	0	0	0	0	0	1	0	0	0	0	0	0	0	0	0	0	0	0	0
bulk-APL63	Male	22	0	0.0971175	Male	22	with ATO	High-risk	S-type	1	0	0	0	0	0	0	0	0	0	0	0	0	0	0	0	0	0	0	0	0	0
bulk-APL152	Female	21	0	0.0963697	Female	21	without ATO	Low-risk	S-type	0	1	0	0	0	0	0	0	0	0	0	0	0	0	0	0	0	0	0	0	0	0
bulk-APL101	Female	49	0	0.0934576	Female	49	with ATO	Intermediate-risk	L-type	0	0	0	0	0	0	0	1	0	0	0	0	0	0	0	0	0	0	0	0	0	0
bulk-APL153	Female	47	0	0.0931215	Female	47	without ATO	Low-risk	L-type	0	1	0	0	0	0	0	0	0	0	0	0	0	0	0	0	0	0	0	0	0	1
bulk-APL303	Male	25	3.65339	0.093087	Male	25	with ATO	Intermediate-risk	S-type	0	0	0	0	0	0	0	1	1	0	0	0	0	0	0	0	0	0	0	0	0	0
bulk-APL2	Female	49	0	0.0930455	Female	49	with ATO	High-risk	L-type	1	0	0	0	0	0	0	0	0	0	0	0	0	0	0	0	0	0	0	0	0	0
bulk-APL224	Male	54	0	0.0928943	Male	54	without ATO	Low-risk	L-type	0	1	0	1	1	0	0	1	0	0	0	0	0	0	0	0	0	0	0	0	0	0
bulk-APL106	Female	45	0	0.091338	Female	45	without ATO	Intermediate-risk	L-type	0	0	0	0	0	0	0	0	0	0	0	0	0	0	0	0	0	0	0	0	0	0
bulk-APL317	Male	27	0.887693	0.0850576	Male	27	with ATO	Low-risk	S-type	0	1	0	0	0	0	0	1	0	0	1	0	0	0	0	0	0	0	0	0	0	0
bulk-APL215	Male	49	0	0.0849676	Male	49		High-risk	L-type	1	0	0		1	1	0	0	0	0	0	0	0	0	0	0	0	0	0	0	0	0
bulk-APL36	Male	28	0	0.0846378	Male	28	without ATO	High-risk	L-type	1	1	0	0	0	0	0	0	0	0	0	0	0	0	0	0	0	0	0	0	0	0
bulk-APL88	Male	53	0	0.0831927	Male	53	without ATO	Low-risk	S-type	0	1	0	0	0	0	0	0	0	0	0	0	1	0	0	0	0	0	1	0	0	0
bulk-APL165	Male	55	0	0.0829682	Male	55	without ATO	Low-risk	V-type	0	1	0	0	0	0	0	0	0	0	1	0	0	0	0	1	0	0	0	0	0	0
bulk-APL377	Male	60	0	0.0783227	Male	60	without ATO	Intermediate-risk	L-type	0	0	0	1	1	0	0	0	0	0	0	0	0	0	0	0	0	0	0	0	1	0
bulk-APL309	Female	22	0	0.0620894	Female	22	with ATO	Intermediate-risk	L-type	0	0	0				0	0	0	0	0	0	0	0	0	0	0	0	0	0	0	0
bulk-APL373	Male	40	0	0.0594911	Male	40	with ATO	Low-risk	L-type	0	1	0	0	0	0	0	1	1	0	0	0	0	0	0	0	0	0	0	0	0	0
bulk-APL272	Male	38	0	0.057173	Male	38	with ATO	Intermediate-risk	V-type	0	0	0	0	0	0	0	0	0	0	0	0	0	0	0	0	0	0	0	0	0	0
bulk-APL201	Male	43	0	0.0494684	Male	43	with ATO	Intermediate-risk	L-type	0	0	0	0	0	0	0	0	0	0	0	0	0	0	0	0	0	0	0	0	0	0
bulk-APL337	Male	28	0	0.0235756	Male	28	without ATO	Intermediate-risk	V-type	0	0	0	0	0	0	0	0	0	0	0	0	0	0	0	0	0	0	0	0	0	0
