# Supplementary material for: Cellular hierarchy insights reveal leukemic stem-like cells and early death risk in acute promyelocytic leukemia
Source: Nat Commun. 2024 Feb 16;15:1423. doi: 10.1038/s41467-024-45737-7 (PMC10873341; doi:10.1038/s41467-024-45737-7)
Supplement: Supplementary file 12 — Supplementary Data 9 [file 41467_2024_45737_MOESM12_ESM.xlsx]

## Sheet: Supplementary Data 9
Supplementary Data 9. Proportions of the 6 cell branches in 16 APL patients
Specimens	Stem-like	Prog-like	S100hiGMP-like	GMP-like	Cycling GMP-like	MDP-like
APL01	5.40411	13.4221	31.0616	28.0949	17.7037	4.31366
APL02	0.437956	6.10484	18.6861	64.3796	9.47578	0.915727
APL03	0.295148	3.83693	10.0904	72.5881	12.7836	0.405829
APL04	1.49351	7.69481	16.5584	54.6429	16.9481	2.66234
APL05	1.50281	10.0608	20.959	52.5869	13.3647	1.52575
APL06	8.12389	16.9381	31.646	22.7434	11.4867	9.06195
APL07	0.127747	3.29586	18.3444	66.7092	10.5774	0.945324
APL08	6.89987	22.7535	31.0655	20.5392	14.0565	4.68549
APL09	0.282841	1.79133	32.4324	39.8492	16.7819	8.86235
APL10	0.357143	4.91071	18.8095	65.4167	9.49405	1.0119
APL11	0.870002	8.1479	22.3356	51.1628	15.225	2.25866
APL12	0.217951	4.37223	13.9885	71.6729	8.92279	0.825573
APL13	2.66529	11.7703	16.542	16.0691	50.2364	2.71688
APL14	0.263066	6.42465	28.3643	48.3982	14.1997	2.35005
APL15	4.12957	17.3165	19.0052	25.2149	29.237	5.09671
APL16	0.536319	12.9187	24.5295	38.9161	20.5213	2.5781
