# Supplementary material for: Cellular hierarchy insights reveal leukemic stem-like cells and early death risk in acute promyelocytic leukemia
Source: Nat Commun. 2024 Feb 16;15:1423. doi: 10.1038/s41467-024-45737-7 (PMC10873341; doi:10.1038/s41467-024-45737-7)
Supplement: Supplementary file 13 — Supplementary Data 10 [file 41467_2024_45737_MOESM13_ESM.xlsx]

## Sheet: Supplementary Data 10
Supplementary Data 10. Mean expression of genes in stem-like, Prog-like, S100hiGMP-like, and GMP-like cell populations on Day 0 (D0) and Day 2 (D2) after ATRA therapy, respectively.
Gene	Stem-like_D0	Prog-like_D0	Prog-like_D2	S100hiGMP-like_D0	S100hiGMP-like_D2	GMP-like_D0	GMP-like_D2
SAMD11	0.0470875	0.0811811	0.0132519	0.055779	0.00547602	0.0444712	0.0220911
NOC2L	0.347158	0.357702	0.326983	0.1794	0.142899	0.134032	0.119969
KLHL17	0.0172781	0.00658387	0.0170314	0.00944631	0.0143878	0.0093836	0.0130416
PLEKHN1	0.00780445	0.00251053	0	0.00566342	0.01146	0.00154245	0.00164658
PERM1	0	0.00961667	0	0.0027642	0	0.00674883	0.00101574
HES4	0.0340098	0.035993	0.006546	0.0163969	0.00278155	0.014549	0.00344894
ISG15	0.843681	0.809924	0.547851	0.572544	0.296077	0.454894	0.242303
AGRN	0.253004	0.181134	0.0229968	0.110932	0.0228074	0.0745599	0.0237534
C1orf159	0.0155689	0.0438495	0.0482853	0.0283663	0.0486948	0.0195401	0.0416554
TTLL10	0.0953583	0.0578118	0	0.0184208	0	0.011747	0.00193774
TNFRSF18	0.864801	0.373136	0.0203151	0.379924	0.0366238	0.102524	0.00867332
TNFRSF4	1.45906	0.883035	0.0206236	0.885217	0.0415124	0.362613	0.0155093
SDF4	0.846458	0.871905	0.641539	0.558095	0.476063	0.343182	0.342642
B3GALT6	0.108961	0.123616	0.10748	0.0752293	0.041531	0.0533986	0.0467781
C1QTNF12	0.00563506	0.0230444	0.00975851	0.0096577	0.0184349	0.00457053	0.0134246
UBE2J2	0.447947	0.374884	0.205459	0.220274	0.142427	0.119362	0.120668
SCNN1D	0	0.0224398	0.0227433	0.00772008	0.0168842	0.00972203	0.0194454
ACAP3	0.257899	0.227509	0.162065	0.187514	0.147894	0.108562	0.113283
PUSL1	0.0635008	0.0664483	0.046394	0.0442953	0.0293158	0.0276242	0.0257006
INTS11	0.362951	0.301971	0.244739	0.166841	0.160266	0.124954	0.126168
CPTP	0.0385073	0.0533346	0.0506485	0.0420316	0.0197368	0.0190707	0.0155921
TAS1R3	0	0	0	0	0	0.000436168	0.00177902
DVL1	0.033722	0.0624032	0.0869995	0.0398069	0.0446523	0.0322457	0.0382816
MXRA8	0.00839124	0	0	0	0	0.000192686	0.000698303
AURKAIP1	1.33105	1.21292	0.845424	0.95195	0.628835	0.710686	0.461874
CCNL2	0.283677	0.233579	0.201789	0.162122	0.175179	0.107548	0.134281
MRPL20	1.11187	1.22013	1.10637	0.848601	0.683901	0.70031	0.606628
ANKRD65	0	0.0010123	0	0.00136815	0	0.000173888	0.000287991
VWA1	0.0717877	0.0294528	0	0.0157846	0.020454	0.00829025	0.00332306
ATAD3C	0.0298701	0.0454807	0.0824186	0.0416704	0.0481793	0.0310436	0.055627
ATAD3B	0.0707817	0.107013	0.1147	0.0748492	0.100094	0.0593373	0.0971782
ATAD3A	0.171642	0.154863	0.104164	0.0921376	0.0493117	0.0799684	0.0727356
TMEM240	0	0.00235797	0.00735365	0.00172314	0.00928714	0.00201447	0.00371777
SSU72	1.42729	1.39574	1.267	1.05044	0.86871	0.773284	0.718279
FNDC10	0.123548	0.187161	0.178602	0.13917	0.0814838	0.118036	0.078195
MIB2	0.232024	0.204989	0.11722	0.120002	0.10222	0.10324	0.094029
MMP23B	0	0.0193546	0.00730379	0.0114341	0.00617592	0.0178922	0.00852395
CDK11B	0.311928	0.273072	0.267936	0.161176	0.170393	0.0949357	0.0989927
SLC35E2B	0.0935009	0.117157	0.0727455	0.0749277	0.084448	0.0423323	0.0443524
CDK11A	0.44146	0.290706	0.351687	0.191365	0.188122	0.110714	0.119604
NADK	0.0595577	0.0756014	0.329602	0.0518602	0.384106	0.0360193	0.179839
GNB1	0.847768	0.857498	0.953417	0.626846	0.675535	0.362913	0.457291
CALML6	0	0.00228686	0	0	0	0.000404261	0.000366101
TMEM52	0.0218417	0.0140031	0	0.0115376	0.00816277	0.00759155	0.00197022
CFAP74	0	0	0	0	0	0.000953159	0.000268359
GABRD	0.0431977	0.0454098	0.00758867	0.00513533	0	0.0108204	0.000364204
PRKCZ	0.00947257	0.0119388	0.0382251	0.0105572	0.00657576	0.00544909	0.0138707
FAAP20	0.700934	0.677234	0.522318	0.579483	0.476671	0.498878	0.40868
SKI	0.187597	0.12518	0.340171	0.118596	0.330268	0.0495518	0.174358
MORN1	0.0265604	0.0154463	0	0.0169867	0.0127319	0.00847304	0.00778846
RER1	0.592525	0.550463	0.487217	0.400489	0.354891	0.278158	0.284344
PEX10	0.121746	0.122261	0.0749148	0.0602002	0.02382	0.0341831	0.0294124
PLCH2	0	0	0.00722861	0	0.00316576	0	0.000268856
PANK4	0.0347083	0.0234071	0.0418829	0.0117159	0.0228665	0.0110212	0.0170725
HES5	0	0	0	0	0	0	0
TNFRSF14	0.394301	0.251516	0.233376	0.173727	0.270481	0.0843601	0.187659
PRXL2B	0.172885	0.0703353	0.0434317	0.0497214	0.012858	0.0312719	0.0126876
MMEL1	0.00933831	0.00956618	0.0354268	0.00913743	0.0053662	0.00717574	0.00890084
TTC34	0	0.011521	0	0.000666159	0.00519235	0.00080682	0.00167842
ARHGEF16	0	0	0	0	0	0.000222056	0
MEGF6	0.448071	0.361188	0.39273	0.264578	0.191779	0.199746	0.173834
TPRG1L	0.0567081	0.0687239	0.0589569	0.052571	0.0625474	0.0349776	0.0537879
WRAP73	0.0536781	0.0460131	0.0831848	0.0277844	0.0732797	0.0155734	0.048527
TP73	0.00694592	0	0.0221776	0.00138166	0.00655309	0.000983826	0.00730479
CCDC27	0	0	0	0.000809044	0	0	0.000382026
SMIM1	0.116079	0.0995984	0.10099	0.0839862	0.0528008	0.0783763	0.0470889
LRRC47	0.199759	0.260014	0.293785	0.143323	0.135982	0.108766	0.104336
CEP104	0.211425	0.151707	0.210412	0.0839886	0.0931667	0.0452606	0.0464671
DFFB	0.0510882	0.0549086	0.0612427	0.0314665	0.0393365	0.0162615	0.0184767
C1orf174	0.27706	0.228381	0.269147	0.13363	0.0883637	0.0920092	0.0888793
AJAP1	0.0607641	0.0790268	0.0850316	0.033773	0.022271	0.0446333	0.0405868
NPHP4	0.0159507	0.0357372	0.0536074	0.0204371	0.0470328	0.0124761	0.0230465
KCNAB2	0.217491	0.194991	0.803578	0.233733	0.705324	0.112973	0.459607
CHD5	0.0578899	0.0214294	0	0.0296963	0.0024853	0.0132879	0.00525741
RPL22	4.29765	4.40756	4.24714	4.04211	3.46953	4.02038	3.48574
RNF207	0.00738918	0.00132805	0	0.000891298	0	0.000592153	0.000204323
ICMT	0.124374	0.0984832	0.102122	0.0430361	0.0335573	0.0381176	0.041189
GPR153	0.15239	0.108626	0.0431145	0.0730348	0.0291596	0.0641211	0.028794
ACOT7	0.263523	0.248951	0.126707	0.17712	0.0558566	0.164078	0.0928363
HES2	0.0125072	0.000879043	0	0.00132261	0.00307754	0.000533693	0.00107415
ESPN	0	0.00572906	0	0.00127086	0	0.00158469	0.00266812
TNFRSF25	0.241138	0.306131	0.0824329	0.121126	0.022838	0.114851	0.0279088
PLEKHG5	0	0	0	0	0	0	0
NOL9	0.129049	0.132031	0.0526649	0.0500292	0.06633	0.0389148	0.0461586
ZBTB48	0.154189	0.114288	0.194604	0.0710866	0.14903	0.0509385	0.120887
KLHL21	0.0956479	0.0953354	0.102782	0.0664886	0.0575017	0.056564	0.0405733
PHF13	0.0597062	0.0392591	0.0593797	0.0213441	0.0203567	0.0169886	0.0137761
THAP3	0.0715377	0.060084	0.0153384	0.0266736	0.0210233	0.0266097	0.0198154
DNAJC11	0.0260545	0.0695359	0.0704658	0.0370549	0.0516424	0.0323971	0.0438116
CAMTA1	0.894426	0.930719	0.600814	0.812224	0.384335	0.632307	0.297091
VAMP3	0.451802	0.378068	0.273847	0.271013	0.239721	0.165704	0.119949
PER3	0.00697833	0.018543	0.0480511	0.0089177	0.00548345	0.00740061	0.00642427
UTS2	0	0.00625384	0.0143273	0.00190658	0.00317999	0.00108946	0.00200183
TNFRSF9	0.00655475	0	0	0	0	0.000272429	0.000690936
PARK7	1.60602	1.4536	1.24699	0.9388	0.575811	0.66546	0.459844
ERRFI1	0.00751109	0.00267864	0	0.00188415	0	0.00220603	0.00180463
RERE	0.321668	0.283941	0.268871	0.155447	0.171345	0.12852	0.135572
ENO1	2.65112	2.6262	2.95089	2.31406	2.65009	1.53764	1.9589
CA6	0	0	0	0	0	0	0.000447759
SLC2A5	0	0.00931501	0.319158	0.00113275	0.192739	0.00402172	0.124757
GPR157	0	0.00342785	0.016222	0.00449772	0.0114996	0.00180323	0.00615431
H6PD	0.0938455	0.062331	0.306994	0.0364076	0.161902	0.0253611	0.11636
SPSB1	0	0.00572859	0	0.00423591	0.00557239	0.00228514	0.00385637
SLC25A33	0.244301	0.388071	0.211473	0.170904	0.0741671	0.134173	0.0612051
TMEM201	0.0313679	0.0364244	0.043668	0.0259161	0.0107074	0.0154859	0.0111984
PIK3CD	0.183414	0.143302	0.140573	0.0946358	0.227139	0.0615399	0.110578
CLSTN1	0.152381	0.162531	0.138023	0.109014	0.132074	0.0726999	0.0964969
CTNNBIP1	0.740264	0.612384	0.219445	0.497633	0.140438	0.327322	0.143876
LZIC	0.348997	0.351931	0.238011	0.219876	0.0812768	0.160836	0.0855132
NMNAT1	0.054768	0.0339556	0.031531	0.0220282	0.018672	0.0119162	0.0127398
RBP7	0	0	0	0	0	0.000221851	0.000568099
UBE4B	0.185708	0.14392	0.0990818	0.0983378	0.087391	0.0587268	0.0731542
KIF1B	0.0477263	0.0460045	0.0426685	0.0329079	0.030872	0.0196123	0.0241107
PGD	0.82192	0.744458	1.7061	0.669692	2.16935	0.352118	1.32321
CENPS	0.0718413	0.0439006	0.0365962	0.0306623	0.0130167	0.0232065	0.0160671
CORT	0.00846715	0.0063276	0	0.00422805	0.00571198	0.00475205	0.00656167
DFFA	0.278959	0.242334	0.14003	0.116467	0.067519	0.0777049	0.0692555
PEX14	0.0925547	0.0704786	0.056299	0.0280129	0.0228787	0.0205741	0.018362
CASZ1	0.0712581	0.0566221	0.0752639	0.0558888	0.053899	0.0274497	0.0282582
C1orf127	0	0.00223211	0	0.00142748	0.00274233	0.000286534	0.00148103
TARDBP	0.614964	0.629407	0.32413	0.402748	0.292041	0.353739	0.273574
MASP2	0	0	0	0	0	0.000751532	0.000538504
SRM	0.767518	0.931455	0.719895	0.487472	0.23892	0.493823	0.317024
EXOSC10	0.113807	0.11585	0.122875	0.092423	0.0653462	0.0490842	0.0567107
MTOR	0.0714706	0.0531125	0.0791683	0.0312853	0.0714437	0.0207582	0.027965
UBIAD1	0.186573	0.179367	0.130904	0.0860532	0.0610477	0.0508063	0.037846
DISP3	0	0	0	0	0	0.000226424	0.000295296
FBXO2	0	0	0	0	0	0	0.00053994
FBXO44	0.0565408	0.0530075	0.0470386	0.0246823	0.0343759	0.0184105	0.0246111
FBXO6	0.227351	0.133096	0.0602711	0.0628229	0.0829967	0.0359034	0.0458358
MAD2L2	0.459249	0.437398	0.435628	0.307235	0.228663	0.243876	0.191705
DRAXIN	0	0.00239021	0.00864285	0.0014674	0.00319053	0.00197275	0.00651022
AGTRAP	0.604101	0.372675	0.872464	0.357777	0.783797	0.145175	0.422361
C1orf167	0.00768914	0	0	0	0	0	0
MTHFR	0.086907	0.107992	0.125551	0.066388	0.0862375	0.0347299	0.0582609
CLCN6	0.0688523	0.0602799	0.0642223	0.0467749	0.0508353	0.0332557	0.0355366
NPPA	0	0	0	0	0	0	0.000255935
NPPB	0	0	0	0	0	0	0
KIAA2013	0.244534	0.222231	0.312338	0.172491	0.187847	0.128153	0.147409
PLOD1	0.214365	0.12482	0.111353	0.108726	0.127693	0.0625353	0.0694123
MFN2	0.166307	0.134022	0.0625175	0.0865554	0.115513	0.0595884	0.0611499
MIIP	0.181237	0.198796	0.26239	0.119316	0.122671	0.0870092	0.124102
TNFRSF8	0	0	0.00859226	0	0	0.00049821	0.00289898
TNFRSF1B	0.0242082	0.00815909	0.107738	0.00796874	0.12583	0.00315549	0.0368601
VPS13D	0.0484868	0.0840429	0.0870301	0.0499501	0.0405278	0.0394792	0.0522452
DHRS3	0.00915802	0.00454067	0.0504115	0.00212048	0.0308446	0.00105046	0.0191121
C1orf158	0	0	0.00759564	0	0	0	0
LRRC38	0	0.0159467	0	0.00241296	0	0.00248147	0
PDPN	0	0.0011117	0	0.00441966	0	0.00998504	0.000300387
PRDM2	0.467388	0.378184	0.322888	0.261582	0.279815	0.177482	0.171102
KAZN	0	0.00884236	0.00533651	0.00293071	0	0.0046336	0.00364891
TMEM51	0.0286597	0.0206568	0	0.00946262	0.00315214	0.00326706	0.000541835
FHAD1	0.00846836	0.00203422	0	0.000637325	0.00310191	0.000678547	0.000750246
EFHD2	0.56577	0.418954	0.620473	0.397793	0.709001	0.21522	0.329883
CTRC	0	0.00245848	0	0.00365416	0.00224013	0.00113014	0.000931937
CELA2A	0	0	0	0	0	0	0
CASP9	0.0564151	0.055438	0.0655886	0.0247665	0.0593546	0.0110961	0.0298657
DNAJC16	0.141438	0.175525	0.1249	0.110393	0.134683	0.0945173	0.091103
AGMAT	0.0071524	0.014287	0.0142423	0.0056307	0.0111281	0.00618661	0.00580068
DDI2	0.129454	0.0782854	0.115705	0.0490905	0.0277086	0.0438063	0.0372438
PLEKHM2	0.183936	0.116378	0.184188	0.0969493	0.0971324	0.0575995	0.0903592
SLC25A34	0.0154494	0.00357542	0.0295967	0.0014081	0.0121575	0.00274527	0.00877212
TMEM82	0	0	0	0	0.00322502	0	0
FBLIM1	0.00784139	0.00368283	0.00533651	0.0021833	0	0.00148482	0.00250268
UQCRHL	0.00781376	0.0224345	0.0141426	0.0118528	0.0127626	0.00722611	0.00685339
SPEN	0.378286	0.322779	0.249577	0.221652	0.160896	0.144584	0.129095
ZBTB17	0.114198	0.110476	0.0832644	0.0800224	0.0835701	0.0450918	0.0618784
SRARP	0	0	0	0	0	0	0.000328477
HSPB7	0	0	0	0	0	0	0.000286636
CLCNKA	0	0	0	0	0	0	0
CLCNKB	0	0	0	0	0	0.000277492	0.000263662
FAM131C	0	0.00124519	0	0	0.00333321	0.000180625	0.000643785
EPHA2	0	0.00198769	0	0	0	0.000242674	0
ARHGEF19	0.105208	0.0825271	0.0697856	0.0385605	0.0410365	0.0343347	0.0244905
CPLANE2	0	0.00653745	0.0360336	0.00563312	0.00215686	0.00293379	0.00389246
FBXO42	0.0893938	0.124411	0.124903	0.0710546	0.0733202	0.0396369	0.0463428
SZRD1	0.483044	0.429534	0.420603	0.319568	0.316214	0.193937	0.224924
SPATA21	0	0	0	0	0	0.000581693	0.000605066
NECAP2	0.580642	0.296045	0.178672	0.167444	0.0912387	0.0880457	0.0551724
NBPF1	0.0163453	0.0302994	0.0260614	0.0242555	0.0140155	0.0137203	0.0134229
CROCC	0.0477227	0.0213488	0	0.00956924	0.00316272	0.0100742	0.00827734
MFAP2	0	0.00122197	0	0	0	0.000626263	0
ATP13A2	0.149882	0.0869907	0.128095	0.0606093	0.0905671	0.0410024	0.0716016
SDHB	0.517529	0.449826	0.440153	0.260551	0.271094	0.166666	0.1696
PADI2	0	0.000897972	0	0.00134701	0.0121678	0.00394395	0.00912107
PADI3	0	0	0	0	0	0.000196978	0
PADI4	0.131899	0.1276	0.135843	0.0845639	0.266443	0.0418019	0.0893344
RCC2	0.526259	0.471623	0.570452	0.26493	0.288461	0.169951	0.217003
ARHGEF10L	0	0	0	0	0	0	0
ACTL8	0	0.00142511	0	0	0	0.000251671	0
ALDH4A1	0.0201912	0.0433539	0.11948	0.0396175	0.0600551	0.0244625	0.0721348
IFFO2	0.0554272	0.050326	0.0472074	0.0371032	0.0112266	0.0208029	0.0142271
UBR4	0.17824	0.183685	0.194163	0.111636	0.155624	0.0699441	0.0937965
EMC1	0.158834	0.19907	0.137123	0.150436	0.120506	0.106493	0.104028
MRTO4	0.292028	0.386301	0.34753	0.177817	0.128445	0.160746	0.111229
AKR7A3	0	0	0	0.00155968	0	0.00119852	0
AKR7A2	0.508105	0.456151	0.22285	0.222902	0.115809	0.160267	0.101791
SLC66A1	0.0711669	0.0450723	0.0215645	0.018411	0.0324389	0.0170937	0.0251027
CAPZB	1.44936	1.26735	1.00958	0.785929	0.804672	0.474469	0.456485
MICOS10	1.14337	1.19885	1.10232	1.04827	0.771345	0.846675	0.669222
NBL1	0.211273	0.11385	0.0882306	0.0861567	0.0351736	0.0566659	0.0251402
HTR6	0	0	0	0	0	0	0
TMCO4	0.0441601	0.0169221	0.00489065	0.01049	0.0157274	0.00830971	0.0139403
OTUD3	0.0510193	0.0448706	0.00709713	0.0244017	0.0273127	0.0228574	0.0290461
PLA2G2D	0	0	0	0	0	0	0
PLA2G2C	0	0.00507876	0.0167118	0.00346165	0.00824329	0.0102898	0.00846602
UBXN10	0	0	0	0.00111865	0	0.000335966	0.000667717
CAMK2N1	0	0	0	0	0.00277299	0	0.000321446
MUL1	0.186449	0.106438	0.0724626	0.0678466	0.103858	0.0376469	0.0354344
FAM43B	0	0.00119375	0	0	0	0	0
CDA	0.0822856	0.108425	0.159321	0.159826	0.385546	0.0395332	0.094991
PINK1	0.151705	0.082919	0.088037	0.0626313	0.0905737	0.0345583	0.0541592
DDOST	0.905806	1.04291	0.944863	0.703167	0.639484	0.645247	0.63989
KIF17	0.0151992	0.00506361	0	0.00120834	0	0.00153414	0.00026128
SH2D5	0	0	0	0	0	0	0
HP1BP3	1.20401	0.982341	0.789626	0.715047	0.565057	0.470422	0.455285
EIF4G3	0.272616	0.372583	0.207843	0.209982	0.144612	0.144375	0.112416
ECE1	0.0298111	0.0031972	0.0069036	0.00638885	0.00485636	0.00498929	0.00306482
NBPF3	0.0393151	0.0244037	0.0437368	0.0171402	0.0071645	0.0175085	0.0152119
RAP1GAP	0	0	0	0	0	0.000467121	0.00204128
USP48	0.658824	0.651309	0.445705	0.500055	0.278426	0.307323	0.225553
LDLRAD2	0	0.0141855	0.00692133	0.00622616	0	0.00777609	0.00298349
HSPG2	0.327417	0.24068	0.0717634	0.253509	0.103489	0.112087	0.0763598
CDC42	2.92657	2.63619	2.09405	2.56129	1.74257	1.80195	1.33417
WNT4	0	0	0	0	0	0	0.000306924
ZBTB40	0.102538	0.0729364	0.0491642	0.0324146	0.0397775	0.0200479	0.0344088
EPHA8	0	0	0	0	0	0	0.000243779
C1QA	0	0	0.00726963	0	0.00214897	0.000292117	0.00303196
C1QC	0	0.00112456	0	0	0.00253397	0	0
C1QB	0	0	0	0	0	0.000240073	0.00179781
EPHB2	0	0	0	0.000772317	0.0022532	0	0
TEX46	0	0	0	0	0	0.000206987	0.000625361
KDM1A	0.240836	0.256436	0.171353	0.159607	0.0692862	0.148263	0.0862406
LUZP1	1.22581	0.961676	0.33303	0.618381	0.178763	0.327622	0.133538
HNRNPR	1.1375	1.1829	0.792157	0.680677	0.406579	0.632812	0.435034
ZNF436	0.015389	0.0101691	0	0.00689699	0.0137901	0.00615942	0.00289438
TCEA3	0.0223332	0.078317	0	0.0533122	0.0052182	0.0425041	0.00568016
ASAP3	0	0	0	0	0	0.000301306	0
E2F2	0	0.00154069	0.0248119	0.00394932	0.0177287	0.0011045	0.0215038
ID3	0.0170763	0	0.00682968	0.000739446	0	0.00167249	0.00181548
RPL11	5.36803	5.40492	5.24851	5.22355	4.73224	5.20972	4.76448
ELOA	0.218341	0.202712	0.119094	0.105766	0.0824222	0.0629034	0.05129
PITHD1	0.493813	0.439438	0.30319	0.269506	0.171433	0.190954	0.152026
LYPLA2	0.177426	0.152472	0.190742	0.0826458	0.103309	0.0497841	0.0740733
GALE	0.0955788	0.0640724	0.0537627	0.0237377	0.0274483	0.0222565	0.0213873
HMGCL	0.0958439	0.0713647	0.0696274	0.0408986	0.0511502	0.0214016	0.036011
FUCA1	0.0312333	0.0069216	0.0069665	0.00492479	0.0152658	0.0033232	0.00723979
CNR2	0	0.00227716	0.00732451	0.000516662	0.00316576	0.000578133	0.00080442
PNRC2	0.425148	0.473162	0.201078	0.33146	0.191169	0.217446	0.138069
SRSF10	1.21473	1.25002	0.964814	0.839839	0.531048	0.684518	0.520256
IFNLR1	0	0	0	0	0	0	0
GRHL3	0	0	0	0	0.00322748	0.000269292	0
STPG1	0.0404269	0.0407431	0.0165555	0.0341013	0.0254817	0.0223837	0.0150891
NIPAL3	0.0970288	0.129219	0.0932297	0.0563017	0.0835251	0.0370333	0.0533702
RCAN3	0.223316	0.220593	0.11214	0.148264	0.046087	0.0769793	0.0394575
NCMAP	0	0	0	0	0	0	0
SRRM1	1.61183	1.79812	1.5089	1.25089	1.00545	1.05309	0.936031
CLIC4	0.611531	0.366449	0.105025	0.320594	0.0799688	0.157403	0.0562418
RUNX3	0.399132	0.286414	0.295675	0.162123	0.179797	0.0948802	0.124949
SYF2	1.57936	1.46582	1.10453	1.11498	0.764515	0.893009	0.646269
RSRP1	0.624505	0.51715	0.343388	0.376158	0.250138	0.234002	0.170541
RHD	0	0.000772117	0.0447486	0.00227565	0.0203259	0.00223153	0.0123878
TMEM50A	1.47485	1.39108	0.933848	1.28503	0.644844	0.940117	0.527546
RHCE	0	0.00313361	0.0411344	0.00227993	0.016471	0.00240291	0.017043
MACO1	0.333721	0.284561	0.116418	0.160169	0.0803607	0.125578	0.0776672
LDLRAP1	0.19764	0.0908047	0.0295133	0.0817865	0.0361087	0.0219349	0.0205091
MAN1C1	0	0	0	0	0	0.000181153	0.00198738
SELENON	0.195666	0.156125	0.128844	0.156612	0.144027	0.0941141	0.0987686
MTFR1L	0.222189	0.187595	0.166243	0.118247	0.0793096	0.0769787	0.0754836
AUNIP	0.013091	0.00748859	0.0232768	0.00319477	0.00300342	0.00390211	0.00151342
PAQR7	0.275001	0.204435	0.0794311	0.146434	0.068351	0.120966	0.0663496
STMN1	2.51691	2.61666	1.94821	2.26151	1.24444	2.26747	1.70014
PAFAH2	0.0254013	0.0429666	0.0364127	0.0225161	0.0317082	0.0160136	0.0394206
EXTL1	0	0	0	0	0	0.000176801	0
SLC30A2	0	0	0	0	0	0	0.000359118
PDIK1L	0.0586352	0.0778715	0.0133266	0.0497196	0.0110543	0.0372265	0.0213056
FAM110D	0.00655475	0.00153537	0	0	0	0.000284582	0.000309744
ZNF593	0.597316	0.822084	0.514117	0.579296	0.357818	0.506291	0.313935
CNKSR1	0.00780347	0.00467404	0.0145823	0.00276543	0.00265883	0.00109448	0.00285921
CEP85	0.0632853	0.036872	0.102535	0.0150434	0.0499284	0.0139423	0.04254
SH3BGRL3	2.90039	2.12198	2.72122	2.5803	2.88255	1.16129	1.57927
UBXN11	0.123713	0.0466848	0.0780978	0.0351241	0.0384691	0.0265513	0.0355646
CD52	0.112951	0.0259808	0.128381	0.0295699	0.155006	0.0143453	0.108891
CRYBG2	0	0	0	0	0	0	0.000635923
ZNF683	0.00951797	0.00132815	0.00782574	0	0	0.000771937	0.000542387
DHDDS	0.148152	0.0875472	0.0721107	0.0631497	0.0473624	0.0405636	0.0445854
HMGN2	2.21565	2.32918	2.73281	2.05424	2.38164	2.00457	2.36391
RPS6KA1	0.564547	0.272873	0.492687	0.18675	0.461586	0.0880287	0.26285
ARID1A	0.81499	0.823295	0.820362	0.574557	0.589451	0.470005	0.514765
PIGV	0.0658204	0.0561496	0.0512375	0.0238557	0.00818301	0.0188938	0.0161332
ZDHHC18	0.0851266	0.0657957	0.0851281	0.0292991	0.0570298	0.0371984	0.0328691
SFN	0	0.00230295	0.0159191	0.000778476	0.00246478	0.0019501	0.0023246
GPN2	0.134867	0.110344	0.0875873	0.0668119	0.0695709	0.0479988	0.0520993
GPATCH3	0.0891627	0.099349	0.0617133	0.0684891	0.0559721	0.0531341	0.0397655
NUDC	0.83971	0.809374	0.663278	0.552563	0.293231	0.417577	0.289484
KDF1	0	0	0	0.000929946	0	0	0
TRNP1	0	0	0	0	0.00253678	0	0
TENT5B	0	0	0	0	0	0.000418166	0.000310775
SLC9A1	0.0791297	0.0740044	0.108661	0.0548915	0.0554327	0.018951	0.0393485
WDTC1	0.247953	0.181924	0.253334	0.145881	0.131809	0.0872565	0.106046
TMEM222	0.207894	0.211543	0.189443	0.155111	0.164	0.0915791	0.105015
SYTL1	0.693616	0.669783	0.700131	0.475026	0.535378	0.244385	0.410471
MAP3K6	0.0070284	0.0259977	0.0321456	0.0268631	0.0181935	0.00971092	0.0102201
FCN3	0	0	0	0	0	0.000224353	0
CD164L2	0	0.00143099	0	0	0	0	0
GPR3	0	0.00331358	0	0.00583529	0	0.00254814	0.00326326
WASF2	1.60515	1.16473	0.78483	0.695006	0.50051	0.334224	0.265237
AHDC1	0.380882	0.213711	0.115394	0.139905	0.081859	0.102935	0.0821102
FGR	0	0.00346296	0.265798	0.00650136	0.6753	0.000468697	0.206654
IFI6	0.392379	0.380361	0.755146	0.363071	0.466041	0.239687	0.39454
FAM76A	0.1669	0.140392	0.0866945	0.0973402	0.107242	0.0692023	0.0595248
STX12	0.199438	0.148668	0.0656688	0.0876823	0.0590003	0.0666201	0.0350993
PPP1R8	0.299361	0.217661	0.110016	0.126095	0.05931	0.0901122	0.0654143
THEMIS2	0.27429	0.131171	0.268018	0.139172	0.420168	0.0510564	0.16336
RPA2	0.309026	0.242963	0.307995	0.160692	0.16014	0.0986023	0.104631
SMPDL3B	0.0241119	0.0399155	0.0216242	0.0177296	0.0114249	0.0134929	0.00610804
XKR8	0.0359474	0.0462419	0.023069	0.025725	0.0220469	0.0178475	0.0138307
EYA3	0.0572818	0.0626966	0.0839459	0.0468396	0.0522161	0.0268285	0.0456516
PTAFR	0.0145952	0.0274997	0.0933971	0.0313746	0.11151	0.00879721	0.0328938
DNAJC8	1.14987	1.08719	0.841537	0.741749	0.480039	0.525851	0.391752
ATP5IF1	1.71394	1.56639	1.29489	1.2189	0.931835	0.97938	0.830149
SESN2	0.0397163	0.0322308	0.0214176	0.0313058	0.0307141	0.0256425	0.0278921
MED18	0.0324058	0.0193552	0.0152603	0.00752621	0.0189942	0.00671126	0.007541
PHACTR4	0.406748	0.372542	0.317753	0.198998	0.19948	0.163995	0.15338
RCC1	0.155463	0.199766	0.159217	0.0689241	0.0453101	0.0647072	0.0487495
TRNAU1AP	0.192342	0.182251	0.189543	0.109668	0.140533	0.0628551	0.0851112
TAF12	0.302621	0.418353	0.225534	0.304629	0.184173	0.214329	0.135829
RAB42	0	0.00353526	0.00709655	0.00571199	0.00488403	0.00238084	0.00257904
GMEB1	0.270774	0.25742	0.177396	0.146244	0.0962278	0.0853976	0.0748389
YTHDF2	0.997314	0.987968	0.664446	0.68167	0.355241	0.540411	0.342871
OPRD1	0	0	0	0.000517636	0	0.000236802	0.000215312
EPB41	0.544802	0.475719	0.392499	0.293487	0.18948	0.21435	0.152365
TMEM200B	0	0.00114984	0	0.00055395	0	0.000437445	0.000274899
SRSF4	0.784246	0.643452	0.608205	0.358014	0.376044	0.252293	0.26943
MECR	0.147141	0.132558	0.0951967	0.0584015	0.0386081	0.0545337	0.040722
PTPRU	0	0.00135968	0	0	0.00246897	0.000498648	0.00132469
MATN1	0	0.00108996	0	0.00280223	0.00337325	0.00337072	0.00161387
LAPTM5	1.71776	1.38011	2.42251	0.898198	2.62108	0.634408	1.73175
SDC3	0	0	0	0	0	0	0
PUM1	0.504799	0.566099	0.454801	0.372105	0.257502	0.347665	0.24128
NKAIN1	0	0	0	0	0	0.000181526	0
SNRNP40	0.388525	0.352022	0.309748	0.211787	0.187424	0.197472	0.202127
ZCCHC17	0.399401	0.315412	0.343134	0.22244	0.146544	0.137144	0.120791
FABP3	0	0	0	0.000861852	0	0	0
SERINC2	0.0225979	0.00473902	0.0385501	0.0016881	0.0318884	0.0014568	0.0088458
TINAGL1	0	0	0	0	0	0	0
HCRTR1	0	0	0	0	0	0	0.000363495
PEF1	0.279517	0.205937	0.181915	0.121981	0.0888249	0.0790171	0.067457
COL16A1	0	0.00105578	0	0	0	0	0.000244665
ADGRB2	0	0.00149663	0	0.000687582	0	0.00038005	0.000312662
SPOCD1	0	0	0	0	0	0	0
PTP4A2	1.51113	1.32703	1.03919	1.17186	0.805491	0.916688	0.673743
KHDRBS1	1.58748	1.31281	0.836979	0.826941	0.418374	0.633234	0.332928
TMEM39B	0.188561	0.107666	0.107062	0.0715054	0.0579355	0.0439563	0.0388177
KPNA6	0.468035	0.352981	0.298511	0.209896	0.163641	0.108033	0.109348
TXLNA	0.212771	0.234397	0.201659	0.113501	0.134408	0.0901056	0.104913
CCDC28B	0.293101	0.267553	0.0708229	0.111425	0.0272609	0.11061	0.0350943
IQCC	0	0.0116898	0.0149493	0.00346575	0.00798674	0.00414989	0.00440843
DCDC2B	0	0	0	0	0	0.000253371	0.000291976
TMEM234	0.103258	0.101664	0.0423864	0.0741101	0.038248	0.0354324	0.0296772
EIF3I	1.26127	1.18291	0.796656	0.693201	0.362266	0.469951	0.331358
FAM167B	0	0.00137415	0	0.000777035	0	0	0.000537167
LCK	0.0088644	0.00450267	0.0340921	0.00279921	0.0164954	0.00234398	0.0146208
HDAC1	0.455971	0.471601	0.407525	0.274934	0.272101	0.199101	0.236064
MARCKSL1	0.584423	0.668179	0.534882	0.207837	0.293051	0.350152	0.197037
TSSK3	0	0	0	0	0	0.00032392	0
FAM229A	0.0686526	0.0742507	0.0937456	0.0445383	0.0684287	0.0310194	0.0650912
BSDC1	0.514396	0.375049	0.29555	0.202396	0.174765	0.103367	0.115424
ZBTB8B	0	0.00119795	0	0	0	0	0.00028394
ZBTB8A	0.236762	0.190263	0.0596891	0.0696241	0.0393727	0.0616505	0.0304558
ZBTB8OS	0.34452	0.270997	0.236997	0.224803	0.187857	0.151503	0.114618
RBBP4	1.28957	1.1853	1.08312	0.717224	0.630849	0.634228	0.669699
SYNC	0.270216	0.21994	0.305033	0.161208	0.172899	0.178207	0.246924
KIAA1522	0.0559315	0.0456476	0.0214747	0.0308351	0.0192535	0.0141845	0.00501261
S100PBP	0.192706	0.168068	0.207375	0.0975251	0.132342	0.0904524	0.120407
FNDC5	0	0	0	0	0	0.000202486	0.00098665
HPCA	0	0	0	0	0	0	0.000265676
TMEM54	0	0	0	0	0	0	0.000306727
RNF19B	0.181236	0.099644	0.0710615	0.123837	0.105156	0.0962131	0.0536621
AK2	0.597262	0.603722	0.600549	0.421865	0.401477	0.313843	0.348696
AZIN2	0	0.00931636	0	0.00269886	0	0.00371626	0.00119784
TRIM62	0.0138874	0.00794254	0.0173514	0.00406527	0.00250807	0.00158602	0.00362813
ZNF362	0.179239	0.112286	0.0874303	0.0602086	0.0624985	0.0558983	0.0534674
PHC2	0.191449	0.14994	0.254295	0.145867	0.235215	0.0927709	0.172405
ZSCAN20	0	0.000910301	0	0.0023959	0.00822382	0.0014076	0.00172742
CSMD2	0.00625034	0	0	0	0.00223296	0	0
SMIM12	0.41632	0.29018	0.21667	0.215629	0.154877	0.108848	0.0944326
GJA4	0	0	0	0	0	0	0.000216685
DLGAP3	0.030851	0.00896177	0	0.00712441	0	0.00234453	0.000234165
TMEM35B	0.244284	0.262257	0.312173	0.201275	0.104044	0.137532	0.0953406
ZMYM6	0.132552	0.120937	0.126295	0.0830724	0.0728184	0.0605702	0.0437193
ZMYM1	0.0673449	0.0599475	0.0307966	0.0543466	0.0396852	0.0310639	0.0208528
SFPQ	1.92544	2.03543	1.42	1.62589	0.942813	1.41084	1.01354
ZMYM4	0.310793	0.259218	0.196442	0.166909	0.107168	0.134057	0.0858659
KIAA0319L	0.185739	0.159635	0.225128	0.125089	0.205492	0.0825648	0.136461
NCDN	0.0069713	0.0586519	0.0681492	0.0391593	0.0395107	0.0321448	0.0359197
TFAP2E	0.00782311	0.032158	0.0178548	0.0167771	0.0058882	0.00808765	0.00958966
PSMB2	1.01776	0.952908	0.700108	0.624036	0.437244	0.444799	0.343705
C1orf216	0.0689729	0.0856875	0.0581609	0.0511312	0.0163069	0.0438021	0.024809
CLSPN	0.0450988	0.0214548	0.0753017	0.0272636	0.0307479	0.0149835	0.0505443
AGO4	0.319452	0.2089	0.255316	0.188483	0.220732	0.124562	0.132789
AGO1	0.141877	0.173155	0.130002	0.122052	0.149262	0.0851266	0.115137
AGO3	0.475054	0.303113	0.411943	0.215717	0.28001	0.141444	0.193337
TEKT2	0.120029	0.22539	0.308349	0.154495	0.146589	0.255604	0.208592
COL8A2	0	0	0	0	0	0.000212759	0
TRAPPC3	0.54388	0.578069	0.376186	0.321188	0.208473	0.224871	0.162323
MAP7D1	0.518457	0.344714	0.243739	0.243653	0.191702	0.134091	0.122464
THRAP3	1.16973	0.951154	0.706229	0.452188	0.328449	0.298442	0.256702
SH3D21	0.00682792	0.0184653	0.00724751	0.0103584	0.00816947	0.0070119	0.0107756
EVA1B	0.540396	0.399185	0.268945	0.380118	0.256169	0.264127	0.206105
STK40	0.266744	0.212439	0.182302	0.134897	0.102876	0.0682135	0.0830894
LSM10	0.462944	0.42441	0.384175	0.297332	0.175254	0.195509	0.119439
OSCP1	0	0.0160796	0.00789035	0.00610387	0	0.00671315	0.00366289
MRPS15	0.998251	1.01766	0.707108	0.597244	0.369809	0.446611	0.342125
CSF3R	1.9423	2.133	2.33485	1.4912	2.0071	1.28478	1.65728
ZC3H12A	0.202798	0.179369	0.0892484	0.100393	0.0628366	0.0700582	0.0442145
MEAF6	1.30944	1.15	0.710739	0.81196	0.38334	0.602211	0.281091
SNIP1	0.134807	0.083091	0.0756307	0.0767652	0.0346519	0.0528614	0.0572076
DNALI1	0	0	0	0	0	0.000242133	0
GNL2	0.314384	0.298608	0.20455	0.13781	0.095362	0.0773939	0.0598959
C1orf109	0.0433765	0.0491293	0.0391296	0.0213563	0.0113484	0.0148349	0.0145682
CDCA8	0.031776	0.0136999	0.0591932	0.00963848	0.0201746	0.00678966	0.0270714
EPHA10	0	0.00239045	0	0.00059601	0	0.000935423	0
MANEAL	0	0.00526282	0.018297	0.00388033	0	0.0036408	0.00424519
YRDC	0.215788	0.266141	0.179919	0.134443	0.0831855	0.115608	0.0651383
C1orf122	0.316946	0.235795	0.152149	0.23115	0.158018	0.125759	0.102587
MTF1	0.195411	0.107697	0.162824	0.0637926	0.140932	0.0403217	0.0671159
INPP5B	0.0745115	0.0867625	0.154502	0.0469996	0.102415	0.0303209	0.0605396
SF3A3	0.510541	0.389336	0.431649	0.269054	0.266661	0.168404	0.219716
FHL3	0.776628	0.480985	0.263841	0.363035	0.2024	0.135274	0.111825
UTP11	0.46644	0.46986	0.283003	0.288279	0.119053	0.213298	0.111941
POU3F1	0	0	0	0	0	0	0.000756484
RRAGC	0.187957	0.176139	0.119286	0.120548	0.077727	0.0677508	0.0638154
MYCBP	0.363684	0.321653	0.329968	0.21356	0.186543	0.148203	0.135575
GJA9	0	0	0	0.000723184	0	0.000209491	0.000304133
RHBDL2	0	0	0	0	0	0	0.000297096
AKIRIN1	0.747764	0.694397	0.45984	0.476291	0.295944	0.32607	0.203118
NDUFS5	2.48577	2.69769	2.46312	2.4226	1.75951	2.14093	1.7246
MACF1	0.886298	0.758477	0.556269	0.443745	0.367581	0.321656	0.288657
BMP8A	0	0	0	0.00299797	0	0.000770958	0.00235007
PABPC4	0.607361	0.670962	0.635827	0.432003	0.406221	0.465739	0.350878
HEYL	0.0126568	0.0117781	0	0.00350857	0.00557138	0.00284262	0.00495284
HPCAL4	0.00635532	0.00113135	0	0	0	0	0
PPIE	0.257218	0.279871	0.235229	0.165932	0.225079	0.135984	0.176228
BMP8B	0	0	0	0	0	0.000183426	0
OXCT2	0	0	0	0.000849455	0.00304855	0.000449394	0.000237622
TRIT1	0.131916	0.113807	0.038013	0.0584303	0.0314166	0.0479715	0.0286001
MYCL	0	0	0	0	0	0.00013546	0
MFSD2A	0	0.010448	0.00773824	0.00306405	0.00827974	0.00398228	0.0044017
CAP1	1.73658	1.16587	0.941343	1.12296	0.900305	0.478225	0.476207
PPT1	0.638362	0.562829	0.352585	0.427438	0.278499	0.350506	0.238527
RLF	0.193861	0.158243	0.0768199	0.108318	0.0621537	0.0994578	0.0507155
TMCO2	0	0	0	0.000755265	0	0	0.000614408
ZMPSTE24	0.284952	0.274463	0.111726	0.198971	0.136838	0.1607	0.11175
COL9A2	0.0450585	0.0295468	0.0426605	0.0196443	0.0539985	0.00982564	0.0246269
SMAP2	0.795348	0.585367	0.510335	0.331414	0.257687	0.180914	0.156963
ZFP69B	0.00758169	0.00859717	0	0.00147338	0.00258848	0.00172147	0.0005645
ZFP69	0.00691206	0.00728306	0	0.00167543	0	0.00233329	0.00426002
EXO5	0.0223268	0.0289862	0.0415986	0.0147991	0.013962	0.00939788	0.0170776
ZNF684	0.0630693	0.0454289	0.0246896	0.0339352	0.0356032	0.0283965	0.0294445
RIMS3	0	0.00484346	0	0.00200329	0.00249459	0.00132118	0.00179314
NFYC	0.445629	0.400006	0.269064	0.21768	0.16729	0.14928	0.161232
KCNQ4	0	0	0	0.000893952	0.00285565	0.00084492	0.00176595
CITED4	0.164777	0.28795	0.194709	0.183052	0.172888	0.148232	0.144139
CTPS1	0.177023	0.16064	0.101946	0.0612037	0.0342361	0.0621039	0.0346814
SLFNL1	0	0.00105265	0	0	0.00315741	0.00040436	0.000566961
SCMH1	0.179029	0.107484	0.0887615	0.0457805	0.0384577	0.0365684	0.0376443
FOXO6	0	0.00589922	0	0	0	0.00235646	0.00028384
HIVEP3	0.124044	0.0582358	0.0493582	0.0343361	0.0169009	0.0137262	0.00860485
FOXJ3	0.234747	0.228498	0.0798366	0.167403	0.145329	0.10756	0.0882149
RIMKLA	0	0	0.00682968	0	0	0.000427989	0
ZMYND12	0.0203224	0.0164007	0	0.0101704	0.00273869	0.00752794	0.00289676
PPCS	0.533996	0.461702	0.471585	0.308916	0.231865	0.208612	0.180884
CCDC30	0.112565	0.0584639	0.0377613	0.0257181	0.0156861	0.0176358	0.0195085
PPIH	0.425089	0.402186	0.378364	0.196501	0.155221	0.152383	0.14768
YBX1	3.82359	3.81454	2.92996	3.36804	1.79686	3.00154	1.74459
CLDN19	0	0.00311547	0	0	0	0.000183071	0.000293366
P3H1	0.174289	0.169315	0.223351	0.0962977	0.0932617	0.0857871	0.0962438
C1orf50	0.232311	0.161076	0.161991	0.088812	0.0671959	0.0725395	0.0406908
TMEM269	0	0	0	0.000638446	0	0.000684346	0.000519289
SVBP	0.757897	0.692425	0.393642	0.499697	0.248635	0.339109	0.174789
ERMAP	0.0749434	0.0391375	0.0512813	0.0284585	0.0338095	0.0185537	0.0266583
ZNF691	0.0247574	0.0270138	0.0131645	0.0145613	0.00573582	0.00450045	0.011155
SLC2A1	0.231506	0.182491	0.158452	0.112272	0.0973685	0.0793978	0.0847329
FAM183A	0	0	0	0	0	0.000195388	0.000529363
EBNA1BP2	0.5186	0.493327	0.373981	0.237488	0.153354	0.192322	0.113651
CFAP57	0	0	0	0.000656538	0	0	0.000201876
TMEM125	0	0.00127495	0	0.000773024	0.00523266	0.00227031	0.000847009
C1orf210	0	0.00105986	0	0.00070113	0	0.000822347	0
TIE1	0.0951401	0.0926258	0.0307033	0.0695378	0.0432913	0.0248038	0.03184
MPL	0	0	0	0	0.0025851	0.000625417	0
CDC20	0	0.0145041	0.0547186	0.00415111	0.0234576	0.0112045	0.0326079
ELOVL1	0.325497	0.24714	0.29096	0.168633	0.203589	0.0811784	0.109058
MED8	0.0880802	0.114537	0.0981465	0.0766229	0.0712612	0.0527465	0.0606092
SZT2	0.0730023	0.0616316	0.10844	0.0463034	0.0789553	0.0299883	0.0774985
HYI	0.183602	0.281534	0.258251	0.191879	0.165149	0.167437	0.183315
PTPRF	0.0141724	0.00262491	0.00874261	0.00523316	0.0070133	0.0055145	0.00253458
KDM4A	0.0624943	0.0861096	0.105583	0.0476944	0.0763415	0.0276129	0.0557252
ST3GAL3	0.201176	0.164666	0.165601	0.104252	0.141811	0.0799267	0.0990622
ARTN	0.00586556	0.00759777	0.00793429	0.00247768	0.0113531	0.00170826	0.00460937
IPO13	0.0802038	0.0402512	0.0803639	0.0284223	0.0243727	0.0162545	0.0283403
DPH2	0.0676506	0.0655877	0.0807701	0.0244633	0.0161729	0.0193187	0.0139522
ATP6V0B	1.86003	1.76641	2.05586	1.76965	1.84002	1.2566	1.54077
B4GALT2	0.0437191	0.069347	0.0619109	0.051343	0.0354979	0.0511229	0.0307311
CCDC24	0.0445189	0.0278941	0.0132863	0.0153357	0.0193984	0.00839327	0.0107632
SLC6A9	0	0	0	0.000801524	0.00275196	0.0011755	0.00477284
KLF17	0	0	0	0	0	0	0.000673646
DMAP1	0.289554	0.221368	0.262147	0.132622	0.169123	0.131386	0.139021
ERI3	0.196257	0.339121	0.286262	0.194662	0.163159	0.163957	0.142758
RNF220	0.719973	0.599058	0.590826	0.344458	0.402864	0.250088	0.276017
TMEM53	0.157242	0.127413	0.0589857	0.0959408	0.0742493	0.061574	0.0428691
ARMH1	2.98427	2.87485	2.73099	2.35306	2.21168	1.88637	2.0648
KIF2C	0	0.00618639	0.0206701	0.00259015	0.0276821	0.00340272	0.0201828
RPS8	5.44635	5.55345	5.48858	5.24192	4.78772	5.20894	4.96704
BEST4	0	0.00106523	0	0	0	0.000655704	0.000600107
PLK3	0.247009	0.213718	0.198162	0.136423	0.239449	0.0724898	0.152025
BTBD19	0.0158426	0.0158145	0.00533651	0.000776138	0.0138423	0.00446833	0.00686435
PTCH2	0.10551	0.0993761	0.246858	0.0866983	0.16632	0.0946587	0.213885
EIF2B3	0.1019	0.107092	0.110277	0.0651109	0.0599265	0.0497951	0.0407027
HECTD3	0.109012	0.0777279	0.0835412	0.0468605	0.0528016	0.0238561	0.0293194
UROD	0.497598	0.40604	0.380293	0.242461	0.281286	0.170107	0.232969
ZSWIM5	0	0	0	0	0	0.000195229	0.000284896
HPDL	0.0225002	0.0157631	0.00789346	0.00406956	0.00206419	0.00770057	0.00243581
MUTYH	0.119195	0.0842296	0.0390756	0.0385892	0.0346557	0.0224342	0.0351391
TOE1	0.167055	0.142022	0.132982	0.065084	0.052513	0.0473884	0.0463574
TESK2	0.0669006	0.0440899	0.0218576	0.025135	0.0174517	0.0202557	0.0167279
CCDC163	0.00923203	0.00558615	0.00728015	0.00484695	0.0066632	0.00401443	0.00419742
MMACHC	0.0251916	0.014254	0.00862859	0.00535898	0.00761756	0.00323239	0.00621789
PRDX1	2.01235	1.82212	0.905803	1.00525	0.412738	1.06017	0.450554
AKR1A1	0.854663	0.960962	0.553055	0.530873	0.258844	0.487925	0.248083
NASP	0.968506	0.983207	1.06631	0.471755	0.394945	0.405959	0.466693
CCDC17	0.0126265	0.0131765	0.00654136	0.0088362	0.00592079	0.00413812	0.00571051
GPBP1L1	0.581401	0.598279	0.538674	0.426631	0.386664	0.297504	0.278921
TMEM69	0.161497	0.29218	0.140107	0.127375	0.0953532	0.123482	0.0753535
IPP	0.0313288	0.0133067	0.00817819	0.0080706	0.00587266	0.00340976	0.00216913
MAST2	0.0159511	0.0355628	0.08536	0.0199893	0.0352492	0.0140263	0.0176133
PIK3R3	0	0.00121552	0	0.000744135	0	0	0.0014242
P3R3URF	0	0	0	0	0	0	0
POMGNT1	0.126828	0.0977579	0.108671	0.0617229	0.0526099	0.0421633	0.0491935
LURAP1	0	0.00280528	0	0.00306514	0.00268007	0.00230934	0.00306658
RAD54L	0	0.00550093	0	0.0017023	0.00859125	0.00197482	0.00716263
LRRC41	0.275195	0.211426	0.186342	0.121492	0.104213	0.0853638	0.0830709
UQCRH	2.7731	2.97395	2.57393	2.43344	1.64833	2.2598	1.65236
NSUN4	0.191774	0.145392	0.121552	0.0769085	0.0816378	0.0693997	0.0621459
FAAH	0.00750576	0.0096319	0.0224948	0.00655381	0.00514319	0.00492687	0.010109
MKNK1	0.626074	0.4338	0.488227	0.368155	0.483129	0.188088	0.263967
MOB3C	0.0597007	0.0467016	0.030434	0.028557	0.0193561	0.0109007	0.0173098
ATPAF1	0.118949	0.12916	0.0830631	0.0689819	0.0559105	0.0554101	0.0433088
EFCAB14	0.318937	0.287614	0.28268	0.189735	0.155681	0.142633	0.119508
PDZK1IP1	0.0144594	0.000863943	0	0.000633045	0.0288929	0.00207254	0.0169288
TAL1	0	0.0054074	0	0.00076493	0.0130012	0.00271811	0.0183627
STIL	0.00750576	0.0104557	0.0301045	0.00232296	0.0129775	0.00431983	0.014392
CMPK1	1.86591	1.69375	0.811583	1.30465	0.480279	1.02594	0.460302
FOXD2	0	0.00343452	0.00680637	0.000809044	0	0.000767268	0.000202629
TRABD2B	0	0	0	0	0	0	0.000244665
SPATA6	0.102151	0.0617166	0.0377115	0.0505386	0.0120848	0.0253771	0.0133894
AGBL4	0	0	0	0.000698359	0	0.000190678	0
BEND5	0.0655522	0.0983525	0.0404334	0.0303408	0.0077354	0.0245658	0.0094224
DMRTA2	0	0.00284893	0	0	0	0	0.000205817
FAF1	0.222843	0.243627	0.164079	0.125108	0.11036	0.0938607	0.088486
CDKN2C	0.19497	0.20823	0.0894689	0.0975841	0.0623352	0.0930432	0.0659938
C1orf185	0	0	0	0	0	0	0
RNF11	0.859328	0.603097	0.253102	0.456289	0.212435	0.249342	0.136579
TTC39A	0.0272213	0.00563927	0	0.00285416	0	0.000388511	0.000827871
EPS15	1.0138	0.746253	0.475626	0.50976	0.282596	0.345696	0.206989
OSBPL9	0.539607	0.347559	0.245719	0.216854	0.130138	0.147077	0.0770273
NRDC	0.613948	0.540376	0.380871	0.27429	0.182497	0.173807	0.137614
RAB3B	0	0.00947604	0.0145446	0.00195091	0.0102527	0.0012595	0.00360554
TXNDC12	0.451221	0.483654	0.350134	0.292268	0.184348	0.22229	0.155492
KTI12	0.126071	0.168258	0.110721	0.0772853	0.0452835	0.0636941	0.0419956
BTF3L4	1.34419	1.38027	0.899687	0.958741	0.480997	0.833852	0.486992
ZFYVE9	0.0211905	0.0397785	0.00732451	0.0209601	0.00624908	0.0108064	0.00635853
CC2D1B	0.0392609	0.0367024	0.0581313	0.0200286	0.0312167	0.00994457	0.0165582
ORC1	0.00843705	0.00707911	0.0545714	0.00907932	0.0152178	0.00682721	0.021351
PRPF38A	0.644749	0.646394	0.284088	0.39153	0.250655	0.278665	0.164227
TUT4	0.555345	0.516041	0.418454	0.339852	0.312529	0.261522	0.230113
GPX7	0.176427	0.152739	0.10919	0.0552302	0.0575825	0.0496071	0.0333479
SHISAL2A	0.00890221	0.0012349	0.0135737	0.00205197	0.021299	0.00194112	0.00810197
COA7	0.0289476	0.0436604	0.00862098	0.0179883	0.0134256	0.0140996	0.0120525
ZYG11B	0.158853	0.126062	0.0964684	0.0926718	0.0794616	0.0634838	0.0461361
ZYG11A	0	0	0	0	0	0.000162016	0.000270072
ECHDC2	0.113391	0.153043	0.146909	0.0741629	0.0990659	0.0519161	0.0594013
SCP2	1.46787	1.20046	0.820106	0.949341	0.548096	0.733165	0.416498
PODN	0	0	0	0	0	0	0
SLC1A7	0	0	0	0	0	0	0
CPT2	0.0545345	0.0571502	0.0418752	0.0224446	0.0386916	0.0118126	0.0209736
CZIB	0.404533	0.391484	0.347772	0.215725	0.115956	0.162953	0.119522
MAGOH	0.665083	0.68175	0.502907	0.402048	0.274804	0.311559	0.225631
LRP8	0.152373	0.0958265	0.0935784	0.0604002	0.0105887	0.0375207	0.028779
GLIS1	0	0	0	0	0	0	0
NDC1	0.0258918	0.0598608	0.0457764	0.0340201	0.0347165	0.0379344	0.0410776
YIPF1	0.195878	0.103474	0.144784	0.0795262	0.0660897	0.0379282	0.0390752
HSPB11	0.590012	0.55937	0.351932	0.442297	0.209507	0.389984	0.190056
LRRC42	0.0512259	0.068003	0.0495131	0.0414403	0.0211071	0.03679	0.0165349
LDLRAD1	0	0	0	0	0	0.000173799	0
TMEM59	1.82672	1.72358	1.04276	1.52971	0.694222	1.38979	0.730654
TCEANC2	0.0673059	0.0462624	0.0632831	0.0279501	0.0314544	0.0147162	0.0293849
CYB5RL	0.0129117	0.0249592	0.0477678	0.0114583	0.0238552	0.0115347	0.0146181
MRPL37	0.459135	0.378693	0.237979	0.213975	0.166064	0.168702	0.149334
SSBP3	0.98512	0.763542	0.393806	0.513312	0.201129	0.410002	0.234557
ACOT11	0.137087	0.1074	0.0938058	0.0660365	0.0681641	0.0337852	0.0531251
MROH7	0.00637491	0.0110621	0.0263318	0.0118237	0.0317927	0.00787406	0.0219797
TTC4	0.0717552	0.0944091	0.113734	0.0433606	0.052341	0.032418	0.0306785
PARS2	0	0.00237898	0.00805808	0.000716387	0	0.00022446	0.000555575
TTC22	0.00815346	0	0	0	0	0	0
LEXM	0	0	0	0	0	0	0
DHCR24	0.119982	0.0921239	0.144672	0.0960516	0.083758	0.0404762	0.0667924
TMEM61	0	0	0	0.000640446	0	0.000990232	0.000308054
USP24	0.14621	0.0962702	0.104268	0.0630917	0.0840171	0.0534919	0.0699246
PLPP3	0	0	0	0	0	0.00019642	0.000993289
DAB1	0	0	0	0	0	0.000344997	0
OMA1	0.125227	0.15816	0.1092	0.0984533	0.0801037	0.0761896	0.0520719
TACSTD2	0.00896575	0.00329477	0.00778126	0.00633236	0	0.00131079	0.000313872
MYSM1	0.189174	0.180616	0.188058	0.145666	0.0955042	0.104061	0.0989206
JUN	3.17356	3.20181	2.8769	2.70777	2.76438	2.33054	2.14202
FGGY	0.116591	0.068001	0.0437551	0.0458297	0.0304292	0.0296512	0.02789
HOOK1	0	0.00135518	0	0	0	0.000197906	0.000375007
CYP2J2	0	0	0	0	0	0	0
NFIA	0.0082798	0.00369347	0.0109332	0.00127632	0.0117816	0.0029734	0.0076249
TM2D1	0.795386	0.651046	0.588834	0.564606	0.39312	0.471859	0.365701
PATJ	0.0212377	0.0271587	0.0171989	0.0190595	0.00482808	0.0124944	0.00731533
L1TD1	0	0	0	0	0	0.000474444	0.00080664
KANK4	0	0	0	0	0	0	0
USP1	0.302014	0.241173	0.285083	0.165469	0.131549	0.144458	0.12231
DOCK7	0.160893	0.106495	0.0779834	0.0780002	0.0376631	0.0492102	0.0346064
ANGPTL3	0	0	0	0	0	0	0.000380451
ATG4C	0.287602	0.207477	0.0840746	0.114884	0.0496438	0.0800721	0.0486651
ALG6	0.146627	0.19282	0.143238	0.102334	0.0868396	0.0994929	0.0692846
ITGB3BP	0.309611	0.285069	0.204955	0.179113	0.077373	0.212212	0.0943447
EFCAB7	0.0357618	0.0141251	0.0152051	0.0106351	0.00671478	0.00707916	0.00577958
PGM1	0.359737	0.255297	0.183734	0.154779	0.0887915	0.11166	0.111338
ROR1	0	0	0	0	0	0	0.000204323
CACHD1	0	0	0	0	0	0.000312356	0
RAVER2	0.10687	0.111377	0.0155833	0.0457624	0.0178747	0.0516593	0.0232423
JAK1	1.12877	0.791053	0.531929	0.53887	0.319438	0.358065	0.21925
AK4	0.355338	0.393566	0.20417	0.300506	0.11857	0.229133	0.107243
DNAJC6	0	0.00187551	0	0.00367141	0	0.00250503	0.00467356
LEPROT	0.946439	0.885843	0.689218	0.624615	0.494754	0.423235	0.313334
LEPR	0.12558	0.0966911	0.0328744	0.0809802	0.0488549	0.0496653	0.040107
PDE4B	0.314347	0.208033	0.0855561	0.145647	0.0641048	0.100379	0.0632275
SGIP1	0.00770237	0.00257232	0	0.00175822	0.00644646	0.0015816	0.00233867
MIER1	0.693231	0.706402	0.612186	0.484436	0.506396	0.362736	0.380025
SLC35D1	0.155706	0.108873	0.129566	0.0884385	0.0735689	0.0752206	0.0735832
IL23R	0	0	0	0	0	0	0.000254357
IL12RB2	0	0	0	0.000751744	0.00329232	0.000141463	0.000988188
SERBP1	2.37021	2.44906	1.96853	1.60626	0.898752	1.35105	0.852651
GADD45A	0.285818	0.21971	0.487255	0.13243	0.399521	0.10779	0.219196
GNG12	0	0.0037318	0	0	0	0.000501475	0
DIRAS3	0.0281899	0.0381394	0	0.0168722	0.0023956	0.0156253	0.00256101
WLS	0	0	0	0	0	0.00100136	0.000204323
RPE65	0	0	0	0	0	0	0.00036047
DEPDC1	0	0.00136516	0	0.00387534	0.0026466	0.00391849	0.0143771
LRRC7	0	0.00132874	0	0.000796146	0	0.000184924	0.00128596
LRRC40	0.222939	0.154864	0.108856	0.127755	0.0744677	0.10069	0.067696
SRSF11	1.72618	1.62089	1.36407	1.17309	0.760083	0.974009	0.689046
ANKRD13C	0.0936456	0.070771	0.0404576	0.052969	0.0337714	0.0285229	0.0209349
CTH	0.0144176	0.0279937	0.0250418	0.0121799	0.0188893	0.0182225	0.0177456
PTGER3	0	0.0022593	0.0235834	0.00863296	0.00258848	0.00935404	0.00443606
ZRANB2	0.931456	0.865882	0.768626	0.548081	0.434326	0.443916	0.390131
NEGR1	0.146788	0.0490265	0.025618	0.0528441	0.00559691	0.020994	0.00350119
LRRIQ3	0.0152869	0.0112312	0.00785017	0.00870241	0.00794485	0.0069626	0.00435474
FPGT	0.0600685	0.0440796	0.0300821	0.0270893	0.028948	0.0204334	0.0158743
TNNI3K	0.00926812	0	0	0	0.00250705	0.000226315	0.00192141
ERICH3	0	0	0	0.000976179	0	0	0
CRYZ	0.246963	0.151299	0.118039	0.0929066	0.0427514	0.0741963	0.0290369
TYW3	0.445746	0.387906	0.231815	0.223415	0.141783	0.195577	0.101171
ACADM	0.932019	0.800305	0.465449	0.494785	0.254761	0.391201	0.217845
RABGGTB	0.522968	0.540211	0.273642	0.36018	0.209529	0.311439	0.202571
MSH4	0	0	0	0	0	0.000246716	0.000333119
ST6GALNAC3	0	0	0	0	0.00327216	0.000295398	0
PIGK	0.292219	0.247427	0.176869	0.230634	0.131354	0.170764	0.129738
AK5	0.00918502	0.0010694	0	0.00148457	0	0.000891504	0.00126382
USP33	0.370728	0.292758	0.182096	0.175952	0.161773	0.157342	0.118824
MIGA1	0.176083	0.140207	0.154181	0.0924697	0.0808821	0.0680964	0.0718754
NEXN	0	0.00350178	0.00726963	0.00254668	0.00812966	0.00154872	0.00173001
FUBP1	0.579007	0.587851	0.394115	0.397467	0.332426	0.316194	0.304089
DNAJB4	0.0997123	0.0514872	0.0213881	0.0431505	0.0150401	0.0321857	0.0178275
GIPC2	0.00944805	0	0	0.00195554	0	0.000245368	0.000373698
PTGFR	0	0	0	0.00072073	0	0	0
IFI44L	0.0537869	0.0245751	0.0146954	0.0089992	0.00222047	0.00386436	0.00353177
IFI44	0.173356	0.130699	0.0356026	0.0753449	0.034808	0.0568129	0.0304674
ADGRL2	0	0	0	0	0	0.000291095	0.000358389
TTLL7	0	0.0110903	0.00823408	0.0163501	0.00810346	0.0183085	0.00813733
PRKACB	0.729239	0.569223	0.435604	0.413987	0.190559	0.312145	0.177302
SAMD13	0.0282473	0.0493318	0.0151973	0.0206783	0.0196928	0.0217207	0.0141552
RPF1	0.458584	0.545655	0.360285	0.362955	0.198955	0.273594	0.129687
GNG5	1.40128	1.37648	1.69836	1.07015	1.31458	0.716393	0.819027
SPATA1	0.0521801	0.0292797	0.0486029	0.0248731	0.0230205	0.0170273	0.0132135
CTBS	0.352705	0.315238	0.289229	0.253307	0.163286	0.18625	0.124795
SSX2IP	0.127963	0.148417	0.0818154	0.108361	0.0197018	0.0776038	0.0425643
LPAR3	0	0	0	0	0	0	0
MCOLN2	0	0	0	0	0.00227048	0.000239226	0.00176496
MCOLN3	0	0	0	0	0	0.000156559	0.000253151
SYDE2	0	0	0	0	0	0.000229886	0
C1orf52	0.217481	0.211123	0.14399	0.12222	0.0993579	0.118617	0.0832696
BCL10	0.270468	0.249625	0.114992	0.162578	0.0972808	0.109753	0.055152
DDAH1	0	0	0	0.00165932	0	0.0011655	0.00231931
CCN1	0	0	0	0	0.00248365	0.000778569	0.000834267
ZNHIT6	0.216769	0.181161	0.183186	0.103082	0.0954536	0.0682953	0.0721147
COL24A1	0.12773	0.0839822	0.0223095	0.0161996	0.00711985	0.0133472	0.00346052
ODF2L	0.447976	0.377889	0.246499	0.196347	0.157843	0.116277	0.0947061
SH3GLB1	1.08029	0.920075	0.568981	0.735188	0.371492	0.463636	0.254644
SELENOF	1.509	1.46959	0.976702	1.16137	0.603216	0.939879	0.543274
HS2ST1	0.189054	0.164013	0.0880605	0.133846	0.0558046	0.0904938	0.0461394
LMO4	0.409558	0.41699	0.548802	0.251438	0.311831	0.27245	0.240271
PKN2	0.433727	0.382898	0.318975	0.225501	0.187534	0.180576	0.163429
GTF2B	0.332882	0.274283	0.138936	0.150477	0.103219	0.111932	0.0933405
KYAT3	0.38089	0.296259	0.0606574	0.153453	0.0771059	0.146515	0.0488352
RBMXL1	0.127915	0.166454	0.0527584	0.130872	0.0385526	0.0956715	0.0454839
GBP3	0.0876012	0.0546564	0.0605862	0.02813	0.0334635	0.0190751	0.018225
GBP1	0	0.00578533	0.0089227	0.00310556	0	0.000952563	0.000595674
GBP2	0.506714	0.287047	0.118291	0.145636	0.0905523	0.058462	0.0404015
GBP4	0.0581214	0.0198446	0.0268777	0.00618048	0.0125952	0.00437557	0.00685181
GBP5	0.05902	0.0482957	0.04611	0.0285549	0.0354945	0.0153307	0.0159562
GBP6	0	0	0	0	0	0	0
LRRC8B	0.0971129	0.0851743	0.0765547	0.0545105	0.0384702	0.0347102	0.0280431
LRRC8C	0.314121	0.278682	0.148571	0.210271	0.113209	0.124794	0.0699961
LRRC8D	0.10427	0.146462	0.0871758	0.126832	0.0584395	0.0941601	0.0415609
ZNF326	0.622234	0.551779	0.364136	0.33576	0.226729	0.280848	0.185812
ZNF644	0.452589	0.479009	0.154301	0.33695	0.0847499	0.243539	0.0897478
HFM1	0.00865778	0.00670625	0	0.000848034	0	0.000644524	0.000603354
CDC7	0.0512761	0.0352899	0.0670071	0.0313944	0.0315639	0.0236591	0.0186599
TGFBR3	0.0136816	0.00560332	0.00735492	0.00404416	0.00293252	0.00626057	0.00668765
BRDT	0	0	0	0	0	0	0
EPHX4	0	0	0	0	0	0.000249561	0
SETSIP	0	0	0	0	0	0.000197395	0
BTBD8	0.0320533	0.0111106	0.0324662	0.00878453	0.00818942	0.00672772	0.00946447
GLMN	0.130769	0.109938	0.092655	0.070546	0.0295694	0.0544608	0.0232903
RPAP2	0.250058	0.191019	0.142132	0.0960905	0.0688423	0.0767587	0.0574363
GFI1	0.283282	0.32892	0.330161	0.221396	0.181935	0.141216	0.17224
EVI5	0.0991253	0.0889059	0.0644923	0.0913112	0.0849923	0.0623384	0.0448212
RPL5	4.85586	4.85807	4.55685	4.32126	3.48838	3.99387	3.52732
DIPK1A	0	0	0	0	0	0.000181512	0
MTF2	0.709157	0.799533	0.441274	0.442029	0.2156	0.395961	0.229384
TMED5	0.457921	0.423692	0.32792	0.325261	0.211783	0.232623	0.164182
CCDC18	0.100426	0.075058	0.101616	0.0488481	0.0675998	0.0359307	0.0491164
DR1	0.633077	0.473929	0.25308	0.314798	0.176225	0.17807	0.134116
FNBP1L	0.168977	0.130436	0.0704353	0.0935262	0.0428851	0.0535915	0.0325752
BCAR3	0.00675613	0	0	0.00230194	0	0.000331382	0.00064908
DNTTIP2	0.249791	0.30426	0.128775	0.170941	0.0750121	0.115763	0.0764877
GCLM	0.142323	0.138146	0.0834173	0.0768253	0.0561458	0.0637965	0.0487698
ARHGAP29	0	0	0	0	0	0	0
ABCD3	0.142806	0.133794	0.0566831	0.0848087	0.055566	0.0857281	0.0495875
F3	0.0832076	0.0851435	0.0432273	0.111884	0.0133221	0.0504359	0.0176443
SLC44A3	0.0531683	0.0619116	0.0254186	0.0223468	0	0.0293336	0.00445107
CNN3	0.00635532	0.000953043	0	0.000608898	0.00534459	0.000907952	0.00379752
ALG14	0.0393636	0.0422734	0.0219291	0.0245389	0.0267594	0.0202575	0.01669
TLCD4	0	0.00140786	0.016148	0.00270389	0.0141799	0.000738135	0.0160018
RWDD3	0.469933	0.495445	0.214446	0.355754	0.185768	0.2959	0.13547
PTBP2	0.195693	0.205899	0.228646	0.154154	0.116214	0.137859	0.119689
DPYD	0.0455725	0.052159	0.027487	0.0296176	0.0271841	0.0195333	0.0115216
SNX7	0.0104676	0.00204854	0	0.00226095	0.0017709	0.000328647	0.000595959
FRRS1	0.00603688	0.00364569	0	0.00205249	0.00340711	0.00231438	0.000595994
AGL	0.118787	0.115245	0.113243	0.080117	0.0889809	0.059826	0.0545676
SLC35A3	0.321774	0.294312	0.208387	0.218815	0.142522	0.179626	0.125237
MFSD14A	0.256856	0.266244	0.169016	0.189627	0.0878731	0.153077	0.0784393
SASS6	0.0530566	0.0880097	0.0635831	0.0336638	0.029238	0.0390555	0.0267355
TRMT13	0.199378	0.129888	0.102555	0.0870164	0.0431301	0.060409	0.0439394
LRRC39	0	0	0	0.00082251	0	0.00117802	0.000232362
DBT	0.0806726	0.0661625	0.0768811	0.0382354	0.0480596	0.0314224	0.0407195
RTCA	0.279241	0.237179	0.168569	0.151987	0.130762	0.117279	0.0745088
CDC14A	0.110124	0.0621274	0.0704176	0.0408138	0.0487675	0.0364819	0.0364732
GPR88	0	0.00363407	0	0.00230343	0	0.0023395	0.000189189
VCAM1	0	0	0	0	0	0	0.000338828
EXTL2	0.199653	0.209848	0.114214	0.13546	0.0552127	0.131089	0.0550133
SLC30A7	0.251073	0.277593	0.171449	0.166777	0.161228	0.13517	0.132326
DPH5	0.387165	0.440269	0.175902	0.19328	0.0744835	0.205565	0.0674451
S1PR1	0.0105594	0	0	0.00157094	0	0.00560005	0.00531759
COL11A1	0	0	0	0	0	0	0.000448988
RNPC3	0.205245	0.176266	0.175034	0.107822	0.0828129	0.0648252	0.0536861
AMY2B	0	0.00472923	0.0232467	0.00591082	0.00876261	0.00543805	0.0113696
PRMT6	0.131739	0.114219	0.146052	0.0667482	0.0633194	0.0608274	0.0412918
VAV3	0.141292	0.0721775	0.0464476	0.0366789	0.0265587	0.0234118	0.0227253
SLC25A24	0.482224	0.199444	0.137102	0.206879	0.0985922	0.0852111	0.0639044
FAM102B	0.065919	0.0624203	0.0405689	0.0712695	0.0395821	0.0581036	0.0297928
HENMT1	0.791001	0.742155	0.269593	0.395172	0.157906	0.316094	0.134116
PRPF38B	1.233	1.03306	0.827903	0.667818	0.504062	0.570426	0.444245
FNDC7	0	0	0	0	0	0	0
STXBP3	0.400096	0.341491	0.307151	0.215764	0.147577	0.163422	0.104283
AKNAD1	0.00700699	0.0110991	0	0.00463777	0.00361115	0.00432207	0.000622201
GPSM2	0.189059	0.139348	0.115961	0.0706529	0.0414951	0.0509884	0.050439
CLCC1	0.0662545	0.0369652	0.052848	0.0242799	0.0325194	0.0132552	0.0234837
WDR47	0.0986968	0.0864806	0.0567553	0.0652692	0.0353363	0.046477	0.0308889
TAF13	0.429825	0.338287	0.164629	0.29284	0.15256	0.215322	0.109907
TMEM167B	0.468853	0.346511	0.217969	0.271075	0.216619	0.16811	0.115509
C1orf194	0	0	0	0	0	0.000290715	0
CELSR2	0	0	0	0.00065271	0	0.000155715	0
PSRC1	0	0.00244302	0.0174098	0	0.00938326	0.00194833	0.00622798
SORT1	0.00776746	0	0	0	0.00276826	0	0.000623237
PSMA5	0.648842	0.65611	0.619913	0.35703	0.259055	0.253505	0.188377
SYPL2	0	0.00123621	0	0	0	0.000456147	0
ATXN7L2	0.0399286	0.0242657	0.0161067	0.0161154	0.00831582	0.0102898	0.0102361
CYB561D1	0.0288848	0.0330205	0.0344445	0.019252	0.00504865	0.00861255	0.0147894
AMIGO1	0.00871409	0.0171144	0.0254229	0.00498881	0.00974569	0.00707124	0.00470795
GPR61	0	0.0024886	0	0	0	0.0017664	0
GNAI3	0.981015	0.932278	0.575694	0.752859	0.441731	0.492152	0.350204
GNAT2	0	0	0	0	0.00238451	0	0
AMPD2	0.480426	0.350752	0.216035	0.25057	0.173776	0.153603	0.114668
GSTM4	0.173464	0.196665	0.0470928	0.0775771	0.032977	0.0598935	0.025832
GSTM2	0.0801565	0.0680586	0.0503696	0.0153349	0.0251972	0.0144693	0.0194358
GSTM1	0	0.0102008	0	0.00773265	0.00327912	0.00465041	0.000931466
GSTM5	0	0	0	0.00143133	0	0.000257588	0
GSTM3	0.0334696	0.0585853	0.042912	0.0301777	0.0226622	0.0466965	0.0243291
CSF1	0.0234288	0.00274025	0.0271797	0.00148663	0.00196481	0.00575024	0.00446448
AHCYL1	0.334736	0.294076	0.277176	0.222861	0.203485	0.152248	0.132242
STRIP1	0.156198	0.101425	0.107412	0.0605797	0.0863269	0.0441543	0.0464808
ALX3	0	0.00231031	0	0.000610703	0	0.000202486	0
SLC6A17	0	0	0	0	0.00255785	0	0
KCNC4	0.0636442	0.0489294	0.0312779	0.0174611	0.0107234	0.0167021	0.0168932
RBM15	0.128041	0.109422	0.0881734	0.096568	0.0561632	0.0737009	0.0562015
SLC16A4	0.0303049	0.0188638	0.0167612	0.0040393	0.00537906	0.00238871	0.010161
LAMTOR5	1.28314	1.24577	1.24888	0.890651	0.864334	0.660448	0.569953
KCNA2	0	0	0	0	0	0	0
KCNA3	0.00733969	0	0	0	0.00524224	0.00019855	0
CD53	1.65098	1.21473	0.817257	0.776262	0.594244	0.533507	0.244484
LRIF1	0.141886	0.157699	0.0956187	0.0875039	0.0975518	0.0622882	0.0664417
DRAM2	0.668491	0.578836	0.350019	0.382945	0.162517	0.312438	0.115725
CEPT1	0.129236	0.208289	0.149826	0.111966	0.140621	0.0918788	0.115468
DENND2D	0.0523081	0.0269892	0.0693388	0.0209521	0.0261923	0.0125716	0.0162684
CHI3L2	0	0.000714998	0	0	0	0.000565673	0.00158053
PIFO	0.00692003	0.00822511	0	0.00156973	0.00276826	0.00170636	0.00145612
OVGP1	0	0.00262778	0	0	0.00694349	0.00152129	0.00302301
WDR77	0.132956	0.140135	0.0947859	0.0599004	0.036973	0.0492658	0.0395889
ATP5PB	1.68738	1.44894	0.905568	0.995759	0.576104	0.752143	0.432888
C1orf162	0.602151	0.605731	0.7557	0.497927	0.803329	0.301208	0.468807
TMIGD3	0.0168064	0.00416766	0.00817128	0.00390871	0.00347038	0.000723533	0.00117381
ADORA3	0	0.00522976	0.00809978	0.00591391	0	0.000231739	0.000607704
RAP1A	1.01673	0.792431	0.512548	0.623623	0.425517	0.362506	0.253642
INKA2	0.0125678	0.00946025	0.00919433	0.0129561	0.0303473	0.00503448	0.0268277
DDX20	0.133257	0.105056	0.0459956	0.0750378	0.0260582	0.0515474	0.0227062
KCND3	0.00891538	0.00235051	0	0.00127807	0	0.00170294	0
CTTNBP2NL	0.0221688	0.00814823	0	0.00476253	0.00567102	0.00346156	0.0026955
WNT2B	0	0.0099834	0	0	0.00368742	0.00219652	0.00203426
ST7L	0.0814765	0.0959981	0.0765213	0.0587121	0.094696	0.0474031	0.0721677
CAPZA1	1.57003	1.29099	1.22678	1.0905	0.925837	0.77564	0.701253
MOV10	0.11633	0.074992	0.117847	0.0458315	0.0515498	0.0275654	0.0380584
RHOC	0.759018	0.351356	0.0972392	0.452479	0.0912252	0.144966	0.0479303
PPM1J	0	0	0	0.00121151	0	0	0.000883855
TAFA3	0	0.00278716	0	0	0	0.000401711	0
SLC16A1	0.0581042	0.0990172	0.0978587	0.0373359	0.0115906	0.0499929	0.0208322
LRIG2	0.0544491	0.0601193	0.0154032	0.0325091	0.0516761	0.025745	0.0297832
MAGI3	0.0131589	0.0338821	0.00728015	0.0209339	0.00795735	0.0106665	0.00714222
PHTF1	0.288183	0.224294	0.164071	0.163569	0.0907493	0.0964067	0.0896627
RSBN1	0.556033	0.469885	0.278237	0.288734	0.176339	0.213351	0.150662
PTPN22	0.411318	0.369578	0.180964	0.267639	0.206202	0.174064	0.125204
BCL2L15	0.0071777	0.00360318	0.00489065	0.00193816	0.00526985	0.0034189	0.00606769
AP4B1	0.052672	0.0411846	0.117906	0.0442824	0.0853997	0.0247814	0.0600881
DCLRE1B	0.0308053	0.0274481	0.0144568	0.0179016	0.0207715	0.00808341	0.013658
HIPK1	0.690442	0.757183	1.05302	0.627597	0.828709	0.570995	0.740161
OLFML3	0	0	0.00731695	0.000661328	0.00265066	0.000993233	0.00103406
TRIM33	0.539889	0.603431	0.442236	0.36864	0.230856	0.315458	0.22143
BCAS2	0.377979	0.400871	0.165916	0.265021	0.128237	0.202734	0.082773
DENND2C	0	0	0	0.00145849	0	0.000555998	0
AMPD1	0	0	0	0	0	0	0
NRAS	0.517302	0.451319	0.224787	0.385656	0.241081	0.258125	0.165588
CSDE1	2.19306	2.12598	1.46972	1.6769	0.976236	1.2761	0.839543
SIKE1	0.390175	0.263321	0.267795	0.176887	0.121035	0.136214	0.0884549
TSPAN2	0.549229	0.18422	0.0292019	0.336428	0.0795934	0.0596774	0.0141542
VANGL1	0.055943	0.0831204	0.0128944	0.0319875	0.0221221	0.0304675	0.0136528
NHLH2	0	0.00115786	0	0	0	0	0
SLC22A15	0.0421348	0.0794128	0.172816	0.133552	0.278334	0.101788	0.19507
MAB21L3	0	0	0	0.00159117	0.00497794	0	0.00232121
ATP1A1	0.483275	0.537827	0.528452	0.329113	0.333197	0.198275	0.221295
CD58	0.515956	0.365349	0.25759	0.30052	0.283181	0.188909	0.145545
IGSF3	0	0.00146956	0	0.00361742	0.00258998	0.00253467	0.00212515
CD2	0.0544752	0.0292251	0.00613249	0.00960634	0.0108279	0.00605371	0.0080703
PTGFRN	0.0219824	0.0176967	0.00709713	0.00552222	0.00316652	0.0029197	0.00119669
CD101	0.00890498	0	0	0.00078377	0.00274233	0.000775289	0.00209881
TTF2	0.112632	0.14634	0.179033	0.0589617	0.0717442	0.0353078	0.0560227
TRIM45	0.00806699	0.0123433	0.00870687	0.00613041	0	0.00361581	0.00547606
MAN1A2	0.483843	0.441566	0.311308	0.291997	0.214237	0.222932	0.165311
TENT5C	0.281966	0.399283	0.127531	0.264836	0.0862763	0.314064	0.0957611
GDAP2	0.0535898	0.0846806	0.0300153	0.066412	0.0387509	0.031833	0.027404
WDR3	0.109648	0.147212	0.154846	0.0611641	0.0350949	0.054779	0.044716
SPAG17	0	0	0	0	0	0.000221954	0.000224639
WARS2	0.0593303	0.0623844	0.0176346	0.0322708	0.0102288	0.0269979	0.0101953
ZNF697	0.0219704	0.0433791	0.0230396	0.0427482	0.0162444	0.0233512	0.0114845
PHGDH	0.0291399	0.078996	0.0145051	0.0248733	0.00779235	0.0548368	0.0141911
REG4	0	0.00246175	0	0.0005314	0	0.0012186	0.000579214
NOTCH2	0.043834	0.0504186	0.109083	0.0383665	0.108871	0.032378	0.0622614
SEC22B	0.427729	0.405078	0.360109	0.280958	0.235975	0.226833	0.216167
NBPF26	0.0714612	0.0417032	0.0456772	0.0239835	0.0243576	0.0124997	0.0146616
FCGR1B	0.0704197	0.0469096	0.0537325	0.070093	0.0281577	0.0241387	0.0202947
FAM72B	0	0	0	0	0.00300719	0.000644811	0.00137723
SRGAP2C	0.0647824	0.0393581	0.106881	0.0354389	0.0665486	0.0249979	0.0345002
FAM72C	0	0.00109994	0	0	0	0.000789193	0.00451672
NBPF15	0.022231	0.0102376	0.00669985	0.00805085	0.0104652	0.00624582	0.00624083
SRGAP2B	0.0398327	0.0173325	0.0486417	0.0200722	0.0160141	0.0124144	0.0146439
FAM72D	0	0.00234539	0.00769516	0	0.00855571	0.000825892	0.00719409
NBPF20	0.0427003	0.0248663	0.0570225	0.0105681	0.0433209	0.00986241	0.0227719
GPR89A	0.0547416	0.0899674	0.0377226	0.0466975	0.0356725	0.0440595	0.027957
PDZK1	0.00847927	0.0010672	0	0.00164916	0	0.000680711	0.000218258
CD160	0	0.00333343	0.010271	0.00151184	0	0.000511663	0.000961967
RNF115	0.489931	0.373159	0.301356	0.230229	0.208865	0.184017	0.167396
POLR3C	0.177136	0.183321	0.0911624	0.0824816	0.0800255	0.0613214	0.0555846
NUDT17	0.0462727	0.0425968	0.0141347	0.0179371	0.0112231	0.0160285	0.0157646
PIAS3	0.0865722	0.0787641	0.0652396	0.046451	0.044677	0.0382154	0.0340232
ANKRD35	0.143722	0.152436	0.0156292	0.159315	0.0240138	0.159623	0.0406811
ITGA10	0	0	0	0	0	0.000653385	0.00114274
PEX11B	0.175742	0.0969744	0.0539772	0.0703954	0.0613861	0.059457	0.0520995
RBM8A	1.69092	1.75153	1.27058	1.43754	0.858359	1.13581	0.836325
LIX1L	0.304694	0.24792	0.219224	0.156941	0.0885471	0.133629	0.0960776
ANKRD34A	0	0.0011413	0	0.000740377	0	0.000378515	0
POLR3GL	0.557819	0.589531	0.282682	0.408659	0.245954	0.269678	0.134027
TXNIP	1.84007	1.50835	1.14209	1.49547	0.958654	0.741195	0.526542
NBPF10	0.0148387	0.0359239	0.0184	0.0110964	0.0130998	0.00578965	0.0084871
NOTCH2NLA	0.0153831	0.00502026	0.00798459	0.00580742	0.0045568	0.00354655	0.0037057
PPIAL4H	0	0	0	0	0	0	0
NBPF12	0.102385	0.0790706	0.0652543	0.050622	0.0669007	0.0298502	0.0324207
PRKAB2	0.0438081	0.0650291	0.0725333	0.0359998	0.0398051	0.0388618	0.0209224
FMO5	0	0.0131066	0.0245527	0.00672606	0.0173639	0.00332759	0.00681721
CHD1L	0.151951	0.160108	0.148762	0.10962	0.0734143	0.0854422	0.0675169
BCL9	0	0.0082703	0.00659103	0.00235886	0	0.00503033	0.000987553
ACP6	0.00834433	0.0469137	0.0138794	0.0162834	0.0103262	0.0121863	0.0114822
GPR89B	0.0408018	0.038873	0.0544588	0.0186668	0.0181675	0.0185539	0.0174382
NBPF11	0.0461402	0.0714403	0.0631257	0.0338532	0.0479433	0.0330344	0.0385473
PPIAL4G	0	0.00223713	0	0.00148053	0.00494452	0.00223592	0.00484348
NBPF14	0.0924981	0.0657607	0.138058	0.0366733	0.115718	0.0240079	0.0570115
NUDT4B	0	0	0	0.000659535	0	0.000224062	0.000318592
PDE4DIP	0.00888153	0.0104774	0.0157325	0.0133124	0.0172098	0.00920148	0.00963945
NBPF9	0.0140866	0.0118273	0.0401623	0.00554394	0.0214146	0.00385935	0.0127475
NOTCH2NLC	0.0761083	0.0235772	0.0161276	0.0124571	0.0107704	0.0111252	0.0112366
NBPF19	0.253381	0.236349	0.199333	0.15193	0.258652	0.100599	0.136379
FCGR1A	0.068141	0.162713	0.243004	0.179866	0.0978239	0.0691212	0.0634495
BOLA1	0.102069	0.0965214	0.0665667	0.0345673	0.0403878	0.0266732	0.0219031
SV2A	0.024127	0.0233272	0.0261275	0.0119702	0.0120602	0.00569861	0.0213218
SF3B4	0.326507	0.311948	0.216439	0.180481	0.0755999	0.114723	0.0691546
MTMR11	0	0.00235077	0	0.00156705	0.00222587	0.000412373	0
OTUD7B	0	0.00106872	0	0.000776586	0.00248102	0.00216091	0.00262961
VPS45	0.121215	0.0764045	0.0530486	0.0449273	0.0407831	0.0332366	0.0322288
PLEKHO1	0.348907	0.35646	0.356923	0.233492	0.171413	0.149832	0.129307
ANP32E	0.931494	0.860049	0.961875	0.720255	0.77073	0.572829	0.678336
CA14	0	0.00125629	0	0	0	0	0
APH1A	0.68204	0.629308	0.417492	0.361481	0.193097	0.200842	0.178359
C1orf54	0.234364	0.196323	0.0449772	0.0891249	0.0526652	0.0859	0.0352543
CIART	0	0	0	0	0	0.000364851	0
MRPS21	1.52384	1.4633	1.33597	1.1165	0.86957	0.90846	0.739127
PRPF3	0.108845	0.107425	0.149563	0.0755039	0.161087	0.0510896	0.0958748
RPRD2	0.281259	0.225874	0.153204	0.149605	0.0887678	0.112285	0.0982959
TARS2	0.1333	0.0772252	0.102811	0.0432141	0.0735644	0.0272874	0.0501744
ECM1	0.104363	0.0312317	0.0153387	0.0356017	0.0254896	0.0154083	0.0104953
ADAMTSL4	0.128705	0.0774113	0.0600764	0.0646409	0.0744813	0.0192523	0.0316628
MCL1	2.17275	2.06042	1.86504	2.04754	1.80399	1.42705	1.34581
ENSA	1.65538	1.32813	0.903587	0.890913	0.561774	0.560793	0.433462
GOLPH3L	0.150533	0.119302	0.148055	0.0769818	0.0789851	0.0642776	0.0798787
HORMAD1	0	0	0	0	0.00325502	0	0.000271006
CTSS	0.773817	0.516029	0.406242	0.258866	0.234928	0.126948	0.101799
CTSK	0.0230615	0.0234067	0.0718417	0.0235318	0.0653665	0.00916113	0.031745
ARNT	0.21157	0.206398	0.179827	0.147281	0.208292	0.114252	0.159181
CTXND2	0	0	0	0	0	0	0
SETDB1	0.109895	0.12551	0.115773	0.0828893	0.0854978	0.0516067	0.0667848
CERS2	0.577127	0.407805	0.210718	0.272805	0.119156	0.164708	0.0903333
ANXA9	0	0.00234923	0	0.00222656	0	0.00139425	0
MINDY1	0.0632717	0.0466768	0.0547827	0.0313964	0.0248634	0.00993994	0.0172624
PRUNE1	0.0421826	0.0399946	0.0312384	0.0265147	0.0358234	0.0172558	0.0204496
BNIPL	0.00732963	0.00191423	0	0.00124213	0.00279604	0.00171769	0.00189397
C1orf56	0.868391	0.609482	0.374459	0.59698	0.313433	0.33751	0.174742
CDC42SE1	1.13861	0.837826	0.544138	0.880232	0.510441	0.41377	0.261611
MLLT11	0.796841	0.495722	0.0710152	0.251671	0.0281881	0.15841	0.017627
GABPB2	0.0646023	0.0560981	0.087515	0.0402059	0.0943639	0.0239739	0.0476126
SEMA6C	0.00890429	0.00374059	0.00780152	0.000583979	0	0.00210509	0.0015877
TNFAIP8L2	0.193077	0.119364	0.133265	0.0663728	0.0657635	0.0369981	0.0483906
SCNM1	0.477118	0.426931	0.31311	0.26344	0.182245	0.150416	0.132885
LYSMD1	0.0064373	0.00260555	0	0.000859869	0.003208	0.00207297	0.000214232
TMOD4	0	0	0	0	0	0.000347016	0.000245343
VPS72	0.241185	0.243899	0.12514	0.140105	0.126029	0.114745	0.0975076
PIP5K1A	0.0808507	0.129082	0.106281	0.0614958	0.0433435	0.0425243	0.0478801
PSMD4	0.916017	0.930933	0.734708	0.544616	0.544486	0.404851	0.348504
ZNF687	0.0753732	0.0462794	0.043283	0.0236605	0.0335161	0.0199511	0.0241162
PI4KB	0.200178	0.167842	0.176994	0.10589	0.132078	0.0598782	0.0824885
RFX5	0.0858567	0.0787672	0.109497	0.0505456	0.0501441	0.0331369	0.042725
SELENBP1	0.0088644	0.00685378	0.0598364	0.00444408	0.0796278	0.00531328	0.0462265
PSMB4	0.823915	0.710967	0.696906	0.463218	0.461354	0.293173	0.305489
POGZ	0.361308	0.36737	0.410791	0.246045	0.234639	0.197697	0.197646
TUFT1	0	0.00141671	0	0.00164443	0	0.00190215	0.00178859
SNX27	0.24727	0.160525	0.224295	0.11916	0.123835	0.0701109	0.0843409
CELF3	0	0	0	0	0	0.000213532	0
RIIAD1	0	0	0	0	0	0	0
MRPL9	0.619895	0.601542	0.319862	0.287941	0.135131	0.186382	0.10109
OAZ3	0.00907685	0.00789054	0	0.00613165	0.00240092	0.00199916	0.0035545
TDRKH	0.0145924	0.0061355	0	0.00182088	0.00296781	0.000906267	0.00146634
LINGO4	0	0	0	0	0	0	0
RORC	0	0	0	0	0	0.000566607	0
C2CD4D	0	0.00119316	0	0	0	0	0
THEM5	0	0	0	0.000618771	0	0	0
THEM4	0.23874	0.201432	0.149871	0.10247	0.106087	0.0584759	0.0534758
S100A10	3.21894	2.33489	1.50056	2.8403	1.74588	1.11901	0.542628
S100A11	3.14413	2.70215	2.26926	3.04708	2.47384	1.62432	1.31133
TCHHL1	0	0	0	0	0	0	0
TCHH	0	0.00118657	0.0106341	0.00389562	0.00304524	0.000885558	0.00108427
HRNR	0	0.00113011	0.00883942	0	0.00232002	0	0.0017169
FLG	0	0	0.00659103	0	0	0	0
LCE5A	0.00761969	0	0	0	0	0	0
CRCT1	0	0	0	0	0	0.00025531	0
LCE3E	0	0.00108582	0	0	0	0	0
LCE3A	0	0	0	0.00169542	0	0.000448847	0
S100A9	0.0573662	0.0303554	0.244875	0.0860032	1.33017	0.0136323	0.220173
S100A12	0	0	0	0	0	0	0.000309949
S100A8	0.0777866	0.0202694	0.201933	0.080033	1.14299	0.012613	0.176064
S100A6	1.9278	1.22288	1.81304	2.47953	2.93055	0.858915	1.14974
S100A5	0.0161388	0.0041513	0	0.0020781	0.0030542	0.000681285	0.00133695
S100A4	4.31921	3.33763	1.67097	3.8636	2.01262	2.12463	0.779017
S100A3	0	0	0	0	0	0	0.000631111
S100A2	0.00751732	0.00437188	0.0150496	0.00472328	0.011589	0.00356281	0.00513653
S100A16	0	0	0	0.000955675	0	0	0.000328904
S100A14	0	0	0	0	0	0	0.000548106
S100A13	0.0757374	0.0464575	0.0386678	0.0289408	0.0236513	0.0205978	0.0272461
S100A1	0.0456138	0.0723643	0.0486081	0.0235298	0.00499448	0.0331662	0.00600881
CHTOP	0.542528	0.513091	0.436002	0.321672	0.285878	0.277124	0.222047
SNAPIN	0.278603	0.306385	0.241465	0.205006	0.127493	0.137996	0.0813034
ILF2	1.02034	1.04462	0.516679	0.654976	0.317315	0.51339	0.273248
NPR1	0	0	0	0	0	0	0
INTS3	0.173596	0.133259	0.128707	0.0884854	0.0753879	0.0742169	0.0756777
SLC27A3	0.34279	0.203587	0.191137	0.139578	0.160123	0.0833842	0.0766506
GATAD2B	0.409034	0.319985	0.249136	0.160967	0.147122	0.101051	0.100945
DENND4B	0.230987	0.162577	0.229114	0.151737	0.265089	0.0730615	0.15402
CRTC2	0.114237	0.0840321	0.038705	0.0666946	0.0660951	0.0293051	0.0381561
SLC39A1	0.164517	0.169069	0.0933843	0.11581	0.0990867	0.0572929	0.0521972
CREB3L4	0.142291	0.149295	0.051737	0.0729227	0.041202	0.0538143	0.0377661
JTB	1.46107	1.5813	1.2542	1.17378	0.846076	0.941911	0.665338
RAB13	1.33653	0.971659	0.504814	0.731642	0.380598	0.367576	0.227262
RPS27	5.85103	5.99181	5.95832	6.0044	5.62612	6.26169	5.80334
NUP210L	0	0	0	0	0	0.000689557	0.000288254
TPM3	3.06677	2.72041	2.54137	2.4925	2.24778	1.53566	1.50362
C1orf189	0	0.00261276	0	0.0026444	0	0.000910852	0.00138348
C1orf43	1.20085	1.03861	0.540613	0.589455	0.358754	0.410022	0.24284
UBAP2L	0.233203	0.2802	0.261138	0.156691	0.193394	0.112601	0.132099
HAX1	0.725274	0.584367	0.436571	0.323049	0.232672	0.237205	0.177325
ATP8B2	0.0322526	0.0254709	0.0200597	0.020474	0.0141973	0.0204676	0.011155
IL6R	0.289234	0.21139	0.2213	0.13442	0.110614	0.0673858	0.0671255
SHE	0.00768914	0	0	0	0.00299344	0	0.0027794
TDRD10	0	0	0	0	0	0.000210163	0.000265756
UBE2Q1	0.194205	0.199601	0.220547	0.165001	0.176613	0.112019	0.101758
ADAR	0.769597	0.699243	0.667712	0.430169	0.412852	0.2717	0.342373
KCNN3	0	0.00135894	0	0	0	0	0
PMVK	0.431763	0.533154	0.495362	0.395818	0.261584	0.269377	0.187209
PBXIP1	0.697061	0.632366	0.338955	0.385902	0.27924	0.314044	0.207416
PYGO2	0.0724503	0.0728312	0.0528909	0.0509417	0.0534563	0.0383952	0.0604489
SHC1	0.207638	0.160624	0.138534	0.12344	0.210197	0.0770626	0.136585
CKS1B	0.355687	0.334466	0.419447	0.202168	0.20206	0.171116	0.296112
FLAD1	0.206738	0.159792	0.18709	0.105381	0.111925	0.078428	0.0823894
LENEP	0	0	0	0	0	0	0.000232835
ZBTB7B	0.056797	0.0477146	0.109199	0.0380805	0.106012	0.016024	0.0460629
DCST2	0	0	0	0	0	0.000323014	0.000876869
DCST1	0	0.00109709	0	0	0	0.000227219	0
ADAM15	0.206563	0.1521	0.278714	0.174054	0.239628	0.10072	0.204262
EFNA4	0.0557058	0.0503965	0.0243718	0.0139921	0.00604785	0.0085159	0.00728341
EFNA3	0.0257211	0.0231788	0.00756235	0.00747072	0.0163648	0.00681405	0.0070827
EFNA1	0.00563506	0.00853401	0.0165213	0.00383447	0.00540009	0.00198633	0.00869732
SLC50A1	0.280791	0.258494	0.284524	0.156914	0.23315	0.103754	0.163249
DPM3	0.675387	0.599535	0.745245	0.564252	0.582353	0.468231	0.520431
KRTCAP2	1.57922	1.54536	1.888	1.35093	1.57379	1.1733	1.37786
TRIM46	0	0.00245407	0.00650772	0.00142686	0.00844539	0.00260029	0.0087123
MUC1	0.0515562	0.0321988	0.0434713	0.0349354	0.0532745	0.0354754	0.0411623
THBS3	0.0386951	0.0294262	0.0689342	0.0240707	0.0406441	0.0161998	0.0294586
MTX1	0.441325	0.372301	0.303966	0.234344	0.210869	0.167415	0.145122
GBA	0.14059	0.159644	0.237709	0.133787	0.205629	0.0850067	0.169673
FAM189B	0.0505949	0.0652053	0.0389647	0.0379686	0.0111133	0.0136931	0.0104159
SCAMP3	0.264655	0.309785	0.309716	0.165373	0.1966	0.125884	0.151984
CLK2	0.0544687	0.0581	0.120276	0.0320472	0.112001	0.0248315	0.0816109
HCN3	0	0.0039259	0.00778051	0.00292852	0.0102261	0.00149041	0.00338042
PKLR	0	0	0	0	0	0	0.000889709
FDPS	0.778505	0.623231	0.520874	0.373367	0.3028	0.247535	0.272089
RUSC1	0.122434	0.103693	0.087422	0.108855	0.045906	0.0624687	0.0548113
ASH1L	0.593738	0.557731	0.499002	0.357201	0.302985	0.267257	0.234549
MSTO1	0.0589289	0.0594676	0.0524828	0.0413856	0.0558709	0.0351328	0.051269
YY1AP1	0.289889	0.277318	0.21271	0.176581	0.198775	0.123144	0.154825
DAP3	0.594211	0.553437	0.420077	0.25265	0.189099	0.181388	0.142269
GON4L	0.352701	0.24173	0.203517	0.12512	0.144579	0.0695653	0.0883197
SYT11	0.120909	0.0600085	0.111143	0.0468182	0.0436672	0.0268566	0.0229622
RIT1	0.317348	0.226467	0.170358	0.203161	0.140675	0.104275	0.0607784
KHDC4	0.293571	0.238402	0.218152	0.13509	0.107393	0.104326	0.09508
ARHGEF2	0.350745	0.361379	0.561527	0.2316	0.225507	0.119701	0.170868
SSR2	1.78048	1.91302	1.72253	1.31641	1.07368	1.06742	0.946042
UBQLN4	0.123007	0.107725	0.0721952	0.0553542	0.0714764	0.05599	0.0632981
LAMTOR2	0.89279	0.768212	0.749159	0.636755	0.468724	0.473707	0.404338
RAB25	0	0	0	0	0	0	0
MEX3A	0.0085239	0.0128651	0.00680019	0.00261699	0	0.00741154	0.00316377
LMNA	1.80597	0.629124	0.0921685	0.881309	0.130284	0.242482	0.0524088
SEMA4A	0.283852	0.207075	0.118468	0.103874	0.134636	0.0699815	0.0658968
SLC25A44	0.108286	0.0640747	0.0670449	0.0498273	0.0584768	0.0343834	0.0503132
PMF1	0.832302	0.723298	0.442126	0.450395	0.25343	0.288661	0.187742
BGLAP	0.206855	0.120579	0.105237	0.0938166	0.0426631	0.0477703	0.041544
PAQR6	0.0637449	0.050717	0	0.0399139	0.0346004	0.0162111	0.021527
SMG5	0.200196	0.136112	0.1221	0.103764	0.104122	0.0828166	0.109718
TMEM79	0.0158298	0.0253847	0.061507	0.0142008	0.017823	0.00957014	0.0187928
GLMP	0.262093	0.146788	0.141265	0.109843	0.0876015	0.0639754	0.0655068
CCT3	1.21047	0.937904	0.572079	0.544558	0.302537	0.311357	0.220755
TSACC	0	0.00366735	0	0.00257463	0.0044279	0.00188034	0.000736895
RHBG	0	0	0	0.000823153	0.00297809	0.000488405	0
MEF2D	0.299708	0.204365	0.262576	0.142789	0.204588	0.0726591	0.130622
IQGAP3	0	0	0	0.000653852	0.0185626	0.000923956	0.00849902
TTC24	0.00802359	0.0103566	0.00780605	0.00240192	0.00299097	0.00211137	0.000937604
NAXE	0.273857	0.339053	0.371858	0.224738	0.164818	0.187558	0.158284
GPATCH4	0.250251	0.306041	0.306771	0.15313	0.0823116	0.123781	0.10183
BCAN	0	0	0	0	0	0	0
CRABP2	0	0.0023925	0	0.000690359	0.00527244	0.00139117	0.00229328
ISG20L2	0.267228	0.290002	0.189838	0.140777	0.120445	0.106544	0.0814043
RRNAD1	0.0377998	0.0423387	0.103723	0.0273509	0.0669083	0.0197015	0.0337306
MRPL24	0.449599	0.457581	0.243506	0.222692	0.168201	0.222605	0.145631
HDGF	0.983785	0.97505	0.979789	0.671313	0.706396	0.457881	0.609026
PRCC	0.254485	0.26695	0.188152	0.158832	0.0896857	0.107578	0.077582
SH2D2A	0.00971555	0.00502998	0.0241538	0.00224848	0.003395	0.00303109	0.00512952
NTRK1	0.0424112	0.00629326	0	0.00858745	0.0024784	0.00701924	0.00467517
INSRR	0	0	0	0	0	0	0
PEAR1	0	0.00212979	0	0	0	0.000608043	0.000524256
ARHGEF11	0.0219571	0.00982969	0.0777741	0.0105183	0.0329663	0.00734731	0.0151218
ETV3	0.204095	0.153374	0.0600284	0.0995242	0.051921	0.077988	0.0426222
FCRL5	0	0	0.00702649	0.000575218	0.00234001	0	0.00111219
FCRL3	0	0	0	0	0	0	0.00132781
FCRL2	0	0.00257051	0	0.00261545	0.00278587	0	0.00230246
FCRL1	0	0	0	0.00153027	0.00290925	0.000180653	0.00127937
CD5L	0	0	0	0	0	0	0
CD1D	0	0	0.0214097	0.00389216	0.00751305	0.0017045	0.00815696
CD1A	0	0	0	0	0	0	0
CD1C	0.00852513	0.000907489	0	0.000910899	0	0.000737352	0.00155115
CD1E	0.0082798	0	0	0	0	0	0
OR10K1	0	0	0	0	0	0	0.000304453
OR10Z1	0	0	0	0	0	0.000262797	0.000255687
SPTA1	0.00696613	0.00610227	0.00692565	0.00371277	0.0129924	0.00310537	0.01612
OR6N1	0.00445681	0.00223502	0	0	0.00214897	0.00222083	0.00295199
MNDA	0.968721	1.27817	1.2885	1.50608	1.37384	1.21102	0.851807
PYHIN1	0.182146	0.189973	0.150315	0.094153	0.0891199	0.0686134	0.0513002
IFI16	1.02769	0.870683	0.20974	0.432658	0.0806088	0.411547	0.0821231
AIM2	0	0.00108925	0	0	0	0.000421175	0.00146658
ACKR1	0	0.00125988	0.0148288	0.00287439	0.0163778	0.00171208	0.00878264
FCER1A	0.0352432	0.00356805	0.0174996	0.00816213	0.0144998	0.079554	0.0593862
CRP	0	0	0	0	0	0.000199191	0
DUSP23	0.487982	0.491263	0.54335	0.419528	0.336252	0.326374	0.260695
FCRL6	0	0	0.00621267	0	0	0.000926655	0.001961
SLAMF8	0.00741145	0.00248734	0	0.000727133	0	0.000724822	0
VSIG8	0.00915653	0	0	0.00102652	0	0.00022278	0.000521547
CFAP45	0.0146395	0.00841414	0	0.0041348	0.00891458	0.00226341	0.00436255
TAGLN2	2.67047	1.89766	2.26607	2.15678	2.12561	0.903738	1.15096
IGSF9	0	0	0	0	0	0.000179806	0
KCNJ10	0	0	0	0	0	0.000322498	0
PIGM	0.0606023	0.110514	0.126195	0.0706323	0.0810438	0.0560473	0.0581732
IGSF8	0.222547	0.13128	0.0534177	0.0652966	0.013714	0.0506133	0.0142584
ATP1A4	0	0	0	0	0	0.000504266	0.000516214
CASQ1	0.00815346	0	0	0	0	0.000503447	0.000181305
PEA15	0.0251224	0.0580779	0.0553597	0.039836	0.0203767	0.0283626	0.0152917
DCAF8	0.413714	0.260968	0.243152	0.175309	0.238375	0.1009	0.159899
PEX19	0.186597	0.113039	0.130271	0.0665747	0.061602	0.0523596	0.0443152
COPA	0.621845	0.498	0.388388	0.327043	0.324359	0.240517	0.230924
NCSTN	0.376306	0.372462	0.415417	0.262376	0.319901	0.15875	0.193877
NHLH1	0	0.00153869	0	0	0.00334069	0.00195956	0.00271214
VANGL2	0	0.00462602	0.00845239	0.000746673	0	0.00236089	0.000616224
SLAMF6	0.0372606	0.0319046	0.0214592	0.0109771	0.0110366	0.00476211	0.00802999
CD84	0.0614811	0.0371961	0.38531	0.0313894	0.19818	0.0125114	0.0987779
SLAMF1	0	0	0	0	0.0055103	0.000185228	0.00113638
CD48	0.483044	0.302201	0.271058	0.118964	0.0955683	0.10448	0.0638496
SLAMF7	0	0	0	0.000691058	0.00680815	0	0.00187012
LY9	0.0841489	0.0185299	0	0.00342024	0	0.00234154	0.00433265
CD244	0.254369	0.191013	0.250427	0.120034	0.0999593	0.0676203	0.0773583
ITLN1	0	0	0	0.000783586	0	0	0.00124244
F11R	0.411244	0.284877	0.262278	0.245992	0.369983	0.111138	0.152988
TSTD1	1.18863	0.956453	0.566586	0.745632	0.344487	0.538888	0.290662
USF1	0.0379408	0.0144205	0.0322011	0.0192203	0.0329729	0.0121083	0.0232223
ARHGAP30	0.644717	0.369913	0.343341	0.223602	0.305193	0.0965588	0.153347
NECTIN4	0	0	0	0.00212352	0	0.000337762	0.00339063
KLHDC9	0.0223141	0.0039157	0	0.00276095	0	0.000390244	0.000724156
PFDN2	1.24295	1.35094	0.931509	0.975114	0.570102	0.810103	0.492441
NIT1	0.233049	0.160373	0.128254	0.0745254	0.0699845	0.0347931	0.0355296
DEDD	0.168576	0.107789	0.115269	0.0935754	0.0459129	0.0465016	0.0457925
UFC1	1.76697	1.66782	1.35821	1.11251	0.775657	0.830916	0.62094
USP21	0.0308073	0.0251324	0.0373959	0.0177956	0.0193881	0.0193832	0.0265094
PPOX	0.209613	0.0899225	0.0900408	0.0639785	0.0587069	0.038753	0.0480472
B4GALT3	0.47543	0.306779	0.240531	0.188311	0.124974	0.12998	0.109679
ADAMTS4	0	0.00200726	0	0.00179733	0	0.000512868	0
NDUFS2	0.654204	0.543536	0.369196	0.281121	0.217942	0.216518	0.181411
FCER1G	2.45239	1.91042	1.38246	1.94833	1.59962	0.937	0.682687
TOMM40L	0.0642374	0.0457847	0.0348158	0.038519	0.0316336	0.0216371	0.0285682
NR1I3	0	0.00114183	0	0	0	0.00037335	0.000951174
MPZ	0.0789664	0.0376315	0.0492327	0.0257503	0.049678	0.0161925	0.0193138
SDHC	1.15071	0.830908	0.594997	0.500515	0.262831	0.326822	0.201229
CFAP126	0.00691206	0.00259147	0	0.00449445	0	0.00163283	0.000223324
FCGR2A	0.298397	0.219469	0.132251	0.114322	0.0765404	0.0615437	0.0710924
HSPA6	0	0.00258167	0	0.00277404	0	0.000624933	0.00241968
FCGR3A	0	0.00198095	0	0.0017238	0.00301798	0.00120792	0.00316443
FCGR3B	0	0	0	0	0	0	0
FCGR2B	0.00923203	0.00350657	0	0	0.00293714	0.00205951	0.00170773
FCRLA	0	0.00262404	0	0.000995268	0.00264822	0	0.00201613
FCRLB	0.00506724	0.00231621	0	0.00145045	0	0.00333115	0.00139835
DUSP12	0.248813	0.283046	0.0674407	0.190333	0.0463958	0.14031	0.0455444
ATF6	0.367305	0.380418	0.275918	0.218363	0.133828	0.158584	0.10414
OLFML2B	0.0618386	0.0547173	0.00731695	0.0359139	0.00581395	0.0232819	0.00536986
NOS1AP	0.00835891	0.00334849	0	0.00225371	0	0.00280572	0.000855706
C1orf226	0	0.00165831	0	0.000766821	0	0.00111273	0.000247319
SH2D1B	0	0.00121101	0.00800237	0.000624953	0.00272608	0.000188375	0.000306201
UHMK1	0.391471	0.356822	0.319666	0.233871	0.212706	0.177162	0.165351
UAP1	0.264944	0.30285	0.189844	0.206933	0.12271	0.241698	0.150181
DDR2	0	0.00580666	0	0.000600731	0	0.00296172	0.00178848
HSD17B7	0.0675726	0.0590519	0.0706007	0.030283	0.0311494	0.0249844	0.0294641
CCDC190	0	0	0	0	0	0.000198847	0
RGS5	0.00775057	0.000990947	0	0.00192449	0.00607827	0.00088141	0.00105352
NUF2	0	0.00651076	0.0138253	0.0035422	0.00191671	0.00369772	0.0153783
PBX1	0	0	0	0	0.00330303	0	0.00138879
MGST3	1.69014	1.22955	0.731188	1.08077	0.59793	0.52217	0.370237
ALDH9A1	0.405301	0.468304	0.231006	0.292926	0.0857916	0.234955	0.0858008
TMCO1	1.43297	1.25621	0.960621	0.94397	0.774207	0.77383	0.651969
UCK2	0.355	0.288175	0.145076	0.179598	0.0857578	0.109128	0.0686475
FAM78B	0	0.00127548	0	0	0	0	0
POGK	0.260226	0.1918	0.146638	0.0895425	0.0597501	0.0607827	0.0468779
TADA1	0.0609836	0.102141	0.0606832	0.0545528	0.0321921	0.0558821	0.0383525
ILDR2	0.00839952	0.00120923	0.00759285	0	0.00233483	0.00107944	0.000825442
MAEL	0.00692912	0	0	0.00207416	0.00238364	0.000750203	0
GPA33	0.0371011	0.0101052	0.0156077	0.00511541	0.00202946	0.00109952	0.00388649
POU2F1	0.184468	0.155939	0.298338	0.103778	0.164663	0.0736466	0.129614
CD247	0.0367523	0.0217192	0.0304283	0.00264074	0.020158	0.00770278	0.0150691
CREG1	0.566914	0.646242	0.634272	0.424016	0.540384	0.290852	0.331283
RCSD1	0.7111	0.562863	0.711515	0.279272	0.434223	0.166306	0.28227
MPZL1	0.401684	0.33836	0.135376	0.176685	0.0841023	0.126362	0.0627705
ADCY10	0	0	0	0.000719655	0	0.000433254	0.000246122
MPC2	0.930456	0.742868	0.401343	0.423869	0.266906	0.317637	0.187572
DCAF6	0.317083	0.202696	0.186378	0.14264	0.120644	0.103603	0.0892014
GPR161	0.0155486	0.00350169	0	0.00122732	0	0.000196063	0
TIPRL	0.501835	0.489638	0.22987	0.349428	0.166985	0.251894	0.125809
SFT2D2	0.404754	0.349303	0.307415	0.237288	0.181657	0.17953	0.15741
TBX19	0.0217821	0.0229505	0.0237948	0.0151043	0.0156307	0.00958138	0.0173173
XCL2	0.0179675	0.00308993	0	0.000875512	0.011151	0.00163236	0.00637235
XCL1	0	0.00218608	0	0.000844748	0.00535281	0	0.00272765
ATP1B1	0.905105	0.741471	0.273915	0.455997	0.0960641	0.3358	0.0985549
NME7	0.149098	0.198332	0.0873064	0.142003	0.036912	0.116051	0.0397804
BLZF1	0.182329	0.183376	0.0510627	0.122344	0.0700016	0.0816006	0.0465954
CCDC181	0	0	0	0	0	0.000173607	0
SLC19A2	0.00917149	0.0314639	0.0226649	0.0163488	0.0116492	0.0162993	0.0144552
F5	0	0	0.0232255	0	0.00274233	0	0.00361858
SELP	0	0.00315891	0.00823232	0	0.0164367	0.000199932	0.0105592
C1orf112	0.0226458	0.02312	0.0408453	0.0170127	0.0169354	0.0132771	0.0126378
SELL	0.218877	0.332378	0.360902	0.100234	0.167456	0.119441	0.0947932
METTL18	0.0403777	0.0447823	0.0147702	0.0277563	0.00782704	0.0249672	0.00914062
SCYL3	0.0632483	0.0303209	0.0595523	0.0247009	0.0579232	0.020961	0.0210831
KIFAP3	0.164141	0.136408	0.0808253	0.0730421	0.053355	0.0423899	0.0492812
GORAB	0.0225322	0.0377227	0.0325778	0.0377415	0.0582171	0.0248106	0.038546
PRRX1	0	0	0	0	0	0	0.000204323
FMO3	0	0	0	0	0	0	0.000244665
FMO2	0	0	0	0	0	0	0.00132652
FMO1	0	0	0	0	0	0.000402681	0
FMO4	0.00751732	0.014711	0	0.0072938	0.0057442	0.00572914	0.00550409
PRRC2C	1.6985	1.34856	1.21878	0.88008	0.781427	0.634412	0.586475
MYOCOS	0	0.00136548	0.00523092	0.000584665	0	0	0.000620485
VAMP4	0.195597	0.143629	0.0563314	0.0902906	0.0465412	0.0675213	0.0281029
EEF1AKNMT	0.105042	0.0874578	0.0522647	0.038785	0.0410146	0.032368	0.0305171
DNM3	0	0.00117618	0	0.0017504	0	0.00072943	0.000581626
PIGC	0.336628	0.232231	0.17475	0.148761	0.145049	0.0839022	0.0705519
SUCO	0.295384	0.255904	0.268987	0.187881	0.266143	0.160332	0.261019
FASLG	0	0	0	0	0	0	0.000303244
TNFSF4	0.0801342	0.0359268	0.0853727	0.0131608	0.0198949	0.0118803	0.0200085
PRDX6	1.87015	1.75866	1.31847	1.25066	0.696722	0.983251	0.606793
ANKRD45	0	0.00116657	0	0	0.00296541	0.00029607	0.000281815
KLHL20	0.129546	0.15498	0.130617	0.0858254	0.0693555	0.0625641	0.0448252
CENPL	0.0243534	0.026659	0.023456	0.0229285	0.0187365	0.0136058	0.0170833
DARS2	0.0209051	0.0306202	0.0139734	0.0162021	0.0129364	0.010499	0.0146737
ZBTB37	0.0350537	0.022985	0.0232509	0.0196105	0.0512446	0.0144691	0.0262753
SERPINC1	0	0	0	0	0	0.00020353	0.000310775
RC3H1	0.506861	0.340102	0.257596	0.247564	0.237031	0.159237	0.196222
RABGAP1L	0.281748	0.313878	0.211449	0.153566	0.0956338	0.12175	0.0728072
GPR52	0	0	0	0.00175511	0	0	0.000377687
CACYBP	0.787431	0.710558	0.416903	0.427185	0.169899	0.357224	0.159909
MRPS14	0.320568	0.353704	0.340375	0.223794	0.181548	0.159305	0.13078
TNN	0	0	0	0.000591595	0	0	0.00055902
KIAA0040	0.118924	0.0587593	0.0376936	0.0291071	0.0276051	0.0118265	0.00860395
TNR	0	0	0	0	0	0	0
COP1	0.328833	0.250017	0.208534	0.197261	0.129112	0.132193	0.120685
PAPPA2	0	0	0	0	0	0	0.000717764
ASTN1	0	0.00785731	0	0.00221086	0	0.00167176	0.00110117
BRINP2	0	0.00121834	0	0.00250947	0	0	0.000291043
SEC16B	0.00658839	0.00634465	0.035077	0.00529738	0.0110327	0.0033934	0.00452743
RASAL2	0.0133832	0.059226	0.0251759	0.0463307	0.0314223	0.0224328	0.0228203
TEX35	0	0	0	0	0	0	0.000249411
RALGPS2	0.245609	0.183818	0.188962	0.119236	0.160987	0.0997314	0.105104
ANGPTL1	0.00635532	0	0	0	0	0	0
FAM20B	0.171586	0.113689	0.131819	0.0896901	0.0457198	0.05511	0.0615003
TOR3A	0.196064	0.148917	0.0584185	0.0731645	0.0931082	0.0441482	0.0624157
ABL2	0.227019	0.21202	0.221225	0.115321	0.0961379	0.0694293	0.0852613
SOAT1	0.104081	0.178198	0.177005	0.132274	0.256469	0.101532	0.15471
AXDND1	0	0.00115931	0	0	0	0.000221595	0.000694599
NPHS2	0	0	0	0	0	0.000201245	0
TDRD5	0	0	0	0.000854127	0.00296661	0	0.00787819
FAM163A	0	0	0	0	0	0	0
TOR1AIP2	0.632335	0.558988	0.340858	0.418051	0.161946	0.26159	0.157993
TOR1AIP1	0.270147	0.389039	0.488953	0.28905	0.334393	0.204989	0.243452
CEP350	0.41654	0.37161	0.321738	0.242233	0.214973	0.194929	0.140663
QSOX1	0.321761	0.398007	0.537691	0.352106	0.657306	0.263441	0.484855
LHX4	0.00776746	0	0	0	0	0.00064909	0.00127659
ACBD6	0.500968	0.430851	0.257797	0.232293	0.135421	0.155856	0.129254
XPR1	0.0427519	0.0655767	0.0587032	0.0581838	0.0215538	0.0395033	0.0357585
KIAA1614	0	0.00233008	0	0.00281833	0	0	0.00171856
STX6	0.164926	0.164204	0.159799	0.0897565	0.0816098	0.0686595	0.0433116
MR1	0.145371	0.0702453	0.122332	0.0487047	0.0907358	0.0285038	0.0442979
IER5	0.19563	0.177741	0.144088	0.19258	0.193587	0.166668	0.156017
ZNF648	0	0.00466229	0	0.00156696	0	0.000455962	0.000567751
GLUL	1.7426	1.84567	2.32013	1.70948	2.16236	1.48576	2.02913
RGSL1	0	0.00258975	0	0	0	0	0
RNASEL	0.0626896	0.0213053	0.0417642	0.0138631	0.0335772	0.0155386	0.0204975
RGS16	0.113937	0.0575523	0.00789346	0.0136376	0.00839084	0.0196393	0.00417848
NPL	0.0170131	0.0220801	0.0147072	0.0134835	0.0294575	0.00879329	0.0204002
DHX9	0.61065	0.565978	0.414489	0.370291	0.234524	0.339488	0.199143
LAMC1	0.104753	0.103963	0.0362864	0.075609	0.115749	0.052413	0.073853
LAMC2	0	0	0	0	0	0.000186736	0
NMNAT2	0	0	0	0	0	0	0.000346336
SMG7	0.395201	0.328726	0.344583	0.271806	0.318489	0.185042	0.244257
NCF2	0.0636522	0.0239685	0.119039	0.0416056	0.137473	0.00504033	0.0429388
ARPC5	1.91412	1.72791	1.20006	1.51247	0.937028	0.945304	0.668243
RGL1	0	0	0.00702088	0	0	0.000787653	0.00139518
COLGALT2	0	0.00850282	0.0763644	0.00963756	0.0434098	0.0147651	0.0334374
TSEN15	0.288468	0.301343	0.214781	0.181531	0.0990744	0.148971	0.0942152
C1orf21	0.172526	0.168414	0.0875482	0.0939174	0.0204068	0.108984	0.0271663
EDEM3	0.280039	0.371859	0.348185	0.281203	0.228239	0.263893	0.227477
NIBAN1	0.877213	0.709622	0.377119	0.563777	0.270446	0.271784	0.16908
RNF2	0.318499	0.300622	0.168249	0.214488	0.15007	0.162286	0.104712
TRMT1L	0.0859692	0.0793724	0.0627478	0.0431848	0.0560682	0.0320627	0.0401201
SWT1	0.0151469	0.0264508	0.0236872	0.0237911	0.0190235	0.0144312	0.00944399
IVNS1ABP	0.13245	0.0702913	0.0969952	0.0611938	0.0342319	0.0484139	0.0473583
HMCN1	0	0	0	0	0	0	0.000204323
PRG4	0	0	0.00772136	0.000788894	0	0	0.000345603
TPR	0.678102	0.493051	0.368264	0.244951	0.192405	0.173385	0.160333
ODR4	0.227285	0.167399	0.114867	0.0824849	0.0769795	0.0578536	0.070396
PTGS2	0.429533	0.295027	0.0620482	0.282204	0.0608071	0.139288	0.0329695
PLA2G4A	0	0.00445885	0.00769516	0.0028727	0.00312048	0.00286494	0.00179947
RGS18	0.494081	0.42357	0.564364	0.502389	0.455525	0.345426	0.220932
RGS1	0.998199	0.426063	0.0647579	0.271118	0.0542506	0.127212	0.0424986
RGS13	0.0344769	0.0174661	0	0.00593004	0	0.00523543	0.000217824
RGS2	0.872065	0.602745	0.101217	0.55513	0.125388	0.246298	0.0537209
UCHL5	0.281495	0.300998	0.151869	0.202712	0.0641197	0.183382	0.0767106
RO60	0.532108	0.4411	0.155475	0.300377	0.129107	0.18551	0.0829132
GLRX2	0.165783	0.128505	0.115767	0.0666662	0.0514842	0.052834	0.0331871
CDC73	0.368813	0.291622	0.247325	0.227259	0.137299	0.155487	0.107371
B3GALT2	0	0	0	0	0	0.000765529	0.000579791
CFH	0.023594	0.00250758	0	0.000584141	0	0.000997996	0.000261564
CFHR1	0	0.00138265	0	0	0	0.000471672	0.000281426
ASPM	0	0.0025065	0.014742	0.00269217	0.0235338	0.00409129	0.0164765
ZBTB41	0.0400033	0.0410163	0.0268415	0.0253029	0.0419674	0.020245	0.0238241
CRB1	0	0.00131608	0.00662678	0.000961559	0	0.000723414	0.00154955
DENND1B	0.670705	0.554049	0.271056	0.317176	0.164511	0.212681	0.109036
C1orf53	0.0281745	0.0807459	0.142682	0.0381941	0.044314	0.0365597	0.0364235
LHX9	0	0	0	0	0	0	0.000305485
NEK7	0.169464	0.154411	0.146215	0.0962517	0.132682	0.0829863	0.0719975
PTPRC	1.55201	0.921883	0.665157	0.748641	0.542419	0.310489	0.232542
ZNF281	0.498878	0.451527	0.230923	0.337528	0.195955	0.260835	0.120005
KIF14	0.00944805	0.00287195	0.025313	0.00149655	0.00312048	0.00448366	0.0233122
DDX59	0.121042	0.088842	0.0752705	0.0639251	0.0495785	0.0450653	0.0448209
CAMSAP2	0	0.0013351	0.0202321	0	0.00560767	0.00116618	0.0113268
INAVA	0	0.00237958	0.0162365	0	0.00746818	0.000427073	0.00641415
KIF21B	0.0185402	0.00789212	0.0784302	0.0056834	0.0297565	0.0047709	0.0183576
ASCL5	0	0	0	0	0	0	0
TMEM9	0.140693	0.204516	0.181323	0.117516	0.0998519	0.0920123	0.0940733
PKP1	0	0	0	0	0	0.000362959	0
TNNT2	0	0	0	0	0	0	0
TNNI1	0	0	0	0	0	0	0
PHLDA3	0.0504771	0.0176086	0.0406701	0.0117797	0.0472934	0.0117404	0.0328905
CSRP1	0.147585	0.188414	0.261458	0.110461	0.19207	0.0672348	0.107551
NAV1	0.11951	0.0711305	0.0368895	0.0523089	0.0186076	0.0355537	0.0169534
IPO9	0.170262	0.130246	0.168261	0.108843	0.0862968	0.0629047	0.079238
SHISA4	0	0	0	0.000570773	0	0.00023942	0.000385927
TIMM17A	0.639723	0.641511	0.426824	0.517163	0.239648	0.456961	0.247206
RNPEP	0.187571	0.177577	0.233341	0.130015	0.152013	0.0794285	0.13255
ELF3	0	0.00834411	0.00692565	0.00235375	0.00892827	0.00157182	0.00550582
GPR37L1	0	0	0	0	0	0	0.000619073
ARL8A	0.125843	0.150245	0.27151	0.132186	0.320004	0.0841706	0.198828
PTPN7	0.457675	0.385122	0.77481	0.315694	0.642359	0.135667	0.505676
LGR6	0	0	0	0	0	0.000286534	0.000608539
UBE2T	0.0481148	0.0318436	0.0625411	0.0204457	0.0408533	0.0286522	0.0563553
PPP1R12B	0.14778	0.118892	0.135455	0.0710872	0.0953315	0.0502996	0.0507861
SYT2	0	0.0013373	0	0	0	0.000446148	0.000499814
KDM5B	1.73475	1.61792	1.33812	0.81047	0.776153	0.684183	0.701658
RABIF	0.308417	0.305659	0.215051	0.277097	0.131338	0.173578	0.105137
KLHL12	0.0630057	0.0473018	0.0069991	0.0415262	0.0453754	0.0259428	0.0331526
ADIPOR1	0.360314	0.39683	0.25035	0.242126	0.208004	0.147717	0.128771
CYB5R1	0.2253	0.145013	0.0971064	0.113147	0.0984978	0.0746867	0.063542
TMEM183A	0.756657	0.572021	0.421757	0.372025	0.212242	0.291683	0.182531
PPFIA4	0	0.00119765	0.00941962	0	0.00220063	0.000264857	0.00108632
CHI3L1	0	0.00223272	0	0.000890327	0	0.00232976	0
CHIT1	0	0.00140224	0	0	0	0.000218594	0
BTG2	0.349509	0.262393	0.371825	0.207147	0.252078	0.135589	0.185668
PRELP	0	0	0.0168714	0.00196086	0.00531562	0.00050494	0.000824619
ATP2B4	0.549897	0.315241	0.404175	0.231745	0.240444	0.130876	0.157212
LAX1	0.100802	0.109254	0.109004	0.0859753	0.0603045	0.039887	0.0322868
ZC3H11A	0.00897492	0.00946859	0	0.00908312	0.00253502	0.00706607	0.00337667
ZBED6	0	0.00472236	0.00749565	0.00429155	0.0029115	0.00145557	0.00229541
SNRPE	2.11131	2.18717	1.66004	1.58493	0.816819	1.51488	0.87795
SOX13	0	0.0034744	0	0.00144205	0.00268727	0.000867068	0.00131055
ETNK2	0	0.00158888	0	0.000934966	0	0.00115198	0
KISS1	0	0	0	0	0	0	0.000871962
PLEKHA6	0	0.00113693	0	0.00100041	0	0.000461543	0.00104913
PPP1R15B	0.221644	0.276875	0.246506	0.2345	0.17171	0.151112	0.101804
PIK3C2B	0.0804167	0.0677741	0.0328864	0.040518	0	0.0169394	0.00571906
MDM4	1.04417	0.943285	0.704365	0.696138	0.530189	0.507286	0.334622
LRRN2	0.0632999	0.0386175	0	0.00616957	0	0.0099792	0.00121164
NFASC	0	0	0	0	0	0	0
CNTN2	0	0.00610556	0.00743911	0.00484727	0.00571908	0.00136012	0.00158737
TMEM81	0	0.00568406	0.00728015	0.00320176	0.00415177	0.00150664	0.00166196
RBBP5	0.169499	0.148937	0.146331	0.0846475	0.0705908	0.0667544	0.0701581
DSTYK	0.254037	0.235504	0.319738	0.171817	0.224173	0.132185	0.199231
TMCC2	0.0258881	0.0196142	0.0630319	0.0162461	0.0512841	0.0085934	0.0375206
NUAK2	0	0	0.0075486	0	0.0160756	0.000160823	0.00142933
KLHDC8A	0	0	0	0	0	0	0.000257508
BLACAT1	0	0	0	0	0	0	0
CDK18	0	0	0.00737155	0	0	0.00051544	0.000877634
MFSD4A	0	0	0	0	0.00337618	0.000542706	0.000601843
ELK4	0.253499	0.231956	0.190389	0.169771	0.0664997	0.113794	0.0787305
SLC45A3	0.0195324	0.0282901	0.080825	0.0166085	0.0158749	0.0193898	0.0367265
NUCKS1	1.91313	1.85021	1.56772	1.32051	0.841657	1.13045	1.06235
RAB29	0.183054	0.0772545	0.119247	0.102356	0.0662778	0.0201218	0.0283335
SLC41A1	0	0	0	0.00178478	0	0.000338215	0.000929827
PM20D1	0	0	0	0	0	0	0
SLC26A9	0	0.0016913	0	0	0	0.000829763	0
RAB7B	0.362405	0.335475	0.237432	0.191455	0.106666	0.0923226	0.0789603
CTSE	0	0.00580506	0	0.000801821	0	0.0013372	0.0010982
RHEX	0.0541666	0.233029	0.454465	0.109885	0.0939187	0.0923267	0.0478673
FAM72A	0.00754012	0.00236295	0	0.00461624	0.00497612	0.00106639	0.00119575
SRGAP2	0.0366498	0.0157271	0.0399473	0.0264458	0.0192493	0.0100228	0.0178823
IKBKE	0.172923	0.218666	0.198955	0.141204	0.120685	0.104891	0.0806742
RASSF5	0.235561	0.206334	0.220861	0.164309	0.090417	0.103006	0.0639264
EIF2D	0.37506	0.285561	0.194548	0.122467	0.0435134	0.0718748	0.0596793
DYRK3	0.00851161	0.0275786	0.0222461	0.0235731	0.00867265	0.0207167	0.0143954
MAPKAPK2	0.359692	0.359836	0.773971	0.301646	0.832224	0.170428	0.501023
IL10	0	0	0	0.00158378	0	0.000765802	0
IL19	0	0.00303009	0	0.000929786	0	0	0.00156091
IL24	0	0	0	0	0	0	0
FCMR	0.00835775	0.00294753	0.00874261	0.000592973	0.00238364	0.00222987	0.00767892
PIGR	0	0	0	0	0	0	0
FCAMR	0	0	0	0	0.00266626	0	0
C1orf116	0	0	0	0	0	0	0.000591911
PFKFB2	0.00944805	0.00504898	0.0242822	0.00736639	0.0108251	0.00545803	0.00648698
YOD1	0.0749998	0.085908	0.0449288	0.0748122	0.0376577	0.0597388	0.0293142
C4BPB	0	0	0	0	0	0	0.00031043
CD55	0.534786	0.585237	0.660216	0.675447	0.644909	0.364834	0.34669
CR2	0	0	0	0	0.00253678	0	0.000531932
CR1	0.0710697	0.0261473	0.108196	0.13299	0.35171	0.0351937	0.0923037
CR1L	0	0	0.00618044	0	0	0.000841575	0.00729311
CD46	0.199779	0.259927	0.242215	0.197814	0.218665	0.144122	0.140632
CD34	0.107269	0.0216173	0	0.00525419	0	0.00179192	0.000215964
PLXNA2	0.0178169	0.00781878	0.00948323	0.00925244	0.013861	0.00154002	0.00729742
CAMK1G	0	0	0	0	0	0	0
LAMB3	0	0.00123916	0.00621267	0.000893251	0.0130909	0.000879817	0.00588281
G0S2	0.0123768	0.00809659	0.216039	0.00364271	0.27961	0.00625727	0.118759
TRAF3IP3	0.968204	0.741659	0.508224	0.392909	0.322703	0.236417	0.161513
C1orf74	0	0.00347107	0	0	0.00458098	0.000185061	0.00196104
IRF6	0	0	0	0	0	0	0
UTP25	0.0514465	0.0384563	0.0494573	0.0180904	0.0227051	0.0201498	0.015608
SERTAD4	0	0	0	0	0	0	0.000303624
HHAT	0.039502	0.0195563	0.0224528	0.0139861	0.0104137	0.0104054	0.0170781
RCOR3	0.301805	0.328068	0.17672	0.232725	0.146055	0.182491	0.127702
TRAF5	0.398985	0.25771	0.0933072	0.103058	0.085087	0.0621167	0.0414172
SLC30A1	0.0759745	0.104497	0.0917992	0.0974407	0.0416692	0.0720649	0.0314231
NEK2	0.0103357	0.00250199	0.00846578	0.00279458	0.0184477	0.00536858	0.024329
LPGAT1	0.349882	0.273209	0.226897	0.216027	0.122236	0.126336	0.0992213
INTS7	0.0771921	0.047808	0.0921265	0.0336197	0.0778325	0.0291628	0.0572932
DTL	0.035495	0.0250786	0.0153066	0.0256831	0.0279542	0.0234818	0.0295216
PPP2R5A	0.195641	0.16171	0.213727	0.127104	0.100303	0.0732476	0.0686431
PACC1	0.120525	0.128605	0.0699503	0.0624303	0.0297981	0.0503621	0.0328295
NENF	0.760665	0.829217	1.0039	0.650744	0.592897	0.590377	0.663583
ATF3	1.05197	0.845592	0.300559	0.502958	0.152604	0.275513	0.0878538
FAM71A	0.00997703	0.00384727	0	0.000753867	0.00274461	0.00111714	0.00393997
BATF3	0.0149166	0.00419747	0	0.000633344	0	0.00255282	0.000784874
NSL1	0.431426	0.377783	0.176189	0.215884	0.119777	0.182955	0.106386
TATDN3	0.128866	0.0751336	0.0480842	0.0272016	0.0397316	0.0224429	0.0160045
SPATA45	0	0.00101215	0	0	0	0.000685443	0.000296569
FLVCR1	0.153516	0.15645	0.0842315	0.0908191	0.0609131	0.0782626	0.0508988
VASH2	0.0142238	0.0112401	0.00727829	0.00454425	0	0.0070839	0.000978556
ANGEL2	0.147147	0.163928	0.147588	0.10342	0.0641284	0.0866996	0.0547322
RPS6KC1	0.118957	0.0834432	0.0942823	0.0996085	0.0393228	0.0437781	0.0358963
SMYD2	0.317658	0.242931	0.0925911	0.135267	0.0342827	0.0946708	0.0333117
PTPN14	0.157854	0.0575385	0.015394	0.070209	0.0161074	0.0407554	0.0112588
CENPF	0.0411241	0.0738313	0.0936592	0.0366235	0.0525155	0.0483557	0.0682413
KCTD3	0.0839823	0.0940419	0.0714537	0.0598193	0.0365691	0.0471693	0.0320988
GPATCH2	0.193551	0.137662	0.101693	0.0731557	0.042273	0.0575886	0.0559732
SPATA17	0	0.0036538	0.0061506	0	0	0.000731407	0.000229053
RRP15	0.375183	0.336626	0.192261	0.195151	0.110315	0.159895	0.0967434
TGFB2	0	0	0	0.000775066	0	0.000224089	0.000274497
LYPLAL1	0.296612	0.198525	0.122757	0.133586	0.0686982	0.106647	0.0479291
ZC3H11B	0.0064373	0.00274071	0	0.00426287	0	0.00274274	0.00572861
SLC30A10	0	0	0	0	0.00365555	0	0
BPNT1	0.0450645	0.0545737	0.0968901	0.028457	0.0314716	0.0201212	0.0277524
IARS2	0.244416	0.267727	0.271754	0.17944	0.116904	0.109634	0.0929928
RAB3GAP2	0.205494	0.210484	0.204294	0.121697	0.089952	0.0861503	0.0838872
MARK1	0	0	0	0	0	0.00025341	0
C1orf115	0	0.00127788	0	0	0	0.000662016	0.000342835
HLX	0.0208984	0.0242138	0.0392967	0.0200175	0.0457383	0.0123323	0.0181057
DUSP10	1.23616	0.8487	0.211066	0.69298	0.114446	0.421982	0.101591
HHIPL2	0	0	0	0	0	0	0.000319507
TAF1A	0.00794675	0.0362587	0.0338242	0.0173894	0.0118082	0.0179931	0.0180669
MIA3	0.265036	0.190443	0.150809	0.110615	0.0800892	0.0985905	0.0690669
AIDA	0.241304	0.159946	0.0818059	0.151545	0.0872813	0.0900371	0.0469869
BROX	0.464695	0.369006	0.13787	0.266579	0.154097	0.156959	0.105692
FAM177B	0	0	0	0	0	0	0.000211996
DISP1	0.0133645	0.00396061	0	0	0.00538009	0.00203235	0.00119206
TLR5	0	0	0	0	0	0	0
SUSD4	0	0	0	0	0	0	0
CAPN8	0	0	0	0	0	0.00025527	0
CAPN2	0.355533	0.199418	0.0369922	0.27631	0.0330855	0.0720035	0.0190851
TP53BP2	0.200625	0.215473	0.141771	0.163408	0.130056	0.0935831	0.0731844
FBXO28	0.184033	0.14768	0.138456	0.0914241	0.0810094	0.0745208	0.0589804
DEGS1	0.302945	0.213778	0.150104	0.162394	0.162989	0.122937	0.0942682
NVL	0.0829211	0.0809745	0.0938135	0.0339657	0.0398357	0.0325358	0.0378959
CNIH4	0.189018	0.264286	0.409803	0.243902	0.331167	0.248345	0.322821
WDR26	0.513826	0.400329	0.333753	0.359862	0.349732	0.243687	0.254661
CNIH3	0.0699935	0.0488151	0.0353187	0.0304192	0.0135832	0.0295738	0.0154903
DNAH14	0.0735521	0.0908531	0.0435923	0.0279456	0.0220035	0.0495669	0.0311667
LBR	0.831781	0.760444	1.01281	0.62219	0.865314	0.493152	0.814119
ENAH	0.00729514	0.00403615	0	0.00206919	0.00315139	0.00240436	0.000204323
SRP9	1.53751	1.59249	1.08419	1.3406	0.599302	1.06447	0.514737
EPHX1	0.13874	0.124082	0.131489	0.084391	0.0633064	0.0757176	0.0655186
TMEM63A	0.133936	0.0829779	0.022601	0.0404145	0.0484816	0.0243617	0.0238557
LEFTY1	0	0.00128631	0.00768216	0	0	0	0
PYCR2	0.153575	0.195606	0.225007	0.0935125	0.124323	0.0566783	0.0934823
LEFTY2	0	0	0	0	0	0	0.000223908
SDE2	0.45921	0.317597	0.174444	0.205577	0.104718	0.138974	0.0955374
ACBD3	0.253777	0.294748	0.301755	0.222348	0.219529	0.195518	0.21241
MIXL1	0	0	0	0.00145162	0	0.000634781	0.000624637
LIN9	0	0.0100638	0.00709713	0.00547973	0.0177889	0.00819187	0.0137188
PARP1	0.807547	0.771501	0.4923	0.36891	0.223851	0.288433	0.228921
STUM	0	0.00122499	0	0	0	0.000335533	0
ITPKB	0.0937615	0.102245	0.053934	0.0427494	0.111132	0.0335412	0.0424761
PSEN2	0.0447347	0.0295407	0.0182706	0.0304567	0.0122138	0.0100963	0.00879544
COQ8A	0.234376	0.210069	0.223948	0.101558	0.221338	0.0963075	0.165223
CDC42BPA	0	0.00456761	0.00725425	0.0040153	0	0.00679226	0.00430618
ZNF678	0.0302517	0.0431296	0.0399214	0.0271657	0.0196091	0.0160238	0.0190159
SNAP47	0.0871372	0.0942249	0.0410143	0.0511997	0.0330705	0.0351581	0.0318983
JMJD4	0.0567723	0.0828084	0.0592204	0.0433063	0.0346039	0.0355814	0.0406178
PRSS38	0	0	0	0	0	0	0
WNT9A	0	0	0	0.000736138	0	0.000253098	0.000306136
ARF1	1.62325	1.50707	1.18251	0.990986	0.935124	0.61267	0.60466
C1orf35	0.381053	0.33449	0.228065	0.255831	0.129428	0.178004	0.131773
MRPL55	0.761367	0.782579	0.606025	0.615247	0.389929	0.561391	0.374798
GUK1	1.59946	1.48372	1.31239	1.26479	0.907148	0.824141	0.651589
GJC2	0.0150144	0.00113174	0.00963632	0.000579911	0	0.00099445	0.00162521
IBA57	0.153017	0.0866748	0.0395464	0.0587294	0.0518646	0.0290896	0.0247459
OBSCN	0.0467016	0.0637461	0.0232706	0.0332913	0.0150389	0.0388638	0.0145936
TRIM11	0.133583	0.0887827	0.102577	0.0417403	0.0580698	0.0291514	0.0449487
TRIM17	0.00816829	0.00114862	0	0	0	0.00100902	0
RNF187	0.935751	0.664119	0.313651	0.405406	0.221592	0.27005	0.158004
RHOU	0.00751732	0.0199116	0.0230114	0.0141801	0.0289764	0.0128456	0.019648
RAB4A	0.948298	0.982174	0.43183	0.610508	0.170294	0.464084	0.15133
CCSAP	0.0926067	0.108047	0.045303	0.0566578	0.0516292	0.0579881	0.0439419
ACTA1	0	0	0	0	0	0	0.00150333
NUP133	0.110376	0.108005	0.058381	0.0767068	0.0775615	0.0658116	0.0415783
ABCB10	0.308748	0.444296	0.214444	0.291626	0.188535	0.224583	0.120754
TAF5L	0.116032	0.108343	0.0613148	0.0605655	0.0605523	0.0516553	0.0469458
URB2	0.013312	0.0373991	0.0392354	0.0198776	0.013142	0.0186774	0.0174253
GALNT2	0.441105	0.297552	0.156597	0.184553	0.143497	0.13463	0.0823203
PGBD5	0.0206769	0.0197865	0	0.0106426	0.0017709	0.00734917	0.00257109
COG2	0.12621	0.113259	0.101074	0.0768121	0.0821882	0.0487998	0.0576278
C1orf198	0.0302005	0.0266053	0.0304687	0.0107651	0.00466962	0.0102926	0.00648299
TTC13	0.0478375	0.0535722	0.0147791	0.0416002	0.00580363	0.0217907	0.0176009
ARV1	0.153628	0.1589	0.0452925	0.0808767	0.0311265	0.0783589	0.0341144
FAM89A	0	0.0182708	0	0.00877212	0	0.00957146	0.00135769
C1orf131	0.170451	0.152514	0.16992	0.0950327	0.101595	0.075829	0.0850958
GNPAT	0.292996	0.226919	0.109979	0.131906	0.062982	0.0834643	0.0635651
EXOC8	0.0776	0.0402804	0.0528748	0.0322587	0.0334143	0.0269077	0.0135243
SPRTN	0.217923	0.117349	0.100821	0.0756297	0.03492	0.0500535	0.0283649
EGLN1	0.186097	0.185132	0.175652	0.126462	0.131434	0.084703	0.0974755
TSNAX	0.664475	0.608054	0.487517	0.364671	0.31655	0.251093	0.209263
DISC1	0.225139	0.127312	0.0698474	0.0800983	0.052231	0.0440447	0.0283467
SIPA1L2	0.00758169	0.0276679	0.0600903	0.0146753	0.0151901	0.0163611	0.0165671
MAP10	0.0247894	0.0232774	0.0455441	0.0155979	0.0115465	0.0120688	0.0108155
NTPCR	0.386756	0.406777	0.486169	0.328102	0.271182	0.224615	0.208939
PCNX2	0.0220371	0.00951814	0.0293382	0.00706033	0.0098207	0.00490265	0.0227294
MAP3K21	0.0228153	0.0242059	0.00759564	0.0202776	0.00298973	0.016878	0.00878994
SLC35F3	0	0	0	0	0	0	0.000257508
COA6	0.346443	0.290471	0.297668	0.145842	0.152115	0.112797	0.108468
TARBP1	0.244022	0.348628	0.319162	0.156351	0.120735	0.144662	0.125123
IRF2BP2	1.41928	1.57812	1.87086	1.41473	1.57566	1.24408	1.31927
TOMM20	1.52794	1.63173	1.07286	1.02332	0.535536	0.910506	0.430365
RBM34	0.0905094	0.109641	0.0958993	0.0561174	0.0463654	0.0394017	0.0407357
ARID4B	0.691948	0.570722	0.429294	0.33373	0.342973	0.23511	0.247213
GGPS1	0.265738	0.193528	0.07553	0.120317	0.0427218	0.0885429	0.0357109
TBCE	0.0695588	0.0415124	0.0089227	0.0212617	0.016909	0.0107614	0.01337
B3GALNT2	0.0630046	0.089501	0.0506536	0.0522754	0.0263819	0.0438948	0.0330099
GNG4	0	0.00130571	0	0.000598831	0	0.000277492	0
LYST	1.52079	1.55012	1.87817	1.4861	1.55465	0.988697	1.05434
NID1	0.143443	0.0700099	0.00941962	0.0829769	0.00982795	0.0184694	0.00265064
GPR137B	0.00751109	0.000994217	0.0160928	0.00309925	0	0.00128674	0.00201527
ERO1B	0.154801	0.139402	0.128318	0.0849287	0.0801833	0.0685895	0.0789265
EDARADD	0	0.0020205	0	0	0	0.000437881	0.000333029
LGALS8	0.225891	0.203344	0.159162	0.135916	0.10729	0.0824916	0.076174
HEATR1	0.104042	0.128305	0.101268	0.0819106	0.0582526	0.0766695	0.0447969
ACTN2	0	0.00351349	0	0.000794891	0	0.000640382	0.00119881
MTR	0.0976467	0.0938825	0.0995933	0.0553521	0.0897695	0.0407392	0.0680367
MTRNR2L11	0	0.0011227	0	0	0	0	0
CHRM3	0	0.001086	0	0	0.00259566	0	0
RGS7	0	0	0	0	0	0	0
FH	0.20932	0.158496	0.107051	0.0575195	0.0344938	0.0419543	0.0269758
KMO	0	0	0	0.0019668	0.0132658	0.000491404	0.00110306
OPN3	0.205514	0.239595	0.115691	0.147874	0.0539623	0.0898717	0.0464265
CHML	0.0989098	0.111413	0.0357982	0.0896056	0.0350307	0.0654951	0.0364223
WDR64	0	0.00144123	0	0	0	0	0
EXO1	0	0.00218948	0	0	0	0.000887742	0.0029411
PLD5	0	0	0	0	0.00333321	0.000240073	0.000289959
CEP170	0.605187	0.541898	0.396648	0.369473	0.197993	0.27873	0.177316
SDCCAG8	0.849959	0.712437	0.415203	0.438616	0.359973	0.277329	0.26275
AKT3	0.0285342	0.0319223	0.023406	0.0174244	0.010725	0.0128501	0.0114691
ZBTB18	0.29553	0.162811	0.144856	0.13577	0.0708718	0.139444	0.0915364
CATSPERE	0.00751732	0.00752669	0.00786478	0.00443981	0.010785	0.00273964	0.00329855
DESI2	0.283001	0.238616	0.152117	0.113676	0.0918188	0.0899959	0.0750036
COX20	0.873701	0.753487	0.85859	0.609498	0.567663	0.41277	0.397153
HNRNPU	2.09775	2.16476	1.6166	1.85516	1.19825	1.55223	1.10357
EFCAB2	0.472665	0.438096	0.360733	0.312502	0.233394	0.240839	0.232329
KIF26B	0.0624236	0.0478474	0	0.0243925	0.00283802	0.0146369	0.0024681
SMYD3	0.818235	0.422053	0.204334	0.196537	0.0888661	0.119724	0.0762502
TFB2M	0.257243	0.278142	0.195456	0.180963	0.0827576	0.187478	0.0889434
CNST	0.342229	0.224571	0.163533	0.151574	0.0761616	0.0941742	0.0708255
SCCPDH	1.52356	1.56906	1.34962	1.06608	0.826953	0.788209	0.554706
AHCTF1	0.0890755	0.118193	0.0625289	0.0678416	0.0565659	0.058863	0.0400562
ZNF695	0	0.0045952	0	0.00518591	0.00238132	0.00513036	0.00482688
ZNF670	0.0681687	0.0219898	0.0150592	0.0141446	0.0245838	0.0150993	0.00901372
ZNF669	0.0632491	0.0797194	0.0530393	0.0588469	0.0250337	0.0197761	0.0220329
ZNF124	0.110111	0.0923686	0.0586696	0.0403825	0.0404116	0.0359327	0.032242
ZNF496	0.123324	0.0825424	0.0828423	0.0518106	0.0405082	0.0411999	0.035105
NLRP3	0.0435124	0.0259564	0.186455	0.0195758	0.16317	0.0135114	0.109165
OR2B11	0	0	0	0	0.00503013	0	0.000340644
GCSAML	0.367522	0.303564	0.0146102	0.155559	0.00493239	0.129846	0.0177308
OR2C3	0.00751732	0.00362732	0	0	0	0.000392298	0.000326289
TRIM58	0.558298	0.343381	0.229982	0.236618	0.086086	0.119062	0.0492822
OR2W3	0	0.00119197	0	0	0	0	0
OR2T8	0.0151682	0.00270494	0	0.00140066	0	0.00022028	0.00030542
OR2AJ1	0.0131893	0.00100272	0	0.000669745	0	0.000307689	0
OR2L8	0	0	0	0.000765702	0	0	0
OR2L2	0	0	0	0	0	0.000726591	0.000622319
OR2L3	0	0	0	0	0	0	0.000270241
OR2L13	0	0.0012648	0	0	0	0	0.000339278
OR2T33	0	0	0	0	0	0.0002564	0
OR2T12	0	0	0	0	0	0	0.000321446
OR2G6	0	0	0	0	0	0	0
OR2T34	0	0	0	0	0.00263057	0	0
OR2T10	0	0	0	0	0	0	0
OR2T11	0	0	0	0	0	0	0.000540796
LYPD8	0	0	0	0.00118613	0	0.000482749	0.000311399
SH3BP5L	0.12825	0.0557948	0.0398663	0.0349976	0.0402918	0.0200679	0.0281155
ZNF672	0.0715189	0.0808569	0.0883206	0.0465608	0.0555585	0.0271813	0.0484199
ZNF692	0.0791195	0.0823332	0.0676976	0.0384621	0.0796777	0.039604	0.0547045
PGBD2	0.017993	0.025321	0.0219681	0.0116834	0.0237229	0.0106456	0.0182946
SH3YL1	0.158693	0.218661	0.0916418	0.118038	0.0467191	0.103187	0.036963
ACP1	1.31747	1.08534	0.691987	0.631723	0.359577	0.469153	0.307385
ALKAL2	0.00890844	0.001464	0	0	0	0.00117454	0
TMEM18	0.335393	0.347249	0.364057	0.197176	0.154545	0.162754	0.139194
SNTG2	0	0.00345316	0	0	0	0.001286	0
PXDN	0.6984	0.522208	0.190296	0.213638	0.0696772	0.128661	0.0635658
MYT1L	0.170968	0.129349	0	0.0585923	0.00346275	0.0347018	0.00431226
EIPR1	0.201493	0.174219	0.142217	0.085716	0.0766058	0.0554377	0.0502741
TRAPPC12	0.167987	0.12108	0.100315	0.0720253	0.106718	0.0522312	0.0816833
ADI1	1.00907	1.0073	0.443248	0.693185	0.331161	0.44511	0.275547
RNASEH1	0.355091	0.336211	0.314168	0.179452	0.131903	0.107051	0.098748
RPS7	4.82019	4.90798	4.78388	4.48404	3.89421	4.24343	3.65281
COLEC11	0	0.00194008	0	0.000733025	0.00272429	0.000559082	0.000531223
DCDC2C	0	0.00402229	0	0	0	0	0.000485356
SOX11	0	0	0	0	0	0.00018225	0
CMPK2	0.098628	0.0640946	0.0453233	0.028878	0.0229911	0.0314964	0.0107886
RSAD2	0.0150997	0.0148427	0.023371	0.00407946	0.00863167	0.00250493	0.00740729
RNF144A	0.110141	0.083899	0.0789453	0.0492361	0.0544588	0.0490756	0.0502206
ID2	0.229844	0.191778	0.942036	0.142551	0.871202	0.13418	0.591427
KIDINS220	0.437631	0.310775	0.232919	0.194824	0.192969	0.13636	0.127583
MBOAT2	0.0164386	0.00106338	0.0145456	0.00670859	0.0129385	0.0032091	0.0168054
ASAP2	0.0160082	0.0230369	0.0145761	0.0155812	0.00830398	0.0165621	0.0145408
ITGB1BP1	0.535536	0.439609	0.389792	0.359046	0.255985	0.230494	0.189702
CPSF3	0.218357	0.263939	0.265815	0.162488	0.156549	0.13952	0.150888
IAH1	0.944503	0.658305	0.23879	0.444772	0.177174	0.277759	0.136145
ADAM17	1.04791	0.839998	0.574815	0.74451	0.520248	0.440813	0.356306
YWHAQ	1.91136	1.63795	0.713663	1.22562	0.356657	0.932876	0.337644
TAF1B	0.133773	0.11517	0.0258018	0.0691605	0.0297671	0.0450871	0.0177727
GRHL1	0	0.00132101	0	0.00265041	0	0.000896341	0
KLF11	0.0789271	0.0691998	0.051015	0.0506708	0.0315505	0.0335385	0.0169846
RRM2	0.0139633	0.0313297	0.0548407	0.0142112	0.061032	0.0258796	0.102319
HPCAL1	0.661325	0.398061	0.727631	0.269193	0.611338	0.126576	0.346048
ODC1	0.216679	0.312713	0.206055	0.149143	0.107361	0.136088	0.0914991
NOL10	0.0665257	0.132928	0.0730919	0.0511293	0.0259175	0.0475306	0.0271215
ATP6V1C2	0	0.00357754	0	0	0	0.0016951	0.00155688
PDIA6	1.31395	1.80164	1.44387	1.40952	0.905258	1.45622	1.0172
KCNF1	0	0	0	0	0	0	0.000696026
SLC66A3	0.422147	0.328122	0.202026	0.323713	0.133675	0.186505	0.113262
ROCK2	0.257215	0.232697	0.168815	0.145875	0.1256	0.107892	0.0937457
E2F6	0.0749307	0.0790364	0.0656441	0.0559912	0.0372575	0.0406407	0.0287959
GREB1	0	0	0	0	0.00315214	0.000209103	0.000584959
LPIN1	0.183168	0.116728	0.0880604	0.0582572	0.0363602	0.0517572	0.0365998
TRIB2	0.248154	0.0946733	0.023128	0.0490577	0.00711149	0.0328419	0.0073785
LRATD1	0	0	0	0	0	0.00021294	0.000853756
NBAS	0.232795	0.261133	0.107577	0.112721	0.0819918	0.0775612	0.0817233
DDX1	0.644025	0.687581	0.476213	0.351406	0.22465	0.299179	0.221525
MYCN	0.0492449	0.0469975	0	0.0132996	0	0.0176536	0.00411752
VSNL1	0	0	0	0	0	0.000297296	0
SMC6	0.213482	0.176617	0.138165	0.0884423	0.0760025	0.0788077	0.0398071
GEN1	0.0473126	0.0301085	0.0271737	0.0187001	0.014662	0.0116342	0.0237435
RDH14	0.188066	0.147452	0.0773291	0.0877971	0.0396833	0.0651298	0.0257048
NT5C1B	0	0	0	0	0	0	0
TTC32	0.225984	0.20982	0.144656	0.109533	0.0525108	0.0881575	0.0483079
WDR35	0.045068	0.039468	0.0481404	0.0344544	0.0242594	0.0292415	0.020917
LAPTM4A	1.95937	1.87551	1.21351	1.45421	0.72057	1.24089	0.700831
SDC1	0	0.00160976	0	0.000611066	0.00277583	0.00113493	0.00143703
PUM2	0.404745	0.50444	0.417247	0.332814	0.280762	0.291164	0.245213
RHOB	1.43825	1.26721	0.599006	1.34042	0.65839	0.786766	0.419633
HS1BP3	0.0973301	0.0829517	0.114105	0.0520291	0.0380054	0.0278828	0.0278404
GDF7	0	0.00161485	0	0	0	0.000244773	0
LDAH	0.0309011	0.0346218	0.0573787	0.0252541	0.0224797	0.0208635	0.0188554
APOB	0	0	0	0	0	0	0
TDRD15	0	0	0	0	0	0	0
KLHL29	0	0	0	0	0.00271191	0.000194145	0.000632814
ATAD2B	0.206481	0.167234	0.130437	0.0932272	0.0687572	0.0684667	0.0559365
UBXN2A	0.290214	0.245256	0.0855625	0.143497	0.0872554	0.0921606	0.0504106
MFSD2B	0.0554388	0.0341171	0.0342939	0.0102686	0.0119769	0.00953841	0.0106926
WDCP	0	0.00318722	0	0.0014864	0.00252281	0.00246131	0.00206867
FKBP1B	0.0510863	0.0333209	0.0232213	0.0302172	0.0160223	0.00906802	0.00582309
SF3B6	1.77246	1.66447	1.12878	1.30182	0.706444	1.09816	0.537199
FAM228B	0.324871	0.279077	0.211306	0.15083	0.106164	0.0824076	0.0590113
TP53I3	0.365116	0.160052	0.0949899	0.105609	0.102097	0.0468156	0.0333433
PFN4	0.00703859	0	0.00758867	0	0	0.000825494	0.000230293
FAM228A	0	0.0022304	0	0.00441095	0	0.00171207	0.000884245
ITSN2	0.382176	0.314713	0.181828	0.164527	0.129908	0.11046	0.100678
NCOA1	0.27597	0.225592	0.168447	0.132584	0.128813	0.0795162	0.071594
PTRHD1	1.12272	1.03293	0.595728	0.695696	0.269307	0.582426	0.306771
CENPO	0.0314762	0.0164596	0	0.00763723	0.00750931	0.00796195	0.0101496
ADCY3	0.0365034	0.0388053	0.0462541	0.0169869	0.0221036	0.0132751	0.0132645
DNAJC27	0.0740747	0.106807	0.100712	0.0535202	0.03397	0.0466504	0.0231804
EFR3B	0	0.00240091	0	0.000667888	0	0.000437834	0.000520882
POMC	0.41811	0.408448	0.227299	0.307514	0.228783	0.204627	0.132102
DNMT3A	0.48597	0.406601	0.238082	0.20257	0.0953882	0.148248	0.106694
DTNB	0.0693283	0.0335337	0.0261543	0.0145286	0.0103409	0.00894936	0.00928614
ASXL2	0.147976	0.123621	0.152654	0.0945245	0.111797	0.0551476	0.0593553
KIF3C	0.0509737	0.0277476	0.0323835	0.0238975	0.00589673	0.00948471	0.0059011
RAB10	0.791169	0.740753	0.498413	0.489174	0.311868	0.336006	0.217487
GAREM2	0	0.00323704	0	0.00254544	0	0.00207862	0.00177957
HADHA	1.50526	1.26437	0.971436	0.708029	0.524538	0.472154	0.414063
HADHB	0.750475	0.817665	0.658068	0.479809	0.342759	0.355775	0.287434
ADGRF3	0.00675613	0.00476514	0	0.00179003	0	0.00227844	0.0032502
SELENOI	0.0589748	0.124908	0.126781	0.0850362	0.0584666	0.0659599	0.0620557
DRC1	0	0.00110336	0.0074332	0	0.00324072	0	0.000818545
FAM166C	0	0.00115786	0	0.001042	0	0	0
KCNK3	0	0	0	0	0	0	0
SLC35F6	0.18172	0.176582	0.045201	0.068575	0.0293689	0.0575872	0.0214425
CENPA	0.0134801	0.00695691	0.0244003	0.00364734	0.0101026	0.00839831	0.0184269
DPYSL5	0	0	0	0	0	0.000162508	0
MAPRE3	0	0.00561779	0.0211847	0.00530099	0.0114385	0.00348255	0.00462194
TMEM214	0.134356	0.166837	0.258043	0.134689	0.145239	0.0912365	0.150466
AGBL5	0.0708126	0.0864416	0.0373456	0.0318827	0.0389563	0.028628	0.0240962
OST4	2.72336	2.67144	2.84412	2.48978	2.26815	2.10353	1.77936
EMILIN1	0.300991	0.218925	0.0994688	0.140039	0.128924	0.144845	0.0890558
KHK	0.0303327	0.0576223	0.0475503	0.0321084	0.00738156	0.0226411	0.00633662
CGREF1	0	0.00331346	0	0	0	0.000963376	0.00208971
ABHD1	0	0.0055624	0.0182846	0.00321002	0.00814309	0.00160604	0.0039932
PREB	0.190727	0.152385	0.200175	0.0954438	0.13164	0.0631871	0.0946181
TCF23	0	0	0	0	0	0	0
SLC5A6	0.0959698	0.119374	0.122704	0.0589425	0.0579837	0.0599298	0.0669409
ATRAID	1.13055	1.03515	0.785975	0.728794	0.463106	0.518333	0.376967
CAD	0.0704678	0.0907045	0.16685	0.0478135	0.0510129	0.05472	0.0657932
SLC30A3	0	0.00790252	0	0	0	0.00130418	0
TRIM54	0.0289532	0.02248	0	0.0189386	0.00640276	0.0197483	0.0103786
UCN	0.00700699	0.0294534	0.0566016	0.0152586	0.0320948	0.0140715	0.0375345
MPV17	0.252158	0.211611	0.180561	0.107407	0.120654	0.0646032	0.0689793
GTF3C2	0.16565	0.132844	0.0987974	0.0681057	0.0555439	0.0477186	0.0455644
EIF2B4	0.217641	0.193777	0.138283	0.12286	0.125639	0.0833897	0.101022
SNX17	0.903615	0.772918	0.565504	0.433053	0.331136	0.271727	0.256266
ZNF513	0.0484665	0.0364766	0.0596742	0.0332769	0.0582215	0.0164179	0.0358662
PPM1G	0.827293	0.741099	0.560164	0.389162	0.24991	0.253186	0.179509
NRBP1	0.629573	0.499721	0.302354	0.35488	0.363982	0.187632	0.19093
KRTCAP3	0.0207818	0.00480656	0.017701	0.00498147	0.0100556	0.00306125	0.010856
IFT172	0.0335934	0.0237848	0.0215555	0.0114116	0.0116877	0.0105337	0.0129745
FNDC4	0	0	0	0	0	0	0
GCKR	0	0	0	0	0	0	0
C2orf16	0	0	0	0	0	0	0
ZNF512	0.250307	0.220157	0.0760934	0.109348	0.0886673	0.0912146	0.05195
CCDC121	0.00669919	0.0113075	0.00817819	0.00159386	0.00587293	0.0015239	0.00113763
GPN1	0.324983	0.298432	0.180337	0.138421	0.0743204	0.12232	0.0589534
SUPT7L	0.200873	0.185285	0.169138	0.100448	0.106714	0.0690676	0.0624125
SLC4A1AP	0.162977	0.13487	0.100011	0.0771253	0.0793812	0.0611385	0.0523722
MRPL33	1.82025	2.02976	1.87946	1.90871	1.30919	1.25627	0.768284
RBKS	0.0243206	0.0283095	0.0147333	0.033573	0.0498429	0.0184093	0.0186016
BABAM2	0.27053	0.285029	0.157868	0.155928	0.152507	0.105703	0.0811778
FOSL2	0.630801	0.7562	0.902056	0.702069	0.748189	0.567328	0.545247
PLB1	0.0260429	0.0190929	0.0242637	0.0132522	0.0221403	0.00554092	0.0153982
PPP1CB	1.57249	1.45167	1.21745	1.17315	0.831178	0.962821	0.710561
SPDYA	0	0.00327728	0.00854847	0.000850169	0.00254957	0.00227522	0.00196367
TRMT61B	0.213187	0.173565	0.107796	0.116061	0.0586308	0.0966807	0.0506472
WDR43	0.60106	0.664223	0.541407	0.351045	0.235286	0.299339	0.242943
TOGARAM2	0.0119853	0.00365059	0.00715318	0	0.00396609	0.000341084	0.00330993
CLIP4	0	0	0	0	0.00530588	0	0.00102765
YPEL5	2.06866	1.7218	0.886069	1.40055	0.663157	0.939198	0.465166
LBH	0.056062	0.0380065	0.0421538	0.00696445	0.0196214	0.0121372	0.00833086
LCLAT1	0.0316883	0.0503733	0.070822	0.0357344	0.0191615	0.0243337	0.0265622
CAPN13	0	0	0	0	0	0	0.00027122
GALNT14	0	0	0	0	0	0.000259384	0
CAPN14	0.0150178	0	0	0.000761695	0.00218286	0.00129912	0.000556776
EHD3	0	0.00485975	0.00682968	0.00536115	0.00497517	0.00216256	0.00214048
SRD5A2	0	0	0	0	0	0.000223144	0.000354257
MEMO1	0.332046	0.294506	0.266039	0.21217	0.120475	0.164288	0.143105
DPY30	0.685552	0.73303	0.399791	0.49931	0.186326	0.40952	0.187554
SPAST	0.144105	0.149579	0.0973234	0.113352	0.0762388	0.0836597	0.0720988
SLC30A6	0.0855016	0.062173	0.0571505	0.0613873	0.0465131	0.0479702	0.0371692
NLRC4	0.00733424	0.00107448	0	0.000720874	0.00788106	0.000196384	0.00224503
YIPF4	0.635525	0.603694	0.474585	0.398604	0.325855	0.269233	0.23913
BIRC6	0.580171	0.527614	0.466455	0.386892	0.278505	0.284444	0.191311
TTC27	0.0778278	0.0499517	0.0413438	0.0227939	0.0149481	0.0220057	0.0179267
LTBP1	0	0.00106889	0.00820861	0.00606673	0.0142986	0.0131761	0.0234426
RASGRP3	0.109858	0.166526	0.323527	0.195282	0.285521	0.109448	0.161392
FAM98A	0.172305	0.173523	0.0437788	0.0841416	0.0465188	0.0884608	0.0410083
CRIM1	0.162393	0.0536197	0.00727829	0.0414434	0.00559345	0.0366614	0.00843879
FEZ2	0.583961	0.511218	0.329668	0.394311	0.207428	0.243522	0.150971
VIT	0	0	0	0	0.00321363	0	0.000488523
STRN	0.186563	0.166104	0.15044	0.0714845	0.0587655	0.0601327	0.0523393
HEATR5B	0.158032	0.1452	0.110715	0.124674	0.131782	0.0629411	0.0694115
GPATCH11	0.232325	0.184192	0.294246	0.184137	0.149013	0.0819662	0.101379
EIF2AK2	0.407199	0.440714	0.234553	0.219342	0.132745	0.148389	0.0838399
CEBPZOS	0.471006	0.36288	0.218777	0.230321	0.139803	0.156186	0.104036
CEBPZ	0.511909	0.457177	0.354168	0.269866	0.222074	0.213109	0.152932
NDUFAF7	0.0772585	0.0601613	0.0426166	0.0283879	0.0287427	0.0192679	0.0224182
PRKD3	0.13282	0.115327	0.0661455	0.0644384	0.0436827	0.0547116	0.0223936
QPCT	0	0.00572818	0.0179871	0.00885446	0.0120067	0.00252247	0.00310334
CDC42EP3	0.00833039	0.00273006	0.00774192	0.00467478	0.00828111	0.00219021	0.00544054
RMDN2	0	0	0	0.000797407	0	0	0.000361843
CYP1B1	0	0	0	0	0	0	0.000600392
ATL2	0.116821	0.183002	0.151508	0.117489	0.067992	0.104881	0.0850821
HNRNPLL	0	0	0.0147715	0	0.00817873	0.000444326	0.0128494
GALM	0.00851161	0.00843265	0	0.00129272	0.0141433	0.00604706	0.015438
SRSF7	1.16795	1.33324	1.17386	0.717119	0.576222	0.625279	0.61203
GEMIN6	0.0906507	0.0917389	0.0669469	0.0311376	0.0261557	0.0317708	0.0244326
DHX57	0.101029	0.0818094	0.0719269	0.0396011	0.0673224	0.0351318	0.0418726
MORN2	0.0945942	0.131423	0.134942	0.0810825	0.0543796	0.0602466	0.0417944
ARHGEF33	0	0	0	0	0	0.000178996	0
SOS1	0.129025	0.148133	0.0463159	0.0776834	0.0752626	0.0477289	0.0485939
CDKL4	0	0.00102068	0	0	0	0	0.00031245
MAP4K3	0.106363	0.0891121	0.103636	0.0627785	0.0487293	0.0575291	0.0569565
TMEM178A	0.00722976	0	0	0	0	0.00137077	0.000803573
THUMPD2	0.144253	0.170573	0.078954	0.100229	0.0811885	0.086504	0.0633643
SLC8A1	0	0	0	0.000924074	0	0.000536296	0
PKDCC	0	0	0	0.000768553	0	0	0.000253563
EML4	0.226904	0.136469	0.115833	0.0776136	0.0456568	0.0529991	0.0419509
COX7A2L	2.55733	2.52867	1.52979	1.94184	0.756278	1.68093	0.739847
MTA3	0.0818635	0.0820451	0.0371529	0.0450399	0.0294058	0.0422409	0.0272941
OXER1	0.0239019	0.011678	0.00662678	0.00865121	0.0085891	0.00269442	0.00745034
HAAO	0.125294	0.0725181	0.0491481	0.0546455	0.065443	0.0280804	0.0290385
ZFP36L2	1.61926	1.51857	1.84188	1.12948	1.18814	0.979182	1.07284
THADA	0.0986324	0.0791784	0.0810227	0.0568226	0.0563162	0.0433283	0.0510261
PLEKHH2	0	0	0	0	0	0	0.000303624
C1GALT1C1L	0	0.00256479	0	0.00090092	0	0.0013947	0.00180758
DYNC2LI1	0.190239	0.176416	0.161659	0.0944347	0.0651168	0.0944016	0.0420443
ABCG5	0	0	0	0	0.00254957	0	0
ABCG8	0	0.00125282	0	0	0	0.00183272	0.000321446
LRPPRC	0.529497	0.472165	0.34074	0.260011	0.197104	0.257211	0.197477
PPM1B	0.748509	0.561177	0.530524	0.416784	0.360979	0.303904	0.316414
SLC3A1	0	0	0	0.000915879	0	0.000692559	0.000575448
PREPL	0.16013	0.132154	0.133968	0.100976	0.085006	0.0751697	0.0764224
CAMKMT	0.0747583	0.0504809	0.00844858	0.0261209	0.0202309	0.0199897	0.0191785
SIX3	0.188182	0.123647	0.08689	0.0667168	0.0292454	0.0519228	0.0378326
SRBD1	0.301066	0.254717	0.24861	0.128462	0.0982871	0.0990631	0.0767305
PRKCE	0.188387	0.119072	0.0836083	0.0633951	0.031539	0.0605482	0.0266864
EPAS1	0.0103674	0.00610061	0	0.00356486	0	0.000470267	0.000747873
ATP6V1E2	0.02945	0.0267344	0.0309589	0.0176331	0.0237696	0.0111139	0.012974
RHOQ	0.117766	0.0906642	0.123872	0.0797856	0.0679616	0.0596964	0.064413
PIGF	0.146115	0.197355	0.151067	0.129642	0.100034	0.105689	0.080515
CRIPT	0.549614	0.509357	0.238799	0.378141	0.177488	0.315193	0.164622
SOCS5	0.220539	0.244589	0.148604	0.144507	0.127989	0.112572	0.0735223
MCFD2	0.426365	0.352177	0.276836	0.273808	0.212538	0.195694	0.154498
TTC7A	0.228114	0.2522	0.170303	0.134665	0.113704	0.094616	0.079824
CALM2	3.06334	2.90668	2.14354	2.54028	1.31927	2.4093	1.4064
EPCAM	0.600771	0.598768	0.168445	0.280832	0.0385206	0.233615	0.0480029
MSH2	0.178939	0.141639	0.0829001	0.0701005	0.0516197	0.0760408	0.042489
KCNK12	0.0187815	0.0111796	0.00737091	0.00895894	0	0.00566303	0.00269821
MSH6	0.133719	0.134831	0.0613245	0.052544	0.0395134	0.0549942	0.0420898
FBXO11	0.324498	0.280958	0.145332	0.188086	0.105702	0.131353	0.078286
FOXN2	0.232039	0.179755	0.173091	0.125374	0.0969265	0.083465	0.0574532
PPP1R21	0.143947	0.114252	0.1546	0.0795484	0.0959442	0.0475242	0.0693069
STON1	0.00813979	0.0109511	0	0.00834873	0.021392	0.00290922	0.00866199
STON1-GTF2A1L	0	0	0	0	0	0.000187002	0
LHCGR	0	0	0	0	0	0	0
NRXN1	0	0	0	0	0	0	0
ASB3	0.216591	0.166261	0.0881499	0.102773	0.0566943	0.0873859	0.0581063
CHAC2	0.0538281	0.0172088	0.0434015	0.0180067	0.00552605	0.0147985	0.010004
ERLEC1	0.366779	0.392829	0.274391	0.277944	0.301724	0.195923	0.23297
GPR75	0.00780934	0	0	0.00136071	0.00291769	0.000618657	0.0006786
PSME4	0.392148	0.432294	0.333975	0.271824	0.220728	0.207829	0.215279
ACYP2	0.248768	0.234092	0.277089	0.217364	0.129572	0.16398	0.139709
SPTBN1	0.922246	0.727884	0.879238	0.503262	0.469751	0.351844	0.392689
EML6	0	0.00260693	0	0.00246752	0.00288717	0.000353267	0.00107522
RTN4	1.92263	1.54239	0.860995	1.38436	0.704694	0.916683	0.529588
CLHC1	0.0704879	0.0584988	0.100405	0.0249266	0.0421244	0.0222348	0.0366831
RPS27A	5.33734	5.496	5.21008	5.41425	4.77688	5.5732	4.92271
MTIF2	0.230329	0.16778	0.134832	0.0802657	0.0507875	0.0615277	0.030174
CCDC88A	0.880231	0.717036	0.566069	0.431906	0.568406	0.303757	0.361023
CFAP36	0.325232	0.284083	0.165534	0.150541	0.0843887	0.0999999	0.0818972
PPP4R3B	0.493021	0.482998	0.255304	0.320574	0.178184	0.238659	0.135094
PNPT1	0.237868	0.170438	0.215909	0.100687	0.0816686	0.0844217	0.0795272
EFEMP1	0	0	0	0.000700269	0	0.000930502	0
VRK2	0.103767	0.128631	0.0681468	0.0760702	0.05021	0.0577679	0.0514918
FANCL	0.0715345	0.0745717	0.0732964	0.0419818	0.0322208	0.0573627	0.0484614
BCL11A	1.23683	1.24372	0.503431	0.671009	0.230675	0.777993	0.263079
PAPOLG	0.0929425	0.0657494	0.0314142	0.0598685	0.0530837	0.032973	0.0409204
REL	0.319752	0.308879	0.253761	0.138969	0.124362	0.0849007	0.0764167
PUS10	0.118573	0.0644875	0.0731871	0.0288172	0.0187987	0.0293665	0.0114092
PEX13	0.187521	0.121866	0.0727281	0.0691755	0.0237257	0.0544865	0.0280647
KIAA1841	0.0823902	0.0311799	0.0547243	0.0311994	0.0302269	0.0131648	0.0168896
C2orf74	0.159343	0.124105	0.0825691	0.0862389	0.0737173	0.0543783	0.0391522
USP34	0.673391	0.541028	0.413256	0.35949	0.304054	0.262581	0.211238
XPO1	0.558514	0.499367	0.501936	0.384324	0.313719	0.297252	0.324268
FAM161A	0.039607	0.0649581	0.0532952	0.0280564	0.0228951	0.0212862	0.0185718
CCT4	1.51555	1.55408	0.87624	1.02249	0.464936	0.895489	0.44037
COMMD1	0.469679	0.439193	0.294748	0.296667	0.180071	0.217492	0.12317
B3GNT2	0.819749	0.602484	0.344005	0.388094	0.189748	0.273372	0.135696
TMEM17	0.0165303	0.044903	0.0129953	0.017164	0.01123	0.0167305	0.00866656
EHBP1	0.155291	0.129186	0.0323121	0.0701225	0.0428342	0.0639944	0.0360352
OTX1	0	0	0	0	0	0	0.000235546
WDPCP	0.0889309	0.115257	0.0926499	0.0618822	0.0519925	0.0487643	0.0420438
MDH1	0.680466	0.690324	0.528927	0.338645	0.267204	0.275984	0.195915
UGP2	0.961508	1.05508	0.667343	0.711474	0.363512	0.610338	0.282637
VPS54	0.033019	0.0561593	0.0885501	0.065738	0.0732974	0.0483469	0.0606997
PELI1	0.10246	0.0569593	0.0445305	0.0612251	0.0793038	0.0342188	0.0379419
LGALSL	0	0.00135842	0	0.000604095	0	0.000667529	0.000330722
AFTPH	0.337819	0.24768	0.253324	0.193643	0.183091	0.121645	0.123217
SERTAD2	0.73961	0.692145	0.401123	0.469855	0.347776	0.313505	0.241324
SLC1A4	0.396735	0.274922	0.291649	0.218762	0.178663	0.150693	0.14883
CEP68	0.202852	0.13166	0.043675	0.073186	0.0246169	0.0466281	0.0191534
RAB1A	0.69741	0.658711	0.593385	0.531033	0.484384	0.400538	0.405229
ACTR2	1.80823	1.54039	1.3109	1.42247	1.33461	0.888907	0.816906
SPRED2	0.0432881	0.0834306	0.0667575	0.0463016	0.0339227	0.0442918	0.0324717
MEIS1	0	0	0	0	0	0	0
ETAA1	0.102144	0.0493254	0.0433466	0.0355372	0.0208882	0.0224545	0.0161414
C1D	0.806743	0.771477	0.416795	0.585857	0.323384	0.433753	0.262698
WDR92	0.0721768	0.0565584	0.0631923	0.0253353	0.0254609	0.0206656	0.0222839
PNO1	0.138347	0.228786	0.174162	0.124413	0.0400131	0.113794	0.048047
PPP3R1	0.506182	0.539656	0.531995	0.404931	0.47146	0.310824	0.413647
CNRIP1	0	0	0	0	0	0.000864778	0.00352047
PLEK	1.09287	1.26748	1.59139	0.989045	1.72931	0.696818	1.05516
FBXO48	0.0525077	0.0262647	0.0549668	0.0167722	0.0159774	0.0189064	0.0129894
APLF	0.0417401	0.0367315	0.0473456	0.013767	0.0259699	0.0154827	0.0150836
ARHGAP25	0.569294	0.311584	0.192835	0.121371	0.114188	0.0745217	0.0738312
BMP10	0.00839124	0.00259774	0	0.000960121	0	0.000688931	0
GKN2	0	0	0	0	0.00495006	0	0
ANTXR1	0	0	0	0	0	0.000266879	0.00109534
GFPT1	0.0855947	0.190434	0.126263	0.135443	0.120676	0.143043	0.125219
NFU1	0.29379	0.335799	0.186578	0.22273	0.113593	0.159815	0.0739087
AAK1	1.19144	1.02407	0.855218	0.669398	0.613622	0.574297	0.501679
ANXA4	0.24483	0.164575	0.0718834	0.153404	0.135827	0.0576413	0.0657405
GMCL1	0.692092	0.71123	0.376664	0.398542	0.245383	0.360979	0.220003
SNRNP27	0.679715	0.59309	0.414248	0.44063	0.298785	0.343796	0.258294
MXD1	1.43756	1.31917	0.620281	1.05542	0.550412	0.71318	0.409174
ASPRV1	0	0	0.00805808	0.00136028	0.00283699	0.000187661	0.00146137
PCBP1	2.54249	2.47384	2.23708	2.37982	1.78706	1.98095	1.49752
C2orf42	0.0317283	0.0305264	0.0153403	0.0178	0.0256835	0.0135845	0.0123664
TIA1	0.647294	0.541082	0.48461	0.346852	0.275461	0.285953	0.232842
PCYOX1	0.23372	0.166952	0.107735	0.11139	0.0491454	0.0690537	0.0377847
SNRPG	1.22713	1.23864	1.23302	1.0721	0.773517	0.883414	0.672844
FAM136A	0.541774	0.534228	0.327597	0.31591	0.21098	0.279993	0.200098
TGFA	0.00682301	0.0103481	0	0.015904	0.036972	0.012542	0.0294846
ADD2	0	0	0.00745363	0.00168746	0	0.000998318	0.00731102
CLEC4F	0	0	0	0	0	0	0
ATP6V1B1	0	0	0	0	0	0.000485087	0.000341236
ANKRD53	0	0.00243583	0	0.00143562	0	0.00142343	0.000886762
TEX261	0.112681	0.0943789	0.120701	0.0683432	0.0671131	0.0362284	0.0496104
NAGK	0.207976	0.183293	0.346675	0.16088	0.304125	0.0819991	0.138863
MCEE	0.0727132	0.088998	0.0695938	0.0322113	0.0645257	0.035272	0.0315428
MPHOSPH10	0.2267	0.286457	0.216765	0.122536	0.1229	0.0848375	0.0810537
PAIP2B	0.0273993	0.0388858	0.0134022	0.0107151	0.00728045	0.0140527	0.00948628
ZNF638	0.336328	0.219446	0.154972	0.12411	0.14761	0.116651	0.0987535
DYSF	0.131717	0.0942918	0.0494676	0.0386215	0.0650771	0.0270115	0.0439389
CYP26B1	0	0	0	0	0	0	0
EXOC6B	0.0212504	0.0261122	0.0176495	0.0194859	0.0178345	0.0090852	0.00680248
SPR	0	0	0	0	0	0.0051663	0.00252336
EMX1	0	0.00134133	0	0	0	0	0
SFXN5	0.175267	0.0971878	0.179047	0.0599255	0.129321	0.0345868	0.0825867
RAB11FIP5	0	0.00298388	0	0.000684341	0.00351997	0.000703586	0.000261888
NOTO	0	0	0	0	0	0	0.000281184
SMYD5	0.0709675	0.0726579	0.0243139	0.0389528	0.0521258	0.0329599	0.0457075
PRADC1	0.212638	0.171197	0.0931478	0.0978582	0.0915164	0.0673298	0.0532508
CCT7	0.922182	0.890704	0.685013	0.505955	0.265358	0.360877	0.241149
FBXO41	0.0841084	0.0559408	0.0569998	0.0170047	0.0155585	0.0185116	0.0158753
EGR4	0	0.00542189	0.00773824	0	0	0.00110751	0.000964991
ALMS1	0.074072	0.0698096	0.0531833	0.04035	0.0332397	0.0253855	0.0271646
TPRKB	0.592292	0.531292	0.472594	0.32943	0.224421	0.270842	0.158107
DUSP11	0.199135	0.187411	0.0928879	0.0815864	0.0713616	0.0713323	0.0482997
STAMBP	0.48556	0.331162	0.197842	0.210867	0.167855	0.135491	0.0931013
ACTG2	0.0066388	0	0	0	0	0	0
DGUOK	0.727446	0.74948	0.613778	0.567943	0.412613	0.404393	0.29354
TET3	0.117927	0.110745	0.205548	0.106715	0.120968	0.0668545	0.101353
BOLA3	0.341458	0.383504	0.373283	0.266435	0.226755	0.179298	0.15975
MOB1A	1.45386	1.25232	0.7449	1.03136	0.535987	0.698629	0.43634
MTHFD2	1.40207	1.20857	0.548108	0.887454	0.26019	0.811122	0.28932
SLC4A5	0.00685936	0.00104744	0.0161653	0.00512433	0.00912189	0.0029143	0.00286788
DCTN1	0.320745	0.239493	0.300915	0.149221	0.134672	0.0966285	0.11133
C2orf81	0	0.00709635	0	0	0	0.00191703	0.00340667
WDR54	0.234312	0.162483	0.0694949	0.0840162	0.0617154	0.0864039	0.048977
RTKN	0.0500975	0.0503575	0.0168513	0.0197038	0.0175244	0.0121689	0.00807883
INO80B	0.12359	0.121317	0.0527748	0.0644257	0.0577834	0.069623	0.0610039
WBP1	0.524656	0.402657	0.238037	0.265148	0.206418	0.176669	0.172676
MOGS	0.137691	0.140191	0.154189	0.111791	0.117549	0.0882036	0.11998
MRPL53	0.179814	0.191582	0.239351	0.126126	0.12719	0.115248	0.129382
CCDC142	0.044622	0.034928	0.0143773	0.036539	0.022835	0.0227086	0.0155835
TTC31	0.143732	0.10103	0.0939059	0.0643355	0.0460871	0.0433076	0.0374144
LBX2	0	0.0134903	0	0.00853236	0	0.00270844	0.00169371
PCGF1	0.179212	0.153309	0.0848022	0.0966894	0.0799355	0.0531208	0.0523287
TLX2	0	0	0	0	0	0	0.000227734
DQX1	0	0	0	0.000460756	0	0.000245403	0.00155201
AUP1	1.0623	0.839878	0.613757	0.57684	0.448851	0.365968	0.341681
HTRA2	0.3462	0.261914	0.143417	0.155931	0.0855144	0.0911272	0.0731531
LOXL3	0.0652344	0.0286499	0.0335433	0.027999	0.0345847	0.0107069	0.0179576
DOK1	0.343613	0.281983	0.138488	0.178476	0.1073	0.0767508	0.0709097
M1AP	0.0143485	0.0224686	0	0.0132489	0.0185273	0.00540513	0.0068521
SEMA4F	0	0	0	0.000929625	0	0.00118592	0.00155946
HK2	0.258555	0.300293	0.166754	0.170549	0.0760952	0.143161	0.0571004
POLE4	0.638558	0.55553	0.597318	0.506627	0.276518	0.408744	0.304544
MRPL19	0.318984	0.313167	0.162256	0.156011	0.0885086	0.142625	0.0688658
[truncated: 13,750 more rows]
