# Supplementary material for: Cellular hierarchy insights reveal leukemic stem-like cells and early death risk in acute promyelocytic leukemia
Source: Nat Commun. 2024 Feb 16;15:1423. doi: 10.1038/s41467-024-45737-7 (PMC10873341; doi:10.1038/s41467-024-45737-7)
Supplement: Supplementary file 14 — Supplementary Data 11 [file 41467_2024_45737_MOESM14_ESM.xlsx]

## Sheet: Supplementary Data 11
Supplementary Data 11. Log2FC of gene expression in 10 APL patients by comparing bulk RNA-seq data before and after ATRA treatment for two days (Day 2 vs. Day 0), respectively
Gene	APL03	APL04	APL20	APL21	APL05	APL18	APL19	APL11	APL17	APL22
TTLL10	-2.54	-2.025	-2.682	-2.016	-2.462	-2.571	-1.896	0.771	-3.013	-1.881
GRTP1	-1.127	-1.032	-1.191	-1.018	-1.359	-1.396	-0.921	-0.182	-1.247	-0.393
GYG2	-1.839	-1.178	-1.936	-1.452	-1.966	-1.518	-1.755	-1.175	-1.682	-2.256
LRRN2	-2.012	-2.527	-2.209	-1.883	-1.657	-1.609	-2.583	-0.857	-1.229	-1.402
MGAM	1.737	1.741	1.289	1.034	1.43	1.186	1.695	-0.617	1.534	1.673
CTSA	1.072	0.805	1.073	0.743	1.174	1.161	0.756	0.897	1.202	1.51
CERS4	-1.08	-1.128	-0.974	-1.028	-1.427	-1.115	-0.694	-0.593	-0.695	-0.77
PILRA	0.828	0.646	0.748	1.132	1.01	1.114	1.083	-0.645	1.353	1.553
ABCA13	2.137	3.401	3.253	2.58	2.635	2.518	1.877	-0.015	2.296	0.496
THBS4	3.498	2.294	2.223	2.302	3.31	2.178	2.357	1.37	3.113	-1.212
MYO1G	0.741	0.78	0.679	0.989	0.831	0.529	1.037	1.784	0.955	1.396
IFI16	-1.248	-0.785	-0.91	-1.046	-1.432	-0.847	-1.006	-1.053	-1.448	0.299
TAFA5	-3.745	-3.419	-2.512	-2.445	-4.389	-3.378	-2.715	-0.446	-2.695	-1.709
FOXO6	-2.167	-3.118	-2.498	-1.68	-3.096	-2.531	-1.952	-1.115	-1.105	-1.914
COL2A1	-3.715	-3.854	-2.912	-3.421	-5	-2.444	-3.64	-1.277	-2.301	-4.838
GFRA3	-1.721	-1.134	-1.665	-1.86	-2.483	-2.085	-2.04	0.393	-0.245	-2.656
SHROOM2	-2.472	-2.615	-2.524	-3.083	-1.74	-1.566	-2.726	0	-3.145	-1.242
HS6ST2	-2.194	-2.574	-2.979	-1.563	-2.73	-1.701	-2.336	-1.919	-1.782	-0.836
AP5B1	1.731	1.506	0.925	1.22	1.835	1.614	1.215	0.065	1.187	1.463
APLP2	0.752	0.705	0.997	0.638	1.208	1.079	1.004	-0.063	0.984	0.896
PDPN	-4.027	-2.475	-2.546	-1.94	-3.422	-3.172	-2.911	-0.333	-2.58	-4.567
NDST3	-2.364	-3.087	-2.45	-2.113	-3.222	-2.582	-1.498	-1.055	-1.327	-2.8
KRT16	-1.778	-0.83	-1.339	-1.411	-1.638	-1.932	-1.506	0.043	0	-1.896
DNAAF3	-1.518	-1.475	-1.945	-1.41	-2.03	-0.922	-1.831	0.731	-1.658	-1.881
RIN1	-0.93	-0.993	-1.013	-0.441	-0.894	-0.702	-0.848	-0.215	-0.255	0.36
SLC35F6	-1.229	-0.867	-1.282	-0.599	-1.014	-0.883	-0.884	-0.747	-1.427	-0.119
ENKD1	-0.469	-0.274	-0.351	-0.282	-0.401	-0.295	-0.242	-0.03	0.176	-0.852
TNFRSF10C	-1.833	-1.584	-1.728	-1.112	-1.318	-0.864	-1.331	-0.592	-0.341	0.778
MYO7A	1.1	1.305	1.393	1.134	1.237	1.852	0.844	1.267	0.396	3.394
GRAPL	1.563	1.104	0.743	1.134	1.438	1.096	1.585	2.396	0.736	-0.286
PTCRA	-2.92	-2.37	-2.761	-2.481	-4.049	-1.854	-3.113	0.348	-3.018	-2.294
KCNAB2	1.011	1.64	1.738	1.232	2.033	1.392	1.163	0.131	0.7	1.908
ATP6AP1	0.327	0.437	0.672	0.438	0.498	0.608	0.388	0.368	0.905	0.3
PTPN6	1.253	0.828	1.595	0.824	1.074	0.934	1.271	1.64	0.334	0.882
CTPS2	-0.274	-0.453	-0.272	-0.445	-0.315	-0.349	-0.508	-0.378	-0.479	-1.077
SHF	-1.653	-1.775	-1.097	-1.027	-1.347	-1.143	-0.922	0.042	-1.026	-0.959
PLEKHA5	-1.085	-0.768	-0.781	-0.572	-0.92	-0.624	-0.535	-0.92	-1.06	-0.458
GMIP	0.604	0.875	0.515	0.671	0.915	0.426	0.643	0.31	0.431	0.886
ATP9A	-1.692	-1.728	-1.884	-1.087	-2.082	-2.225	-1.063	-0.555	-1.838	-0.896
RAB15	-1.544	-2.25	-1.282	-1.528	-2.574	-1.702	-1.409	-0.207	-0.269	-1.359
UBASH3B	-0.798	-1.181	-1.421	-1.673	-1.299	-1.423	-0.784	-0.261	-0.274	-0.087
CCDC3	-2.392	-1.987	-0.976	-2.342	-2.714	-2.371	-1.846	-1.127	-1.359	-0.798
DLL3	-3.693	-4.251	-2.667	-2.199	-4.144	-3.097	-2.204	-1.403	-1.676	-1.01
RASGRF1	-2.024	-2.035	-2.033	-1.402	-2.969	-1.461	-1.634	0.471	-0.607	-2.459
SCT	-1.287	-0.83	-0.963	-0.882	-1.048	-0.629	-0.564	-0.246	-0.944	-1.399
GPI	0.909	1.171	1.131	0.783	0.881	0.817	0.432	0.362	0.491	0.446
ERGIC1	-1.177	-1.689	-1.256	-0.844	-1.69	-1.051	-0.89	-0.574	-0.764	-1.285
PIWIL4	1.01	1.595	0.975	0.612	1.306	0.969	1.149	-0.377	0.981	-0.234
TTC36	-0.768	-0.646	-0.929	-0.338	-0.623	-0.884	-0.833	-0.633	-0.166	-0.716
ZNF706	-0.316	-0.339	-0.638	-0.409	-0.487	-0.3	-0.473	-0.2	-0.159	0.125
EFCC1	-2.417	-1.471	-1.438	-1.452	-2.003	-1.176	-1.192	-0.775	-0.712	-1.429
SRGN	2.356	1.996	2.103	1.258	1.997	0.942	1.64	0.754	1.194	0.501
BEND6	-1.561	-1.618	-1.979	-1.841	-2.84	-1.488	-1.238	-0.424	-0.957	-3.021
SMCHD1	1.109	0.613	0.709	0.524	1.002	0.731	0.598	-0.46	0.713	0.356
UGT3A2	-2.122	-1.895	-1.396	-2.416	-3.098	-2.632	-1.451	1.892	-0.779	-4.928
APCDD1	-1.468	-2.164	-1.881	-1.683	-2.027	-2.046	-0.718	-0.621	-1.48	-1.879
FKBP9	-1.442	-1.992	-1.421	-0.68	-1.817	-1.413	-1.283	-0.851	-0.192	-0.251
NLRP2	-1.6	-1.768	-1.073	-1.017	-1.546	-1.233	-0.723	0.316	-1.624	0.088
REEP2	-1.35	-0.664	-1.143	-1.42	-1.498	-1.809	-1.007	0.059	-0.336	-1.851
VANGL2	-1.32	-1.095	-1.323	-1.342	-0.946	-0.625	-0.683	-0.569	0.081	-1.778
PHLDB1	-1.47	-0.711	-1.58	-1.18	-1.589	-1.781	-2.054	-0.641	-1.389	-0.657
SERF1B	-0.328	-0.526	-0.588	-0.641	-0.529	-0.721	-0.314	-0.645	0.37	-0.601
IGDCC4	-3.863	-3.471	-2.379	-2.634	-3.409	-2.161	-1.597	-2.019	-2.311	-1.82
KBTBD11	0.722	0.379	0.665	0.792	0.394	0.444	0.67	-1.373	0.239	0.129
CLDN5	-1.471	-3.193	-3.097	-1.586	-2.759	-2.099	-2.26	0.77	0.668	-1.797
BASP1	0.713	1.187	0.823	0.462	0.783	0.706	1.063	-1.432	0.563	-0.649
NRSN2	-1.101	-1.228	-0.649	-0.485	-0.988	-0.787	-0.979	-0.496	-0.815	-1.506
GPR132	1.743	1.413	1.468	0.982	2.164	1.358	0.951	1.567	1.977	2.449
JAM3	-2.503	-1.851	-1.226	-1.487	-2.464	-1.311	-1.575	0.199	-1.18	-1.759
MILR1	-0.863	-1.154	-0.532	-1.31	-0.874	-0.682	-0.845	-0.161	-0.701	-0.447
EFNB1	-1.665	-0.661	-1.573	-1.023	-1.545	-1.155	-1.056	-0.951	-0.202	-0.444
SMO	-1.933	-0.853	-1.646	-1.237	-2.197	-1.705	-2.205	-0.538	-1.806	-1.399
CORO2B	-3.262	-1.407	-2.337	-1.454	-2.83	-2.455	-2.222	0.263	-0.792	-2.063
INTS13	-0.816	-0.689	-0.729	-0.997	-0.846	-0.499	-0.38	-0.94	-1.23	-0.19
MAFG	0.502	0.459	0.346	0.479	0.647	0.843	0.495	0.279	-0.246	0.633
AR	-1.915	-2.945	-1.991	-1.328	-2.709	-2.301	-1.345	-1.369	-1.216	-0.745
HP	1.493	1.687	0.731	1.047	1.369	0.825	1.545	-1.73	0.023	1.159
LONRF3	1.301	0.334	1.06	1.091	1.044	1.062	1.081	-0.257	-0.238	0.351
SNX20	-0.892	-0.613	-0.958	-0.629	-0.841	-0.937	-0.334	-0.826	-0.779	0.776
MYO5C	-1.302	-1.674	-2.23	-1.285	-2.777	-1.976	-2.714	-0.001	-1.027	-1.529
AGRN	-1.889	-2.367	-2.183	-0.786	-2.294	-1.786	-1.417	-1.325	-0.549	-0.597
TTLL1	-0.673	-1.178	-1.054	-0.718	-0.511	-0.698	-0.633	-0.393	-0.145	-0.819
NPTX1	-1.87	-2.176	-1.583	-1.764	-3.403	-3.266	-2.315	-1.043	-0.5	-2.768
ALOX15B	-3.239	-3.225	-2.651	-1.198	-2.212	-2.409	-1.782	-0.168	-2.472	-0.303
PTPN7	2.007	1.665	2.827	1.671	2.719	1.32	1.414	2.207	0.49	1.919
P4HB	0.484	0.686	0.763	0.49	0.677	0.311	0.386	1.172	1.184	-0.319
PTK7	-0.904	-1.225	-0.912	-0.479	-1.162	-0.674	-0.688	-1.263	0.38	-1.445
B4GAT1	-1.742	-1.633	-1.887	-0.778	-2.001	-1.281	-1.012	-0.996	-0.727	-1.432
ARHGAP22	-0.785	-1.885	-1.114	-0.812	-1.406	-1.516	-1.253	0.037	-0.889	0.228
ACP3	3.472	4.916	3.651	1.709	3.08	2.889	2.522	1.674	3.133	1.1
HNMT	1.117	1.789	1.212	0.736	1.194	0.739	1.08	0.238	0.806	1.231
RASL12	-4.23	-3.764	-4.107	-2.088	-4.264	-2.436	-2.045	0.046	-2.148	-5.593
SLC30A3	-1.294	-1.401	-1.281	-1.41	-2.507	-1.148	-2.07	0.043	0	-0.731
TMEM25	-1.312	-2.449	-1.544	-1.158	-1.578	-1.402	-0.982	-1.076	-0.66	-1.213
GPR88	-1.657	-1.399	-1.457	-0.957	-1.445	-2.318	-0.961	-2.359	-1.267	0.846
AOC1	5.303	4.57	4.265	2.305	3.05	4.475	2.31	0.043	4.709	2.772
CPA3	-1.015	-1.189	-0.852	-1.086	-1.218	-0.625	-0.444	0.002	-0.738	-2.799
STYK1	-2.195	-2.091	-1.67	-1.286	-2.867	-1.994	-1.078	-0.479	-0.935	-3.126
CMBL	-0.892	-0.478	-0.889	-0.784	-0.928	-0.47	-0.44	-1.008	-0.458	-1.124
EHBP1L1	0.447	0.825	0.739	0.499	1.155	0.941	0.968	1.376	0.393	1.643
ASGR2	-2.153	-2.421	-0.763	-1.696	-1.459	-2.024	-1.462	-0.303	-3.704	-0.04
MDFI	-2.49	-2.722	-1.843	-0.906	-2.731	-1.64	-2.058	0.385	-1.256	-3.383
AMIGO3	-1.667	-2.329	-2.44	-0.983	-1.755	-1.428	-1.201	0.53	-0.409	-1.495
UMODL1	-4.836	-4.729	-4.519	-3.167	-4.55	-2.76	-1.715	-1.7	-3.634	-3.323
NKX3-2	-2.121	-1.196	-2.003	-1.7	-2.749	-2.703	-1.205	0	-0.837	-1.242
ASGR1	-1.738	-2.225	-1.658	-0.673	-2.144	-1.461	-1.349	-1.094	-0.474	-1.297
AGTRAP	0.934	1.583	1.055	0.685	1.694	0.99	0.949	0.846	0.733	1.206
FLNC	-2.981	-2.279	-3.362	-2.952	-4.181	-1.701	-4.706	-1.403	-0.5	-1.83
CCDC74A	-1.516	-0.993	-1.451	-1.62	-0.668	-1.775	-2.076	-0.091	-1.158	-1.285
ITGAX	3.462	2.264	1.805	1.783	3.345	1.541	3.117	0.727	3.309	3.095
MAP1A	-3.428	-4.739	-3.378	-2.356	-3.132	-2.955	-1.463	-1.787	-2.354	-0.918
CD99	-0.718	-0.896	-0.324	-0.619	-0.982	-0.754	-0.498	0.965	-0.036	-0.131
HENMT1	-0.45	-0.45	-0.387	-0.742	-0.745	-0.412	-0.344	-0.267	-0.327	-0.34
GPR174	-1.866	-1.871	-2.27	-1.504	-2.058	-1.76	-0.533	-1.384	-1.816	-1.003
INSC	-1.479	-0.83	-0.687	-1.164	-1.638	-1.235	-0.746	-0.722	0.1	-1.42
ATP8B3	1.032	1.08	0.665	0.596	1.293	0.544	1.184	1.86	0.634	-0.129
LCT	-1.479	-1.599	-1.223	-0.811	-1.697	-0.937	-2.192	0.348	1.138	0.19
SERPINF1	-0.704	-0.746	-1.13	-0.849	-1.433	-1.447	-0.695	0.132	0.43	-0.981
PRRT3	-1.556	-1.828	-1.272	-0.474	-1.254	-1.695	-1.212	-0.684	-0.609	-1.185
ACY3	-1.788	-2.03	-2.694	-0.913	-2.837	-2.014	-1.524	0.043	-1.168	0.827
GRAMD1A	-0.776	-0.984	-1.205	-0.604	-0.766	-0.714	-0.387	-0.542	-0.302	-0.264
MYOZ3	-0.865	-0.631	-0.704	-0.355	-1.153	-0.945	-1.078	-0.299	-0.961	-0.98
CNTNAP3B	1.519	0.883	2.151	2.082	1.162	1.541	1.007	0.575	1.216	-0.208
EPHB3	-2.381	-0.812	-2.32	-2.617	-1.897	-2.82	-1.547	-1.517	-1.835	1.185
DENND6A	0.201	0.21	0.282	0.277	0.166	0.355	0.125	-0.042	0.002	0.209
IRX3	-0.972	-1.345	-2.02	-1.391	-2.086	-2.152	-0.91	0.059	-0.014	-3.932
IER3	1.382	0.992	1.064	1.066	0.855	1.049	0.31	2.897	0.278	-0.341
TUBA4A	1.712	1.483	2	0.65	1.437	1.147	0.961	0.746	0.756	0.321
ATP2A3	0.71	1.094	1.262	0.841	1.253	0.706	0.452	0.871	0.594	1.727
ARHGAP9	1.177	1.819	0.913	0.67	1.855	1.233	1.258	1.078	1.264	1.476
SPSB4	-1.778	-1.486	-1.143	-0.811	-2.403	-1.899	-2.247	-0.461	-0.169	-1.578
EPHB4	-2.495	-2.307	-1.838	-1.384	-3.19	-2.108	-1.089	-0.209	-1.758	-0.153
TRIM14	0.388	0.178	0.439	0.471	0.581	0.327	0.295	-0.197	-0.034	1.697
EFHC2	-1.528	-0.823	-0.863	-1.463	-1.317	-1.207	-0.511	0.177	-1.14	-0.854
MARCKS	1.215	2.77	1.531	1.158	1.264	1.677	1.726	0.901	2.039	-0.483
TBX3	-0.764	-0.83	-0.513	-0.677	-0.909	-0.727	-0.231	0	-0.169	-1.352
NPTXR	-1.184	-2.711	-2.058	-0.874	-1.851	-2.137	-2.345	-0.134	-0.955	-2.626
SPEG	-2.844	-2.649	-2.825	-0.634	-2.579	-2.012	-2.277	-0.472	-1.081	-2.092
NR1H3	-1.537	-1.55	-1.506	-1.437	-1.185	-0.532	-0.737	-0.473	-1.168	-0.621
LTB4R	1.034	2.156	1.963	1.758	2.354	1.719	0.769	1.274	0.793	2.153
KRT18	-1.346	-0.762	-1.079	-1.419	-1.618	-0.525	-1.015	-0.145	-0.667	-1.2
AGAP2	-0.623	-0.596	-0.965	-0.336	-0.667	-0.942	-0.488	-0.935	-0.34	-0.21
TNFRSF18	-3.623	-2.768	-1.489	-2.291	-3.596	-2.94	-1.447	0.803	-3.333	-0.555
RPGR	0.686	0.592	1.019	0.589	0.689	0.576	0.277	0.254	0.067	-0.42
MEX3A	-2.499	-1.52	-1.79	-1.854	-2.714	-2.375	-0.756	0.079	-2.023	-2.322
DMXL2	1.132	1.031	0.772	0.771	1.16	0.277	0.951	-0.627	0.583	0.273
UNC13D	0.988	1.1	1.087	0.717	1.566	1.01	0.452	0.787	0.994	1.833
ASS1	-4.032	-2.543	-1.577	-3.489	-4.03	-1.69	-3.387	-0.823	-2.546	-2.265
ARID2	0.313	0.351	0.364	0.375	0.416	0.184	0.13	-0.65	-0.345	0.97
GBGT1	-1.074	-0.759	-0.816	-0.352	-0.678	-1.266	-0.98	-1.117	-1.269	-0.362
BST1	2.165	2.207	1.705	1.036	1.443	0.963	1.061	0.277	2.61	0.337
P2RX6	-2.055	-1.599	-1.863	-0.623	-1.018	-1.223	-1.67	-0.908	-1.26	-1.741
FES	0.321	0.675	0.262	0.76	0.731	0.624	0.714	-0.223	0.309	0.656
PALD1	-1.667	-3.278	-1.779	-1.111	-2.331	-2.024	-1.571	-0.436	-0.132	-1.729
S100P	1.727	2.622	2.586	1.759	2.615	1.373	0.906	0.774	1.351	-0.097
LOXL1	-0.884	-0.781	-0.458	-0.284	-0.736	-0.875	-0.981	0.095	-0.203	-0.542
SMAGP	-1.246	-1.435	-0.706	-0.424	-0.924	-0.984	-0.883	-0.242	0.236	-0.236
COL27A1	-1.931	-3.118	-2.462	-1.022	-1.64	-1.446	-2.018	0.617	-1.099	-1.233
ESAM	-1.85	-2.29	-1.366	-1.176	-1.863	-1.042	-0.822	-1.402	-0.394	-0.761
KCTD2	-0.591	-0.215	-0.36	-0.503	-0.327	-0.297	-0.297	-0.119	-0.09	-0.167
SERPINB10	0.974	2.304	1.86	2.683	1.552	1.048	1.834	1.267	0.919	-0.466
AZGP1	-2.338	-1.768	-3.077	-1.837	-3.336	-1.028	-2.189	1.31	-1.168	-2.984
PPFIBP1	-0.961	-0.59	-0.64	-0.583	-0.528	-0.358	-0.354	-0.996	-0.551	-0.276
MKNK2	0.328	0.175	0.469	0.275	0.507	0.391	0.569	0.524	0.359	0.35
ZBTB7C	-2.799	-1.078	-1.315	-1.395	-1.856	-2.593	-1.727	0.996	-2.398	2.061
CBX2	-1.567	-1.592	-2.119	-0.818	-1.575	-1.511	-0.656	-0.707	-1.043	-2.964
HLCS	-0.357	-0.384	-0.384	-0.215	-0.407	-0.433	-0.115	-0.576	-0.303	0.866
MXRA7	-0.616	-0.664	-0.236	-0.714	-0.689	-0.399	-0.368	-0.206	-0.124	-0.45
DNAJC5	1.04	0.627	0.712	0.794	0.87	0.218	0.716	-0.567	0.69	1.493
CRMP1	-2.181	-2.381	-3.474	-0.884	-3.29	-2.097	-2.332	-2.3	0	-2.137
CALCB	-2.121	-1.401	-1.093	-1.031	-1.598	-1.798	-0.662	1.07	-0.109	-0.927
FAM171A2	-2.058	-1.599	-1.051	-0.638	-2.239	-1.485	-1.738	-0.83	-0.607	-1.293
ADAMTS1	-2.563	-1.544	-2.006	-1.741	-1.492	-3.059	-1.027	-2.126	-1.21	-4.029
MMP24OS	0.538	0.819	0.479	0.665	0.292	0.304	0.561	0.844	0.722	-0.248
IQGAP2	-0.494	-0.734	-0.489	-0.8	-0.86	-0.518	-0.255	-0.932	-0.534	0.366
EPDR1	-0.855	-0.98	-0.662	-1.065	-1.686	-1.336	-0.654	-0.74	-1.051	-0.713
TMC8	1.62	2.228	1.01	1.231	2.615	1.237	1.415	0.548	1.56	2.623
ARMCX2	-0.484	-0.495	-0.36	-0.323	-0.419	-0.252	-0.139	-1.157	-0.518	0.32
NUMBL	-1.377	-1.803	-1.839	-1.26	-0.818	-1.04	-0.659	-1.957	-0.993	-1.625
MLLT11	-2.057	-2.516	-0.777	-2.097	-2.444	-1.575	-1.166	-0.029	-1.704	-0.889
VIPR1	-2.137	-1.471	-2.735	-1.255	-1.759	-0.848	-1.596	1.203	-0.017	-0.251
ATG4D	0.238	0.274	0.487	0.375	0.51	0.173	0.356	1.608	-0.045	-0.806
DCAKD	-0.4	-0.513	-0.166	-0.39	-0.559	-0.248	-0.363	0.115	-0.339	-0.491
RTL10	-0.896	-0.44	-1.022	-0.651	-1.317	-0.958	-0.553	-0.999	-0.558	-0.609
CLDN7	-0.605	-0.945	-0.454	-0.549	-1.305	-0.857	-0.821	0.533	-1.472	0.11
SALL2	-2.385	-1.599	-1.675	-1.162	-1.453	-1.001	-0.793	-0.938	-1.513	-0.209
LAMC3	-1.509	-0.945	-1.644	-0.983	-2.453	-1.051	-1.636	-0.86	-0.598	-1.929
CDC42BPB	-0.861	-1.137	-0.778	-0.692	-0.515	-0.451	-0.434	-0.575	0.382	0.34
STING1	1.214	1.699	1.79	1.033	1.622	1.178	0.444	1.499	-0.026	0.967
MTA3	-0.603	-1.207	-0.653	-0.656	-0.87	-0.374	-1.028	-0.169	-0.561	-0.868
PTGIR	-1.323	-2.169	-0.85	-1.018	-2.028	-1.597	-0.992	-0.783	-0.805	0.192
ACAP2	0.557	0.442	0.438	0.101	0.337	0.451	0.408	-0.464	0.452	0.697
VAMP4	-0.242	-0.179	-0.285	-0.491	-0.305	-0.392	-0.202	-0.49	-0.526	0.236
TMEM39B	-0.36	-0.484	-0.474	-0.43	-0.901	-0.578	-0.349	-0.131	-0.41	-0.669
ARPP21	-1.893	-2.577	-2.917	-1.432	-1.824	-2.848	-0.893	-1.159	-1.638	-1.83
HLA-DMA	0.967	1.231	0.777	0.382	0.885	0.454	0.891	2.16	1.291	-0.022
SATB1	-0.859	-1.068	-0.991	-0.798	-1.079	-0.39	-0.394	-0.807	-0.274	-0.331
TUBB4A	-3.43	-2.03	-3.692	-1.412	-3.764	-2.183	-1.868	-1.923	-2.302	-2.507
ACE	-2.828	-3.062	-2.454	-2.038	-3.837	-1.588	-1.216	-0.254	-1.027	-0.409
SDK2	-1.617	-1.542	-2.064	-1.06	-0.651	-1.235	-0.899	-0.38	0.285	1.055
KCNK17	-3.615	-2.779	-3.256	-1.552	-2.833	-1.11	-2.072	-1.145	-1.525	-0.685
LDLRAD4	-1.451	-2.178	-1.949	-1.176	-1.805	-2.524	-0.687	-1.163	-1.254	-1.069
KIRREL3	-2.886	-1.764	-2.179	-0.892	-2.615	-2.312	-1.186	-0.379	-1.751	-0.666
NHEJ1	-0.691	-0.467	-0.339	-0.482	-0.513	-0.344	-0.186	-0.189	-1.107	-0.243
IGSF8	-1.006	-1.592	-1.205	-0.476	-1.869	-1.06	-1.154	-0.886	-0.436	-1.08
RGPD1	-2.431	-0.984	-1.854	-1.062	-1.717	-1.244	-1.007	-0.859	-1.051	-1.931
GPR150	-0.723	-1.319	-1.157	-0.984	-1.472	-1.549	-0.433	-0.233	1.369	-2.043
PDE7A	-0.682	-0.496	-1.246	-0.632	-0.999	-0.85	-0.45	-1.053	-0.607	0.263
ADCY6	-1.843	-1.074	-1.608	-0.971	-1.314	-0.558	-0.888	0.175	-0.822	2.724
GABRD	-3.179	-2.814	-1.482	-1.176	-3.324	-2.039	-1.821	-0.739	0.278	-1.01
NTRK3	-2.509	-4.049	-2.403	-1.41	-3.661	-3.285	-1.576	-0.138	-1.069	-2.99
LYL1	1.048	0.912	1.036	1.099	1.336	0.308	0.623	1.379	-0.165	0.147
MARVELD1	-0.184	-0.85	-0.602	-0.584	-0.949	-0.758	-0.673	-1.106	0.002	-0.144
UBL3	0.662	0.367	0.308	0.268	0.613	0.299	0.42	-0.036	0.417	0.987
TYRO3	-1.116	-1.697	-1.105	-0.566	-1.894	-2.136	-1.537	-0.284	-0.884	-1.102
PROC	-1.455	-1.599	-2.464	-1.496	-3.529	-3.037	-1.815	0.348	-1.263	-2.428
IRX5	-2.059	-1.957	-1.97	-0.943	-1.808	-1.785	-0.533	-1.231	0.937	-2.982
TFF3	-1.308	-0.302	-0.759	-0.969	-1.284	-1.131	-1.406	0.283	-0.474	-1.331
C11orf45	-1.578	-2.281	-0.727	-1.048	-1.703	-2.481	-1.655	-0.666	-0.66	-0.736
DLK1	-1.561	-1.314	-1.033	-0.964	-2.131	-0.612	-1.381	-0.317	0.017	-2.376
DTNBP1	-0.344	-0.391	-0.286	-0.468	-0.616	-0.264	-0.204	-0.493	-0.312	-0.455
SLAMF8	-0.831	-1.065	-1.155	-0.463	-1.492	-1.031	-0.544	0.086	-1.526	-0.578
SSBP2	-1.325	-1.819	-2.117	-1.176	-1.994	-1.245	-0.53	-0.154	-1.085	-1.048
VSIR	1.295	1.904	1.755	1.14	2.348	1.449	0.586	1.081	1.341	1.75
SUN2	-0.549	-0.642	-0.575	-0.196	-0.471	-0.792	-0.351	0.252	0.166	0.424
DBNDD1	-2.75	-3.743	-2.45	-1.061	-2.607	-1.852	-1.61	-0.727	-1.342	-1.809
ADRA2A	-2.931	-3.09	-3.632	-1.455	-3.459	-2.69	-1.016	-2.763	-1.915	-2.876
DLL1	-2.365	-2.836	-2.167	-1.095	-1.767	-0.819	-1.815	-0.907	-1.133	-3.425
LRRC38	-3.353	-2.475	-1.093	-2.545	-3.529	-4.57	-4.334	-1.13	-1.931	-2.384
WAS	0.376	0.495	0.179	0.381	0.437	0.141	0.393	0.041	0.351	0.589
SPIRE1	-0.709	-0.755	-0.414	-0.477	-0.834	-1.063	-0.363	-0.502	-0.956	-0.623
CD200	-0.608	-1.15	-0.852	-2.14	-1.667	-1.521	-1.527	1.249	-0.046	0.322
MLNR	-1.223	-1.352	-1.391	-0.728	-1.956	-1.912	-0.668	-2.998	0.168	-1.942
ATP8A2	-1.319	-1.095	-1.687	-0.707	-1.062	-0.48	-0.876	-0.17	-0.873	-2.14
HCLS1	0.386	0.619	0.363	0.287	0.35	0.27	0.188	0.182	0.303	0.423
NRTN	-1.638	-0.853	-0.987	-0.836	-2.15	-1.413	-1.009	-0.156	-0.675	-1.709
ZBTB7A	0.792	0.46	0.933	0.517	1.276	0.512	0.944	0.971	-0.01	1.253
AMOT	-1.099	-1.295	-1.48	-0.25	-1.316	-1.033	-1.607	0.008	-0.938	-1.355
MPZL1	-0.9	-1.298	-0.69	-0.762	-1.253	-0.849	-0.322	-0.511	-0.312	-0.988
PLB1	2.3	3.173	1.449	0.956	1.456	1.74	1.88	2.409	2.363	0.608
ZFAND2B	-0.613	-0.525	-0.369	-0.207	-0.286	-0.257	-0.407	0.593	-0.131	-0.592
TTYH2	-1.964	-1.456	-2.22	-1.455	-1.841	-1.077	-0.5	-0.053	0.18	0.006
ERMP1	-0.528	-0.859	-0.602	-1.02	-1.04	-0.382	-0.46	-1.081	-0.308	-0.351
GRK6	0.427	1.062	1.353	0.718	1.397	0.892	0.666	0.81	0.616	2.316
CFLAR	0.911	0.565	0.339	0.617	1.262	0.924	0.764	-0.928	0.378	0.609
CD68	1.688	1.555	1.234	0.772	1.317	0.444	1.771	0.658	0.945	0.765
RAB9B	-0.498	-0.802	-0.487	-1.055	-1.262	-0.621	-1.225	-1.099	-0.743	-1.205
ATP1B1	-1.997	-2.144	-1.642	-1.874	-2.477	-1.247	-0.47	-0.803	-1.165	-0.268
FAM107B	2.096	1.622	2.098	0.653	2.339	1.098	1.221	0.935	1.365	0.471
SPIN1	-0.122	-0.398	-0.162	-0.377	-0.385	-0.387	-0.261	-0.471	0.01	-0.45
LSM14B	-0.616	-0.904	-0.561	-0.255	-0.722	-0.854	-0.367	-0.007	0.033	-0.173
KIF3C	-1.54	-2.435	-1.861	-1.106	-2.04	-0.982	-0.802	-1.915	-0.994	-0.593
PSPH	-0.274	-0.442	-0.511	-0.477	-0.712	-0.235	-0.307	-0.085	0.206	-0.331
GALNT6	-0.873	-1.271	-0.599	-0.293	-0.908	-0.651	-0.98	-1.219	-0.435	0.075
LIN7A	0.687	0.749	0.543	0.115	0.558	0.662	0.832	-1.102	-0.101	-0.13
FBLN1	-1.618	-1.222	-0.572	-0.535	-1.707	-1.225	-1.388	0.355	-0.464	-3.33
CCDC88B	2.082	3.158	1.311	1.628	3.943	1.972	2.162	0.774	2.213	2.078
FAM126B	0.706	0.627	0.56	0.103	0.591	0.773	0.803	0.063	0.073	0.515
TSC22D1	-1.288	-1.327	-1.452	-0.765	-1.76	-0.875	-0.465	-1.11	-0.057	-1.647
SLC25A23	-1.991	-1.858	-1.588	-0.505	-1.789	-1.198	-0.89	-0.521	-0.83	-1.145
GPR62	-0.764	-1.401	-1.169	-0.513	-0.648	-0.727	-0.591	0	0	-1.42
MCTP2	-0.898	-1.074	-1.039	-0.896	-1.076	-0.889	-0.112	-1.843	-0.74	-0.765
BCL7A	-1.229	-1.6	-1.073	-0.675	-1.939	-0.606	-1.283	-0.664	-0.907	-1.806
HACD1	-0.881	-1.267	-0.968	-0.569	-1.363	-1.788	-0.68	-0.235	-0.663	-0.829
WWC2	-0.378	-0.95	-0.659	-0.587	-0.611	-0.766	-0.233	-0.765	-0.545	1.257
RCOR2	-2.218	-1.599	-1.933	-0.358	-2.284	-2.645	-2.31	0.07	-0.944	-1.569
MSI2	-0.804	-1.431	-1.236	-0.721	-1.337	-0.539	-0.569	-0.51	-0.551	-0.682
GALNT2	-0.474	-0.64	-0.547	-0.44	-0.92	-1.244	-0.827	-0.884	-0.065	-0.253
HEPH	-1.287	-2.563	-1.64	-0.853	-2.287	-1.096	-1.349	-0.79	0.427	-0.613
PLCH1	-3.914	-1.699	-3.884	-3.215	-6.038	-3.357	-2.304	-2.294	-2.127	-1.789
SSTR2	-2.097	-1.101	-0.649	-1.065	-2.133	-1.235	-1.812	-1.326	-0.322	-2.521
NANOS1	-1.095	-1.943	-2.113	-1.299	-3.058	-1.763	-1.082	-3.617	-0.242	-2.313
KIAA1522	-0.928	-1.612	-1.399	-1.272	-1.696	-1.029	-0.325	-0.264	-0.223	-0.633
C1RL	0.945	1.669	0.437	0.804	1.187	1.023	0.743	0.227	0.766	1.722
ITSN2	0.45	0.449	0.294	0.11	0.604	0.414	0.369	-0.343	0.035	0.612
ELF4	2.269	0.795	2.287	1.28	2.211	2.168	0.904	2.407	0.429	1.193
ADGRE1	1.449	2.326	1.105	0.716	1.03	1.047	1.354	-1.039	-0.35	1.488
AZIN2	-1.308	-1.04	-0.82	-0.398	-1.072	-0.476	-1.288	0.57	-1.521	-0.26
TCEA3	-2.261	-3.374	-1.799	-1.292	-2.157	-1.065	-1.513	0.35	-0.822	-1.635
KDM6A	0.427	0.167	0.171	0.342	0.509	0.456	0.289	-0.285	0.579	-0.096
GNPTAB	-0.429	-0.68	-0.541	-0.583	-0.98	-0.914	-0.271	-0.432	-0.176	0.528
NDRG3	-0.795	-0.929	-0.571	-0.831	-1.049	-0.335	-0.352	-0.389	-0.371	-0.524
MPIG6B	-2.08	-1.254	-2.049	-1.036	-2.167	-0.968	-0.795	-0.452	-0.665	-2.487
MMP14	-2.622	-2.229	-1.273	-1.816	-1.624	-0.971	-0.826	-0.546	-0.475	-0.772
WDR54	-0.592	-0.663	-0.171	-0.394	-0.673	-0.565	-0.891	0.197	-0.481	-1.517
NOTCH2	0.379	0.933	0.45	0.47	1.045	0.988	0.627	-0.492	0.705	2.74
STX6	-0.335	-0.382	-0.415	-0.755	-0.523	-0.716	-0.238	-0.769	-0.787	0.43
GSN	1.134	0.943	0.771	0.67	0.569	0.248	0.591	1.326	1.49	0.488
ACRBP	0.712	0.975	0.345	0.64	0.873	0.326	1.028	1.542	0.636	0.24
TSPAN14	1.684	1.165	1.355	0.441	1.753	0.722	1.128	0.6	0.74	1.75
GTF2I	-0.179	-0.475	-0.376	-0.219	-0.167	-0.457	-0.338	-0.701	-0.633	0.762
CFAP251	-0.349	-1.284	-0.656	-1.219	-0.91	-0.562	-0.899	0.756	-0.833	0.437
ATP6V0C	0.245	0.312	0.365	0.183	0.195	0.398	0.555	0.468	0.437	0.189
A1BG	-1.288	-0.647	-0.897	-0.407	-1.546	-1.237	-0.812	0.217	0.102	-1.402
CBX1	-0.223	-0.762	-0.257	-0.527	-0.714	-0.482	-0.593	-0.095	-0.408	-0.755
ZNF385C	-1.525	-1.573	-1.804	-0.887	-2.384	-1.294	-0.599	0.984	-0.322	-1.774
GLA	0.734	1.348	1.235	0.437	0.86	1.062	0.458	0.243	1.113	0.252
SH3BP1	0.528	1.307	1.368	0.875	1.997	1	0.935	1.432	1.467	2.006
SEMA3G	-4.604	-3.426	-2.36	-1.017	-2.571	-3.078	-2.122	-1.171	-2.353	-2.197
ABHD4	-1.392	-1.931	-0.694	-0.804	-1.294	-0.794	-0.819	-0.101	-1.072	-0.732
PRDM10	0.193	0.475	0.39	0.194	0.572	0.597	0.364	-0.351	-0.548	0.956
POGLUT1	-0.333	-0.442	-0.413	-0.658	-0.534	-0.498	-0.102	-0.775	-0.561	-0.084
AACS	-0.364	-0.242	-0.407	-0.099	-0.482	-0.495	-0.522	-0.066	-0.03	-0.341
SLC27A6	-3.455	-2.868	-1.794	-2.631	-3.013	-0.75	-1.601	0.092	-1.17	0.569
IFI6	0.59	1.33	1.346	0.477	0.847	0.569	1.152	1.687	2.94	0.594
FAM234B	-0.412	-0.583	-0.316	-0.638	-0.495	-0.285	-0.162	-0.542	-0.072	-0.057
RPRML	-0.764	-2.124	-2.4	-1.61	-1.404	-0.727	-1.6	0.765	0	0
MVB12A	-1.196	-0.546	-0.658	-0.509	-1.004	-0.397	-0.594	0.167	-0.851	-0.34
ITGB4	-1.756	-1.347	-1.111	-0.665	-1.253	-1.171	-0.371	-1.011	0.053	-0.231
SLC25A16	0.25	0.439	0.432	0.174	0.46	0.287	0.152	-0.055	0.399	0.223
TXLNB	-1.631	-1.04	-0.921	-0.486	-1.744	-1.462	-0.737	-0.848	-1.003	-0.308
TRIM47	-1.706	-2.656	-0.871	-0.827	-2.46	-1.873	-1.517	0.111	-1.26	-2.735
PEX5	-0.288	-0.281	-0.42	-0.206	-0.412	-0.406	-0.086	-0.643	0.177	-0.611
SLC22A4	1.039	1.302	1.054	0.118	1.153	1.45	1.31	0.569	0.682	-0.337
MPL	-1.918	-1.78	-1.259	-0.801	-1.638	-1.132	-0.457	-0.194	0.169	-1.942
LPCAT2	0.988	1.012	0.509	0.402	0.313	0.747	0.931	-0.954	0.564	0.401
NECTIN1	1.355	1.358	1.843	1.785	2.066	1.583	0.212	2.242	1.113	1.546
KRT17	-2.428	-1.4	-0.752	-1.327	-1.74	-1.103	-0.866	-0.668	-0.705	-3.996
TMEM185A	-0.082	-0.427	-0.475	-0.246	-0.492	-0.503	-0.381	0.042	0.342	-0.627
LYZ	4.125	2.909	2.661	1.527	2.801	0.843	2.995	-0.146	2.64	0.546
MPP2	-1.016	-0.807	-1.174	-0.182	-1.202	-0.959	-1.472	0.254	-0.985	-2.774
GIPC3	-1.254	-1.719	-0.76	-0.672	-1.463	-0.581	-0.851	-0.028	-0.813	-0.023
OLFML2A	-0.655	-3.617	-1.971	-3.322	-3.212	-3.929	-2.332	-0.193	1.138	-1.304
TMIE	-0.238	-1.542	-1.538	-1.52	-1.428	-1.155	-0.802	-2.926	0.275	-0.135
SIRPB1	2.636	2.917	1.221	1.266	2.32	1.479	1	-0.719	2.933	1.264
P2RY2	0.831	1.052	1.091	1.81	1.218	0.562	0.58	-0.295	-0.019	0.438
GRK3	1.201	0.772	0.283	0.502	0.635	0.686	1.005	-0.818	0.458	0.887
ARVCF	-2.002	-2.135	-1.94	-0.383	-1.682	-1.629	-0.907	0.06	0.096	-2.996
DNAJC18	-0.942	-1.267	-0.656	-0.545	-0.939	-0.358	-0.516	-0.79	-1.349	-0.116
RIMS3	-0.752	-1.315	-1.394	-0.444	-1.631	-0.985	-0.659	-1.122	-0.451	-0.322
DNMT3B	-1.132	-1.921	-1.991	-0.378	-1.54	-1.027	-1.229	0.08	-0.631	-1.707
EDEM2	0.632	0.391	0.321	0.343	0.209	0.278	0.212	0.67	0.837	-0.009
ZNF512	-0.263	-0.302	-0.69	-0.416	-0.195	-0.351	-0.422	-0.569	-0.477	-0.791
CACNA1C	-1.856	-1.655	-1.727	-0.301	-2.048	-2.18	-1.048	-1.064	-1.098	0.239
LRPAP1	0.929	1.531	1.527	1.129	1.479	0.755	0.3	1.364	0.73	0.933
GNA11	-1.023	-1.157	-0.731	-0.352	-1.777	-0.935	-1.203	-1.045	-0.441	-2.042
CMPK2	-0.912	-0.579	-0.31	-0.48	-0.864	-0.564	-0.285	0.128	-0.53	0.163
CALHM2	-2.511	-1.921	-1.408	-0.657	-1.546	-1.601	-0.771	0.162	-1.154	0.623
DISC1	-0.388	-0.66	-0.606	-0.126	-0.508	-0.717	-0.349	-0.449	-0.194	-0.673
PDLIM1	-0.968	-0.928	-0.675	-0.356	-1.495	-1.263	-0.633	1.495	-0.466	-0.418
SLC16A2	-2.499	-3.421	-1.165	-1.036	-3.454	-1.959	-2.176	-1.204	-2.48	-1.289
PGBD5	-3.484	-2.646	-3.72	-1.478	-4.405	-1.72	-1.58	-0.895	-1.848	-1.492
PACSIN3	-1.184	-1.808	-0.49	-0.703	-1.952	-1.903	-1.577	0.42	-1.394	-1.333
DOP1B	0.69	0.467	0.166	1.013	0.771	0.569	0.582	-0.432	0.574	0.638
TMEM170B	0.826	1.229	1.262	0.287	0.484	1.177	0.889	-1.191	1.522	0.187
PPIF	0.707	0.274	0.73	0.697	0.36	0.518	0.223	-0.226	0.738	-1.014
ZNF541	-1.682	-2.274	-1.897	-0.571	-2.61	-1.201	-1.149	0.351	-0.275	-0.541
PAG1	-1.191	-0.545	-0.882	-0.852	-1.57	-0.988	-0.374	-1.067	-0.666	-0.186
PRTN3	2.906	3.911	2.11	2.717	3.093	0.532	1.964	2.647	2.062	-0.189
TMEM121B	-2.231	-1.951	-2.436	-1.282	-3.133	-1.745	-0.562	-1.167	-0.444	-0.714
SNORC	-2.584	-1.065	-1.485	-0.425	-1.878	-2.006	-1.837	0.348	-0.464	-2.129
SERAC1	-0.321	-0.958	-0.731	-0.515	-0.232	-0.606	-0.558	-0.79	-0.514	0.425
ADGRG5	1.528	3.05	4.761	1.972	4.644	2.67	2.074	4.433	0.406	5.045
ORAI2	0.62	0.673	1.385	0.818	0.878	0.711	0.277	0.34	0.406	0.819
BPI	3.638	3.995	2.603	1.412	2.466	1.089	2.024	0.193	2.831	0.261
CKM	1.129	1.434	1.472	0.394	0.915	0.644	0.652	1.403	0.794	0.302
GGA2	0.441	0.14	0.426	0.434	0.621	0.187	0.38	-0.209	0.493	0.621
ALDH3B1	0.751	1.472	0.466	0.849	1.277	0.571	0.633	0.746	0.757	1.158
TYMP	0.465	0.488	1.134	0.913	1.235	0.412	1.147	0.276	0.1	1.058
DIRAS3	-1.659	-1.599	-1.132	-1.151	-1.627	-0.199	-0.946	-0.726	-0.844	-0.536
CAMK2G	-0.639	-0.361	-0.79	-0.29	-0.598	-0.367	-0.241	0.138	-0.312	-0.123
CKB	-1.488	-1.455	-0.167	-1.015	-1.171	-0.875	-1.546	0.57	-0.242	1.855
CYP2E1	-0.767	-0.734	-0.787	-0.912	-1.484	-0.483	-0.413	-0.331	-0.222	-0.474
S1PR3	1.129	0.107	1.534	1.704	1.08	1.411	1.434	-0.002	1.334	-0.096
NYNRIN	-2.805	-2.069	-1.626	-1.104	-1.125	-1.007	-1.053	0.204	-1.525	-0.461
TYROBP	1.102	1.632	1.322	0.614	1.152	0.28	1.006	0.463	1.297	0.938
CARHSP1	-0.797	-1.114	-0.383	-0.662	-1.717	-0.895	-1.113	0.869	-0.755	-1.487
ANAPC7	-0.017	-0.255	-0.279	-0.247	-0.353	-0.346	-0.27	-0.269	-0.865	-0.261
OS9	0.306	0.219	0.395	0.098	0.407	0.146	0.289	0.611	0.701	0.029
CHD5	-2.226	-2.495	-1.835	-0.229	-3.085	-1.976	-2.744	-0.48	-0.803	-2.443
PDCD4	0.477	0.447	0.428	0.052	0.625	0.318	0.48	0.009	0.376	0.067
CTSD	1.357	2.503	2.911	1.29	2.551	1.46	0.744	1.183	1.292	1.892
PTGDR2	-2.064	-1.047	-1.34	-0.818	-0.974	-1.192	-0.454	-1.47	-3.031	-0.421
CMTM8	-0.075	-0.83	-1.206	-0.886	-0.877	-0.703	-0.998	-0.949	-1.263	-0.694
DPH5	-0.714	-0.677	-0.334	-0.661	-1.149	-0.433	-0.392	0.114	-0.535	-1.396
CEACAM21	1.855	1.487	0.917	0.957	0.98	0.338	0.98	1.739	0.626	3.035
SIPA1	0.81	1.611	1.41	1.039	2.091	1.058	0.454	1.547	0.425	2.253
LIMD1	-0.466	-0.427	-0.296	-0.072	-0.223	-0.426	-0.273	-1.05	-0.83	0.367
EFHD2	0.233	0.513	0.979	0.514	0.462	0.636	0.359	0.948	0.424	1.21
UPP1	1.671	1.387	2.273	0.919	2.238	1.465	0.437	1.496	0.562	1.197
CARNS1	-3.726	-3.786	-3.888	-1.128	-3.038	-1.866	-1.372	-0.046	-1.615	-0.959
CEP112	-1.471	-1.647	-0.168	-1.235	-1.675	-0.838	-1.289	0.93	0.5	-1.062
NBAS	-0.307	-0.316	-0.13	-0.153	-0.224	-0.133	-0.105	-0.964	-0.583	-0.007
NEIL2	-1.118	-1.154	-1.336	-0.511	-1.235	-0.685	-0.286	-0.878	-0.691	-1.351
MYO1F	0.959	2.09	1.886	1.067	2.89	1.369	0.973	0.924	0.454	2.118
GAS2L1	-3.306	-2.676	-1.348	-1.711	-3.166	-1.546	-0.921	0.137	-1.194	-1.039
SLC22A15	0.885	0.762	0.388	0.593	1.269	0.606	1.445	-1.02	0.909	-0.699
HVCN1	-1.824	-1.082	-2.034	-0.725	-0.915	-1.321	-0.587	-0.379	-0.846	0.593
TNFAIP2	2.421	2.531	3.888	3.012	4.978	4.094	0.703	3.396	1.456	2.893
ABRAXAS1	-0.643	-0.781	-0.869	-0.507	-0.979	-0.544	-0.113	-0.203	-0.504	-0.781
RAC2	0.963	1.369	1.815	0.581	1.424	1.038	0.415	0.633	0.68	1.603
PDP1	-0.861	-0.86	-0.967	-0.344	-1.117	-0.551	-0.28	-0.951	0.008	0.022
DGAT1	0.245	0.233	0.356	0.379	0.466	0.124	0.148	0.567	0.235	0.236
LRRC75B	-1.013	-1.693	-1.032	-0.38	-1.211	-1.12	-0.474	-0.386	-0.393	-0.889
AMN	-1.258	-1.81	-2.061	-0.339	-1.522	-1.197	-0.833	-0.951	-0.723	-2.879
EXTL2	-0.452	-0.522	-0.435	-0.131	-0.632	-0.686	-0.238	-1.086	-0.77	-0.105
WASF1	-0.634	-1.868	-1.438	-0.965	-1.083	-1.045	-0.421	-1.374	-0.094	-1.198
ZNF853	-1.966	-2.357	-1.859	-0.555	-1.777	-1.486	-0.616	-1.446	-0.244	-2.764
FAM89A	-1.407	-1.599	-0.661	-1.303	-2.201	-1.56	-0.444	-1.242	-0.96	-1.256
CLUAP1	-0.596	-0.461	-0.727	-0.692	-0.334	-0.319	-0.154	-0.391	-0.806	0.21
RBPMS2	-3.711	-1.856	-1.134	-1.52	-2.149	-1.582	-1.35	-0.057	-2.127	0.018
TSPAN32	1.282	0.791	0.413	1.354	2.154	1.04	1.567	0.188	1.225	0.216
PTGFRN	-0.914	-0.735	-0.684	-1.041	-1.416	-1.892	-2.145	-1.684	-1.057	0.34
ITGA6	-0.895	-1.188	-1.381	-0.397	-1.061	-0.711	-0.354	-0.63	0.092	0.617
FLNA	0.478	0.433	0.668	0.837	1.028	0.253	0.433	-0.267	0.723	1.434
IL1B	-1.628	-2.708	-1.473	-1.214	-2.859	-1.048	-0.97	-0.38	-2.919	-1.692
PRRG4	1.072	1.044	0.718	0.429	0.511	0.259	0.64	-0.325	0.047	0.392
IL27RA	-1.387	-0.64	-0.875	-0.282	-1.029	-1.008	-0.491	-0.199	-0.657	0.769
TMIGD2	-1.444	-0.666	-0.406	-0.403	-0.984	-1.132	-0.834	0.993	-0.075	-3.213
NLGN2	-0.909	-2.169	-1.036	-0.724	-2.27	-1.481	-0.987	-0.216	0.353	-1.732
UCHL1	-2.246	-1.831	-0.596	-2.4	-3.451	-1.318	-1.852	-0.633	-0.744	-1.904
FUT7	2.865	1.354	2.875	1.621	2.454	0.704	1.252	2.564	0.131	0.125
TXNRD3	-0.975	-0.442	-0.709	-0.147	-0.919	-0.562	-0.934	0.173	-0.826	-0.875
LAT2	0.596	1.058	1.589	0.797	1.749	0.661	0.706	1.275	0.384	1.115
RTKN	-1.981	-1.829	-2	-0.708	-0.643	-1.399	-0.809	-0.615	-1.187	-1.718
EHBP1	-0.291	-0.599	-0.566	-0.469	-0.493	-0.122	-0.233	-0.895	-0.226	-0.241
PTPRG	-0.611	-1.309	-0.568	-0.364	-0.575	-0.82	-0.494	-1.576	-0.479	1.138
CTSW	-0.96	-0.694	-0.703	-0.698	-1.787	-0.7	-0.679	0.656	-0.287	-1.508
RP11-162P23.2	-3.973	-0.62	-2.844	-3.844	-2.373	-2.231	-1.846	-0.609	-0.955	0.674
MFAP4	-1.412	-0.576	-0.804	-1.024	-0.939	-2.236	-1.577	1.064	0.057	-5.304
ZNF33A	0.776	1.065	0.565	0.296	1.146	0.813	0.352	0.018	0.587	0.126
SLC38A10	0.557	0.776	0.409	0.764	1.008	0.303	0.301	-0.104	0.788	0.454
FNBP1L	-0.479	-0.742	-0.288	-1.014	-0.692	-0.543	-0.268	-0.973	-1.105	-1.094
PLEKHO2	0.837	0.552	1.51	0.555	0.847	1.039	0.39	1.498	-0.471	1.095
STX4	0.126	0.21	0.131	0.213	0.416	0.317	0.179	0.166	-0.046	0.38
MAGED2	-0.6	-0.255	-0.313	-0.719	-1.047	-0.57	-0.512	0.337	-0.161	-0.643
RDM1	0.495	0.235	0.258	0.268	0.53	0.784	0.424	0.734	0	0.012
USP41	-0.748	-1.696	-1.545	-1.032	-1.189	-1.385	-0.198	-0.391	-0.756	-2.307
SLC28A3	0.544	0.449	0.111	0.474	0.231	0.38	0.669	0.063	0.608	1.064
C17orf100	-1.42	-0.452	-1.406	-0.948	-0.661	-1.283	-0.432	-1.311	-1.473	0.14
PIK3AP1	-1.1	-0.899	-0.928	-0.475	-1.169	-0.507	-0.244	-0.24	-0.574	1.213
SYK	1.127	0.712	0.907	0.316	0.903	0.308	0.511	0.014	0.735	0.449
PRXL2B	-0.891	-1.207	-1.137	-0.391	-1.737	-1.044	-0.487	0.098	-0.694	-0.572
PPP1R13B	-1.968	-1.213	-1.483	-0.293	-1.009	-0.776	-1.292	0.537	0.423	-0.876
SPIN2B	-0.49	-0.353	-0.145	-0.658	-0.631	-0.285	-0.307	-0.261	-0.29	-0.931
RCN1	-0.931	-1.269	-0.816	-1.13	-1.799	-0.877	-0.262	-1.561	-1.127	-1.337
PACSIN2	-0.225	-0.374	-0.105	-0.616	-0.399	-0.549	-0.373	-0.628	-0.363	0.072
APOBR	0.888	0.639	0.093	0.708	1.054	0.635	1.103	0.122	0.387	1.014
HHIP	-3.108	-1.035	-2.346	-2.084	-1.649	-0.912	-1.1	-1.142	-2.153	-0.798
RAB7B	-1.019	-1.004	-0.742	-0.754	-1.421	-0.739	-0.151	-0.221	-0.653	-0.667
HCST	1.048	1.488	1.038	0.632	1.217	0.146	0.947	1.433	1.071	0.346
PLP2	-0.815	-0.586	-0.332	-0.699	-1.108	-0.582	-0.249	0.856	-0.484	0.07
CEP350	0.386	0.202	0.155	0.13	0.421	0.464	0.267	-0.28	0.19	0.874
CYB561	-1.573	-2.226	-1.646	-0.535	-2.11	-1.264	-0.625	-0.748	-0.678	-0.069
SLC12A2	-0.013	-0.966	-0.761	-0.915	-0.932	-0.981	-0.63	-1.327	0.363	-0.117
DENND10	-0.682	-0.731	-0.977	-0.714	-1.039	-1.185	-0.079	-1.244	-0.664	-1.635
TEX2	0.945	0.48	0.458	0.153	0.487	0.429	0.627	-0.996	0.376	0.406
DNASE1L1	0.241	0.4	0.211	0.159	0.471	0.125	0.374	0.443	0.135	0.658
ITGB2	3.702	4.141	2.201	1.279	3.764	0.954	2.894	0.701	2.464	2.695
DENND1A	1.327	0.26	0.404	0.708	0.955	0.775	0.935	0.031	0.602	-0.629
EDEM1	1.003	0.926	1.06	0.276	0.762	0.351	0.473	0.347	1.293	0.848
NDFIP2	-0.213	-0.415	-0.852	-0.898	-0.926	-0.824	-0.357	0.086	-0.593	-2.563
CFAP99	0.532	0.698	1.39	0.886	1.243	0.243	1.067	1.829	-0.169	2.435
P3H4	-0.727	-1.445	-1.699	-0.144	-1.389	-1.143	-1.394	-0.45	-0.35	-1.722
XXYLT1	-0.662	-0.876	-0.328	-0.275	-1.177	-0.924	-0.622	-0.107	-0.312	0.515
CILP2	0.861	2.333	1.626	2.192	1.518	0.343	1.578	-0.871	0.915	-0.874
FGFR1	-0.521	-1.102	-0.987	-0.717	-1.271	-0.233	-0.593	-0.196	0.059	-0.497
ZNRF1	-1.089	-1.177	-1.364	-0.948	-1.315	-0.515	-0.174	-1.161	-0.662	-0.742
KIF7	-2.234	-2.754	-1.641	-0.776	-1.287	-0.727	-1.597	0.101	-0.779	-0.962
HECTD1	0.146	0.542	0.284	0.215	0.466	0.5	0.224	-0.366	0.031	1.04
STRIP2	0.835	0.956	0.878	0.08	0.681	0.587	1.182	0.643	-0.838	-1.008
PLSCR3	-1.137	-1.479	-0.875	-0.438	-1.178	-0.969	-0.265	-0.387	-0.3	0.17
F3	-1.273	-1.581	-1.266	-1.981	-2.768	-2.341	-0.41	-3.471	-0.189	-0.473
TAMALIN	-2.187	-2.046	-1.372	-0.432	-2.364	-1.169	-0.994	-0.013	0.125	-3.125
MMP2	-5.114	-4.94	-3.011	-2.256	-5.15	-1.801	-1.623	-2.637	-3.084	-1.86
DNAJC13	0.816	0.808	0.373	0.275	0.899	0.386	0.378	-0.397	0.691	1.298
KCNMB4	-1.738	-2.226	-1.115	-0.848	-1.557	-1.276	-0.347	0.377	-1.441	-1.13
ASIC1	-2.555	-3.94	-1.963	-0.748	-3.633	-1.485	-2.452	-1.333	-1.809	-2.688
TOR2A	0.251	0.392	0.151	0.503	0.269	0.375	0.114	1.211	0.378	0.038
ZP3	-0.688	-1.131	-1.173	-0.82	-1.704	-0.495	-0.487	-0.866	-0.06	-1.367
SURF2	-1.004	-0.582	-0.573	-0.591	-1.305	-1.093	-0.266	-0.251	-0.58	-0.781
ACVR1	-1.736	-0.917	-0.865	-0.609	-1.019	-1.573	-0.408	-0.462	-1.248	0.403
ADGRG1	-4.031	-3.592	-2.779	-0.616	-4.675	-3.005	-1.734	-0.503	-1.714	-0.781
DUSP28	0.429	0.332	0.336	0.92	0.525	0.876	0.348	0.564	0.948	-0.311
NLGN3	-0.523	-1.458	-1.077	-0.496	-1.284	-0.422	-0.826	-0.047	-0.341	-0.534
USP18	-0.78	-1.179	-0.259	-0.529	-1.52	-1.097	-0.847	0.39	-0.16	-0.782
PCOLCE2	3.54	3.209	2.092	1.134	2.578	0.586	2.832	-0.078	3.402	-0.731
SAT1	0.421	0.966	1.007	0.155	1.235	1.164	0.92	-0.118	0.999	-0.858
SEPTIN6	-0.918	-0.695	-0.485	-0.638	-0.908	-0.223	-0.263	0.031	-0.215	-0.453
ARHGEF1	0.357	0.712	0.331	0.819	1.375	0.836	0.702	0.598	1.057	0.64
HS6ST1	-1.052	-1.362	-0.763	-0.32	-0.781	-0.583	-0.431	-1.385	-0.403	0.122
DOK3	0.721	0.242	0.317	0.911	1.045	0.682	0.467	-0.149	0.157	0.538
ORAI1	-0.712	-0.592	-0.361	-0.689	-1.26	-0.98	-0.309	-0.769	-0.381	-0.43
RARG	2.927	1.12	2.485	1.451	2.164	2.359	0.416	5.128	-0.209	1.571
PRKCD	1.337	1.413	1.113	1.073	1.834	0.792	0.161	1.395	0.051	2.071
C1orf21	-0.768	-1.325	-0.775	-0.581	-2.074	-1.002	-0.873	-0.135	-0.755	-1.827
TUBA8	-2.718	-2.648	-2.045	-0.287	-1.493	-1.252	-1.999	0.644	1.138	0.424
EHD2	-1.16	-0.693	-1.523	-0.137	-1.135	-1.011	-0.773	-0.715	-0.498	0.495
PDE8B	-0.414	-1.927	-1.048	-1.854	-2.426	-0.887	-1.87	0.253	-0.183	-0.256
TRIP10	-1.947	-3.13	-1.178	-1.034	-1.879	-1.031	-1.108	0.707	-1.623	-0.955
BAZ1A	1.416	1.778	1.421	0.296	1.745	0.732	0.822	-0.43	-0.065	0.583
CD38	1.265	3.694	3.709	1.57	3.9	1.935	1.449	2.215	1.161	2.202
RXFP2	2.495	2.583	0.853	0.899	1.123	1.096	1.813	0.377	1.414	-0.4
AK8	-1.462	-0.853	-0.673	-0.768	-1.09	-0.283	-0.504	1.066	-1.127	0.322
TNFAIP8L3	-2.015	-1.851	-2.558	-1.932	-4.649	-1.594	-1.432	-1.354	-1.208	-2.2
MEAK7	-0.207	-1.202	-1.731	-0.925	-0.961	-1.17	-0.684	-0.621	-0.919	-0.18
DUSP22	-0.407	-0.436	-0.61	-0.364	-0.352	-0.513	-0.018	-0.392	-0.375	0.143
NCBP3	0.66	0.384	0.301	0.364	1.068	0.649	0.447	-0.185	0.164	0.125
C11orf95	-1.552	-1.176	-2.097	-0.611	-1.528	-1.399	-0.338	-1.567	-1.083	-0.416
FGF11	-1.033	-0.82	-0.83	-0.291	-0.227	-0.841	-0.478	-0.921	-0.399	-0.189
DSE	-0.85	-1.519	-0.521	-1.104	-0.5	-0.844	-0.401	-1.895	-0.485	0.332
PADI2	1.395	1.717	2.592	1.02	2.418	3.274	0.773	0.968	1.386	4.369
KIF21B	0.996	1.303	0.578	0.908	2.508	1.224	1.3	1.693	0.745	3.892
SOX4	-2.1	-2.598	-2.072	-1.397	-1.888	-2.461	-0.04	-1.198	-0.852	-3.327
PPFIA1	0.458	0.501	0.175	0.375	0.879	0.451	0.319	-0.061	0.232	0.976
SLC9B2	-0.456	-1.154	-0.49	-0.567	-0.968	-0.618	-0.255	-1.43	-0.364	-1.78
MMP28	-1.097	-2.999	-1.943	-1.431	-1.31	-1.031	-0.863	0.76	1.138	-1.242
AP1G1	0.245	0.366	0.563	0.248	0.34	0.522	0.092	-0.241	-0.316	0.741
PDK2	-1.209	-0.663	-1.719	-0.663	-0.918	-0.639	-0.465	-0.202	-0.552	-0.157
IFI30	1.353	2.497	3.378	1.01	3.332	2.056	1.032	2.345	2.052	2.605
GCNT1	-1.307	-0.058	-0.938	-1.475	-1.273	-1.473	-0.787	-1.634	-1.22	-0.355
PAPLN	-0.659	-1.348	-1.572	-0.538	-0.733	-0.451	-0.8	-0.349	0.316	-1.035
DLX2	0.682	0.676	0.112	0.786	1.357	1.093	0.906	1.298	-0.169	-1.569
FUT4	0.915	1.146	0.386	0.489	0.732	0.21	0.836	-0.508	1.13	-0.435
BCL2L10	-1.227	-2.495	-1.169	-1.53	-1.696	-1.4	-0.228	-0.965	-1.887	-1.58
PTPRF	-1.516	-1.565	-1.236	-0.114	-1.177	-1.932	-0.874	-1.558	-0.711	-1.372
ASAH1	0.588	0.677	0.873	0.002	0.486	0.659	0.756	-0.228	0.849	0.276
SLC36A4	0.894	1.374	1.434	0.631	0.443	0.508	0.602	0.597	0.524	0.04
ARPC1B	0.784	0.743	1.149	0.367	0.57	0.177	0.694	0.629	0.622	1.277
NTN3	-0.707	-1.768	-1.52	-0.461	-0.998	-1.486	-2.332	-1.619	-0.845	-1.624
CD84	2.032	2.023	0.355	0.733	2.212	1.208	1.74	0.183	1.054	3.408
OSBPL11	-1.542	-1.175	-0.76	-0.695	-0.663	-0.865	-0.235	-0.818	-1.513	0.891
GMPPB	0.305	0.479	0.612	0.609	1.005	0.441	0.221	0.599	0.839	-0.351
MGAT4B	0.309	1.297	1.382	0.763	1.329	1.1	0.366	1.077	0.334	1.637
PROX2	-0.984	-0.664	-1.695	-0.456	-1.319	-0.696	-0.589	0.07	-1.396	0.009
TCIRG1	0.981	1.64	0.918	1.244	2.392	1.603	0.394	0.328	0.816	1.296
PHF20	-0.237	-0.306	-0.279	-0.549	-0.46	-0.637	-0.131	-0.544	-0.238	0.103
CTD-3088G3.8	-2.377	-2.09	-1.924	-0.854	-0.629	-1.224	-0.847	-1.029	-0.799	-1.27
CCDC28B	-0.834	-0.676	-0.717	-0.06	-1.197	-0.58	-0.776	0.375	-0.469	-1.496
EHD1	1.141	0.46	1.745	0.927	1.383	0.709	0.464	1.975	-0.158	1.28
LGALS9C	1.962	0.883	2.877	0.806	2.316	2.113	0.865	2.476	0.937	2.266
RFTN1	-0.74	-1.591	-0.932	-0.249	-1.311	-1.059	-0.558	-0.322	-0.521	-1.105
ELANE	0.738	1.801	1.026	1.452	1.427	0.166	1.02	1.464	1.636	-0.8
GSE1	1.824	0.674	1.524	1.422	2.889	1.629	0.691	1.61	0.708	1.474
NT5C3B	-0.695	-0.59	-0.152	-0.342	-0.88	-0.423	-0.91	-0.267	-0.103	-1.389
DOCK3	-0.839	-0.568	-1.853	-0.318	-1.365	-1.254	-1.129	-0.985	-0.217	-1.646
RFLNA	-1.205	-1.96	-1.241	-0.104	-2.28	-1.629	-2.118	-0.686	1.138	-3.293
PIK3C2B	-1.906	-2.71	-2.967	-0.702	-2.405	-1.579	-0.693	-1.427	-0.855	-0.309
TPD52L2	0.326	0.632	1.072	0.256	0.565	0.487	0.448	0.453	0.276	0.296
BRAF	0.262	0.654	0.576	0.205	0.259	0.483	0.213	-0.106	0.3	0.508
CD79B	-1.48	-1.812	-1.213	-0.263	-1.444	-1.707	-0.504	0.656	-0.533	-0.553
NCF2	2.816	3.791	1.44	1.04	2.805	1.516	1.262	0.383	2.494	1.122
VCPIP1	0.426	0.062	0.498	0.2	0.595	0.567	0.428	0.417	0.439	0.485
KIAA1217	1.597	1.298	2.91	0.346	1.301	1.599	1.622	0.902	0.46	1.055
SUN1	-1.332	-1.133	-0.87	-0.106	-0.912	-0.525	-0.789	-1.02	-1.099	-0.82
LRP3	0.963	1.757	1.982	2.213	1.685	0.827	0.33	0.898	0.594	0.804
TNFRSF4	-5.058	-6.287	-2.588	-2.104	-5.079	-4.182	-1.119	-0.236	-2.455	-2.259
FBP1	0.687	2.184	3.381	1.165	2.872	2.296	1.241	2.209	1.049	3.912
IRAK1BP1	-0.751	-0.165	-0.386	-0.505	-0.322	-0.243	-0.339	-0.884	-0.781	-0.4
GASK1A	-1.172	-1.04	-1.358	-0.5	-1.949	-1.248	-0.341	-0.668	-1.211	-3.202
STT3B	-0.359	-0.648	-0.277	-0.985	-1.039	-0.74	-0.346	-0.329	-0.004	-0.298
ZBTB18	-0.495	-0.281	-0.357	-0.613	-0.386	-0.066	-0.265	-0.331	0.506	-0.177
PDGFA	-1.132	-3.514	-1.125	-1.941	-1.14	-2.061	-1.339	-1.55	-1.763	-2.217
H6PD	0.613	1.974	0.868	1.385	1.894	0.92	0.56	-0.114	1.332	1.808
CRBN	-0.635	-0.475	-0.416	-0.842	-0.698	-0.53	-0.031	-0.451	-0.628	-0.248
ADORA2B	-1.31	-0.93	-1.014	-1.481	-1.637	-1.068	-0.012	-1.097	-0.675	-0.042
CHD7	0.91	0.331	0.194	0.431	0.78	0.767	0.395	-1.354	0.581	0.796
SREBF2	-0.357	-0.296	-0.485	-0.2	-0.879	-0.808	-0.7	0.563	0.521	0.413
ERP27	0.732	0.992	0.255	0.274	1.288	0.906	0.834	1.432	0.56	1.021
DVL2	-0.23	-0.208	-0.314	-0.02	-0.331	-0.41	-0.219	-0.364	0.423	-0.563
ADM	3.204	0.834	3.533	1.626	3.817	3.282	1.13	3.023	0.025	-0.702
NSMF	-1.331	-1.853	-0.978	-0.055	-0.968	-1.144	-1.39	-0.695	-0.307	-1.21
CNN2	0.267	0.72	0.732	0.346	0.682	0.54	0.121	1.076	0.204	0.089
ZNF746	0.684	0.495	0.797	0.923	1.371	0.615	0.205	0.773	-0.066	0.058
TEX14	1.563	1.104	0.629	1.028	0.322	0.6	0.601	0.043	0.136	-1.42
FUT1	-1.933	-2.226	-0.535	-1.615	-1.922	-1.19	-0.439	-0.376	-0.806	-2.369
ATP12A	-1.286	-2.608	-0.582	-0.758	-2.641	-1.72	-1.751	-0.17	-1.229	-1.42
FRMD4B	-0.294	-0.339	-0.736	-1.151	-1.335	-0.669	-0.868	-1.38	0.283	-1.072
ATXN7L3B	-0.332	-0.211	-0.312	-0.358	-0.236	-0.206	-0.004	-0.678	-0.135	0.196
NEDD9	1.075	1.478	0.614	0.506	0.919	0.39	0.497	-0.99	1.561	0.692
FAM90A1	-0.439	-0.641	-0.778	-0.302	-0.182	-0.997	-0.552	-1.011	-0.523	0.542
SPIN4	-1.335	-0.792	-1.145	-1.194	-1.122	-2.142	-0.242	-0.222	-1.106	-1.027
NLRP3	3.021	1.577	2.784	2.159	2.691	2.706	-0.041	3.46	0.788	1.057
LCP2	0.695	0.434	0.546	0.108	0.886	0.861	0.368	0.325	-0.189	1.513
PRDX1	-0.717	-0.552	-0.484	-0.88	-1.673	-1.725	-1.007	-0.15	-0.586	-0.36
BRSK1	-1.217	-1.009	-1.284	-0.274	-0.706	-0.317	-1.25	-0.577	-0.245	-0.373
MFSD1	0.919	0.63	0.474	0.178	0.395	0.289	0.75	0.216	0.635	0.337
TRIM32	-0.921	-1.029	-0.73	-0.446	-0.164	-0.658	-0.357	-0.69	-0.435	0.117
ASPH	-0.361	-0.976	-0.706	-0.817	-1.057	-0.396	-0.215	-0.935	0.112	-0.821
TARBP2	-0.278	-0.281	-0.009	-0.176	-0.157	-0.317	-0.27	0.113	-0.376	-0.049
TBC1D16	-1.563	-2.413	-1.439	-0.25	-1.584	-1.312	-0.805	-1.13	-1.158	1.252
FLT3	-1.154	-1.304	-2.234	-1.068	-1.961	-1.192	-0.202	-1.033	-0.557	-0.635
ANKRD18A	1.517	0.601	0.643	1.738	1.288	0.758	0.455	0.286	2.539	-1.725
SH3BGRL3	0.746	0.565	1.234	0.389	0.35	0.424	1.029	1.119	0.571	1.062
NIPSNAP1	-0.794	-0.26	-0.332	-0.365	-1.014	-0.559	-0.455	0.253	-0.632	-0.806
ERG	-0.228	-1.118	-1.049	-0.593	-1.194	-1.41	-0.456	-1.636	0.068	-1.552
CNTNAP2	0.643	1.93	1.168	1.116	0.859	0.938	0.315	0.576	0.937	1.157
SUCO	0.838	0.924	0.37	0.092	0.66	0.742	0.437	-0.146	0.914	-0.34
AMIGO1	-0.8	-0.484	-1.286	-0.159	-1.051	-1.064	-0.576	-1.822	-0.965	-1.65
ABCD1	0.307	0.19	0.264	0.575	0.81	0.358	0.421	0.078	0.294	1.786
CECR2	-1.704	0.127	-1.675	-1.42	-1.371	-1.188	-1.394	0.256	-0.761	0.015
ZBED3	-1.388	-1.827	-1.997	-0.77	-2.431	-0.937	-0.481	-0.866	-0.639	-1.58
NOG	-2.728	-2.422	-3.8	-1.947	-3.811	-2.071	-0.215	-2.469	-1.247	-3.544
IQGAP1	-0.392	-0.759	-0.205	-0.333	-0.61	-0.527	-0.162	-0.431	-0.335	0.546
MEX3B	-2.562	-2.95	-2.25	-1.484	-2.344	-2.459	0.081	-1.916	-0.318	-1.104
UNC45A	-0.509	-0.308	-0.24	-0.269	-0.453	-0.517	-0.047	-0.605	-0.258	0.224
ITPRIPL1	-0.548	-1.689	-1.405	-0.823	-2.285	-2.285	-0.792	-1.204	-1.487	-2.335
GLIPR1	-1.611	-1.494	-1.385	-1.412	-1.661	-0.735	-0.002	-0.339	-0.76	-0.067
SYN1	-1.996	-0.584	-0.598	-1.306	-2.219	-1.095	-0.976	-0.278	-0.904	0.362
SLC38A3	-1.638	-1.401	-3.141	-1.41	-4.197	-1.148	-2.937	-0.461	-1.612	-2.458
C15orf65	-1.167	-1.07	-0.439	-1.714	-1.428	-1.61	-0.259	-0.158	-1.507	-0.244
NCKIPSD	-0.882	-0.275	-1.415	-0.388	-0.619	-0.987	-0.702	-0.086	-0.114	0.153
CTSZ	0.816	0.997	1.345	0.424	0.744	0.396	0.331	0.784	0.726	1.638
P2RX1	0.27	0.683	0.643	0.911	1.538	0.987	0.515	1.042	0.357	0.232
MAGED1	-0.78	-1.051	-0.83	-0.27	-1.652	-0.659	-0.626	0.75	-0.581	-2.165
SLC22A31	-0.974	-0.339	-0.492	-0.358	-0.922	-1.413	-0.82	0.545	1.159	-2.58
EXT2	-0.227	-0.68	-0.11	-0.64	-0.847	-0.582	-0.464	-0.374	-0.013	-0.379
PHGDH	-0.938	-2.154	-0.584	-1.015	-2.976	-1.754	-2.211	-0.273	-0.874	-4.593
SLC26A8	1.455	0.78	0.306	1.063	1.767	0.604	1.697	-0.279	0.748	-1.211
DNAJB1	1.721	0.293	1.418	0.954	1.54	1.533	0.41	2.613	-0.035	-1.517
SUSD1	-0.186	-0.685	-0.252	-0.451	-0.314	-0.182	-0.338	-0.317	0.178	0.813
CACFD1	-2.516	-0.92	-1.484	-0.463	-1.192	-1.376	-0.884	-0.767	-1.187	-0.363
MFSD10	0.618	0.122	0.349	0.988	0.787	0.418	0.648	-0.052	0.686	-0.244
ORMDL1	0.283	0.545	0.594	0.072	0.877	0.644	0.509	0.249	0.596	0.105
LHFPL2	-1.381	-0.102	-0.598	-1.375	-1.023	-1.679	-1.1	-1.282	-1.062	-0.009
GPT2	-0.942	-1.934	-1.548	-0.546	-1.613	-0.823	-0.437	-0.849	-0.308	-2.592
USP27X	-0.636	-1.599	-0.584	-1.102	-0.751	-0.672	-0.324	-0.997	-0.823	0.245
PHETA1	-1.002	-0.953	-0.614	-0.162	-0.552	-0.794	-0.277	-0.272	-1.282	1.378
JPH1	-1.479	-0.335	-1.614	-1.411	-0.648	-2.457	-1.365	-1.694	-2.234	-3.398
USP42	0.406	0.193	0.232	0.369	0.084	0.173	0.141	-0.276	-0.243	-0.04
CASKIN1	-0.849	-0.521	-1.425	-0.125	-1.124	-1.378	-0.871	-0.949	-0.209	-0.705
INAVA	2.269	2.166	2.084	1.701	3.423	0.746	0.619	2.988	-0.524	0.713
ANKFY1	-1.085	-1.631	-1.804	-0.318	-1.177	-0.968	-0.452	-1.568	-0.025	-0.73
C1orf162	0.813	1.888	0.99	0.394	1.012	1.232	0.468	0.022	0.487	1.179
ITGA7	-2.196	-2.492	-1.817	-1.36	-0.699	-1.104	-0.483	-0.004	-2.864	-2.232
TSPYL4	-0.405	-0.644	-0.209	-0.295	-0.41	-0.155	-0.191	-0.614	-0.074	-0.034
F12	0.842	0.976	2.056	1.7	2.155	2.09	0.256	2.366	0.07	1.834
SAMD14	-1.353	-0.857	-1.897	-0.701	-0.741	-0.306	-1.411	-0.392	-0.92	0.433
SLC20A2	-0.238	-0.782	-0.357	-0.226	-0.429	-0.719	-0.3	-0.871	-0.21	0.67
ODAD2	-0.62	-1.62	-0.493	-1.232	-1.342	-1.341	-0.281	-0.013	-0.395	-2.334
ME1	-2.833	-3.1	-2.063	-2.138	-3.527	-1.264	-0.257	0.043	-1.969	-1.028
RHOBTB1	-1.312	-2.15	-2.088	-0.542	-2.583	-1.442	-0.558	-1.207	-1.017	0.923
FCGRT	0.17	1.322	0.695	0.873	0.437	0.695	0.624	0.333	1.549	0.269
PEX3	-0.621	-0.146	-0.711	-0.968	-0.868	-0.377	-0.338	-0.449	-1.079	-0.004
FOCAD	-0.271	-0.461	-0.164	-0.28	-0.797	-0.466	-0.333	-1.02	-0.522	-0.217
NHSL1	-0.162	-0.798	-0.601	-0.393	-1.131	-0.438	-0.674	-0.501	0.727	-0.246
CEP19	-1.429	-0.588	-1.116	-0.913	-0.8	-0.66	-0.108	-0.937	-0.726	0.303
TRABD	0.365	1.232	1.053	1.207	1.8	0.705	0.436	0.979	0.448	1.227
MAPK11	-1.588	-0.494	-0.709	-0.3	-1.628	-1.156	-1.029	0.75	-1.38	-0.414
MCF2L	-2.561	-2.092	-3.097	-0.92	-2.511	-1.456	-0.398	-0.356	-1.677	-1.444
AMZ2	-0.607	-0.102	-0.217	-0.38	-0.514	-0.281	-0.254	-0.156	-0.389	-0.476
B3GNT8	1.869	2.625	2.814	1.774	3.583	1.803	0.127	2.569	-1.039	3.226
CTSH	-2.054	-0.402	-0.796	-0.795	-2.173	-1.423	-1.265	2.051	-0.46	-0.369
PRDM8	-0.385	-0.44	-0.279	-0.504	-0.313	-0.439	0.021	-1.104	0.026	-0.09
GNB5	-1.244	-1.506	-0.797	-0.654	-1.681	-0.578	-0.339	-0.845	-0.776	-1.268
AIF1L	-1.528	-1.075	-0.315	-0.758	-2.174	-1.165	-0.899	0.508	-0.159	-1.247
GIT1	-0.692	-1.288	-1.15	-0.253	-1.016	-0.614	-0.333	-0.604	0.27	-0.331
SMIM3	2.436	1.852	3.666	1.933	3.156	2.021	0.093	2.667	1.049	0.01
NOB1	-0.534	-0.417	-0.373	-0.351	-0.923	-0.403	-0.154	-0.151	-0.595	-0.934
GRIN3A	0.765	0.591	1.064	0.446	1.577	0.998	0.309	0.112	0.928	2.174
PALM	-0.939	-1.112	-0.412	-0.397	-0.714	-0.352	-0.313	-0.52	-0.273	0.881
WNT10B	0.001	1.061	0.856	1.312	1.179	0.931	0.555	0.575	-0.476	3.763
STMN3	-0.696	-0.321	-0.226	-0.1	-0.687	-0.647	-0.534	0.488	-0.072	-0.167
SMYD2	-0.644	-0.631	-0.289	-0.424	-1.003	-0.277	-0.296	0.431	-0.039	-0.918
QRFP	0.443	0.53	0.355	0.656	0.909	0.165	0.271	1.006	0.163	-0.255
ABHD8	0.616	1.641	1.17	0.423	1.58	0.781	0.506	0.856	0.68	1.264
ST18	-0.984	-2.169	-0.892	-2.952	-2.56	-0.605	-2.525	0	0	0.738
DHRS4L2	-0.507	-0.211	-0.125	-0.473	-0.809	-0.384	-0.422	0.443	-0.311	-0.64
PYROXD2	-1.161	-1.014	-0.474	-0.507	-0.51	-0.612	-0.187	0.046	0.142	-0.545
ANXA2	-2.031	-2.602	-0.852	-1.042	-2.067	-1.618	-0.341	0.452	-1.14	0.019
SLC9A7	-1.717	-1.867	-1.317	-0.568	-1.955	-0.532	-0.598	-0.101	-0.809	0.887
DAB2	-0.888	-0.456	-0.674	-0.24	-1.467	-0.797	-0.619	-0.724	-0.446	-0.175
IQCK	-1.091	-0.522	-0.413	-0.701	-1.188	-0.153	-0.89	0.258	-0.587	-0.521
PPT2	-1.114	-0.75	-0.196	-0.667	-0.908	-0.605	-0.223	-0.21	-0.571	-0.85
PCYOX1	-0.368	-1.092	-0.972	-0.729	-1.013	-0.706	-0.067	-1.581	-0.028	0.225
ADAM33	-1.294	-3.06	-1.002	-0.513	-2.667	-2.034	-1.506	0	0.937	-2.246
TMEM138	0.309	0.724	0.187	0.354	0.775	0.744	0.275	-0.274	0.134	0.214
CYFIP1	-0.37	-1.253	-0.32	-0.717	-0.667	-0.67	-0.339	-1.267	-0.292	0.721
SLC16A3	1.024	1.529	2.365	1.594	2.447	0.528	0.649	0.993	0.211	2.973
SLC29A3	-0.334	-0.163	-0.4	-0.159	-0.089	-0.506	-0.336	-0.007	-1.168	1.737
PPP1R16A	-0.714	-0.816	-0.428	-0.085	-0.303	-0.788	-0.463	-0.001	-0.44	-0.417
WNT1	1.359	1.528	1.338	1.64	0.541	0.6	0.271	1.298	0	0.136
LST1	0.859	1.361	1.401	0.373	0.802	0.457	0.433	1.468	1.578	0.846
G6PD	0.597	0.832	0.385	0.403	1.147	0.563	0.211	0.226	0.336	1.699
VPS37C	0.549	1.473	1.318	0.755	0.848	0.21	0.635	0.24	0.324	1.25
ERBIN	-0.309	-0.501	-0.456	-0.28	-0.525	-0.501	0.016	-0.487	0.047	0.194
CLPB	0.732	0.451	0.499	0.275	0.238	0.228	0.184	-0.275	0.548	0.472
EBF4	-1.754	-1.911	-1.545	-0.079	-1.31	-0.97	-0.789	-1.583	-0.856	-1.984
FAM171B	-1.11	-0.836	-0.34	-1.053	-1.268	-0.539	-2.01	-0.461	-0.624	-0.96
RAB37	0.575	2.642	1.442	0.793	2.832	1.855	1.255	0.385	0.792	2.646
ATL1	-0.081	-0.634	-0.736	-0.631	-0.177	-0.436	-0.576	-0.044	0.273	-0.066
C8orf58	-0.792	-0.88	-0.777	-0.252	-1.063	-0.885	-0.088	-0.492	-0.032	-0.39
MAPKAPK2	0.534	0.777	1.58	0.427	1.272	0.889	0.394	0.801	0.145	0.759
SLC9A3R1	1.533	0.984	2.043	0.94	2.279	1.481	0.165	2.57	-0.168	1.575
CEP41	-0.33	-0.631	-0.411	-1.091	-0.784	-0.217	-0.462	-0.226	-0.462	-0.602
SLC26A9	-1.055	-1.882	-1.997	-0.424	-2.116	-0.817	-0.746	-0.452	-0.34	-2.748
SPI1	0.821	1.821	2.578	1.119	1.924	1.267	0.335	2.026	0.395	1.197
ARL8A	1.19	0.279	1.562	1.361	1.471	1.048	0.244	2.779	0.556	0.47
MYCN	-1.773	-3.453	-3.505	-2.728	-3.335	-2.346	0.137	-0.702	-1.342	-2.619
DCHS1	-1.977	-2.109	-1.35	-0.472	-1.289	-0.636	-0.703	-2.195	-0.402	1.356
POU2F1	0.828	1.198	0.374	0.465	1.081	0.638	0.215	0.805	-0.336	0.998
INHBA	0.786	1.004	1.556	0.676	0.22	0.443	0.958	-0.79	0.622	0.015
ITM2A	-1.066	-0.249	-0.605	-1.858	-1.641	-1.038	-0.859	1.464	-0.772	-1.913
ZG16B	0.913	0.595	0.97	0.888	0.374	0.57	0.05	0.746	1.25	-0.352
ZNF664	-0.236	-0.473	-0.514	-0.508	-0.747	-0.329	-0.068	-0.81	-0.216	-0.091
VASH1	-1.413	-1.874	-0.924	-0.721	-1.043	-0.292	-0.608	-1.156	-0.727	0.725
TM2D3	-0.869	-0.273	-0.299	-0.641	-0.59	-0.34	-0.193	-0.478	-0.095	0.608
DAB2IP	-2.852	-1.673	-1.816	0.063	-3.199	-1.999	-2.12	-0.723	-0.608	-2.515
PARD6G	-0.549	-1.576	-0.714	-0.196	-1.444	-1.271	-0.834	0.253	0.401	-2.283
RP11-281A20.3	1.044	1.359	0.427	0.063	1.026	1.327	1.344	-2.897	0.14	1.427
EAF2	1.949	0.752	1.564	0.332	0.789	0.909	0.836	1.184	1.242	-0.386
DHRS4	-0.431	-0.34	-0.344	-0.038	-0.665	-0.245	-0.43	0.467	-0.089	-0.43
TARS3	-1.053	-1.636	-0.738	-0.607	-1.188	-0.539	-0.261	-0.456	-0.255	-0.282
TTC13	-0.248	-0.573	-0.495	-0.083	-0.53	-0.181	-0.345	-0.542	0.244	-0.016
FADS3	-2.651	-2.611	-1.026	-0.878	-1.809	-1.328	-0.549	0.19	-1.762	0.23
MFSD13A	0.454	0.691	0.429	0.692	0.545	0.139	0.115	0.224	0.199	0.896
PJA1	-0.171	-0.665	-0.498	-0.315	-0.945	-0.358	-0.388	-0.819	-0.377	-0.626
NREP	-0.501	-1.196	-0.894	-0.889	-1.698	-0.817	-0.207	0.516	-0.097	-1.575
GCSAML	-3.452	-3.782	-1.167	-2.28	-2.47	-1.495	-0.6	-3.048	-2.446	-1.879
UCK2	-0.281	-0.487	-0.224	-0.455	-1.015	-0.692	-0.377	-0.493	-0.247	-0.398
TESPA1	-0.988	-0.899	-1.319	-0.382	-0.665	-0.71	-0.132	0.235	-1.078	-0.299
OLFML2B	-0.732	-2.686	-1.494	-0.97	-1.525	-1.1	-0.606	-1.529	-1.061	-1.642
SLC35A4	-0.291	-0.314	-0.438	-0.115	-0.488	-0.535	-0.089	-0.444	-0.322	0.287
FBXO25	-0.526	-0.46	-0.682	-0.228	-0.516	-0.489	-0.007	-0.328	-0.253	-0.308
C3orf80	-1.471	-2.975	-1.883	-0.664	-2.333	-1.986	-0.413	-0.376	-0.573	-0.791
PSKH1	-0.473	-0.307	-0.318	-0.217	-0.444	-0.773	-0.148	-0.531	-0.515	0.607
VCL	1.836	1.645	0.944	0.591	1.756	0.371	0.725	-0.048	1.526	1.992
KDSR	-0.63	-1.05	-0.266	-0.598	-1.142	-0.642	-0.215	-0.965	-0.617	-0.451
THEMIS2	0.988	1.678	2.043	0.645	2.136	1.45	0.255	0.042	0.459	0.951
RNASEH2C	0.581	0.556	0.397	0.471	0.354	0.286	-0.018	0.439	0.556	-0.631
TSEN54	-0.877	-1.195	-1.243	-0.048	-0.815	-0.42	-0.851	-0.196	-0.241	-1.578
SLC44A1	0.828	1.099	1.281	0.033	1.563	0.753	0.743	-0.45	0.54	0.711
BBIP1	0.377	0.014	0.404	0.357	0.582	0.734	0.396	0.298	0.03	0.364
RELT	1.634	1.213	2.138	2.191	2.43	2.652	-0.098	2.404	0.642	1.746
ATG7	0.931	0.806	0.843	0.431	0.459	0.008	0.62	-0.155	0.016	0.088
NAT14	-1.406	-0.763	-0.267	-0.441	-1.387	-0.581	-0.844	-0.259	-0.644	-1.25
SIGLEC15	-1.463	-1.168	-1.137	-1.793	0.147	-1.215	-1.127	1.209	0.622	1.712
KBTBD4	-0.346	-0.229	-0.023	-0.421	-0.215	-0.327	-0.152	-0.17	-0.245	0.686
GPC5	-1.068	-1.916	-0.687	-1.031	-2.067	-0.451	-0.746	0	-1.168	-1.093
NUTM2E	0.559	0.445	0.04	0.142	0.444	0.487	0.338	0.493	0.491	1.139
SHANK1	-2.311	-3.635	-2.505	-1.118	-2.365	-1.308	-0.439	-1.832	-1.1	-0.742
SPN	0.775	-0.007	0.859	0.515	0.616	0.463	0.41	-0.268	0.067	1.135
MYO1B	-1.616	-0.88	-0.664	-0.856	-2.906	-2.319	-2.616	-1.936	-1.85	-1.325
NXPE3	0.842	0.929	0.187	0.205	0.369	0.618	0.631	-0.285	0.906	0.796
GPR160	3.097	3.928	1.83	0.968	2.145	0.803	1.62	0.674	2.699	0.013
TEAD4	-0.509	-0.812	-0.117	-0.857	-1.376	-1.328	-0.674	-1.062	-0.675	-1.856
DEPDC7	-0.832	-0.068	-0.387	-0.814	-0.526	-1.021	-0.479	0.145	-1.161	-0.623
BEND5	-0.217	-0.134	-0.814	-0.866	-0.938	-0.471	-0.64	0.74	0.29	-2.199
NARS2	-0.513	-0.026	-0.481	-0.674	-1.108	-0.73	-0.613	-0.568	-1.042	-0.966
ALDH1L2	-1.718	-1.787	-0.788	0.029	-1.329	-1.017	-1.429	-1.257	0.144	-2.959
FNIP1	0.234	0.333	0.677	0.471	0.425	0.602	0.041	-0.261	-0.124	0.263
SLC27A3	-0.648	-0.542	-1.103	-0.184	-0.776	-0.688	-0.2	-0.174	0.09	0.698
ENTPD1	1.114	1.083	0.338	0.347	0.55	0.292	0.845	-0.557	0.159	-0.401
FGFR3	-3.34	-2.473	-1.244	-0.066	-2.941	-1.745	-2.406	1.323	-1.385	0.779
SFTPB	2.123	1.289	1.205	0.448	0.68	0.66	0.83	0.615	1.446	-0.793
TNFRSF21	-1.922	-2.821	-1.986	-1.474	-4.168	-1.461	-0.65	-2.159	-0.972	-2.497
CRACD	-1.473	-2.436	-1.405	-0.972	-1.953	-0.915	-0.192	-1.734	-1.888	-2.481
CNIH3	-1.304	-0.083	-0.935	-0.381	-0.885	-0.64	-0.973	0.458	-0.298	-0.891
SRGAP3	-2.247	-2.23	-1.355	-0.827	-1.119	-0.451	-0.782	-1.233	-1.012	-0.44
ITPKA	-1.092	-0.677	-0.947	-0.131	-1.15	-1.746	-0.654	0.718	-0.641	-1.846
SORL1	-0.41	-1.058	-0.967	-0.504	-0.545	-0.45	-0.148	-1.665	0.313	0.669
GGTA1	1.061	2.338	0.434	0.938	1.328	0.637	1.869	1.764	1.82	-0.76
NEK5	-0.463	-1.229	-2.132	-0.743	-1.669	-0.664	-0.816	-0.031	-1.075	0.403
KCNJ11	-2.261	-1.851	-2.365	-0.337	-2.168	-1.685	-0.369	-2.385	-1.138	-2.301
ZNF438	1.466	1.709	1.738	0.621	2.222	0.27	0.87	-0.447	0.328	0.93
MUC4	-3.973	0.275	-3.7	-2.488	-4.879	-2.689	-3.483	0	-0.5	-1.941
PLEKHA2	1.291	1.25	2.1	0.268	1.355	1.105	0.43	1.217	0.661	1.189
CSK	0.214	0.128	0.475	0.398	0.7	0.218	0.333	0.389	0.17	1.088
PRR13	0.498	0.774	0.917	0.017	0.38	0.555	0.512	0.469	0.317	0.418
ZNF57	-0.713	-1.038	-0.533	-0.147	-1.204	-0.491	-1.344	-0.994	-0.714	-1.461
TRAF3IP2	-1.47	-0.504	-0.661	-1.161	-0.993	-0.182	-0.587	-0.096	0.202	-0.012
TDRD9	-3.445	-2.506	-2.588	-1.093	-2.618	-1.011	-0.513	-0.977	-0.803	-1.838
DYNLT4	0.485	1.249	1.086	1.41	1.814	0.789	0.197	0.021	-0.308	0.29
BIVM	-0.821	-0.418	-0.497	-0.33	-0.411	-0.032	-0.438	0.179	-0.452	-0.392
RHOQ	1.012	0.428	1.54	0.419	1.195	0.901	0.318	0.438	0.283	1.613
SMARCAL1	-0.241	-0.567	-0.747	-0.651	-0.371	-0.249	-0.132	-0.272	-0.438	0.028
SCARB2	-0.393	-0.875	-0.59	-0.662	-1.207	-0.606	-0.096	-0.958	-0.574	0.272
TPPP3	1.563	2.565	3.143	1.32	3.153	1.799	0.152	2.366	1.138	4.44
NIBAN2	-2.573	-2.854	-0.467	-0.827	-2.433	-1.956	-0.977	-0.08	-1.966	0.959
PC	-0.629	-0.773	-0.36	-0.116	-1.205	-1.138	-1.151	-0.647	-1.205	-2.095
AFF3	-2.447	-2.439	-2.547	-0.411	-2.13	-0.426	-1.494	1.908	0.596	-0.157
TAPBPL	0.763	1.309	0.55	0.415	0.669	0.39	0.271	0.598	1.203	0.773
TREM2	1.295	1.528	2.471	0	1.336	1.508	1.067	0	0.668	1.434
TBC1D1	0.63	0.652	1.295	0.136	0.971	0.712	0.367	0.419	0.388	1.636
IFT81	-0.95	-0.855	0.047	-0.702	-0.939	-0.383	-0.805	0.664	-0.195	-0.852
SHC1	0.201	0.26	0.574	0.112	0.583	0.232	0.347	0.121	0.315	0.43
CSTF2T	-0.642	-0.5	-0.634	-0.09	-0.691	-0.558	-0.102	-0.942	-0.163	-0.168
IL17RE	-1.688	-0.728	-1.45	-0.43	-1.354	-0.563	-0.444	0.192	-0.354	-1.199
C16orf54	2.056	1.803	0.803	1.237	2.563	1.529	0.144	1.743	0.092	2.086
SH3PXD2A	-1.786	-2.422	-1.655	-0.472	-2.322	-1.215	-0.386	-1.55	-1.223	0.154
CD320	-0.875	-1.119	-0.693	-0.403	-2.462	-1.643	-1.466	0.002	-1.434	-3.235
SEMA6C	-1.355	-0.445	-1.128	-0.678	-2.155	-0.733	-0.762	-1.868	0.502	-0.963
PXDN	-0.38	-2.378	-1.647	-0.659	-1.865	-1.098	-0.912	-1.014	-0.012	-0.729
KANK2	-0.875	-1.493	-1.146	-0.236	-1.177	-0.668	-0.296	0.765	-0.315	0.311
AGMAT	-0.66	-0.56	0.067	-0.448	-0.88	-0.839	-0.65	-1.07	-0.494	-0.506
NDUFB9	0.644	0.695	1.575	0.74	0.482	0.275	0.684	0.786	0.306	-0.109
VAT1	0.581	1.436	2.135	0.505	1.398	0.996	0.546	1.204	0.147	0.703
BRINP2	-3.511	-1.916	-1.483	-2.426	-1.273	-0.568	-1.069	-0.949	-3.287	-1.049
CMTM7	-0.239	-0.104	-0.715	-0.318	-0.602	-0.403	-0.282	-0.253	0.442	-0.093
TCTN1	-0.426	-0.799	-0.037	-0.354	-0.653	-0.322	-0.468	0.543	0.352	-0.944
ZBTB34	0.185	0.544	0.729	0.404	0.781	0.224	0.229	-0.306	0.504	0.797
ANKRD35	-0.785	-2.527	-0.928	-0.96	-1.956	-1.004	-0.631	-1.124	-1.342	-2.355
PPM1F	-0.43	-0.494	-0.351	-0.411	-0.829	-0.515	-0.007	-0.917	0.245	0.863
GPN2	0.061	0.154	0.103	0.255	0.302	0.351	0.134	0.353	0.041	-0.165
SIGLEC10	0.517	0.646	0.648	1.534	1.266	1.37	0.223	-0.366	1.421	1.546
SH3PXD2B	-1.489	-1.91	0.186	-1.565	-2.165	-1.81	-1.027	-2.242	-1.848	-0.819
PIK3R5	1.739	2.146	1.35	0.458	2.51	0.645	0.861	0.211	1.434	1.601
ZBTB14	-0.307	-0.008	-0.48	-0.383	-0.181	-0.218	-0.338	-0.131	-0.099	-0.004
TLE5	-0.99	-0.395	-0.582	-0.221	-1.079	-0.656	-0.267	0.231	-0.189	-0.561
SLC13A5	-3.274	-2.36	-2.657	-1.173	-2.389	-1.358	-0.119	-2.052	-1.55	-0.352
HSDL1	-0.345	-0.268	-0.591	-0.672	-0.292	-0.723	-0.081	-0.959	-0.852	-0.274
GAB2	-0.951	-1.44	-0.786	-0.841	-1.091	-0.162	-0.277	-1.502	-0.352	-1.677
HECW2	-0.959	-0.598	-0.352	-0.147	-0.582	-0.997	-0.337	-1.932	-1.457	-0.463
ATP6V0B	0.586	0.799	0.886	0.047	0.244	0.595	0.5	0.572	0.747	0.256
ATP23	0.782	0.996	1.109	0.309	0.998	0.723	0.029	0.794	0.108	0.223
DCTD	-0.353	-0.779	-0.176	-0.294	-0.861	-0.378	-0.357	-0.18	0.062	-0.666
PTPRCAP	-1.269	-0.719	-1.472	-0.359	-2.429	-1.734	-0.763	-0.171	-0.931	-1.566
ANXA11	0.599	0.838	0.569	0.333	0.114	0.261	0.33	0.072	0.803	0.131
HSD17B6	-0.151	-0.944	-0.264	-0.876	-0.768	-0.306	-0.714	0.888	0.34	-0.578
LGALS9B	1.295	2.76	2.142	0.35	1.951	0.59	1.514	1.482	0	2.735
ZNF704	-1.018	-2.093	-0.562	-0.344	-2.213	-1.249	-1.249	-0.613	-0.964	-1.285
AARS1	-0.194	-0.602	-0.08	-0.597	-0.743	-0.957	-0.593	-1.225	-0.145	-0.971
KIF26B	-2.206	-2.913	-2.03	-0.138	-2.44	-1.443	-0.828	-0.024	-1.469	-1.282
PRKCE	-0.602	-1.007	-1.217	-0.12	-1.14	-0.871	-0.29	-0.312	-0.083	-0.611
WDR48	-0.425	-0.375	-0.054	-0.412	-0.236	-0.297	-0.083	-0.455	-0.559	-0.095
NQO1	-1.968	-1.96	-0.616	-1.067	-0.964	-1.064	-0.256	0.111	-1.229	0.448
APOC4-APOC2	1.517	1.722	1.534	1.506	0.997	-0.049	0.648	0.522	0.607	0.32
DDX39A	0.68	0.051	0.59	0.688	0.311	0.515	0.214	0.351	0.801	-0.511
MAX	-0.678	-0.371	-0.522	-0.656	-0.687	-0.815	0.07	-0.307	-0.013	-0.364
SLC25A38	-0.706	-0.78	-0.419	-0.473	-0.902	-0.516	0.029	-0.296	-0.352	-1.019
STAB1	-1.399	-2.476	-1.824	-0.528	-0.848	-0.689	-0.908	-2.154	0.502	0.096
GPR146	-1.248	-1.855	-2.27	-1.2	-1.75	-2.592	0.09	-1.049	-2.488	-1.967
CCDC88A	0.439	0.17	0.301	0.077	0.413	0.1	0.27	0.327	-0.177	0.15
TRAF5	-0.905	-2.154	-1.29	-0.317	-1.06	-0.843	-0.624	0.172	-0.801	-0.304
OR14L1P	-0.972	-1.341	0.028	-1.916	-1.319	-0.942	-0.849	-1.735	-1.518	0.006
HTRA4	2.983	2.648	3.427	1.512	2.692	0.829	0.329	0.202	1.688	1.845
SLC36A1	0.741	0.806	-0.012	0.485	0.774	0.363	0.983	-0.731	0.379	0.679
CREB3L2	0.267	0.072	0.106	0.25	0.102	0.395	0.233	0.096	0.533	0.765
CLEC7A	1.956	2.249	2.481	0.666	0.912	1.752	0.309	0.182	1.569	2.161
CD300LF	1.389	2.064	2.52	1.327	2.839	1.699	-0.081	0.715	1.237	2.58
BCAT2	-0.596	-1.004	-0.816	-0.093	-1.236	-1.243	-0.371	-0.45	-0.242	-1.088
MKS1	-0.39	-0.4	-0.75	-0.104	-0.135	-0.447	-0.425	0.48	-0.206	0.201
JUP	-2.099	-1.626	-1.069	-1.3	-1.388	-0.631	-0.06	0.388	-0.63	-0.692
PRR18	-0.184	-1.599	-0.687	-0.836	-0.573	-0.727	-0.632	0	0	-0.731
PCK2	-1.723	-1.41	-0.654	-0.214	-1.131	-0.635	-0.649	-0.324	-1.321	0.237
STC2	-1.294	-0.83	-0.2	-2.395	-0.909	-1.413	-1.159	-1.809	0	-1.242
MAP3K11	0.163	0.334	0.342	0.363	0.426	-0.034	0.338	0.705	-0.206	1.201
CCSER2	-0.711	-0.944	-0.948	-0.328	-0.94	-0.207	-0.216	-0.607	-0.66	-0.111
ZNF879	0.153	0.389	0.272	0.044	0.349	0.147	0.16	-1.383	-0.008	0.945
TXNDC11	0.632	0.286	1.251	0.355	0.61	0.672	0.296	0.926	0.827	-0.28
BACE1	-0.172	-0.623	-0.317	-0.462	-0.49	-0.037	-0.326	-0.197	0.67	-0.098
MAST1	-2.561	-1.694	-2.069	0.222	-2.003	-1.835	-1.106	-0.313	-1.281	-0.848
PRMT5	-0.256	-0.393	-0.098	-0.381	-0.752	-0.654	-0.269	-0.565	-0.342	-0.743
HOXB7	0.931	1.104	0.909	0.587	0	0.368	0.716	-0.246	0.668	-0.731
FBXO31	-0.497	-1.399	-1.149	-0.216	-1.284	-0.838	-0.363	-0.812	-0.762	-1.166
UBR1	0.21	0.307	0.406	0.132	0.58	0.2	0.143	-0.567	-0.326	1.353
ENO2	-0.668	-1.537	-0.69	-0.134	-0.691	-0.708	-0.606	0.302	-0.908	-0.602
BMP2	0.711	0.275	1.051	1.232	0.073	0.802	1.014	-0.437	1.138	-0.219
HAL	0.454	3.104	2.122	1.233	2.903	1.664	0.812	-0.068	-0.623	0.715
TSPAN33	-1.609	-0.724	-1.103	-1.439	-1.459	-0.029	-0.595	-0.481	0.071	-0.941
RAP2A	-0.961	-0.876	-0.475	-1.024	-1.375	-1.196	0.054	-0.892	-0.401	-0.202
COL18A1	0.535	1.519	0.156	0.645	1.387	1.801	1.47	0.319	1.544	-0.567
AQP3	-1.049	-2.117	-0.623	-0.71	-1.528	-1.717	-0.286	0.207	-1.07	-0.879
NMUR1	0.734	2.463	1.114	1.097	2.037	0.276	2.135	3.717	1.138	1.429
USP28	-0.36	-0.561	-0.895	-0.334	-0.379	-0.383	-0.09	-1.228	-0.363	-0.26
TTI1	-0.198	-0.103	-0.225	-0.174	-0.058	-0.319	-0.417	-0.965	-0.644	0.093
ACSS3	0.637	1.831	0.307	0.637	1.437	0.773	0.775	-0.117	0.501	0.82
TTC23	-0.836	-1.09	-0.316	-1.125	-0.155	-0.486	-0.546	0.414	-0.487	0.367
ANKRD18B	-0.061	-1.005	-0.454	-0.321	-0.606	-0.621	-0.925	0.242	-0.424	-1.897
SYNJ1	0.814	1.313	0.697	0.271	1.664	0.599	0.51	-0.607	0.322	1.439
SLC27A1	-1.642	-1.563	-1.407	-0.103	-0.872	-0.618	-0.691	-0.428	-0.548	0.392
ESYT1	-0.626	-1.368	-0.945	-0.388	-1.242	-0.976	-0.073	-0.977	-0.503	-0.145
KLHL25	-0.678	-0.038	-0.744	-0.865	-1.753	-1.268	-1.148	0.067	0.338	-2.594
SPINDOC	-0.404	-0.288	-0.409	-0.187	-0.603	-1.092	-0.735	-0.472	-0.353	-1.302
UNC5C	0.185	1.104	2.166	1.51	1.945	0.93	0.666	0.286	0.854	-0.791
GUCY1B1	-1.198	-0.475	-0.858	-1.229	-2.354	-0.453	-1.175	-0.734	-1.604	-1.789
SLC2A12	-3.311	-1.831	-0.529	-2.969	-2.516	-1.566	-0.566	-1.689	-3.018	-0.836
CCNYL1	0.93	0.422	1.014	0.163	0.391	0.302	0.701	-0.041	0.348	0.347
PRR5L	-1.869	-0.535	-2.205	-1.062	-0.772	-1.778	-0.4	-1.188	-1.461	2.121
TMC6	0.391	1.996	1.207	0.886	2.469	1.236	0.673	1.617	1.175	3.14
GRN	0.501	0.93	0.165	0.701	0.713	0.08	0.61	-0.005	1.978	0.556
POMGNT1	-0.21	0.009	-0.379	-0.158	-0.256	-0.204	-0.201	-0.316	-0.527	0.328
LAPTM5	1.191	2.386	1.682	0.527	1.676	1.624	0.139	1.358	1.738	0.997
TPP1	0.899	0.363	0.366	0.078	0.641	0.548	1.009	-0.754	0.589	0.691
LIN7B	-0.56	-0.053	-0.759	-0.4	-0.32	-0.605	-0.22	0.348	-0.064	-1.243
PCNX1	0.823	0.405	0.218	0.313	0.627	0.173	0.873	-1.045	0.733	0.864
PPIP5K1	0.383	0.511	0.413	0.235	0.628	0.616	-0.023	-0.483	0.351	0.134
EIF3A	-0.154	-0.479	-0.321	-0.562	-0.528	-0.475	-0.006	-1.216	-0.395	-0.812
ZNF30	-0.714	-0.396	-1.032	-0.367	-0.217	-0.24	-0.512	-0.58	-0.292	0.915
ANKRD27	-0.606	-0.992	-1.257	-0.475	-0.625	-1.034	-0.012	-1.158	-1.024	-1.131
SLC2A5	1.681	6.224	3.397	2.066	4.013	2.152	1.234	2.822	1.634	1.825
AVEN	-1.007	-1.282	-0.044	-1.179	-1.521	-0.583	-0.534	-0.164	-0.988	-0.618
XRCC1	-0.117	-0.409	-0.251	-0.147	-0.516	-0.592	-0.205	0.501	-0.122	-0.57
TMSB10	-1.123	-0.658	-0.374	-0.621	-1.584	-1.143	-0.24	1.199	-0.522	-0.397
FCAR	1.554	3.275	2.27	-0.012	1.248	2.627	1.718	-1.659	3.576	0.221
IRAG1	-0.893	-0.306	-0.215	-0.921	-0.838	-1.244	-1.69	-1.83	-1.15	-0.285
VANGL1	-0.534	-0.606	-1.232	-0.433	-1.271	-1.554	-0.288	-0.298	-0.713	0.257
MLXIPL	0.495	0.162	1.037	0.655	1.333	0.947	0.342	0.741	-0.128	0.349
TGFB1	0.296	0.442	1.275	0.596	0.869	0.827	0.194	0.955	0.282	2.126
ZNF408	-0.396	-0.439	-0.317	-0.152	-0.347	-0.665	-0.055	0.507	-0.082	-0.197
TKT	0.774	2.037	1.58	0.375	1.387	1.282	0.293	1.006	0.761	0.707
SEPTIN8	-0.587	-0.522	-0.397	-0.116	-0.958	-0.492	-1.181	-0.916	-0.529	-1.169
DALRD3	-0.471	-0.523	-0.46	-0.523	-0.354	-0.836	0.041	0.147	-0.537	-0.169
BICD1	-0.242	-1.282	-0.885	-0.27	-1.018	-0.509	-0.512	-1.109	-0.26	-0.986
GUCY1A1	-2.363	-1.416	-3.216	-1.943	-4.061	-1.503	-0.306	-1.922	-2.042	-1.305
RNF166	0.23	0.253	0.686	0.77	0.676	0.504	0.085	1.285	0.752	0.237
TSGA10IP	-1.638	-1.158	-0.582	-1.489	-1.18	-0.402	-0.196	-1.272	-0.476	-2.984
MTFMT	-0.801	-0.349	-0.349	-0.298	-0.211	-0.572	-0.135	-0.533	-0.112	0.032
RGS9BP	-1.186	-1.435	-2.261	-0.49	-1.511	-1.491	-0.113	-1.89	-1.365	-2.137
TMEM221	-1.462	-0.297	-1.73	-0.461	-2.129	-2.374	-1.037	-1.226	-1.644	-1.42
MYO1C	-1.647	-2.6	-1.437	0.041	-1.898	-2.642	-0.983	0.052	-1.413	-0.836
SLC39A10	-0.862	-0.359	-0.447	-0.763	-1.541	-0.773	-0.302	-0.865	-0.804	0.519
ST3GAL5	-0.801	-1.126	-1.167	-0.355	-1.553	-0.712	-0.133	-0.529	-0.88	-0.845
MBD6	0.866	0.281	0.018	0.981	1.244	0.929	0.757	0.708	0.355	0.376
PRIMPOL	-0.427	-0.242	-0.66	-0.523	-0.38	-0.183	-0.056	0.1	-0.435	-0.045
TNFRSF25	-2.343	-2.705	-1.908	-0.172	-1.235	-1.103	-0.955	-0.532	-0.726	-2.219
CDK9	1.071	0.196	0.377	0.808	1.026	1.613	0.591	1.225	0.44	0.165
NBL1	-1.692	-0.888	-0.191	-0.466	-1.502	-0.631	-1.287	0.369	-0.66	-0.568
VPS13C	0.372	0.378	0.141	0.44	0.648	0.425	0.028	-0.541	0.485	1.096
SEMA4B	-0.907	-0.129	-0.968	-0.397	-0.472	-0.389	-0.368	-0.353	0.239	0.887
MTF1	0.102	0.481	0.143	0.126	0.452	0.507	0.504	-0.812	0.404	1.218
ATRIP	0.016	-0.271	-0.504	-0.524	-0.288	-0.605	-0.314	-0.322	-0.591	-0.392
ARID3A	0.995	1.672	0.303	1.075	1.629	0.227	0.857	-0.109	0.126	1.375
SAP30	-2.104	-0.981	-0.447	-1.478	-2.63	-1.201	-0.581	-1.283	1.112	-2.186
EFNB3	-2.547	0.275	-3.803	-2.153	-4.131	-2.636	-4.79	-1.403	0	-3.639
SYDE1	-2.203	-2.612	-1.537	-0.102	-2.641	-0.835	-1.309	-1.306	-0.395	-3.8
LIMS2	-2.218	-1.703	-1.977	-0.137	-2.062	-1.268	-0.426	0.158	-0.336	-0.4
RASGRP2	0.245	0.904	1.16	1.246	1.924	0.971	0.328	1.739	0.725	0.848
PRAME	-0.456	-1.158	-0.399	-0.116	-0.71	-0.647	-0.4	-0.726	-1.855	-1.305
ARHGEF11	0.386	0.412	0.078	0.445	0.98	0.361	0.544	-0.949	1.319	1.395
CHST13	-1.349	-2.679	-1.772	-0.349	-2.237	-1.617	-0.378	-0.796	-0.849	-0.94
EXOSC4	0.788	1.102	1.798	0.953	0.484	0.981	0.114	1.666	-0.333	0.59
CACNB4	-1.367	-2.245	-1.528	-0.514	-2.202	-0.451	-0.687	0.109	0.361	-0.867
RGL4	1.614	3.235	1.484	1.213	1.615	1.05	0.304	1.505	2.355	-0.284
GRK2	0.601	0.898	0.197	0.812	0.991	0.135	0.402	-0.172	0.468	0.175
MROH8	-0.409	-0.662	-0.461	-0.301	-0.43	-0.027	-0.167	0.272	0.124	-1.535
SGK3	1.079	1.385	0.961	0.242	1.045	0.484	0.211	0.409	0.441	0.457
RNASE2	1.341	1.176	0.817	0.576	1.597	-0.045	0.933	0.223	0.96	-0.001
COG7	0.243	0.429	0.272	0.224	0.44	-0.027	0.469	-0.551	-0.467	0.142
ZBED1	-0.213	-0.27	-0.349	-0.349	-0.711	-0.676	-0.114	-0.544	0.129	-0.353
CMIP	0.216	0.087	0.337	0.28	0.353	0.591	0.125	-0.424	0.532	0.442
ABI2	-0.813	-1.826	-0.646	-0.764	-1.362	-0.229	-0.62	-0.869	-0.557	-0.98
APH1B	-0.473	-0.095	-0.412	-0.599	-0.316	-0.678	-0.102	0.076	-0.815	1.122
BIN1	-2.144	-2.806	-1.858	-0.403	-1.483	-0.562	-1.017	0.384	-0.612	-0.123
B4GALT5	1.753	2.001	1.758	0.3	1.501	0.3	0.844	-0.596	0.39	0.406
TNFRSF19	0.711	1.454	1.203	1.331	0.044	1.221	0.37	1.482	0.668	-0.731
TRMT12	-0.127	-0.193	-0.563	-0.256	-0.347	-0.609	-0.172	-0.616	-0.689	0.481
MIS18BP1	0.637	0.901	0.541	0.154	0.944	0.505	0.122	0.063	-0.028	0.307
BCL11A	-0.569	-0.548	-1.773	-0.484	-1.447	-0.705	-0.569	-1.384	0.259	-1.452
CEBPB	2.816	1.336	3.102	3.314	3.88	1.701	-0.049	2.464	0.054	0.041
ACACA	-0.163	-0.271	-0.071	-0.1	-0.345	-0.491	-0.338	-1.441	-0.028	1.115
MANBA	0.968	0.666	0.145	0.059	0.629	0.733	0.646	-0.56	1.033	-0.09
UHRF1BP1	0.381	0.286	0.024	0.087	0.299	0.464	0.421	-0.349	0.483	0.147
RNF227	-0.526	-0.21	-0.57	0.003	-0.506	-0.328	-0.7	-0.549	0.27	-0.891
TMEM231	-0.5	-0.894	-0.357	0.001	-1.07	-0.951	-0.665	-0.141	-0.553	-1.609
C12orf75	-1.327	-2.589	-0.92	-0.956	-3.549	-1.428	-1.017	0.361	-0.968	-2.872
TRAPPC10	0.479	0.064	0.371	0.282	0.64	0.117	0.472	-0.172	0.728	0.591
SERPING1	-0.78	-1.107	-0.683	-0.748	-1.007	-0.221	-0.041	-0.183	0.382	-0.485
RNF114	0.16	0.159	0.436	0.108	0.411	0.294	0.098	0.005	0.465	0.468
CREB3L4	-0.664	-0.107	-0.974	-0.645	-0.931	-0.262	-0.337	-0.019	-0.391	-0.956
ALDH6A1	0.03	-0.391	-0.472	-0.359	-0.344	-0.159	-0.277	-0.39	-0.057	-0.762
DNASE2	-1.286	-0.886	-0.711	-0.468	-0.163	-0.522	-0.346	0.127	-0.623	-0.157
DEPTOR	-0.86	-1.848	-1.634	-0.404	-2.002	-1.015	-0.292	0.227	-0.409	-1.848
CCDC169	-0.446	-1.104	-0.923	-0.167	-1.318	-0.674	-0.332	-0.489	-0.04	-0.858
CEBPE	1.504	1.972	3.274	1.869	2.415	1.002	0.033	2.171	-0.638	0.543
DCLRE1C	0.425	0.32	0.348	0.147	0.895	0.471	0.228	0.145	-0.315	0.644
NLGN1	-2.132	-0.664	-0.207	-1.078	-1.896	-1.137	-0.817	0	-2.046	-1.231
LTB4R2	0.901	0.279	1.297	2.096	2.07	1.972	0.447	1.335	0.789	1.219
NEGR1	-1.875	-3.109	-1.031	-1.794	-1.071	-0.688	-0.651	-0.959	-1.613	0.06
RPTOR	-0.596	-1.471	-1.15	-0.153	-0.809	-1.196	-0.315	-0.626	-0.555	-0.089
STARD9	-2.112	-3.278	-2.341	-0.177	-1.389	-1.135	-1.248	-0.162	-0.686	-0.741
RBFOX3	-1.18	-2.563	-0.91	-0.183	-1.817	-1.35	-0.862	-0.335	-0.768	-2.19
FICD	0.57	-0.039	0.762	0.449	0.899	0.509	0.364	-0.446	0.68	0.735
APBA1	-2.085	-1.987	-1.307	-0.772	-2.116	0.017	-1.056	-0.83	-1.297	1.032
TNFRSF1B	0.645	1.925	2.277	0.44	2.959	0.937	1.55	1.743	0.739	2.945
THNSL1	-0.933	-0.078	-1.274	-0.537	-0.691	-1.348	-0.46	-1.094	-1.674	-0.747
NRROS	-0.622	-0.843	-0.704	-0.543	-0.932	-1.024	0.145	-0.595	-0.311	0.15
HHEX	-1.034	-0.547	-1.179	-0.718	-0.741	-0.638	0.097	0.175	0.228	0.158
VPS13B	0.203	-0.006	0.217	0.444	0.399	0.372	0.19	-0.5	0.124	0.585
PGD	1.049	1.825	1.88	0.364	2.198	0.78	0.481	0.445	0.077	0.48
TNKS1BP1	-0.957	-2.195	-1.824	-0.41	-2.375	-1.544	-0.325	-1.012	-0.731	-1.286
NDST2	-0.7	-0.1	-0.529	-0.609	-0.142	-0.686	-0.251	-1.293	-0.433	0.524
FTL	0.481	1.105	1.222	0.177	0.554	0.5	0.407	0.699	0.495	-0.092
DPCD	-0.598	-0.129	-0.645	-0.464	-0.84	-0.616	-0.052	0.875	-0.356	-0.791
CDK6	-0.6	-1.424	-0.865	-0.771	-1.732	-0.701	-0.125	-0.967	-0.109	-1.105
C3orf70	0.047	-0.362	-0.586	-0.639	-0.802	-0.317	-0.622	-0.207	-0.845	-0.689
SEZ6L	-2.147	-0.83	-1.768	-1.153	-2.274	-1.119	-0.003	0	-0.146	0.241
NT5C	-0.644	0.023	-0.462	-0.256	-0.711	-0.841	-0.515	1.072	-0.517	-0.696
AP4S1	-0.546	-0.474	-0.317	-0.797	-0.902	-0.623	0.034	-0.612	-1.209	-0.438
SCUBE1	2.624	5.77	5.882	1.457	5.61	4.585	0.365	2.482	2.118	4.123
KLHDC2	-0.298	-0.1	-0.167	-0.345	-0.32	-0.116	-0.048	-0.023	-0.331	-0.378
OSTF1	1.17	1.213	1.232	-0.046	0.592	0.458	1.025	0.42	0.86	0.567
MOV10	-0.431	-0.871	-0.265	-0.06	-0.52	-0.306	-0.648	-0.651	-0.264	0.363
SNUPN	-0.164	-0.297	-0.04	-0.515	-0.528	-0.717	-0.45	0.015	-0.277	-0.086
GPX3	1.945	3.291	3.327	1.622	1.163	3.834	0.21	0.676	1.87	0.381
TNF	-0.758	-3.029	-1.787	-1.226	-1.668	-0.767	-0.617	1.019	-0.624	-0.709
NDRG1	0.825	0.915	1.943	1.241	2.316	1.083	0.127	0.615	0.191	1.519
VIPR2	-1.298	-0.191	-0.375	-0.297	-0.937	-0.75	-1.072	0.256	-0.284	-0.209
ARHGAP45	1.375	3.375	1.947	1.249	3.626	1.11	0.674	2.942	0.553	1.673
DHTKD1	-0.34	-0.46	-0.905	-0.282	-0.329	-0.514	-0.097	0.254	-0.059	-0.163
TMEM65	-0.526	-0.466	-0.623	-0.224	-0.688	-0.091	-0.149	-0.191	-0.554	-0.015
ULK2	-0.944	-0.914	-1.211	0.031	-0.835	-0.468	-0.457	-0.114	0.119	0.776
AJUBA	-1.718	0.005	-1.194	-0.995	-0.73	-1.092	-0.557	-0.43	-1.615	-1.01
TBC1D10B	0.149	0.235	0.394	0.179	0.315	0.002	0.178	-0.076	-0.056	0.515
MAP3K1	-1.231	-1.315	-1.118	-0.798	-1.832	-0.652	0.055	-1.385	-0.42	0.311
E2F5	-0.219	-0.553	-0.384	-0.506	-0.522	0.01	-0.224	0.639	0.409	-0.35
STX11	2.458	2.16	0.202	0.511	2.107	1.042	2.289	-1.238	1.826	0.93
SORCS1	-0.627	-1.196	-2.014	-0.543	-1.537	-0.695	-0.372	-1.689	-0.541	-0.317
CEACAM4	1.254	4.776	3.055	1.358	3.422	2.137	0.689	1.618	0.702	2.553
ZDHHC14	-0.655	-1.641	-0.465	-0.464	-1.029	-0.725	-0.295	-1.726	-0.081	-0.752
KIAA1549	-0.55	-1.694	-1.754	-0.838	-0.914	-0.552	-0.295	-2.025	-0.256	-0.858
LMAN2L	-0.597	-0.666	0.019	-0.988	-0.35	-0.458	-0.512	-0.991	-0.684	-0.146
MNDA	0.951	1.088	0.998	-0.019	0.574	0.304	0.808	-0.426	0.117	0.666
TNNI2	0.167	1.004	1.457	0.416	0.841	0.368	1.118	0.68	0.668	-0.292
NEK9	-0.353	-0.624	-0.371	-0.258	-0.086	-0.302	-0.104	-0.907	0.018	0.837
TMEM88	1.14	2.284	0.556	0.791	1.231	1.694	0.26	0.037	0.204	1.631
FLT4	-1.169	0.115	-2.239	-2.018	-3.709	-2.107	-2.756	-0.849	0.192	-2.7
BTBD19	1.325	0.703	1.107	1.058	3.079	1.724	0.636	0.925	0.953	1.533
UBC	0.415	0.277	0.676	0.109	0.759	0.397	0.173	1.107	0.316	-1.182
SSC4D	-0.875	-0.568	-2.379	-1.151	-2.284	-1.531	-0.367	-0.379	-0.334	-0.735
INKA2	1.395	1.085	1.834	1.211	2.01	1.043	-0.224	0.685	0.111	2.755
DCLK2	-0.951	-2.576	-1.414	-0.241	-1.763	-1.231	-0.641	-0.621	-0.723	-1.448
ZBTB47	0.873	0.889	0.487	0.643	0.811	0.094	0.115	-0.641	0.319	0.95
STAT5A	-0.496	-0.746	-0.151	-0.465	-0.504	-0.628	-0.004	-0.39	-0.488	-0.635
WT1	-0.854	-1.091	-0.854	-0.536	-1.737	-0.352	-0.293	-1.609	-0.794	-2.537
VAMP5	0.076	1.091	1.166	0.734	1.484	0.414	0.583	1.77	0.361	-0.111
RRP1B	-0.154	-0.95	-1.061	-0.318	-0.973	-0.944	-0.23	-1.353	-0.658	-0.095
ZFYVE9	-0.733	-0.595	-0.783	0.099	-0.713	-0.369	-0.432	-0.952	-0.382	-0.436
MT1G	-1.39	-2.975	-2.189	-0.028	-1.417	-3.315	-1.41	3.233	-1.126	-5.386
TTC7A	-0.584	-0.639	-0.241	-0.059	-0.222	-0.361	-0.263	0.168	0.057	-0.414
GLCE	-0.747	0.042	-0.353	-1.057	-0.61	-0.659	-0.518	-0.305	-0.674	1.158
ITGB7	1.445	0.939	0.958	0.465	1.512	0.279	2.319	2.047	0.715	2.014
INMT	0.616	1.044	0.38	1.293	1.071	1.009	-0.042	0.472	0.183	0.18
AFF1	0.253	0.198	-0.006	0.228	0.428	0.53	0.413	-0.693	0.458	0.453
RYR1	-1.086	-1.158	-0.876	-0.418	-2.12	-1.254	-0.204	1.184	-0.791	0.056
NUAK2	2.358	0.609	0.273	0.947	1.565	1.239	0.839	2.126	0.751	1.567
MORN4	-0.713	-0.949	-0.892	-0.705	0.192	-0.538	-0.923	-0.158	-0.385	-0.821
ZSCAN2	-0.059	-0.481	-0.731	-0.47	-0.133	-0.293	-0.452	0.589	-0.813	-0.781
ARAP1	0.444	0.883	0.404	0.431	1.563	0.773	0.385	-0.37	0.861	1.906
GXYLT2	1.243	0.063	1.014	0.543	0.348	0.797	0.546	0.438	1.653	-1.574
ARL10	-1.213	-3.432	-2.922	-0.805	-2.157	-1.497	-0.467	-2.159	-0.929	-0.958
MAP3K5	0.291	0.446	0.099	0.123	0.104	0.319	0.497	-1.403	-0.657	0.9
CD44	-1.232	-1.903	-1.523	-1.287	-2.578	-0.914	0.074	-0.825	-0.002	-0.811
OBSCN	-2.297	-2.674	-2.915	-0.529	-2.178	-0.47	-0.855	-2.234	-0.111	-1.537
OCRL	0.081	0.789	0.542	0.648	0.95	0.316	0.233	-0.453	-0.174	0.695
SHMT2	-0.321	-0.55	0.089	-0.419	-0.774	-0.609	-0.565	-0.013	-0.313	-1.468
TTC19	-0.392	-0.502	-0.172	-0.22	-0.895	-0.232	-0.399	0.028	0.018	-0.757
GFOD1	1.35	0.994	0.373	0.601	2.314	1.37	0.573	1.257	0.691	0.869
CAMK2N2	-2.218	-0.83	-0.623	-0.819	-0.835	-1.018	-0.368	1.07	-0.485	-1.093
ATXN7L3	-0.309	-0.369	-0.115	-0.228	-0.322	-0.159	0.004	-0.18	0.109	0.038
HIPK1	0.81	0.209	0.066	0.38	0.507	0.886	0.824	-0.876	0.738	0.429
RPGRIP1L	-0.244	-0.175	-0.734	-0.288	-0.161	-0.424	-0.701	-0.369	-0.676	-0.9
CD96	-0.309	-0.716	-0.493	-0.758	-1.172	-0.409	-0.107	0.159	-0.31	-1.497
TRH	-1.29	-0.902	-0.943	-1.312	-2.919	-0.466	-1.028	1.762	-0.54	-3.233
CERCAM	-0.735	-0.598	-0.584	-0.15	-0.695	-1.196	-0.148	0.653	0.352	-1.089
RP11-201K10.3	1.197	3.113	3.497	2.735	3.793	1.223	0.138	1.07	0	2.02
FERMT3	0.446	0.857	1.414	0.398	0.95	0.093	0.736	0.505	0.859	0.624
GADD45B	1.37	0.74	2.182	2.244	2.947	2.437	-0.025	3.117	0.678	-1.338
CCDC97	0.403	0.036	0.118	0.318	0.228	0.237	0.516	-0.056	0.26	0.816
RFXAP	-0.767	-0.095	-0.173	-1.039	-0.764	-0.789	-0.393	-0.466	-0.662	-0.101
MAP2K6	-1.411	-1.232	-2.252	-0.31	-1.988	-1.139	-0.253	-0.1	-0.615	-1.502
SPINK8	1.502	1.604	1.046	1.134	1.69	-0.373	1.658	-0.138	0.562	-0.971
KANK3	-2.841	-1.15	-1.123	0.117	-2.752	-2.27	-1.951	0.818	-0.336	-0.836
PLXNA4	-0.992	-2.382	-2.449	-1.232	-0.311	-1.138	-0.685	-2.207	-1.183	-0.552
ANKRD20A1	1.779	3.395	0.76	1.41	1.438	1.948	0.329	1.518	-0.837	0.015
CHST11	-0.335	-1.041	-0.617	-0.645	-1.233	-0.939	0	-0.918	-0.604	-0.703
PDLIM7	0.058	0.759	1.731	1.124	1.236	1.82	0.503	1.355	-0.071	2.257
LHFPL6	-1.58	-1.81	-0.64	-0.233	-2.26	-0.596	-1.19	-0.001	-0.749	-1.568
CASKIN2	-0.721	-1.563	-1.526	0.083	-1.066	-0.796	-0.746	-0.977	-0.514	-1.62
CHAT	-0.999	0.127	-0.96	-0.477	-0.876	-0.75	-0.504	0.226	-0.518	-1.797
DOT1L	0.812	-0.006	0.521	1.154	0.988	0.588	0.364	0.338	0.388	1.277
GBA	0.602	0.389	0.398	0.307	0.441	-0.011	0.147	0.178	-0.01	0.821
MBD4	0.499	0.414	0.577	-0.001	0.953	0.696	0.283	0.143	0.022	0.472
MEGF9	1.692	1.746	0.518	0.331	1.031	0.418	0.842	-1.301	1.181	1.338
ITM2C	-0.808	-0.27	-0.59	-0.635	-1.71	-0.756	-0.44	0.576	-0.304	-1.054
NPB	-0.364	-1.401	-0.894	-0.782	-0.296	-0.451	-0.348	0.043	0.806	-0.128
MAFB	1.441	1.393	1.619	0.122	1.658	1.096	0.138	1.093	1.35	0.759
PGBD1	-0.438	-0.663	-0.014	-0.192	-0.222	-0.494	-0.435	0.274	-0.37	-0.116
SQSTM1	0.786	1.288	2.738	0.685	1.953	1.526	0.329	1.567	-0.179	1.233
NFE2L1	-0.209	-0.485	-0.034	-0.459	-0.467	-0.716	-0.206	-0.183	-0.474	-0.082
LRRC28	-0.481	-0.678	-0.422	-0.816	-0.934	-0.537	0.1	-0.01	-0.497	-0.856
MAP4K4	-0.237	-0.758	-0.652	-0.603	-0.472	-0.431	0.054	-0.738	0.12	-0.4
FAM110B	0.436	1.254	1.361	0.625	0.78	0.579	0.062	-1.91	0.822	0.872
GFI1B	1.145	1.45	1.368	0.224	3.426	1.361	1.867	1.903	-0.885	0.828
STXBP2	0.192	0.73	0.437	0.306	0.781	0.235	0.167	0.302	0.169	0.708
AKAP10	0.492	0.912	0.185	0.166	0.885	0.408	0.359	0.006	0.621	0.897
DCBLD1	-0.562	-0.258	-0.272	-0.119	-0.782	-0.212	-0.677	0.447	-0.002	0.63
ARHGAP24	0.488	1.834	0.326	1.103	0.32	0.968	1.358	0.594	0.685	-0.985
MRAS	-0.912	-1.566	-1.549	-0.526	-1.285	-0.332	-0.208	-0.746	-0.646	0.324
PIKFYVE	0.428	0.481	0.277	0.16	0.988	0.348	0.313	-0.719	0.324	1.135
HYLS1	-0.634	-0.078	-0.453	-0.474	-0.145	-0.922	-0.489	0.948	-0.694	-0.4
DST	-1.062	-1.869	-1.281	-0.125	-0.924	-0.69	-0.443	-1.244	-0.453	0.437
CLC	2.71	1.885	0.904	0.682	3.255	0.98	0.939	-4.588	2.244	-0.186
AZU1	0.535	1.621	0.452	1.686	1.502	0.18	0.94	1.895	1.507	-0.796
LAIR1	0.79	0.733	0.769	0.092	1.174	0.63	0.125	0.301	-0.119	0.267
ARHGEF2	0.424	0.163	0.405	0.615	0.985	0.512	0.131	0.545	-0.32	0.706
ARRDC5	0.495	1.602	-0.045	1.253	1.955	1.112	1.085	-0.015	1.086	1.787
ATP6V0D1	0.477	0.752	0.927	-0.053	0.632	0.395	0.383	0.076	0.2	0.768
ADAMTS10	-2.118	-2.52	-2.097	0.332	-1.357	-1.049	-2.356	0.408	0.626	-2.194
LMO7	-0.138	-0.886	-0.711	-0.26	-0.629	-0.15	-0.83	0.271	-0.452	-0.765
DDAH2	-0.882	-0.75	-0.167	-0.58	-0.996	-0.167	-0.288	0.892	0.186	-0.303
SKI	0.927	0.138	1.342	1.191	2.052	1.188	0.328	0.689	0.162	1.906
ZGPAT	0.173	0.154	0.139	0.406	0.593	0.491	0.159	0.401	-0.017	0.051
RSAD1	-0.394	-0.354	-0.701	-0.151	-0.14	-0.151	-0.339	-0.261	0.032	-0.565
DNMT3A	-0.268	-1.005	-0.807	-0.179	-0.564	-0.344	-0.285	-0.659	0.009	0.335
RP11-792A8.5	-1.068	-0.083	-0.821	-2.062	-0.789	-1.822	-0.83	1.301	1.041	-1.161
BPHL	-0.724	-0.624	-1.292	-0.123	-1.592	-0.836	-0.4	0.437	-0.365	-0.756
RIOX2	-0.371	-1.529	-1.176	-0.455	-1.512	-0.571	-0.339	-1.005	-0.805	-0.314
HSD11B1L	-0.973	-0.766	-0.581	-0.049	-1.028	-0.228	-0.453	-0.07	-0.181	-0.77
SLITRK4	-1.063	-0.854	-2.063	-1.535	-2.01	-1.213	0.187	-1.691	-0.2	0.572
JOSD2	0.571	0.945	0.674	0.606	0.478	-0.139	0.511	0.325	0.227	0.401
HOOK3	-0.648	-1.433	-1.035	-0.429	-1.078	-0.289	-0.203	-0.737	-0.606	0.172
PRR36	-0.849	-2.563	-1.836	-0.268	-1.626	-0.641	-0.998	0.114	0.126	-2.458
DUSP10	-1.23	-1.938	-1.551	-1.195	-1.802	0.115	-0.514	-0.315	0.716	-1.587
GUSB	0.765	0.985	0.979	0.275	0.835	0.042	0.327	1.488	1.358	-0.113
MYRF	-1.926	-1.72	-0.569	-0.324	-1.274	-0.403	-0.877	1.561	-0.549	2.586
NKD1	-1.647	-3.057	-2.06	-0.123	-2.203	-0.844	-0.972	-1.734	-0.648	-1.536
KAT5	0.163	0.473	0.751	0.278	0.411	0.37	0.056	0.858	0.029	-0.097
ZBTB42	-0.68	-1.415	-1.714	-0.116	-1.677	-1.253	-0.329	-1.463	-0.736	-0.176
AGBL5	-0.231	-0.523	-0.016	-0.439	-0.501	-0.534	-0.116	0.379	-0.181	-1.191
DUSP3	-0.586	-1.09	-1.493	-0.892	-1.491	-1.049	0.182	-1.646	-0.277	-0.419
TAZ	0.471	0.331	0.156	0.698	1.045	0.717	0.175	0.581	0.876	-0.047
GPAA1	0.849	0.727	0.862	0.662	0.423	0.021	0.16	0.385	0.456	0.238
KCTD6	-0.859	-0.005	-0.197	-0.583	-1.092	-0.807	-0.666	0.016	-0.596	0.083
BMP1	-0.301	-0.814	-0.723	-0.173	-0.446	-0.181	-0.245	0.028	-0.093	-0.338
C5AR2	0.372	1.223	0.333	0.518	1.243	0.388	0.418	-0.159	0.322	0.161
RPL7L1	-0.169	-0.28	-0.01	-0.459	-0.505	-0.357	-0.166	-0.421	-0.541	-0.1
PIGX	-0.404	-0.492	0.049	-0.671	-0.866	-0.376	-0.377	0.239	-0.276	-0.431
LDLRAD2	-1.093	-1.284	-0.951	-0.491	-1.12	0.221	-1.215	0.092	0.856	0.132
CDH23	0.483	0.005	0.936	0.953	1.406	0.395	0.916	0.955	0.67	0.836
FAM95C	1.653	1.1	-0.257	1.876	1.895	1.485	0.743	0.856	2.963	-0.377
GPR68	-3.451	-1.137	-2.407	-0.268	-2.031	-2.672	-0.691	-0.739	-0.806	-1.971
RNPEP	1.06	0.653	0.625	0.445	0.242	0.366	0.096	0.869	0.863	0.435
CYTH2	-0.328	-0.555	-0.417	-0.18	-0.355	-0.096	-0.056	0.323	-0.011	-0.366
PTPN22	0.464	0.614	0.619	-0.182	0.626	0.806	0.55	-0.915	0.292	1.221
UNC119B	-0.448	-0.286	0.032	-0.716	-0.408	-0.249	-0.457	-0.654	0.159	0.369
ALOX5	-0.525	-1.056	-1.776	-0.467	-0.269	-0.706	-0.707	-0.569	-0.395	0.847
HAS3	-0.891	-0.853	-2.75	-1.426	-0.449	-0.648	-1.639	-0.379	0.518	-0.87
ZNF581	-0.671	-0.258	-0.42	-0.365	-0.653	-0.418	0.059	0.343	-0.624	-0.506
SP140L	0.08	0.39	0.225	0.114	0.617	0.54	0.283	0.103	0.049	0.287
RPS6KA2	-0.269	-0.739	-0.72	-0.212	-0.095	-0.398	-0.303	-0.687	-0.718	0.138
C11orf21	0.885	0.63	-0.061	0.944	1.689	0.728	1.45	0.458	1.046	0.582
ACSF2	-1.604	-1.053	-0.648	-0.616	-0.879	-0.042	-0.506	0.267	-0.111	0.007
CACNB3	-0.454	-1.407	-1.847	0.011	-1.215	-1.013	-2.003	-0.585	-0.039	-1.314
ADM2	-1.807	-6.448	-2.373	-2.26	-2.792	-1.972	-1.246	-2.377	-1.427	-2.807
PRAM1	0.532	2.664	2.065	1.143	2.67	1.556	0.183	1.044	0.957	1.773
TMEM150B	-2.903	-0.993	-1.554	-1.312	-0.378	-0.504	-1.744	-1.089	-1.199	0.709
BAZ2B	0.457	0.572	0.167	-0.028	0.792	0.509	0.508	-0.571	0.016	0.823
SPACA9	-0.815	-0.064	-1.084	-0.869	-0.709	-1.136	-0.102	1.486	-0.524	-0.372
NOD2	-1.411	-2.559	-1.419	-0.285	-2.335	-1.005	-0.461	-2.384	-0.548	-0.179
CEACAM6	2.03	5.303	1.559	1.488	2.614	0.613	2.845	0.493	1.781	-1.233
NT5DC2	-0.3	-0.914	-0.753	0.064	-0.743	-0.792	-0.393	0.259	-0.066	-1.435
GP9	-1.833	-0.521	-1.145	-0.224	-2.197	-1.309	-0.639	-0.631	0.796	-3.438
CCNJL	-2.592	-0.844	-1.165	-1.211	-2.618	-0.548	-0.628	-0.286	-1.407	-1.149
GJC2	-0.608	-0.389	-0.667	-0.019	-0.891	-1.249	-0.452	0.07	-0.739	0.532
GOLGA4	0.789	0.142	0.475	0.305	1.031	0.224	0.522	-0.284	0.444	0.74
CSNK1E	-0.743	-1.415	-0.817	-0.321	-1.26	-0.265	-0.309	-0.501	0.293	-1.701
QSOX1	0.543	1.173	0.485	0.434	0.378	0.061	0.586	0.799	1.381	0.083
KLRG2	-1.479	-1.62	-0.574	0.1	-1.74	-0.782	-1.11	0	-0.308	-0.731
BRI3	0.136	0.943	1.132	0.253	0.68	0.83	0.27	0.796	0.699	0.573
REP15	-1.479	0	-1.933	-0.836	-1.527	-1.018	-0.482	0	-0.231	-0.108
VPS4A	-0.114	-0.181	-0.174	-0.005	-0.317	-0.129	-0.112	-0.128	-0.301	0.137
RNF187	-0.621	-0.424	-0.369	-0.231	-1.096	-0.701	-0.128	0.105	-0.315	-0.615
EDN3	-3.402	-3.599	-3.85	-0.717	-0.712	-2.238	-0.961	-2.676	0.298	-4.868
PRAG1	-0.894	-1.833	-2.582	-0.369	-2.196	-1.584	-0.292	-1.556	-0.675	1.047
MATK	-0.943	-0.73	-0.903	-0.006	-1.829	-1.078	-0.547	-0.538	-0.204	-1.891
MS4A7	2.533	2.762	2.157	0.66	1.44	-0.108	1.805	0.222	0.893	-0.271
RCOR1	0.514	0.468	0.272	-0.065	0.369	0.254	0.258	-0.179	0.386	0.261
RNASE3	2.849	1.908	1.68	1.136	2.864	-0.374	2.113	0.661	1.341	-0.128
C5AR1	-0.044	1.832	1.883	0.31	1.402	1.466	1.225	-1.194	1.612	1.518
MAP3K2	0.14	0.231	0.25	0.034	0.211	0.331	0.544	-0.769	0.087	0.531
TAP1	-0.731	-0.351	-0.64	-0.547	-0.43	-0.676	0.139	-0.243	-0.311	0.322
ANKMY1	0.03	0.621	0.648	0.797	0.831	0.359	0.148	1.025	0.621	0.805
NUDCD3	-0.101	-0.165	-0.174	-0.179	-0.338	-0.529	-0.145	-0.358	-0.347	-0.08
ID2	2.696	0.134	2.863	1.303	3.876	1.654	1.168	2.828	-0.03	-0.139
SOX12	-0.69	-1.827	-1.876	-0.383	-1.811	-1.251	-0.148	-0.885	-0.789	-1.746
CPA5	-1.068	-0.812	-1.853	-2.062	-0.412	-0.139	-1.514	0.043	0	-1.242
SNAI1	-1.92	-3.583	-1.09	-0.773	-1.668	-0.706	-1.117	-2.304	-0.477	-1.716
LTV1	0.853	0.312	0.549	0.102	0.127	0.585	0.381	-0.224	0.264	-0.241
ASB14	0.811	0.315	0.742	0.987	0.797	1.746	0.162	1.063	0.822	1.124
STAC3	2.205	2.718	0.983	0.512	1.268	1.396	0.321	2.673	1.755	0.818
HDAC11	-1.405	-0.95	-0.97	-0.787	-0.975	-0.225	0.016	0.547	0.28	0.525
GRAMD1B	0.965	1.813	-0.14	1.413	1.797	0.539	1.274	0.28	0.784	-1.596
SLC18A2	0.002	-1.641	-1.573	-0.975	-0.35	-1.503	-0.87	-3.388	-0.349	0.645
ZNF454	1.1	2.236	0.12	0.935	1.339	1.342	0.414	-0.622	1.946	-0.322
TPSB2	0.208	0.067	0.64	0.375	0.583	0.164	0.288	-0.748	0.874	-0.508
PCTP	0.704	1.426	0.897	-0.101	0.789	0.732	0.507	1.382	-0.056	1.878
ZNRF3	-0.687	-0.912	-1.615	-0.157	-1.253	-1.84	-0.355	-1.781	-0.423	-1.341
C1orf216	-0.331	-0.916	-0.957	-0.524	-1.097	-0.886	0.094	-0.588	-0.4	-0.439
SLC9A3R2	-1.638	-0.621	-1.086	-0.086	-1.396	-1.194	-0.281	1.137	-0.457	0.196
PIAS3	-0.262	-0.777	-0.945	-0.195	-0.315	-0.403	-0.257	-0.436	0.185	-0.489
DENND11	-0.649	-1.288	-1.205	-0.37	-0.94	-0.349	-0.111	-1.45	0.057	0.408
PAQR7	-0.675	-0.279	-0.966	-0.112	-0.778	-0.565	-0.161	-0.656	-0.119	-0.475
NIPAL2	0.473	0.744	0.429	-0.049	0.606	0.691	0.185	0.086	0.338	0.872
ZNF557	0.545	0.56	0.118	0.098	0.849	0.586	0.256	0.147	-0.036	0.468
PRR3	-0.302	-0.485	-0.412	0.102	-0.587	-0.284	-0.531	-0.381	0.199	-0.279
VASP	0.534	0.496	1.087	0.195	0.268	0.228	0.489	0.624	0.455	0.571
SHH	-1.032	-0.538	-1.653	-0.705	-0.549	-0.64	-0.106	-0.985	-0.275	-1.285
SLA	1.709	2.314	2.916	0.419	2.786	0.77	0.563	2.568	0.678	1.138
DAZAP2	0.294	0.344	0.703	0.084	0.09	0.618	0.452	0.43	0.747	0.05
ENTPD6	-0.338	-0.726	-0.623	0.052	-0.575	-0.435	-0.222	-0.367	-0.389	-0.537
LARS1	-0.096	-0.687	-0.245	-0.247	-0.487	-0.146	-0.302	-0.967	-0.286	-0.718
MYLK2	-3.269	-2.475	-1.329	-0.768	-2.533	0.078	-2.219	1.059	0.937	-0.286
PELI3	-0.903	-1.051	-0.506	0.011	-0.749	-1.332	-0.345	-0.895	-0.562	0.024
ACTG1	-0.511	-0.325	-0.022	-0.391	-0.717	-0.292	-0.169	0.549	-0.483	-0.325
PLA2G15	-0.251	-0.595	-0.223	-0.255	-0.036	-0.462	-0.176	0.071	-0.389	0.377
ARID5A	-0.43	-0.842	-0.259	-0.113	-0.751	-0.429	-0.175	-0.338	0.124	-0.304
ITPR2	-0.515	-0.889	-0.664	0.004	-0.526	-0.571	-0.135	-0.48	-0.357	0.12
EEF1AKMT3	-0.301	-0.522	-0.327	-0.066	-0.825	-0.339	-0.221	-0.335	0.298	-0.87
COL9A2	-0.019	1.134	0.523	1.437	1.375	2.299	1.105	2.059	1.68	0.277
FZR1	-0.365	-0.198	-0.244	0.03	-0.189	-0.312	-0.117	0.345	-0.09	-1.005
SLC39A14	-0.247	-1.863	-0.33	-0.872	-1.803	-0.836	-0.912	-1.998	-0.286	-1.636
DEAF1	-0.563	-0.802	-0.581	0.152	-0.754	-0.436	-0.413	-0.562	-0.079	-0.974
RUNX2	-0.549	-0.797	-1.296	-0.674	-0.953	-0.2	-0.072	-1.378	0.21	-1.11
ITGB6	-1.59	-1.371	-2.192	-1.489	-1.32	0.265	-0.685	-0.107	-0.349	-0.798
MTMR1	-0.336	-0.348	-0.421	0.136	-0.561	-0.479	-0.566	-0.427	-0.138	0.022
C9orf43	-1.099	-0.751	-0.392	-0.726	-0.963	-0.632	0.15	0.84	-0.573	-2.459
PYROXD1	0.558	0.053	0.857	0.112	0.439	0.735	0.427	0.373	-0.123	0.069
FST	-3.477	-0.521	-1.842	-1.508	-4.147	-1.938	-0.814	-0.513	-1.988	-2.316
ANO8	-1.255	-1.954	-1.464	0.004	-1.002	-0.858	-0.43	-0.006	0.106	0.064
FBXO6	0.257	1.082	0.851	0.351	0.694	0.323	0.155	1.111	-0.067	0.749
FKBP10	-1.969	0.162	-1.364	-0.548	-2.186	-1.221	-1.782	-0.107	-0.822	-2.734
USP46	0.015	-0.386	-0.317	-0.417	-0.393	-0.246	-0.07	-0.872	0.157	-0.485
PRG2	2.418	2.621	2.143	0.94	1.704	-0.379	3.046	-0.647	3.829	0.293
SH3BP5	-2.383	-2.42	-1.41	-0.445	-2.552	-1.375	-0.052	1.206	-0.047	-1.941
STK32B	-0.401	-1.897	-0.737	-0.192	-0.689	-1.197	-0.878	-1.036	0.12	-1.274
CALR	-0.274	-0.63	0.027	-0.261	-0.516	-0.791	-0.432	0.233	-0.182	-2.605
CIDEB	0.849	2.215	2.522	1.25	2.812	1.501	-0.139	1.782	-0.127	2.915
RHOH	-0.132	-0.174	-0.567	-0.315	-1.003	-0.41	-0.556	-0.185	-0.215	-0.436
AIF1	0.907	1.195	1.187	0.581	0.21	1.052	-0.004	1.432	1.114	0.181
CPM	2.862	3.45	1.727	-0.067	2.808	1.691	0.794	-1.008	2.072	0.374
SLC9A8	0.349	0.444	0.516	0.611	0.932	0.086	0.139	-0.017	0.002	0.276
MED25	0.215	0.279	-0.053	0.194	0.447	0.369	0.227	0.273	0.278	0.414
SCARB1	-1.025	-0.676	-0.45	0.036	-0.454	-0.311	-0.61	-1.042	-0.401	-0.285
TESMIN	0.476	0.546	0.036	0.21	0.705	0.451	1.038	0.257	0.981	-0.8
ANKRD13D	0.846	0.34	0.395	0.98	1.582	0.252	0.58	-0.27	1.215	-0.96
REL	0.417	0.042	0.886	0.302	0.572	1.005	0.361	-0.1	0.387	0.852
FXYD3	-0.439	-0.297	-1.023	-2.815	-1.51	-1.37	-1.402	0.667	-0.5	-1.83
ZDHHC21	0.377	0.187	0.372	0.002	0.213	0.664	0.395	-0.283	0.206	0.778
MAP2K3	1.145	0.505	0.421	0.123	0.322	1.157	1.23	1.683	0.215	-0.046
COTL1	0.544	2.131	2.048	0.571	1.902	1.601	0.105	1.962	0.792	2.295
REXO4	-0.471	-0.103	-0.391	-0.287	-0.567	-0.572	0.006	-0.291	-0.31	-0.583
IKBKE	-0.73	-0.55	-0.289	-0.043	-0.671	-0.485	-0.103	-0.228	-0.493	0.332
NKD2	0	-2.868	-1.73	-0.836	-2.078	-1.733	-0.83	1.906	0	0
RASSF2	0.253	0.284	0.556	0.004	0.367	0.341	0.104	-1.057	0.101	1.072
RASA4	-0.553	-0.897	-1.011	-0.079	-0.438	-0.392	-0.222	-1.012	0.696	-0.825
ETFDH	0.122	0.344	0.461	-0.03	0.354	0.55	0.289	0.068	-0.136	1.011
SMN2	0.39	0.466	0.936	0.113	0.309	0.283	0.274	0.194	0.395	-1.094
ZNF488	-0.495	-0.664	-1.017	0.025	-0.971	-1.783	-1.423	-0.726	-1.147	-1.42
NACAD	-0.655	-1.916	-0.796	-0.465	-0.426	-0.494	-0.735	0.217	-0.275	-1.851
POLR3D	-0.47	-0.39	-0.838	-0.392	-0.848	-0.194	-0.049	-0.634	-0.594	-0.68
DIAPH2	0.996	0.199	0.697	0.16	0.493	0.349	0.289	0.088	0.7	0.25
PSTPIP2	1.332	1.188	0.237	0.671	0.925	0.253	0.278	-0.664	0.346	0.403
HNRNPLL	1.513	3.021	2.033	0.06	2.635	0.471	1.618	0.952	0.945	0.319
MS4A14	2.646	0.956	0.132	1.125	1.611	0.569	1.61	0.192	1.354	-0.432
MMRN1	-2.096	-1.38	-2.055	-1.193	-3.568	-0.215	-0.879	1.761	-0.378	-1.004
CTBS	0.664	0.626	0.793	-0.064	0.193	0.582	0.39	-0.051	0.55	0.228
OGDHL	-1.788	-0.937	-1.484	-0.028	-2.546	-0.603	-2.357	0.614	-1.175	-3.752
MMP15	-0.827	-2.284	-1.146	-0.091	-2.144	-1.029	-0.738	-1.271	0.441	-1.417
TEPP	-1.17	-0.729	-1.81	0.094	-1.879	-1.368	-0.593	-0.006	-0.03	-1.321
BCL2L11	0.538	1.05	0.167	0.447	0.574	0.23	1.25	-1.12	-0.237	0.092
JADE3	-0.157	0.059	-0.255	-0.374	-0.204	-0.397	-0.333	-0.786	-0.515	-0.463
MKKS	-0.454	0.13	-0.752	-0.688	-0.598	-0.851	-0.305	-0.371	-0.407	0.31
AHDC1	-0.922	-2.316	-1.705	-0.25	-0.846	-1.188	-0.408	-0.228	-0.495	-0.408
LILRA6	0.711	0.37	0.513	0.49	1.379	0.127	0.536	0.175	0.953	1.355
BCL2A1	1.35	2.83	3.392	-0.061	1.826	2.033	0.889	1.526	1.212	1.256
CAPN11	-1.348	-1.068	-1.099	-0.291	-0.4	-0.042	-0.915	0.206	-0.518	-1.722
PYCR1	-0.523	-1.253	-0.707	-0.18	-2.072	-1.207	-0.643	-1.419	-0.013	-3.042
RP11-849F2.7	-0.83	-0.081	-0.61	-0.807	-0.287	-0.852	-0.126	0.097	2.468	0
FZD2	-0.912	-0.773	-1.447	-0.418	-0.763	-2.168	-0.305	-0.569	-0.432	-0.237
ID1	3.775	1.786	3.978	3.354	5.621	2.664	-0.587	5.104	-1.503	-0.573
ZSWIM7	-0.197	-0.393	-0.178	-0.609	-0.794	-0.238	-0.171	0.056	0.039	-0.307
RDH11	-0.076	-0.383	0.012	-0.437	-0.222	-0.416	-0.313	-0.516	-0.282	0.582
TMEM8B	-2.25	-1.469	-2.241	0.06	-1.587	-0.655	-0.838	-1.832	-1.458	-0.984
RIN3	0.805	-0.272	1.018	1.009	1.606	0.752	1.042	0.138	0.16	1.078
SH3TC1	-1.693	-2.237	-1.643	-0.267	-1.472	-1.074	-0.028	-0.829	0.796	-0.643
GALNT7	-0.216	-0.383	-0.136	-0.856	-0.757	-0.222	-0.367	-0.92	0.081	0.375
GLT8D1	-0.485	-0.127	-0.429	-0.446	-0.026	-0.461	-0.115	-0.039	-0.371	-0.425
P2RX7	-1.46	-1.355	-2.475	-0.312	-1.372	-1.248	-0.093	-0.817	-1.502	0.183
QPRT	-1.94	-0.827	-0.358	-0.392	-0.917	-0.555	-0.681	0.878	-0.936	-0.433
AP1S3	1.165	2.366	1.051	0.052	0.733	1.614	0.734	1.125	0.713	1.169
PKM	1.363	2.418	3.032	0.977	1.911	1.546	-0.232	1.019	0.986	1.434
RTN4R	-1.403	-3.209	-2.574	-0.18	-3.394	-2.407	-0.415	-0.977	-0.836	-2.67
TACC1	0.802	-0.102	0.604	0.258	0.395	0.555	0.56	-0.366	0.089	0.361
SREBF1	0.093	0.746	1.472	1.104	1.103	0.458	0.281	0.908	0.376	1.582
SNX33	-1.892	-1.309	-1.221	-0.481	-1.24	-0.263	-0.222	-1.265	-0.516	-0.035
LEPROTL1	-0.573	-0.329	-0.445	-0.863	-0.918	-0.445	0.069	-0.757	-0.331	0.428
NUP210	0.65	0.432	0.82	0.372	0.37	0.31	-0.058	0.345	1.015	1.443
NUDT5	-0.353	-0.662	-0.068	-0.638	-0.907	-0.388	-0.14	0.319	-0.521	0.701
SULT1A3	-2.108	-2.245	0.466	-1.346	-2.502	-1.472	-1.187	0.764	-0.851	-0.16
RNF217	0.5	1.847	0.256	0.239	1.444	1.333	1.781	-1.525	2.29	-0.023
ALAS1	2.323	1.677	4.337	1.05	2.593	1.646	0.165	1.194	-0.323	1.353
ANO5	-0.769	0.159	-0.787	-0.511	-1.043	-1.192	-0.494	-1.011	-0.688	0.013
DYRK3	-0.119	-0.622	-0.585	-0.405	-0.365	-0.411	0.032	-0.116	-1.134	-0.881
CLEC12B	2.383	3.307	0.374	0.256	2.295	1.291	1.721	-0.234	1.703	0.614
EVPL	-1.371	-3.135	-2.267	-0.357	-1.307	-1.17	-0.537	-0.591	-0.864	-2.037
FTCDNL1	0.401	0.093	0.496	0.223	0.052	0.67	0.56	-0.191	0.913	-0.541
CTB-50L17.14	0.799	1.528	0.352	0.899	2.036	1.517	0.108	1.07	0.301	-0.457
MAGI2	-0.071	-0.445	-0.967	-0.249	-0.268	-0.432	-0.596	-1.091	-0.843	-0.27
NADK	0.471	1.454	1.75	1.118	2.546	1.144	0.063	0.868	0.637	2.098
LYRM9	-0.162	1.09	0.67	1.022	0.572	0.984	0.419	2.508	0.858	0.714
ATP8B2	-1.082	-1.358	-1.444	0.125	-1.041	-0.776	-0.335	-1.04	-0.101	-0.143
PLEKHM1	0.309	-0.067	0.581	0.469	1.042	0.531	0.698	-0.545	0.549	1.28
EML2	0.445	1.18	1.056	0.955	1.933	0.357	0.247	0.409	0.892	1.554
ADCY4	1.013	4.195	2.655	1.489	4.693	3.304	0.186	1.168	0.333	3.213
DGCR6	-0.813	-0.535	-1.167	0.019	-0.862	-0.372	-0.367	0.408	0.149	-1.736
WBP2	0.56	0.396	0.304	-0.054	0.353	0.266	0.728	0.224	0.201	0.606
CTSG	1.095	1.526	1.708	1.189	1.157	-0.475	1.235	1.809	1.875	-2.09
XRN1	0.365	0.69	0.204	-0.028	0.305	0.389	0.321	-0.238	-0.062	0.908
SPATC1L	-1.399	-0.684	-1.793	-0.279	-1.943	-1.146	-0.149	-0.061	-0.859	-1.429
MAP1LC3A	0.216	1.054	1.26	0.297	1.425	1.051	0.205	-0.465	0.874	0.047
SLC4A11	-1.177	-1.753	-2.288	-0.367	-0.004	-1.128	-1.42	0.765	-0.209	-1.83
LTK	-1.969	-1.573	-1.422	-0.15	-0.659	-0.82	-0.387	0.991	0.269	-0.936
GANC	0.304	0.791	-0.093	0.59	0.596	0.369	0.383	0.196	0.548	0.039
MRC2	-0.324	-1.435	-0.537	-0.281	-0.49	-0.483	-0.506	-0.912	0.144	-1.167
TBC1D10A	-0.799	-0.917	-0.549	-0.083	-0.008	-0.597	-0.848	0.483	0.202	-0.676
NCOA2	0.135	0.51	0.305	-0.001	0.701	0.348	0.434	-0.073	-0.075	1.353
DCAF17	-0.158	0.031	-0.202	-0.575	-0.436	-0.415	-0.379	-0.712	-0.545	-0.199
GJB2	-1.219	-2.049	0.272	-1.563	-2.509	-2.033	-0.728	0.765	-0.837	-0.611
PARP16	-0.83	-0.737	-1.669	-0.121	-1.087	-0.494	-0.375	-0.191	0.082	-1.022
TGM5	1.145	2.331	1.736	-0.131	1.672	1.989	0.438	1.641	0.2	0.963
MEST	-0.339	-1.163	-0.675	-0.638	-1.264	-0.171	-0.251	-0.905	0.202	-2.051
RAB33A	0.95	0.026	0.544	0.961	1.205	0.689	0.155	1.652	0.244	0.208
MSRB1	1.08	2.137	0.708	0.38	1.296	0.375	0.583	0.582	0.138	1.82
TCAP	1.295	0.275	-0.056	1.031	0.978	0.713	0.601	-0.924	1.138	0.19
ZNF48	-0.188	-0.364	-0.941	-0.384	-0.284	-0.816	-0.182	-0.736	-0.705	-0.365
LAMB2	-1.159	-1.564	-0.736	-0.107	-0.548	-0.313	-0.718	-1.743	1.182	-0.694
SLC15A2	1.111	1.481	0.001	0.455	1.954	1.736	0.681	-0.835	1.217	1.049
MACROH2A1	-0.803	-0.616	-0.525	-0.31	-1.103	-0.079	-0.234	0.812	0.18	-0.223
SCNN1A	0.001	1.061	0.862	0.796	1.153	0.726	0.09	1.067	0.516	0.41
GPRC5C	-4.285	-0.445	-0.758	-2.197	-2.406	-1.438	-1.672	-0.504	-2.234	-1.174
SPIB	-2.43	-0.105	-1.288	-0.499	-1.009	-0.919	-1.625	1.531	-0.964	-0.167
PPM1H	-0.133	-0.743	-0.664	-0.851	-0.825	-0.614	0.078	-1.093	0.553	-1.658
GPS2	0.119	0.129	0.081	-0.015	0.167	0.191	0.055	0.629	0.066	-0.231
PHLDA2	-0.906	-2.495	-0.824	-0.513	-1.354	-2.582	-0.503	0.587	-0.793	-0.933
OPRD1	-0.465	-0.821	-0.735	-0.143	-0.846	-0.402	-0.01	-0.25	-0.43	-0.831
LFNG	2.459	4.023	5.354	1.543	4.889	1.535	0.195	5.804	0.563	4.674
NGRN	-0.299	-0.23	-0.421	-0.254	-0.461	-0.191	0.066	-0.596	-0.006	0.048
SH3YL1	-0.371	-1.273	-0.804	-0.272	-0.573	-0.111	-0.57	-0.113	-0.053	-0.985
WDR37	0.302	0.755	-0.044	0.339	0.807	0.346	0.508	-0.798	0.742	0.95
ZCCHC18	-2.487	-1.831	-0.864	-0.162	-1.841	-0.66	-0.746	-2.327	-0.24	-4.735
CEP68	-0.725	-0.612	-1.734	-0.151	-0.918	-0.803	-0.322	-1.442	-0.764	-0.31
NRG4	1.955	2.184	1.348	0.524	0.081	0.64	1.21	1.114	0.806	0.287
CCDC186	0.566	0.593	0.522	-0.088	0.815	0.207	0.422	0.296	0.183	0.826
LRRC25	2.984	2.213	3.777	1.981	4.437	1.337	-0.329	4.395	0.958	2.714
ST3GAL4	-0.742	-0.781	-0.116	-0.417	-0.976	-0.491	-0.051	-0.198	-0.277	-0.975
CD53	-2.273	-0.509	-0.815	-0.98	-0.807	-0.877	-0.288	-0.725	-0.936	0.671
MAST4	-1.268	-0.526	-0.9	-0.118	-0.261	-0.603	-0.384	-0.363	-0.637	0.293
LYPD2	0	-0.83	-1.169	-0.836	-1.386	-0.727	-0.174	0	0	0.738
COL24A1	-1.662	-1.306	-1.466	-1.038	-1.045	0.098	-0.243	1.357	-0.507	-0.781
SLC41A3	-0.148	-0.497	0.059	-0.398	-0.544	-0.636	-0.324	-0.135	-0.056	-0.475
DYNC2I1	-0.608	-0.225	-0.238	-0.077	-0.302	-0.086	-0.29	0.264	-0.402	-0.425
USP35	-0.457	-0.532	-0.822	-0.293	-0.188	-0.261	-0.057	-0.574	0.022	-0.601
RNPEPL1	-0.02	0.578	0.335	0.459	1.012	0.3	0.66	0.522	0.461	1.377
TTC28	-0.591	-1.066	-1.077	-0.607	-0.525	-0.208	-0.011	-0.834	-0.253	-0.448
NME5	-1.249	-0.054	-0.582	-1.566	-1.591	-0.754	-0.368	0.63	-0.627	-2.145
DFFA	-0.309	-0.558	-0.791	-0.35	-0.305	-0.174	-0.044	-0.758	-0.62	0.135
PHIP	0.467	0.209	0.35	0.191	0.482	0.778	0.034	-0.473	0.328	0.291
TSPAN3	-0.384	-0.45	0.112	-0.241	-0.709	-0.479	-0.474	-0.334	0.064	-0.334
CLINT1	0.206	0.529	0.348	-0.04	0.428	0.139	0.426	-0.269	-0.135	0.437
TBC1D22B	0.679	0.837	0.587	-0.148	0.452	0.292	0.614	0.194	0.481	0.424
PLCB2	0.656	4.047	3.418	1.549	5.205	3.843	0.373	3.324	0.969	4.906
NPW	-1.53	-0.73	-0.239	-0.131	-1.988	-1.215	-1.055	0.096	-0.472	-2.224
PEX6	-0.289	-1.009	-1.1	-0.539	-0.385	-0.286	-0.176	-1.529	-0.518	-0.347
ZCCHC24	-1.697	-0.731	-0.975	-0.084	-0.641	-0.466	-0.561	0.605	-0.693	1.049
TRMT5	-0.73	-0.078	-0.345	-0.502	-0.323	-0.884	-0.154	-2.082	-1.677	0.418
ARHGEF7	-0.363	-1.027	-0.29	-0.232	-0.466	-0.155	-0.41	-0.543	0.053	0.103
DOK4	-2.235	-1.544	-0.502	-0.468	-1.169	-0.163	-1.398	0.479	-1.044	0.06
PGM1	0.456	0.609	0.857	0.123	0.13	0.312	0.261	0.357	0.466	0.021
RAVER2	-0.277	-0.9	-0.666	-0.857	-1.889	-0.301	-0.651	-0.468	-0.04	-1.656
E2F3	0.612	0.281	0.609	-0.035	0.317	0.641	0.196	-0.233	0.582	0.623
RFX5	0.227	0.305	0.328	-0.075	0.513	0.199	0.362	-0.023	-0.154	0.471
TMTC4	-0.187	-1.035	-0.91	-0.203	-1.299	-0.903	-0.215	-0.913	-0.214	-1.128
ZNF618	-0.826	-1.453	-1.278	-0.054	-0.956	-0.545	-0.217	-0.529	-0.622	-1.201
FTSJ3	-0.139	-0.071	-0.343	-0.098	-0.397	-0.404	-0.099	-0.28	-0.448	-0.324
CPNE7	-1.191	-2.226	-0.369	0.091	-2.2	-1.924	-2.535	-0.207	-1.168	-1.242
GIPR	1.055	1.249	-0.003	0.552	1.852	1.093	0.437	0.919	-0.169	0.653
CYBA	0.676	1.078	1.101	1.191	0.597	0.075	0.082	0.913	0.614	0.241
GRAMD4	0.22	0.417	0.559	1.133	1.316	0.539	0.22	0.128	0.537	1.698
RUNX1	-0.445	-1.008	-1.17	-0.277	-0.975	-0.344	-0.098	-1.493	-0.346	-0.302
RIOX1	-0.3	-0.233	-0.632	-0.246	-0.866	-0.707	-0.059	-0.732	0.003	0.219
SPAG9	0.549	0.025	0.735	0.231	0.421	0.192	0.281	-0.122	-0.143	0.601
SLC23A1	-2.927	-1.035	-2.023	-0.195	-0.728	-0.985	-1.301	-0.615	0.622	-2.376
ZNF436	-0.312	-0.375	-0.261	-0.403	0.139	-0.464	-0.475	0.401	-0.214	0.336
VSIG4	2.251	3.99	2.434	0.411	1.263	1.714	0.546	0.581	2.127	0.272
GULP1	0	1.104	1.046	0.291	0.692	1.327	0.451	-0.722	0	0
ZMYM3	-0.266	-0.448	-1.288	-0.415	-0.561	-0.704	-0.139	-0.811	-0.115	-0.062
CCDC112	-0.396	-1.056	-0.543	-0.544	-1.005	-0.127	-0.132	0.662	-0.205	-0.995
RAB24	-0.74	-0.31	-1.005	-0.246	-0.103	-0.5	-0.302	-0.243	0.12	-0.431
RNF170	-0.495	-0.163	-0.617	-0.713	-0.231	-0.186	-0.096	-0.096	-0.586	0.744
STK17A	1.159	0.241	0.87	-0.018	0.879	1.294	0.477	0.539	1.07	-0.129
PRNP	-0.791	-1.743	-0.389	-0.311	-1.001	-0.551	-0.375	-0.433	0.127	-0.24
IARS1	-0.034	-0.626	-0.159	-0.147	-0.292	-0.329	-0.409	-1.682	-0.294	-0.613
KLHL23	-0.473	-0.131	-0.796	-1.071	-2.148	-1.691	-0.771	-0.737	-0.959	-1.047
TET2	0.481	0.67	-0.111	0.332	0.822	0.316	0.738	-0.735	0.837	0.76
RAB31	0.296	2.348	1.211	0.918	2.551	0.985	0.509	0.589	1.054	1.331
HYAL2	-0.615	-0.685	-0.863	-0.35	-1.219	-1.376	0.074	-0.426	-0.026	-0.253
FRRS1	0.365	0.658	0.33	0.051	0.693	1.197	0.407	0.176	-0.373	0.516
ZNF781	-0.668	-0.92	-0.428	-1.035	-0.032	-0.368	-0.238	0.021	-0.531	1.002
UBQLN4	-0.187	-0.771	-0.625	-0.15	-0.764	-0.377	-0.098	-0.784	-0.021	0.045
MUC19	0.511	0.92	0.253	1.771	2.65	2.48	0.994	0.925	0.941	-0.716
MTRNR2L1	0.931	1.104	0	0.899	0	0.93	0.898	0.765	-0.351	0
GPHN	-0.371	-0.334	-0.415	0.015	-0.99	-0.455	-0.448	-0.848	-0.53	-0.489
C2CD2	-0.938	-1.748	-2.101	-0.404	-1.554	-0.692	-0.092	-1.057	0.111	0.668
DLEU7	0.495	0.694	0.407	0.145	0.047	0.146	0.397	-0.538	0.645	1.439
RTL8B	-1.056	-0.834	-0.351	0.142	-0.959	-0.884	-0.42	-1.288	0.577	-1.153
ALDH5A1	-0.385	-0.732	-0.855	-0.409	-1.293	-0.485	-0.003	-1.083	-0.411	-1.453
ZNF487	0.784	0.171	0.657	0.422	0.79	1.651	0.38	1.111	1.298	0.428
MLH3	-2.204	-1.314	-1.042	-0.264	-1.212	-0.315	-0.56	-0.982	-1.471	0.448
ASRGL1	0.915	2.207	1.45	0.431	1.039	0.47	0.318	1.265	1.286	0.127
CCL23	2.983	5.712	2.691	1.124	2.615	1.096	0.865	1.482	1.442	2.611
GRPEL1	0.633	0.223	0.112	0.234	0.056	0.441	0.3	0.321	0.066	0.388
ATP10D	0.166	0.408	0.415	-0.065	0.379	0.396	0.697	-1.179	-0.063	1.446
EDC3	-0.23	-0.151	0.029	-0.303	-0.175	-0.486	-0.284	-0.355	-0.492	0.74
HAPLN4	-1.23	-1.118	-2.012	-0.114	-2.12	-0.916	-0.282	-0.535	-0.557	-0.66
DTD2	-0.151	-0.346	-0.292	-0.287	-0.926	-0.479	-0.183	-0.438	-0.416	-0.448
LRRC61	-0.259	-0.24	-0.302	-0.138	-0.116	-0.285	-0.732	-0.831	-0.69	-0.079
CHD9	0.161	0.234	0.025	0.209	0.371	0.448	0.079	-0.055	0.173	0.956
TRIM11	0.41	0.203	0.109	0.382	0.309	0.474	-0.039	0.375	0.483	-0.15
TMEM255B	0.891	0.17	0.465	0.956	1.44	0.113	1.321	-0.056	0.743	0.975
KRTCAP2	0.51	0.866	1.157	0.283	0.741	0.285	0.054	0.958	0.091	0.162
NDUFA4L2	-1.541	-1.175	-1.084	0.248	-1.527	-0.706	-0.57	-1.594	0	-2.137
APOC2	0.917	2.166	1.886	0.99	2.297	-0.045	0.618	2.289	0.563	-0.235
AKT2	-0.273	-0.512	-0.442	-0.048	-0.594	-0.429	-0.005	-0.208	-0.154	-0.253
CD24	1.91	3.277	1.245	0.721	0.927	0.22	1.815	0.133	1.939	0.303
MCC	1.502	2.058	0.013	0.363	1.172	1.165	0.715	0.351	-0.128	0.961
FADS1	-0.5	-0.976	-0.047	-0.101	-1.181	-0.669	-0.881	0.102	0.281	0.238
NETO1	-0.764	-1.175	-1.065	-0.418	-1.508	-1.036	0.22	0.415	-0.586	-3.629
PEX10	-0.352	-0.289	-0.23	-0.013	-0.787	-0.513	-0.269	0.426	-0.092	-0.414
TNS3	-2.042	-1.12	-1.727	0.257	-2.636	-0.727	-1.481	0.005	-1.84	0.67
PPP1R1A	0.931	0.275	1.04	1.901	1.945	1.093	0.065	0.043	0.668	-0.209
GLUL	0.624	0.261	1.473	0.445	1.209	1.131	0.111	0.64	0.504	0.018
ANPEP	0.904	0.557	-0.048	0.697	0.985	0.232	1.296	0.344	1.495	0.848
PML	-0.096	-0.07	-0.285	-0.048	-0.129	-0.108	-0.068	-0.109	-0.212	0.237
SLC44A3	-2.077	-1.377	-1.093	-0.268	-1.313	-0.362	-0.348	-0.048	-1.234	0.345
RETN	1.414	2.567	1.964	1.191	1.168	0.306	0.098	1.717	2.283	0.259
LENG9	-0.757	-0.613	-1.123	-0.129	-0.373	-0.8	-0.063	-1.472	-0.96	-0.197
NPAS1	0.76	0.698	0.902	0.46	-0.056	0.129	0.612	0.256	1.102	-1.487
RP11-783K16.16	0.341	0.271	0.746	0.602	0.56	0.595	-0.136	0.637	0.611	-0.712
ZNF740	0.153	0.637	0.667	0.505	0.692	0.086	0.093	0.389	-0.224	1.325
CPD	0.472	0.314	0.641	-0.16	0.338	0.494	0.586	-1.186	0.429	0.893
PCBP4	-2.326	-1.015	-1.91	0.198	-0.897	-0.895	-1.299	-0.005	-0.482	-0.575
SLC27A2	-0.498	-1.225	-0.066	-1.153	-1.658	-0.955	-0.241	-2.217	-1.305	-2.278
TK2	0.102	0.765	0.599	0.593	0.848	0.192	0.1	0.354	0.156	0.964
LILRB2	0.113	2.258	0.81	0.875	1.871	1.639	0.413	2.107	1.362	2.907
CH507-9B2.9	0.716	0.871	0.36	-0.147	0.378	0.486	0.715	0.364	0.618	1.562
CDH2	-0.959	-3.449	-0.806	-0.777	-1.62	-0.93	-1.066	-2.293	0.117	0
EML4	0.303	0.277	0.195	0.389	0.101	0.027	0.065	-0.281	0.242	0.679
EBF3	-0.56	-1.642	-2.537	-0.386	-2.089	-0.751	-0.61	-2.592	0.209	-2.405
PITRM1	-0.058	-0.698	-0.41	-0.236	-0.28	-0.163	-0.23	-0.885	-0.292	-0.205
TIGD1	-0.488	-1.028	-0.428	-0.186	-0.432	-0.035	-0.533	-0.74	-0.553	-0.882
CERS1	-0.409	-1.738	-0.569	-0.651	-2.065	-1.417	-0.275	-1.617	0.134	-0.941
DIXDC1	-0.645	-1.105	-1.036	-0.507	-2.193	-1.697	-0.071	-1.513	-0.954	-1.137
PPP1R27	1.372	-0.152	0.968	1.267	0.949	0.237	0.882	1.197	0.343	-0.961
CNTNAP3	1.556	1.602	-0.406	1.797	0.917	1.019	0.914	0.63	3.372	-1.971
TBRG1	0.265	0.555	0.001	0.181	0.703	0.379	0.267	-0.16	0.166	0.448
FRMD3	1.157	0.875	0.571	0.481	0.451	-0.112	0.511	-1.443	1.017	-1.275
MANSC1	0.901	2.013	0.119	0.588	0.819	1.074	0.475	0.527	0.269	0.55
SLC50A1	0.171	0.738	0.906	-0.024	0.7	0.604	0.303	1.119	0.24	-0.025
SPHK1	0.384	0.115	1.127	0.149	0.473	0.676	0.513	0.549	0.666	1.324
GPR55	-0.333	-1.545	-1.519	-0.343	-0.618	-0.591	-0.407	0.533	-0.775	-0.13
ZNF431	0.314	0.479	0.199	-0.032	0.614	0.594	0.199	-0.233	0.257	-0.02
ACOX3	-0.367	-0.206	-0.366	0.11	-0.392	-0.449	-0.226	-0.203	-0.512	0.521
GALR2	-2.487	-1.599	-1.675	-0.461	-0.583	-0.451	-0.67	-1.27	-0.474	-0.355
HSPA8	-0.701	-0.265	-0.344	-0.884	-1.237	-0.344	-0.153	-1.608	-0.527	-0.316
ABCC8	-0.923	0	-0.742	-0.589	-0.909	-0.451	-0.09	-1.348	0	-1.574
DOCK10	1.11	0.625	0.564	0.499	0.896	-0.229	1.023	-0.641	0.718	0.491
SLC9B1	0.786	0.738	0.159	0.256	0.193	0.483	1.193	1.739	0.934	0.212
AUTS2	-0.68	-2.241	-1.324	-0.199	-1.72	-1.056	-0.279	-1.376	-0.723	-0.799
PATZ1	-0.243	-0.212	-0.926	-0.143	-0.742	-0.521	-0.24	-1.025	-0.033	-0.47
SHISA2	-2.507	-4.46	-0.953	-1.936	-1.547	-0.634	-1.026	-2.363	1.018	-0.509
IER5L	1.694	0.139	2.292	2.285	2.174	1.757	-0.131	2.804	-0.622	-0.707
MTHFD1L	0.038	-1.461	-0.513	-0.329	-1.138	-1.125	-0.703	-1.336	-0.208	-1.241
TARM1	0.595	1.861	1.149	0.156	0.534	0.86	0.451	-0.326	2.613	0.174
ADGRG6	0.603	1.004	1.338	0.719	0.692	0.368	-0.121	1.211	-0.837	1.722
COL8A1	0.608	0.293	1.145	1.047	0.214	1.427	0.223	0.477	-0.109	0.117
MICU1	0.94	0.653	0.946	0.041	0.339	0.333	0.252	0.314	0.69	0.141
ECHDC3	-1.097	0.384	-1.169	-1.164	-0.936	-1.301	-0.569	-0.023	-0.307	0.006
BMP6	-2.153	-1.165	-0.805	-0.374	-1.225	-0.156	-0.696	-0.66	-1.561	-1.107
PFKP	-0.268	-2.028	-0.749	-0.302	-1.474	-1.12	-0.548	-1.326	-0.386	-1.622
FBXO21	-0.6	-0.079	-0.237	-0.52	-0.799	-0.49	-1.335	-1.163	-0.647	-0.053
VAMP8	0.572	1.701	1.603	0.436	0.614	0.6	0.246	1.37	0.412	0.507
TMEM272	-2.218	-0.83	-3.703	-1.439	-1.22	-0.754	-0.674	0.765	-0.046	-1.83
RASGRP3	1.004	0.758	0.176	0.807	0.81	0.232	1.899	-0.446	-0.413	0.683
ANGEL1	-0.35	-0.75	-0.771	-0.063	-0.713	-0.363	-0.067	-0.87	0.303	0.012
BHLHE40	2.516	-0.445	2.195	2.129	3.519	3.624	0.844	2.225	0.812	0.573
BNIP3	-0.242	-0.396	-0.65	-0.598	-0.695	-0.584	0.156	-0.47	-0.35	-0.784
ATP7B	-1.254	-2.662	-1.533	-0.42	-1.327	-0.89	-0.134	-1.553	-0.666	-0.691
MSRB3	0.312	0.171	0.492	-0.013	0.446	0.244	0.72	-0.472	0.362	0.109
HHAT	0.583	0.821	0.578	0.418	-0.002	0.622	0.043	-0.091	0.658	0.726
TIGD5	-0.511	-0.382	-1.424	-0.558	-1.404	-1.657	-0.123	-1.132	-0.597	-1.238
CERT1	0.662	0.698	0.315	-0.082	0.416	0.206	0.465	-0.414	-0.114	1.019
PROB1	-0.753	-1.009	-1.258	0.349	-1.34	-0.746	-0.783	-1.214	-1.13	-1.015
ADRA2C	-0.364	-1.401	-2.283	-1.161	-0.851	0	-1.402	-0.631	-0.564	-1.42
COL8A2	-0.608	0.127	-0.574	-0.839	-1.386	-0.726	-0.474	-0.949	0.563	0.187
TEX10	-0.295	0.01	-0.124	-0.352	-0.546	-0.316	-0.165	-0.868	-0.609	-0.24
PEPD	-0.229	-0.181	0.006	-0.176	-0.281	-0.567	-0.451	-0.297	-0.322	-0.03
TMEM154	0.392	0.226	-0.005	0.247	0.63	0.765	0.838	-1.174	-0.226	2.184
FAM174B	1.119	0.831	0.432	0.219	1.412	0.3	0.31	0.975	-0.065	-0.4
RAB33B	-0.454	-0.57	-0.156	-0.779	-0.495	-0.185	-0.019	-0.119	0.025	-0.102
CNDP2	-0.371	-0.785	-0.733	-0.405	-1.083	-0.473	0.104	-0.759	-0.726	-0.19
DESI1	0.478	0.691	-0.038	0.096	0.654	0.359	0.697	-0.147	0.227	0.819
AVL9	0.466	0.853	0.546	0.23	0.455	-0.075	0.355	-0.245	0.088	0.761
PBXIP1	-0.525	-0.793	-0.639	-0.331	-0.456	0.002	-0.092	-0.443	0.138	-0.386
ADGRD1	-0.549	-0.389	-0.596	-0.513	-0.088	0.078	-0.503	-0.246	0.136	0.322
TRPV2	-0.693	-1.04	-0.591	-0.342	-0.896	-0.983	0.207	0.332	-0.292	0.342
TRIM65	-0.085	-0.73	-0.606	-0.018	-0.781	-0.469	-0.308	0.033	0.005	-0.644
NINJ2	0.659	2.3	1.334	0.098	1.586	0.804	0.551	1.934	0.607	1.274
REEP5	-0.184	-0.586	-0.34	-0.394	-0.373	-0.638	0.089	-0.313	0.064	-0.063
GBP6	0.931	0.698	0.297	0.311	0	0.784	0.288	1.482	0	0.009
SWAP70	1.481	0.851	1.346	0.132	1.123	0.379	0.192	-0.307	0.427	-0.224
GPR12	0.001	-2.284	-1.73	-1.115	-1.638	-0.962	-0.295	-1.699	-0.039	-2.537
KDELR3	-0.713	-0.944	-0.072	-0.048	-1.372	-1.478	-1.365	0.649	-1.04	-1.315
TGFA	0.784	0.506	0.175	0.291	1.663	0.95	0.564	-0.249	0.226	2.708
SEC24A	0.167	0.372	0.423	-0.049	0.278	0.314	0.116	0.183	0.161	0.085
MTM1	0.285	0.749	0.528	-0.009	0.38	0.362	0.146	-0.174	0.1	0.502
PBX2	-0.382	-0.216	-0.402	-0.388	-0.324	0.029	-0.049	-0.17	0.526	-0.526
GABPB2	0.617	0.476	0.017	0.106	1.122	0.791	0.683	0.514	0.346	0.572
CPED1	0.532	0.275	0.666	0.989	0.52	-0.139	0.644	0.575	-0.474	-0.662
AKR1A1	-0.241	-0.031	-0.356	-0.416	-1.049	-0.453	-0.616	0.292	-0.247	-1.249
ZMAT5	-0.188	0.143	-0.422	-0.49	-0.427	-0.536	-0.426	0.299	-0.443	0.095
DNAH7	0.931	0.37	0.076	0.345	0.322	1.096	0.451	0.63	0.278	0.701
LLGL1	-0.651	-0.656	-0.713	0.224	-1.148	-0.916	-0.417	-0.782	0.33	-0.227
RBM4	-0.504	-0.17	-0.29	-0.196	-0.528	-0.198	0.005	-0.153	-0.109	-0.369
TMEM116	-0.369	-0.688	-0.44	-0.375	-0.687	0.1	-0.227	-0.029	-0.737	-0.336
CD46	0.497	0.822	0.313	-0.161	0.738	0.425	0.549	-0.598	0.255	0.956
PLEKHG2	-0.582	-1.402	-1.248	-0.026	-0.637	-0.268	-0.681	-0.49	-0.087	0.129
CIAO1	-0.346	-0.211	-0.273	-0.027	-0.094	-0.112	-0.079	-0.636	-0.618	0.268
RHOG	0.184	0.343	0.755	0.311	0.004	0.256	0.485	0.514	0.476	0.058
NWD1	1.295	2.058	1.205	0.735	0.935	0.078	0.271	-1.348	-0.944	0.012
CD9	-0.785	-0.862	-0.104	-0.936	-1.471	-0.326	-0.241	0.444	0.454	0.09
TTC24	-1.164	-0.83	-1.523	-0.475	-0.202	-0.207	-1.764	1.385	-0.493	-1.851
CD8B2	-1.479	-1.768	-0.246	-0.269	-0.631	-1.018	-0.482	0.471	-0.308	0.389
ZAN	-1.018	0.153	-0.908	-1.24	-0.722	-0.62	-0.283	1.116	-0.298	-1.709
CD109	0.643	1.454	0.502	1.51	-0.014	0.408	1.143	0.667	0.937	0.01
PYGB	-0.965	-1.182	-0.33	-0.127	-0.86	-0.57	-0.116	0.131	-0.706	0.135
JAK2	0.567	0.774	-0.041	0.156	0.302	0.391	0.534	-0.559	0.198	0.799
SERPINB6	-0.108	1.939	1.005	0.364	2.022	1.117	1.25	0.911	1.025	1.677
COLGALT2	0.807	0.167	0.008	0.282	0.995	0.85	0.637	-2.593	0.453	-1.372
TRIM16	-0.596	-0.731	-0.416	-0.642	-0.468	-1.364	0.054	0.715	-0.966	-0.583
KSR1	0.134	1.705	1.635	0.767	2.654	2.508	0.389	1.067	1.034	1.882
SMOX	1.705	0.944	0.915	0.07	0.327	0.569	0.636	3.914	-0.013	0.375
UBE2W	0.722	1.295	0.833	-0.134	0.348	0.894	0.502	-0.248	0.551	0.494
IRAK2	-1.047	-2.399	-0.605	-0.738	-1.62	-0.47	-0.351	-0.186	-0.217	-0.752
RFFL	-0.409	-0.515	-0.34	-0.327	-0.248	-0.207	0.108	0.022	0.093	-0.215
GTPBP8	0.221	0.183	0.473	0.054	0.012	0.354	0.358	0.348	-0.339	0.234
LRP4	-0.614	-1.701	-0.647	0.081	-1.263	-1.494	-2.393	-1.924	-0.485	-1.093
MEN1	-0.146	-0.485	-0.942	-0.132	-0.396	-0.593	-0.186	-0.378	-0.089	0.035
DACH1	0.697	0.9	0.83	0.159	2.276	0.69	0.817	-1	0.129	0.513
EEF2	-0.468	-0.463	-0.293	-0.37	-0.87	-0.357	0.077	-0.453	-0.166	-0.788
C22orf39	-0.182	-0.001	-0.277	-0.113	-0.498	-0.498	-0.255	-0.154	-0.025	-0.068
IL1RN	-2.948	-3.859	0.191	-2.471	-4.005	-1.654	-0.685	-1.637	-2.797	0.439
IRS1	-2.453	-1.694	-2.334	-0.684	-0.497	-1.64	0.016	0.457	0.044	-2.127
PLAGL2	0.746	0.069	0.196	0.248	0.332	0.253	0.716	-0.545	0.346	0.907
SIX3	-0.639	-1.563	-1.135	0.199	-0.504	-0.902	-0.818	-1.501	-0.513	-1.026
SERINC5	-1.025	-1.417	-2.628	-0.378	-1.637	-0.954	-0.125	-1.378	-0.613	-0.784
ARHGEF6	-0.319	-0.521	-0.723	-0.636	-0.387	-0.251	0.114	-0.625	-0.32	-0.148
NCKAP1L	0.406	0.509	0.493	0.001	0.357	0.02	0.265	0.199	0.034	1.158
EVI5	0.376	0.068	0.164	0.135	0.565	0.137	0.25	-0.964	0.412	0.818
CATSPERD	-1.068	-0.83	-1.339	0.063	-0.573	-1.018	-0.174	0	0	0
CCDC107	-0.544	-0.455	-0.359	-0.542	-0.753	-0.835	0.197	0.323	0.061	-0.695
CLEC12A	2.611	1.869	0.856	0.038	0.499	1.043	1.662	-0.154	1.26	-0.277
TFDP2	-0.6	-0.586	-0.64	-0.291	-0.582	0.006	-0.04	-0.287	-0.022	-0.294
CELA1	-1.654	-1.177	-0.043	-0.876	-0.371	-0.724	-0.433	-0.483	-0.052	-1.379
PNCK	-2.811	0	-2.746	-0.836	-2.461	-0.782	-3.772	0	0	0
ATP11B	1.117	0.941	0.511	0.011	0.618	0.107	0.614	-0.712	0.542	0.759
CHST10	-0.945	-1.144	-0.254	-0.043	-1.163	-0.304	-0.579	-1.024	0.002	-2.652
FIBCD1	0	0	-1.022	-1.215	-1.593	-1.25	-1	0.043	-0.231	-0.366
SUCNR1	1.312	2.228	3.274	0.071	1.172	0.783	1.231	-0.089	0.301	4.322
MON1A	-0.152	-0.319	-0.725	-0.202	-0.635	-0.548	-0.02	-0.18	-0.785	0.257
TICAM2	-1.294	-0.89	0.289	-0.561	-1.508	-0.859	-1.712	2.171	-2.221	0.453
CLNS1A	-0.314	-0.379	0.067	-0.593	-0.916	-0.434	-0.333	0.334	-0.632	-0.831
RAC3	-1.008	-1.112	-0.166	0.045	-1.737	-1.576	-0.893	-0.261	-0.156	-1.947
CALML4	-0.364	-0.02	-0.728	-1.259	-0.731	-0.825	-0.19	0.063	0.371	-0.459
RP3-403A15.5	-1.191	-3.28	-0.385	-1.675	-1.22	-0.536	-1.056	1.085	0.445	-1.779
IRF5	-0.924	-1.013	-1.58	-0.448	-0.599	-0.209	-0.148	1.046	-0.256	0.959
TLE6	-0.764	0	-0.963	-0.836	0	-1.235	-0.83	-0.79	-0.837	0
RANBP6	-0.428	-0.663	-0.424	-0.305	-0.152	-0.177	0.004	-0.639	0.051	0.459
IGSF9B	-1.55	-1.175	-2.645	0.127	-1.487	-0.758	-0.815	-0.327	-0.451	-0.578
GPR137B	1.496	1.196	0.584	0.22	1.062	-0.09	1.261	-0.004	-0.284	0.335
KANSL3	0.197	0.259	0.53	0.663	0.919	0.58	-0.031	0.469	0.391	0.218
MTIF2	-0.38	-0.206	0.08	-0.57	-0.3	-0.215	-0.331	0.495	-0.538	-0.311
NTAN1	-0.314	-0.305	-0.041	-0.461	-0.934	-0.512	-0.196	0.515	-0.139	-0.523
IL2RG	-0.485	-0.376	-0.285	-0.512	-0.798	-0.473	0.146	0.506	-0.581	-0.096
SCARF1	-1.349	-1.66	-1.007	-0.184	-0.287	-0.597	-0.403	-0.559	0.549	0.524
KIF17	-1.068	-1.599	-2.023	0.085	-1.31	-0.234	-1	0.919	0.668	-0.998
CLU	-1.039	-0.862	-0.373	-0.592	-1.684	-0.707	0.031	-0.309	0.333	-1.063
FNTB	-0.633	0.05	-0.391	-0.483	-0.39	-1.03	-0.307	-0.495	-1.054	0.347
PDK3	0.261	0.537	0.12	0.04	0.101	0.423	0.505	-0.859	0.58	1.142
NXF3	2.149	1.93	1.019	-0.14	2.444	1.581	0.342	0.331	1.79	-0.388
C1orf50	-0.376	-0.237	-0.223	-0.442	-0.238	0.015	-0.059	0.376	-0.634	-0.171
PRKCB	-0.371	-0.835	-0.294	-0.603	-0.462	-0.062	-0.072	-0.19	0.266	0.631
LGALS9	1.238	2.001	0.84	0.267	0.148	0.95	0.63	1.504	1.04	1.852
SORBS3	-0.974	-0.847	-0.837	0.354	-1.247	-0.543	-0.863	0.512	-0.452	0.499
CYP4F3	1.034	5.596	2.36	1.459	3.373	2.693	0.344	2.356	3.107	2.166
FBXW9	-0.898	-0.378	-0.139	-0.449	-1.508	-0.988	-0.311	0.998	-0.53	-0.749
ARF3	0.327	0.705	1.129	0.08	0.317	0.39	0.363	0.052	0.449	1.037
DNAJC4	0.064	0.477	-0.036	0.376	0.346	0.291	0.568	0.666	0.306	-0.504
CD276	-0.361	-2.612	-1.825	-0.124	-2.496	-2.521	-0.678	-0.191	-0.888	-1.455
SLC25A35	0.555	0.229	0.364	0.799	1.243	0.74	0.015	1.043	0.823	0.527
TRAPPC11	0.492	0.647	0.512	0.146	0.845	0.076	0.13	-0.365	-0.164	0.759
SWI5	-1.043	0.027	-0.436	-0.112	-0.686	-0.689	-0.605	0.653	-0.726	-0.471
TMIGD3	0.931	1.289	0.005	0.064	0.594	0.829	0.772	-0.06	-1.126	1.736
DEXI	-0.257	-0.458	-0.849	-0.328	-0.407	-0.534	0.088	-0.749	-0.033	-0.237
POLR1E	-0.297	-0.525	-0.218	-0.202	-1.054	-0.413	-0.223	-0.393	-0.615	-1.587
HNF1A	0.799	0	0.743	0.417	0.53	0.078	0.37	-0.156	-0.5	0.228
USP13	-0.049	-1.547	-0.932	-0.154	-0.997	-0.859	-0.507	-1.437	-0.306	-0.851
NPM2	-0.443	-0.335	-0.705	-0.457	-0.783	-0.141	-1.542	0.348	0.495	-1.624
LHX6	-1.604	-2.686	-1.313	-1.314	-3.168	0.364	-1.253	-1.147	-1.931	-1.574
RTL3	0	-2.381	-1.339	-0.712	-1.527	-1.701	-0.354	-1.226	-1.782	0.013
CLGN	2.105	0.603	0.783	0.237	0.35	0.802	1.264	0.938	0.104	-1.709
ARFGEF2	0.212	0.486	0.722	0.111	0.661	0.099	0.223	-0.536	0.175	1.074
IRAK1	0.18	0.034	0.392	0.44	0.242	0.009	0.306	-0.163	0.379	0.588
MAP4K1	-0.337	-0.709	-0.598	0.173	-0.594	-0.609	-0.272	0.372	-0.017	-0.661
RWDD2B	-0.14	-0.18	-0.302	-0.561	-0.057	-0.148	-0.527	0.161	-0.234	0.412
KDM6B	0.64	-0.313	0.817	1.047	1.065	1.115	0.475	0.131	0.383	1.121
BCAT1	-0.94	-3.237	-0.339	-1.372	-2.694	-1.076	-0.697	-1.393	-0.994	-1.563
TBKBP1	0.322	-0.115	0.482	0.761	0.944	0.406	0.435	-0.239	0.689	0.718
AOC2	0.668	1.104	0.126	0.112	0.872	1.679	0.716	-0.472	0.736	-0.798
ARNT	0.224	0.755	0.427	0.133	0.644	0.003	0.421	-0.773	0.021	1.016
PGPEP1	-0.109	0.752	0.718	0.659	1.71	0.815	0.574	1.08	-0.324	1.42
SHD	-1.068	-1.459	0.15	-1.031	-1.404	-0.727	-2.681	0.995	-2.492	-0.836
TCEAL3	0.469	0.859	1.055	0.414	0.276	0.62	-0.082	0.726	0.723	-0.545
MALT1	-0.573	-0.585	-1.198	-0.185	-0.627	-0.412	-0.026	-0.136	0.119	0.101
C15orf48	0.532	0.275	1.567	1.512	0.073	0.951	0.656	0.059	-0.837	1.628
HTRA3	-1.647	-2.631	-0.569	-0.515	-2.653	-0.9	-0.464	-0.718	-0.235	-0.049
ADGRA3	-0.366	-0.989	-0.954	-0.102	-1.545	-0.923	-0.17	-2.004	-0.208	-2.154
DHRSX	-0.086	-0.605	-0.236	-0.109	-0.636	-0.293	-0.194	-0.816	-0.019	-0.597
SCMH1	-0.072	-0.544	-0.497	0.044	-0.458	-0.361	-0.257	-0.102	0.145	-0.928
SHISAL2A	1.217	1.359	-0.079	0.758	0.126	0.757	1.037	1.385	0.413	-0.457
SP100	0.62	1.279	0.483	0.036	0.933	0.168	0.566	0.428	0.093	0.853
ANKRD13B	-0.989	-2.934	-1.216	0.068	-1.308	-1.277	-0.891	-1.601	0.066	-2.089
OR4D1	-1.516	-1.196	-1.084	0.229	-0.563	-0.974	-0.452	-0.011	-0.493	0.357
LRFN4	-0.704	-1.218	-2.356	-0.109	-1.628	-1.652	-0.226	-0.866	-0.173	-1.805
NSUN7	-0.495	0.235	-0.726	-0.494	-0.423	-0.706	-0.915	-0.156	-0.3	-1.75
ZNF648	-1.819	0	-1.246	-0.979	-1.773	-0.236	-0.705	0	-1.114	-1.024
RAB4A	-0.762	-0.771	-0.127	-0.518	-0.929	-0.401	0.054	-0.057	-0.381	-0.139
MYL6B	-0.563	0.024	-0.075	-0.54	-0.889	-0.418	-0.514	1.071	-0.364	-1.118
LRCH4	0.045	0.073	0.141	0.45	0.448	0.617	0.316	0.378	0.162	0.324
LINC02218	1.217	1.359	0.419	-0.058	0.244	0.935	0.92	-0.78	0.192	-0.952
GRHPR	-0.513	-0.54	-0.039	-0.353	-0.953	-0.35	-0.131	-0.092	-0.117	-0.55
EMD	0.159	0.34	0.909	0.537	0.112	0.456	0.174	0.601	0.406	-0.395
PIAS1	0.388	0.536	0.713	-0.042	0.42	0.449	0.061	-0.024	0.007	0.423
TBC1D4	-0.543	-1.906	-2.106	-0.46	-1.559	-0.823	-0.09	-0.701	-0.743	-0.554
TBC1D20	-0.297	-0.602	-0.38	-0.288	-0.206	-0.186	0.053	-0.852	0.062	0.174
CACNA1E	0.485	1.104	2.166	0.556	1.177	1.096	0	-0.246	0	-0.731
NMT2	-0.73	-1.682	-1.557	-0.175	-1.357	-0.79	-0.01	-0.98	-0.62	-1.617
DOCK5	0.383	0.233	0.059	0.369	0.838	1.042	0.373	-0.813	0.713	0.769
FKBP4	-0.197	-1.515	-0.316	-0.755	-1.613	-0.629	-0.414	-2.281	-0.339	-1.833
RNF115	0.105	0.295	0.281	-0.05	0.131	0.391	0.265	0.241	-0.153	-0.441
CASP6	-0.534	-0.593	-0.006	-0.201	-0.664	-0.404	-0.081	0.802	-0.387	-1.187
GADD45A	0.514	2.004	1.579	0.285	2.342	1.111	0.246	1.122	1.423	0.626
DENND6B	0.17	1.13	0.776	0.759	1.766	1.048	0.016	1.466	0.619	0.55
RNF130	-0.552	-0.886	-0.268	-0.514	-0.853	-0.108	-0.041	-0.335	0.107	-0.277
MPP5	-0.043	-0.275	-0.037	-0.369	-0.275	-0.088	-0.156	0.009	-0.002	0.179
ADPGK	0.227	0.282	0.407	0.054	-0.01	0.411	0.174	-0.004	0.506	0.007
NIPA1	-0.435	-0.062	-1.072	-0.392	-0.808	-0.517	-0.126	-0.475	-0.028	-0.242
CTD-2587H24.4	-0.764	-2.169	0	-1.167	-2.195	-0.494	-1.032	1.07	0	0
SLC37A4	0.092	-0.173	-0.258	-0.372	-0.578	-0.619	-0.541	0.301	-0.141	-1.591
B9D1	1.443	1.201	1.222	0.038	0.509	0.312	0.437	0.499	0.278	0
DUSP16	0.567	0.758	1.094	0.387	0.184	0.077	1.316	-1.127	1.717	1.032
SIGLEC12	1.189	2.392	3.437	0.652	2.479	0.978	0.133	-0.676	1.518	2.271
TMEM184B	-0.315	-0.715	-0.499	-0.269	-0.581	-0.581	0.164	-0.751	-0.146	0.199
WDFY1	0.654	0.412	0.635	0.014	0.765	0.288	0.061	-0.157	0.509	-0.622
TACC3	0.561	0.723	0.515	0.136	0.311	0.248	-0.02	0.455	0.488	-0.045
RHOC	-1.71	-1.611	-0.632	-0.65	-1.477	-1.337	0.353	1.226	-0.785	0.431
OGDH	-0.218	-0.45	-0.253	-0.331	-0.73	-0.726	0.043	-0.123	-0.364	0.67
POMT2	-0.603	-1.292	-1.103	-0.099	-0.961	-0.368	-0.125	-1.076	-0.34	-0.774
FGGY	0.721	0.328	0.718	0.278	0.148	-0.025	0.614	0.306	0.396	-0.353
PIP4K2B	-0.314	-0.946	-1.281	-0.28	-0.714	-0.429	-0.073	-1.417	-0.14	-0.088
SPPL2A	0.404	0.772	0.579	-0.131	0.338	0.243	0.525	0.092	0.273	0.9
ALDOA	0.292	0.54	0.716	0.407	0.026	0.249	0.088	0.179	0.077	0.37
MEF2A	-0.096	-0.342	-0.476	-0.33	-0.547	-0.721	0.038	-0.464	-0.355	0.407
NCKAP5L	-0.546	-1.144	-1.411	-0.266	-0.776	-0.961	0.117	-1.087	-0.271	0.042
ASMTL	-0.808	-0.288	0.1	-0.218	-0.717	-0.622	-0.474	-0.36	-0.707	0.127
THUMPD1	-0.034	-0.421	-0.189	-0.117	-0.175	-0.062	-0.31	-0.164	-0.235	0.553
MN1	1.08	-0.302	1.051	1.066	0.603	0.627	0.526	1.006	0.5	0.531
NTAQ1	-0.479	-0.611	0.024	-0.842	-1.113	-0.132	-0.548	-0.304	-0.557	-0.82
NUDT11	-0.971	-0.83	-0.871	-1.23	-0.789	0.092	-0.054	0.794	-0.096	-1.093
FGD4	1.547	3.547	1.642	0.764	1.555	0.312	0.709	-0.445	1.691	2.475
NTRK1	-1.081	-2.734	-0.959	-0.521	-0.287	-1.214	-0.763	-2.427	-0.608	-0.05
TERT	-0.849	-3.331	-1.614	0.46	-2.714	-1.539	-2.578	-0.676	-2.296	-0.457
ZNF792	-2.025	-0.55	-1.051	-0.544	-0.455	-1.292	-0.144	-1.13	-1.268	0.024
CORO1A	0.489	1.111	0.74	0.491	0.408	0.21	-0.014	0.899	0.413	0.836
FAM53A	-0.655	-0.72	-0.796	0.149	-0.998	-0.136	-0.661	-0.609	1.46	-0.096
ATP1A3	-2.218	-1.694	-1.1	0.329	-0.982	-1.209	-0.697	-0.125	-0.084	-2.44
LRP1	0.254	0.876	0.265	1.052	0.5	2.141	1.529	-0.116	0.05	1.021
LCOR	0.531	0.079	0.678	0.255	0.66	1.397	0.405	0.557	0.446	1.386
PRDX5	0.644	1.861	1.806	0.579	0.89	0.492	0.101	1.105	0.668	0.261
HCK	0.334	1.564	1.911	0.193	2.292	1.003	0.5	0.842	0.197	2.198
LZTS3	-0.768	-1.591	-0.456	0.187	-1.215	-0.579	-1.019	0.606	0.384	-3.175
FAIM	-0.44	-0.464	-0.153	-0.138	-1.324	-0.585	-0.694	-0.141	-1.188	-0.201
BCL9	-1.59	-2.167	-1.62	0.177	-1.772	-0.299	-0.841	-0.642	-0.113	-0.932
ADA2	-0.311	-0.251	-0.642	-0.06	-0.841	-0.363	-0.147	0.282	0.119	0.148
SPTAN1	-0.03	-0.882	-0.677	-0.006	-0.591	-0.454	-0.426	-1.06	0.056	0.435
FXYD6	0.595	1.769	2.998	2.386	2.076	2.576	-0.564	1.296	1.43	1.219
DSTYK	0.761	-0.083	0.895	0.035	0.602	0.854	0.669	0.341	1.069	0.261
PGAP6	0.141	0.305	0.421	0.209	0.318	-0.089	0.46	0.153	0.216	0.661
TREML2	0.914	2.185	2.376	0.091	1.034	1.297	0.296	0.669	1.644	1.626
TBCC	-0.847	-1.125	-0.077	-0.081	-0.617	-0.736	-0.3	-0.057	0.3	-0.178
VPS54	0.636	0.773	0.317	-0.025	0.558	0.08	0.414	-0.528	0.243	0.869
EIF4E3	-0.448	-0.598	-0.934	-0.405	-1.211	-0.55	0.134	-0.076	-0.019	0.212
RITA1	-0.673	-0.467	-0.249	0.06	-0.783	-0.448	-0.186	-0.385	-0.474	-0.229
SSC5D	-0.789	-0.054	-1.484	-0.467	-1.011	-0.299	-0.45	-1.919	-0.805	-0.6
S100B	-0.296	-0.464	0.149	-0.479	-0.973	-0.52	-0.611	1.306	-0.261	-0.061
CIB1	0.112	0.614	0.754	0.345	0.154	0.175	0.21	1.271	0.532	0.14
PDE3B	-0.36	-1.112	-1.036	-0.496	-1.076	-0.652	0.205	-1.551	-0.302	-1.611
IL10RB	0.408	0.854	0.598	-0.083	0.747	0.147	0.435	-0.112	-0.163	1.441
SRPRA	0.332	0.301	0.486	-0.044	0.271	0.055	0.276	-0.255	0.273	0.54
JAG2	0.931	2.079	1.304	0.791	1.213	-0.136	0.424	-0.333	0	0.345
MMP17	0.817	2.463	0.666	2.103	1.787	1.068	-0.194	1.929	1.573	1.147
CHMP4B	0.298	0.48	0.666	-0.002	0.238	0.189	0.187	0.626	0.753	0.126
ALG1L2	-0.722	-1.459	-0.667	-0.255	-0.392	-0.937	-0.03	0.674	-0.474	-0.456
ZNF655	0.532	0.502	-0.053	0.188	1.062	0.789	0.434	0.126	-0.163	0.337
DBNL	0.276	0.533	0.293	0.334	0.321	-0.129	0.237	0.324	0.281	0.835
TFAP2E	-0.834	-0.747	-0.868	0.183	-0.107	-0.865	-0.844	-0.16	-0.133	-0.553
CARMIL2	-1.186	-1.551	-2.14	0.006	-0.57	-0.397	-1.019	-0.621	0.026	-1.159
PARD3	-1.001	-1.971	-0.161	0.027	-1.988	-1.242	-2.332	-0.617	-0.613	-1.691
NCF1	1.724	7.021	4.077	1.347	6.337	2.142	0.805	3.698	1.37	3.714
VWA8	-0.315	-0.551	-0.476	-0.011	-0.673	-0.133	-0.146	-0.101	-0.327	-0.646
LCE3E	0	-0.83	-0.687	-1.167	-0.909	0	-0.591	0	0	0
FUCA2	0.485	0.341	0.582	0.176	-0.052	0.132	0.472	0.987	0.402	-0.016
MFSD12	0.459	0.322	0.958	0.439	1.286	0.083	0.348	-0.135	0.138	1.007
EMILIN1	-0.82	0.157	-0.67	-0.115	-1.077	-1.023	-0.844	-0.716	-0.245	-0.914
CTSS	0.625	0.718	0.525	-0.057	0.053	0.361	0.483	1.398	0.474	0.719
GPR143	-0.764	0	-0.963	-1.167	-0.909	-1.235	0.065	0	-0.5	-0.731
SHISA5	-0.567	-0.365	-0.405	-0.269	-0.573	-0.553	0.193	0.036	-0.409	0.014
RUBCNL	0.215	0.883	1.147	0.342	1.483	0.637	0.093	2.524	0.534	0.395
IGFBP2	-0.57	-0.278	0.035	-0.683	-1.683	-1.101	-1.129	1.058	0.536	-1.135
CCND3	1.055	0.343	0.933	0.024	0.523	0.461	0.181	0.754	-0.029	0.815
HAGHL	-1.176	-0.885	-1.35	0.392	-1.15	-1.645	-0.493	0.271	-0.404	-1.591
NFATC2	-0.835	-1.093	-0.432	-0.072	-1.186	-0.615	-0.044	0.62	-0.102	0.166
KIF2A	0.018	-0.516	-0.152	-0.487	-0.649	-0.572	-0.108	-0.53	-0.412	-0.312
RNF220	-0.297	-0.155	-0.163	0.059	-0.238	-0.097	-0.161	0.21	0.318	-0.214
ANP32E	1.019	0.646	1.524	0.031	0.575	0.76	0.162	0.671	0.44	0.154
HES1	2.866	1.104	3.424	1.222	2.51	1.656	-0.503	1.301	0.668	-0.535
TIRAP	0.372	0.794	-0.048	0.642	0.827	0.098	0.442	0.065	0.173	1.075
GCDH	-0.231	-0.432	-0.236	0.061	-0.261	-0.57	-0.18	-0.212	-0.415	-0.89
ATP6V1C1	0.895	1.044	0.856	0.041	0.513	0.028	0.434	-0.336	-0.321	1.614
MAN1A1	0.603	0.694	0.728	-0.122	1.215	0.181	0.698	-0.627	0.982	-0.713
SLC12A7	-1.653	-1.928	-0.69	-0.154	-0.87	-0.94	-0.136	-0.237	-1.058	0.559
KHK	-0.475	-0.869	-1.115	0.282	-1.654	-1.128	-0.712	0.6	-0.42	-2.39
ADGRE2	-1.157	-0.651	-0.487	-0.933	-0.091	-0.042	-0.453	0.148	-0.4	1.012
MGAT3	-1.441	-1.043	-1.165	-0.602	-2.432	-0.124	-0.38	0.393	-2.414	-0.799
CAMK1	0.131	0.931	1.754	0.819	1.036	0.102	0.557	0.812	0.821	0.711
MPP7	2.851	1.316	1.827	0.218	0.699	0.249	2.056	-0.158	1.236	0.609
BCL6	1.177	0.133	0.371	0.572	2.066	1.423	0.59	0.639	1.148	-1.069
XYLT2	-0.535	-1.032	-1.71	0.143	-0.902	-1.067	-0.388	-1.057	-0.023	-0.852
APC	0.377	0.262	0.075	-0.051	0.425	0.302	0.179	-0.323	0.347	0.776
ACTL10	-0.831	-0.446	-0.58	-0.26	-0.898	-0.494	0.167	-0.938	-0.872	0.177
SH3BP2	0.422	0.614	0.843	0.687	1.891	0.994	-0.002	0.733	0.549	1.831
PTPRA	-0.321	-0.262	0.053	-0.207	-0.288	-0.428	-0.061	-0.071	-0.085	-0.026
TATDN2	-0.685	-0.667	-0.2	-0.082	-0.533	-0.146	-0.149	-0.78	0.207	0.605
OCEL1	0.119	0.877	0.417	0.19	0.406	0.096	0.382	0.799	0.069	0.41
CDON	-0.33	-0.201	-0.807	-1.005	-1.612	-0.103	-0.927	-0.997	-0.209	-0.598
ERCC6L2	0.29	0.107	0.162	0.313	0.292	0.142	-0.062	-0.394	0.21	0.623
ARRB2	0.395	0.634	0.837	-0.01	0.743	0.41	0.044	0.164	0.66	0.786
INVS	-0.186	-0.709	-0.368	-0.095	-0.332	-0.36	-0.034	-0.878	-0.233	-0.083
HERC3	0.866	0.751	0.713	0.287	-0.009	0.062	0.585	-0.283	0.126	0.518
SLC25A2	0	0.698	0	0.556	0.692	1.096	0.656	-0.722	1.138	0.006
GAA	0.579	0.352	-0.087	0.677	0.834	0.105	0.719	0.047	1.33	0.709
TRIM36	0.067	-0.499	-0.358	-1.021	-1.147	-0.554	-0.347	-0.594	0.122	-1.028
TKFC	0.584	0.582	0.302	0.45	0.322	-0.197	0.434	0.499	0.265	0.356
MAP2K2	-0.084	0.445	0.667	0.17	0.463	0.233	0.344	0.57	-0.028	0.295
SMARCD1	-0.284	-0.632	-0.426	-0.181	-0.507	-0.014	-0.078	0.292	-0.086	-0.105
SH3BP4	-2.625	-2.688	-2.729	-0.682	-2.757	0.498	-1.11	0.286	-1.485	-1.889
CCNH	0.322	1.094	0.811	-0.013	0.359	0.278	0.567	0.473	0.238	0.111
RASSF3	0.371	0.812	0.671	0.222	0.635	0.182	-0.039	0.171	0.238	1.848
ETHE1	-0.273	-0.202	-0.371	-0.234	-1.214	-0.856	-0.389	0.171	0.019	-0.615
MAP3K6	-1.461	-1.401	-0.154	-0.196	-0.394	-0.564	-1.43	-0.182	-0.782	0.345
MCEMP1	0.398	3.467	3.176	0.814	2.475	1.554	0.289	0.461	1.868	1.088
ANXA8	-2.296	-2.802	-1.755	-0.177	-2.113	-2.385	0.37	0.752	-1.728	-0.984
EFCAB1	2.75	0	2.304	0.899	0.692	0.784	1.546	0	1.572	-1.242
KYNU	0.153	0.072	0.249	0.431	0.987	0.395	0.507	-0.013	0.019	0.186
DHRS3	0.173	3.433	2.034	0.896	2.362	0.486	1.265	2.384	-0.321	1.79
NECAB3	-1.02	-0.523	-0.073	-0.302	-0.061	-0.532	-0.561	-0.327	-0.669	-0.038
TBC1D14	-0.287	-0.759	-0.821	-0.223	-0.632	-0.481	0.12	-1	0.312	0.582
HIC1	3.907	0.925	3.99	2.382	5.464	2.424	-0.503	3.65	-1.104	1.159
CUL4B	-0.432	-0.101	-0.235	-0.493	-0.255	-0.146	0.011	0.037	-0.487	0.144
WNT3	-0.075	-1.118	-1.425	-0.08	-1.919	-0.78	-0.831	0.086	-0.5	-1.192
PIGB	1.179	1.853	0.904	0.081	0.804	0.181	0.595	1.022	0.218	0.207
IL20RB	0.603	0.056	1.135	0.156	1.031	0.229	0.849	-0.609	-0.09	-0.27
RBM41	0.453	0.442	0.047	-0.026	0.461	0.264	0.205	0.2	0.059	0.91
MRPS27	-0.225	-0.228	-0.022	-0.794	-0.63	-0.225	-0.342	0.227	-0.582	-0.668
MTHFD2	-0.515	-1.173	0.041	-1.226	-1.892	-0.412	-0.71	-1.075	-0.372	-0.903
USP30	-0.459	-0.311	0.029	-0.26	-0.087	-0.126	-0.294	0.393	-0.095	-0.595
FAM78A	0.917	0.858	0.169	0.502	0.873	-0.024	0.249	0.497	0.042	0.72
NANOG	1.856	1.461	-0.445	1.122	0.541	1.427	1.015	0.256	1.442	0.014
ZFHX3	-0.829	-1.989	-1.892	-0.109	-1.771	-0.982	-0.028	-0.973	-0.049	-0.386
SOX18	-1.013	-0.641	-0.079	-0.097	-0.461	-1.417	-1.294	0.393	-0.761	-0.841
CARS1	-0.412	-0.958	-0.19	-0.544	-0.153	-0.191	-0.228	-0.756	-0.523	-0.247
TALDO1	0.491	0.774	0.82	0.083	0.163	0.178	0.269	0.623	0.204	0.097
IL18BP	0.643	0.463	0.353	0.664	1.187	1.32	-0.116	0.174	1.632	0.187
DUSP15	-2.294	-1.532	0.075	-1.095	-1.699	-0.016	-1.889	0.802	-0.723	-1.655
CTDP1	-0.604	-0.977	-0.365	-0.228	-0.487	-0.617	0.119	-1.846	0.154	-0.482
ZNF230	0.975	0.97	0.988	0.228	1.133	0.599	-0.246	0.624	-0.22	0.292
GLB1L	0.214	0.354	0.352	0.184	0.031	-0.033	0.321	-0.244	-0.022	-0.558
COLEC12	-1.525	-0.857	-0.49	0.151	-0.673	-1.392	-0.485	0.04	-0.671	-0.479
HSPA6	1.053	0.985	0.644	-0.148	0.675	0.174	1.308	-0.529	0.763	-0.661
TTLL4	0.334	0.53	1.375	0.613	1.677	0.908	-0.015	-0.153	-0.523	1.153
CASTOR1	-1.06	-0.628	-1.113	-0.377	0.131	-0.796	-0.269	0.136	-0.763	0.1
DYRK1B	-0.393	-0.749	-0.532	-0.134	-0.129	-0.775	-0.05	-0.11	-0.574	0.025
SELENOM	0.873	0.839	0.443	0.235	0.39	0.224	-0.011	-0.324	0.78	-0.677
MYD88	-0.63	-0.223	-0.919	-0.366	-0.764	-0.747	0.17	-0.699	0.059	0.457
FSCN1	-1.15	-2.345	-1.083	-0.368	-2.537	-0.45	-0.413	-0.232	-0.809	-1.233
ARL3	-0.66	-0.58	0.259	-0.634	-0.837	-0.457	-0.344	0.105	-0.314	-0.424
PRKAA1	0.766	0.809	0.561	-0.204	0.69	0.371	0.27	-0.409	0.094	0.589
CNIH4	1.115	1.901	0.926	0.081	1.118	-0.017	0.896	-0.472	0.231	0.768
TBC1D2	0.197	0.313	0.641	0.628	1.384	0.26	0.343	1.323	-0.585	1.844
PNKP	0.237	0.131	0.132	0.631	0.921	0.521	0.199	0.549	0.187	-0.199
SIRT3	-0.646	-0.319	-0.325	-0.116	-0.149	-0.56	-0.016	0.339	-0.686	-0.303
CEACAM1	0.418	2.565	1.837	0.819	3.157	0.86	0.386	-0.525	0.889	-0.448
RP11-79P21.2	-1.123	-2.724	-2.108	-1.78	-2.15	-1.595	0.865	1.122	0.693	0.113
PBLD	0.155	0.557	0.226	0.836	0.337	0.032	0.315	1.641	-0.283	0.196
PIEZO2	-0.729	-1.038	-0.617	-0.006	-1.682	-0.967	-0.145	-1.073	-1.059	-1.01
HSPA1B	0.32	0.565	0.903	-0.038	0.325	0.192	0.802	1.333	0.035	-4.644
HLA-C	0.33	1.078	0.364	0.305	0.155	0.153	0.519	1.11	0.891	-0.032
TMEM144	1.117	2.074	1.414	0.7	0.405	0.741	-0.068	0.757	0.508	1.286
HOGA1	0.268	0.516	0.091	0.301	0.872	0.443	0.058	0.206	-0.478	-0.096
KDM1A	-0.154	-0.606	-0.108	-0.062	-0.389	-0.22	-0.188	-0.369	-0.119	-0.472
SEC24D	0.497	0.273	1.006	0.139	0.823	0.405	0.054	0.028	0.561	0.229
SNAP29	-0.356	-0.341	-0.138	-0.44	-0.526	-0.045	-0.003	-0.112	0.058	0.542
ANKRD26	-1.088	-0.256	-1.019	-0.702	-0.451	0.193	-0.847	0.767	-0.587	-0.415
KLF9	-1.196	-0.767	-0.643	-0.208	-2.149	-0.598	-0.382	-0.013	0.796	-0.999
TRIB1	1.345	-0.163	0.55	0.645	0.424	0.683	1.353	-1.027	1.026	-0.454
CYB5R4	0.538	1.068	0.781	-0.134	0.173	0.694	0.503	0.338	0.143	0.942
GAS8	-0.255	-0.304	-0.466	-0.266	0.086	-0.806	-0.64	-0.013	0.019	-0.648
CLN3	-0.029	0.102	0.376	0.365	0.579	0.904	0.531	-0.008	-0.027	0.236
DGKD	-0.081	-0.423	-0.622	-0.122	-0.512	-0.379	-0.01	-0.727	0.52	0.057
NCF4	0.223	0.608	0.789	0.097	0.519	0.394	-0.011	0.191	0.079	0.413
LYPD6B	-0.621	-0.83	-1.211	-0.894	-0.516	0.057	-0.084	-1.348	0.278	0
EHMT2	-0.375	-1.255	-1.366	0.001	-0.86	-0.59	-0.242	-0.807	-0.315	-0.967
LRRC26	-2.618	-1.675	0.478	-1.167	-1.141	-1.018	-2.676	-0.137	-0.837	-2.774
TMEM104	0.837	0.788	1.92	0.334	2.415	0.584	0.42	1.848	-0.357	2.525
SCN1B	-1.47	-2.336	-0.396	-1.166	-0.644	0.098	-1.402	0.623	0.353	0.103
ANKEF1	-1.186	-0.266	-1.724	-0.154	-0.63	-0.898	-0.324	-0.09	-1.147	0.424
VEZF1	0.474	-0.064	0.576	0.029	0.422	0.391	0.323	0.365	0.161	0.807
NDUFAF6	-0.039	-0.533	-0.039	-0.284	-0.235	-0.212	-0.552	0.137	-0.278	-0.747
USH1G	-1.294	-0.83	-0.079	0.1	-0.648	-0.782	-0.83	0	-0.837	-1.024
SERPINB1	0.641	1.278	1.462	-0.05	1.293	0.173	0.574	1.038	0.163	0.017
NBPF3	-0.35	-1.111	-1.034	-0.38	0.143	-0.572	-0.582	-0.426	-0.287	-1.171
BLMH	-0.17	-0.242	0.053	-0.671	-0.534	-0.347	-0.252	0.462	-0.267	-0.385
ZNF74	-0.84	-0.559	-2.035	-0.471	-0.629	-1.435	-0.056	-1.361	-0.73	-0.338
HK2	-0.236	-1.211	-1.028	-0.456	-1.573	-0.54	-0.028	-1.702	-0.152	-1.461
CGREF1	-0.149	-1.013	-0.317	0.025	-1.179	-1.25	-1.324	-0.121	-0.696	-0.244
ZFP1	-0.167	-0.335	0.07	-0.475	-0.607	-0.257	-0.213	-0.524	-0.3	-0.059
ARHGAP25	-0.838	0.176	-0.271	-0.797	-0.277	-0.796	-0.632	-1.139	-0.774	0.478
SRPX2	0	1.834	1.04	1.488	0	1.096	0.83	-1.011	0	0
CH507-9B2.1	-1.705	-1.505	0.005	0.055	-1.802	-2.705	-1.365	0	1.369	-1.349
PSAT1	0.036	-2.416	-0.417	-1.238	-1.222	-0.665	-1.132	-2.031	-0.607	-4.288
ORMDL3	-0.435	-0.133	-0.471	-0.199	-0.545	-0.564	0.099	0.193	0.253	-0.219
FYTTD1	-0.232	-0.785	-0.159	-0.808	-0.687	-0.282	-0.011	-0.581	-0.14	-0.118
METTL24	-0.764	-1.158	-0.167	-0.811	-0.77	0.057	-0.284	0.348	0	1.432
RASL10A	-1.055	-1.78	0.265	-0.34	-1.473	-0.695	-1.356	2.656	-1.408	-0.129
FGR	1.122	5.521	3.302	0.567	5.332	0.782	2.238	3.884	1.08	4.508
ZBTB12	-0.817	-0.836	-2.608	-0.667	-2.045	-1.536	0.137	-1.454	0.025	-1.84
ZBTB22	-0.562	-0.52	-0.288	-0.237	-0.567	-0.244	0.138	-0.29	0.415	-0.243
ALDH4A1	0.219	1.407	0.933	0.435	0.97	0.314	0.092	1.07	0.206	1.832
GSTM4	-1.076	-0.285	-0.976	-0.241	-0.801	0.126	-0.742	0.77	-0.467	-0.472
SPECC1L	0.024	-0.764	-0.251	-0.146	-0.578	-0.345	-0.312	-0.664	0.101	-0.118
TCF3	-0.52	-1.47	-0.592	-0.107	-0.948	-0.826	-0.03	-0.357	0.174	-0.633
RP11-807C20.3	-3.453	-2.404	-2.269	-0.38	-1.55	0.087	-1.122	-0.454	-1.26	-1.527
RIPOR2	-1.749	-0.945	-1.346	0.059	-1.344	-0.925	0.015	0.585	-0.271	-0.586
BRD3OS	-0.654	-1.31	-0.827	-0.037	-0.178	-0.776	-0.25	-1.369	-0.108	0.04
EMC1	0.022	-0.781	-0.212	-0.254	-0.493	-0.452	-0.183	-0.845	0.149	0.094
PLA2G4A	1.649	3.142	1.085	-0.019	1.342	0.93	0.708	-0.483	-0.052	1.188
RP11-2I7.1	0.454	1.251	0.45	-0.06	0.796	1.848	0.815	-2.019	1.328	1.396
SLC16A1	-0.207	-2.191	-0.704	-0.438	-1.762	-0.947	-0.451	-1.215	-0.944	-2.235
RELN	0.083	0.37	0.726	-0.073	0.674	0.802	1.021	-0.156	1.322	-0.168
NSUN4	0.062	0.218	0.157	0.088	0.037	0.215	0.002	-0.138	-0.298	0.049
ADAM15	0.886	0.877	1.164	0.73	0.506	-0.037	0.003	0.486	0.759	1.034
ADAMTS15	-0.03	-1.718	-0.431	-0.429	-1.009	-0.956	-2.106	1.582	-1.602	0.69
PHYHD1	-0.53	0.007	-0.24	-0.206	-0.993	-0.758	-0.378	2.019	-0.116	-0.805
FAM220A	-0.51	0.128	-0.175	-0.789	-0.706	-0.617	-0.278	-0.373	-0.437	0.49
C17orf75	-0.356	0.258	-0.617	-0.514	-0.377	-0.622	-0.503	0.256	-0.737	-0.566
CUEDC1	0.495	0.694	0.339	1.51	1.594	0.446	0.122	1.958	2.634	2.633
PPP2R5D	-0.157	-0.279	-0.084	-0.372	-0.518	-0.292	0.036	-0.091	-0.417	-0.231
CTSF	-0.83	-0.503	-0.608	-0.66	-1.281	0.075	-0.158	-0.836	1.162	-1.629
SLC10A3	0.197	0.011	0.731	0.464	0.217	0.16	0.339	0.47	0.271	-0.404
CNNM3	-0.262	-0.307	-0.876	-0.015	-0.534	-0.352	-0.158	-0.634	-0.386	-0.134
SIRPB2	-0.724	-0.974	-1.56	-0.334	-0.753	-1.787	0.145	-0.214	-0.71	0.209
CLEC10A	-1.068	-2.755	-0.13	-0.979	-1.249	-2.781	-0.426	-0.461	-0.837	-0.456
MPP3	-0.364	-0.547	-2.108	-0.034	-0.712	-1.117	-1.349	-1.978	1.298	-3.626
CPA1	-1.068	0	-0.687	-0.836	0	-0.727	-0.388	0.765	0	0
TMEM88B	-0.483	-2.475	-1.339	0.416	-2.351	-1.235	-1.651	-0.156	-1.679	-0.683
SERPINB9	0.222	0.36	0.734	0.429	0.437	-0.174	0.537	2.213	0.301	1.346
LDHD	0.375	1.395	0.028	0.507	0.987	0.506	0.304	-0.525	1.237	0.837
GPR153	-0.885	-2.064	-0.785	-0.098	-0.787	-1.139	-0.15	-1.489	-0.205	-1.183
SALL3	-1.068	0	-1.654	0	-1.31	-0.727	-0.83	0	-1.168	0
SLC22A18	0.433	0.473	-0.176	0.579	1.06	0.308	0.694	-0.057	1.366	0.703
STK25	-0.478	-0.359	-0.117	-0.022	-0.047	-0.265	-0.204	-0.096	-0.095	-0.646
IRF2BP1	-0.342	-0.084	-0.789	-0.045	-0.85	-0.833	-0.255	-0.279	-0.125	-0.31
KIF13A	-0.367	-1.11	-1.02	-0.447	-0.363	-0.501	0.1	-1.195	0.051	0.214
CC2D2B	-0.127	1.02	0.305	1.465	2.316	1.001	1.037	0.331	0.373	0.278
SEC14L1	0.309	0.067	0.213	0.069	0.432	0.424	0.82	1.009	-0.039	1.311
CASK	-1.782	-2.367	-1.411	-0.086	-0.87	-0.531	-0.35	-0.961	-0.446	-0.61
PRMT2	-0.22	-0.408	-0.262	-0.471	-0.36	-0.325	0.169	0.206	0.105	0.196
IGSF3	-2.227	-1.401	-0.405	-1.386	-0.864	-1.283	0.309	-1.853	-0.613	-2.439
PPP1R26	-0.746	-1.791	-2.129	-0.339	-0.783	-0.866	-0.039	-0.968	0.264	-1.078
GGA1	0.041	0.102	0.817	0.642	0.64	0.476	0.103	0.458	0.305	-0.064
ZNF689	-0.017	-0.345	-0.275	-0.137	-0.321	-0.603	-0.075	-0.083	-0.584	0.126
CCPG1	-0.167	-0.328	-0.298	-0.812	-0.553	-0.271	0.024	-1.061	-0.157	0.115
COG3	0.056	0.094	0.244	0.306	0.754	0.367	0.236	0.268	0.803	-0.153
DCTN1	-0.117	-0.41	-0.304	0.094	-0.3	-0.302	-0.156	-0.514	-0.242	0.03
ZNF347	0.317	0.795	0.256	0.32	0.808	0.332	-0.065	-0.553	-0.017	1.154
TRIM2	-1.541	-1.175	-1.917	-1.296	-1.9	0.498	-0.424	-0.781	-1.268	-0.457
HM13	0.129	0.574	0.823	0.179	0.293	0.176	0.17	0.073	0.182	0.16
SYCE1	0	-2.049	-0.13	-1.167	-1.833	-1.235	-0.637	0	0.668	-1.024
GNS	0.445	0.447	0.376	-0.166	0.23	0.284	0.652	-0.707	0.509	0.758
TUBB3	-1.908	-4.487	-1.324	-1.153	-1.314	-2.278	0.039	0.179	-2.312	-1.927
NADK2	-0.006	-0.847	-0.12	-0.46	-0.463	-0.647	-0.164	-0.674	-0.253	-0.916
GRIP1	-0.276	-0.517	-0.832	-0.81	-0.725	-1.262	0.223	-1.222	-0.614	-1.937
NAT8	0	-0.83	-0.687	-0.268	-0.648	0	-0.591	-0.722	0	1.032
SAR1B	0.22	0.381	0.329	-0.111	0.158	0.184	0.246	0.172	-0.282	0.368
FKBP1A	-0.031	-0.234	0.012	-0.256	-0.503	-0.343	-0.212	0.067	0.241	-0.063
CEP135	0.586	0.61	0.639	-0.193	0.558	0.402	0.149	-0.477	-0.161	0.185
TLCD3A	0.064	-1.701	-0.375	-0.317	-1.577	-0.953	-1.035	-1.033	0.428	-1.609
ARHGAP10	-0.05	-0.291	-0.347	0.009	-0.649	-0.407	-0.233	0.163	0.519	-0.715
ANAPC1	-0.001	-0.597	-0.491	-0.01	-0.64	-0.463	-0.197	-1.014	-0.131	0.285
CDKN1C	-1.844	-1.841	-0.627	-0.519	-0.835	-0.602	0.033	0.357	-1.161	-1.034
GPCPD1	0.367	0.165	0.399	0.003	0.886	0.97	0.365	-0.594	0.584	0.987
DHRS11	-1.184	-0.912	-1.363	0.06	-1.003	-0.108	-0.395	0.256	-0.388	-2.262
PHC1	-1.03	-2.016	-0.858	-0.457	-0.778	-0.323	-0.106	-1.278	0.089	-1.316
LRG1	1.148	2.385	3.078	0.912	2.677	0.4	0.004	1.823	-1.123	1.998
NOA1	-0.475	-0.17	-0.285	-0.875	-0.43	-0.153	-0.059	-0.08	-0.419	-0.269
GASK1B	-0.082	4.844	1.567	1.304	3.027	1.901	1.294	-1.942	1.721	0.779
SRSF9	0.378	0.186	0.688	0.124	0.196	0.033	0.301	0.478	0.689	0.116
AFTPH	0.531	0.457	0.946	-0.251	0.593	0.355	0.593	-0.369	-0.122	0.831
CDKL5	1.027	0.484	-0.221	0.282	1.003	0.533	0.793	-1.268	0.324	0.848
MOXD1	1.295	1.104	0.573	0.251	0.439	0.281	0.09	0.07	0.937	0.006
DDX60L	0.033	0.427	0.143	0.088	0.79	0.518	0.408	-0.619	0.278	1.941
PDE9A	-2.215	-0.937	-0.154	-0.761	-1.872	0.001	-1.797	0.666	-0.5	-0.723
TBL1X	-0.161	-1.75	-1.507	-0.48	-1.092	-1.186	0.064	-1.667	-0.549	-1.159
MTMR6	0.424	0.41	0.914	-0.136	0.304	0.754	0.326	0.1	0.299	-0.132
UBFD1	-0.242	-0.778	-0.364	-0.469	-0.242	-0.11	-0.021	-0.743	-0.181	0.153
PPP1R18	0.097	0.588	0.644	0.085	0.387	0.064	0.278	1.434	-0.202	0.929
PANX1	-0.07	-0.456	-0.326	-0.45	-1.042	-0.208	-0.236	-1.279	-0.634	1.265
ZNF414	0.245	0.126	0.954	1.202	0.831	0.539	0.046	1.536	0.029	0.227
PSAP	0.144	0.627	0.584	-0.029	0.361	0.122	0.349	-0.027	0.872	0.63
CISD3	-0.289	-0.258	-0.357	0.17	-0.73	-0.604	-0.597	-0.558	-0.427	-0.199
IMPA1	0.378	0.517	0.907	0.012	0.108	0.628	0.221	0.255	-0.224	0.612
IRAG2	0.625	1.607	0.371	0.034	0.737	0.514	0.436	0.456	0.132	1.423
FOXRED2	-0.195	-0.527	-0.559	0.196	-1.065	-0.77	-0.927	-0.86	0.169	-1.533
ABHD17B	0.16	-0.436	-0.483	-0.703	-0.83	-0.317	-0.247	0.018	-0.017	-0.725
GSTK1	0.093	0.357	0.117	0.042	0.335	0.026	0.299	0.608	0.089	0.202
OAZ1	0.193	1.422	1.085	0.222	0.709	0.46	0.193	1.197	0.32	1.022
LTBP4	-2.218	-0.623	-1.361	0.322	-1.773	-0.511	-1.49	0.206	-0.055	-1.7
WWP2	0.217	0.296	0.552	0.365	0.392	-0.173	0.349	-0.015	0.121	0.416
SORD	-0.569	-1.881	-0.919	-0.14	-1.612	-0.6	-0.206	-1.057	-0.61	-1.095
PALM3	-0.764	-0.83	0	-2.293	-0.648	-1.822	-0.591	-1.011	0	-1.574
MX2	0.432	-0.197	0.736	0.39	1.416	0.874	1.334	0.065	0.622	0.158
P2RX4	-0.397	-0.325	-0.393	-0.003	-0.497	-0.215	0.032	0.396	0.065	-0.164
SNAP47	-0.329	-0.253	-0.33	0.056	-0.044	-0.543	-0.307	-0.154	-0.176	0.139
PKD1L3	0.931	1.104	0.238	0.156	1.177	0	0.622	0.079	0.1	0.521
ZNF155	0.239	0.54	0.529	0.034	0.701	0.601	-0.048	-0.183	-0.238	0.118
CD302	1.143	1.036	0.597	-0.123	0.175	0.436	0.695	0.173	1.066	0.143
BCR	-0.47	-1.4	-1.246	-0.154	-0.633	-0.414	-0.123	-0.467	0.205	-0.387
PRPS2	-0.278	-0.285	-0.014	-0.719	-1.17	-0.887	-0.28	-0.236	0.147	-1.955
SLC10A7	0.321	0.403	0.714	0.012	0.321	0.144	0.122	0.202	0.503	0.627
NAT10	-0.034	-0.167	-0.222	-0.017	-0.37	-0.559	-0.451	-0.509	-0.695	-0.249
FAM117B	-0.529	-0.58	-1.223	-0.109	-0.98	-0.2	-0.157	-0.296	-0.288	-0.729
RABGAP1L	-0.546	-0.661	-0.149	-0.207	-0.513	-0.089	-0.039	0.221	-0.077	-0.133
NSUN2	-0.067	-0.384	-0.718	-0.413	-0.591	-0.189	0.007	-0.801	-0.772	0.383
CFD	0.119	0.922	0.242	0.454	0.164	0.184	0.361	-0.631	2.13	-0.152
TULP4	-0.739	-0.794	-0.352	0.149	-0.617	-0.353	-0.204	-0.936	-0.278	0.056
PLEK	1.154	0.412	1.171	-0.118	0.955	0.981	0.093	0.715	0.054	0.554
NAPA	-0.428	-0.397	-0.022	-0.327	-0.48	-0.304	0.081	0.593	0.063	0.124
PLIN3	-0.388	-0.031	0.044	-0.43	-0.638	-0.68	-0.3	0.417	-0.371	-0.463
PHF14	-0.009	-0.281	-0.027	-0.155	-0.302	-0.065	-0.213	-0.305	-0.475	-0.215
CD79A	1.292	2.185	0.554	0.661	0.193	0.23	1.018	2.178	0.068	-0.286
CHD1	0.37	0.544	0.544	-0.009	0.282	0.585	-0.033	-0.425	0.163	0.315
ATF5	-1.057	-0.209	-0.344	-0.629	-0.326	-0.245	-0.08	-1.058	0.164	-2.019
KBTBD6	0.118	-0.612	-0.41	-0.572	-0.64	-1.398	-0.42	0.107	-0.324	0.024
CERS2	-0.194	-0.583	-0.148	-0.548	-0.924	-0.498	0.04	-0.729	-0.266	0.048
GRINA	0.097	0.372	0.211	-0.009	0.254	0.126	0.527	-0.319	0.576	1.092
RTN4RL1	-2.05	-0.054	-0.897	0.109	-2.582	-2.496	-1.858	-0.848	-0.308	-1.904
SPP1	-2.801	-2.701	-1.711	-2.104	-3.499	-0.684	0.778	0.787	-1.274	-0.199
TMPPE	0.347	0.225	-0.02	0.239	0.158	0.474	0.758	-0.691	0.381	0.631
MEGF8	-0.513	-0.74	-0.67	0.141	-0.287	-0.463	-0.158	-1.346	0.025	0.742
TMX4	-0.738	-0.909	-0.196	-0.728	-1.401	-0.343	0.052	-0.487	-0.1	-0.275
SPNS2	-0.593	-0.814	-0.43	-0.384	-2.019	-0.598	-0.317	0.001	0.185	-1.227
ZDHHC23	0.019	-1.111	-1.486	-0.709	-0.572	-0.558	-0.142	-1.441	0.696	-0.72
TRAM2	-0.451	-1.471	-1.789	-0.258	-1.6	-0.72	0.018	-1.031	-0.163	0.167
PCSK1	0	0.275	0.743	0.899	0.7	0	0.92	0.765	0.301	-0.731
MGAT1	0.341	0.289	1.163	0.453	0.733	0.09	0.176	1.355	-0.086	1.011
PPM1E	0.997	0.37	0.853	0.49	0.244	-0.139	1.118	0.575	0.405	0.301
SNX13	0.479	0.46	0.494	-0.182	0.338	0.267	0.214	-0.286	-0.011	0.758
GUCY2D	-3.834	-1.906	-1.339	-0.114	-0.819	-1.129	-1.114	-0.015	-1.183	0.019
PDE6G	-1.592	-0.714	-1.197	-0.065	-0.929	-0.665	0.053	0.575	-0.076	0.151
SERGEF	-0.431	0.059	-0.075	-0.352	-0.397	-0.167	-0.209	0.229	-0.429	-0.001
FAM83B	0	-0.83	-0.963	-1.031	-0.648	-0.727	0.144	0	0.937	-0.731
TMEM243	-0.61	-0.187	-0.407	-0.3	-0.842	-0.052	-0.1	0.833	0.152	-0.338
ENOX2	0.465	0.588	0.553	-0.158	0.218	0.19	0.442	-0.334	0.293	1.19
RPRD1B	0.585	0.91	1.178	0.558	0.268	0.108	0.042	1.067	0.036	-0.219
BLOC1S2	0.307	0.565	0.932	0.073	0.592	0.234	0.062	1.034	0.399	0.461
SLC7A10	1.015	1.064	0	0.085	0.582	0.935	0.262	-0.293	0.991	0.493
H2BC14	0.969	1.18	1.698	0.403	0	0.784	0.175	1.584	-0.871	-3.216
ATP6V1G2	0.101	-0.496	-0.036	-0.407	-0.793	-0.712	-0.566	-0.131	-0.279	-0.897
PRODH	-0.828	-1.463	-1.088	0.269	-1.001	-0.234	-0.676	0.267	0.343	-0.94
HS3ST3B1	-0.663	-0.217	-1.952	-0.592	-0.836	-1.221	-0.07	-0.953	0.292	-0.183
PNLDC1	2.123	2.175	1.26	0.416	2.17	0	0.288	1.296	1.737	1.162
TNFAIP6	3.422	3.988	4.607	0.764	3.604	1.612	-0.805	-1.916	0.813	3.108
TMEM159	-0.122	-0.269	-0.163	-0.811	-0.436	-0.286	-0.089	-0.222	-0.126	-0.603
SIRT6	0.399	0.358	0.918	0.251	0.556	-0.068	0.239	0.801	0.364	0.037
CRYZ	0.07	-0.62	-0.188	-0.806	-0.987	-0.373	-0.295	-0.444	-0.326	-0.159
GPR32	-0.764	0.235	-1.281	-1.61	-1.638	-1.343	-0.09	-2.607	-3.305	-2.458
BTBD2	-0.516	-0.624	-0.668	0.032	-0.597	-0.566	0.102	-0.344	-0.215	-0.341
SHROOM1	-1.187	-1.753	-1.606	-0.096	-0.041	-0.79	-0.505	-1.207	-0.701	0.283
[truncated: 16,117 more rows]
