# Supplementary material for: Cellular hierarchy insights reveal leukemic stem-like cells and early death risk in acute promyelocytic leukemia
Source: Nat Commun. 2024 Feb 16;15:1423. doi: 10.1038/s41467-024-45737-7 (PMC10873341; doi:10.1038/s41467-024-45737-7)
Supplement: Supplementary file 16 — Source Data [file 41467_2024_45737_MOESM16_ESM.xlsx]

## Sheet: 1e
Fig. 1e.
ID	Description	pvalue	FDR	Count	geneID
GO:0034976	response to endoplasmic reticulum stress	2.49184e-18	1.57285e-14	124	ACADVL/ADD1/GET3/ASNS/ATF3/AUP1/BCL2/BCL2L1/CALR/CANX/CASP4/CLU/DCTN1/DDIT3/TOR1A/EEF2/EP300/ERN1/EXTL2/FCGR2B/GFPT1/PDIA3/GSK3B/DNAJB2/HSPA1A/HSPA5/JUN/LMNA/DNAJB9/ATXN3/NCK1/NFE2L1/NFE2L2/P4HB/PIK3R1/PMAIP1/PML/PPP2CB/EIF2AK2/DNAJC3/SEL1L/SGTA/SRPRA/TLN1/HSP90B1/UBE2G2/VCP/XBP1/ZBTB17/RNF103/MANF/UBXN8/PLA2G6/NCK2/MBTPS1/USP13/USP14/VAPB/GOSR2/CUL7/PREB/PDIA6/BCAP31/TRIM13/HYOU1/ERLIN1/USP19/YI…
GO:0035966	response to topologically incorrect protein	1.44039e-17	4.54588e-14	95	ACADVL/ADD1/GET3/ASNS/ATF3/CALR/CANX/SERPINH1/CLU/DCTN1/DDIT3/TOR1A/EP300/ERN1/EXTL2/GFPT1/HSF1/DNAJB2/HSPA1A/HSPA1B/HSPA4/HSPA5/HSPA6/HSPA8/HSP90AA1/HSP90AB1/HSPD1/DNAJB1/DNAJC4/LMNA/DNAJB9/ATXN3/NCK1/NFE2L2/PIK3R1/EIF2AK2/DNAJC3/SRPRA/TLN1/HSP90B1/VCP/XBP1/ZBTB17/MANF/NCK2/MBTPS1/VAPB/GOSR2/CUL7/HDAC6/PREB/PDIA6/HYOU1/HSPH1/YIF1A/PDIA5/COPS5/DNAJB4/HSPA4L/SEC31A/ATF6/UBXN4/FAF2/PPP1R15A/FBXO6/T…
GO:0006986	response to unfolded protein	3.0105e-16	3.80045e-13	85	ACADVL/ADD1/GET3/ASNS/ATF3/CALR/CANX/SERPINH1/DCTN1/DDIT3/EP300/ERN1/EXTL2/GFPT1/HSF1/DNAJB2/HSPA1A/HSPA1B/HSPA4/HSPA5/HSPA6/HSPA8/HSP90AA1/HSP90AB1/HSPD1/DNAJB1/DNAJC4/LMNA/DNAJB9/NCK1/NFE2L2/PIK3R1/EIF2AK2/DNAJC3/SRPRA/TLN1/HSP90B1/VCP/XBP1/ZBTB17/MANF/NCK2/MBTPS1/VAPB/GOSR2/CUL7/PREB/PDIA6/HYOU1/HSPH1/YIF1A/PDIA5/COPS5/DNAJB4/HSPA4L/SEC31A/ATF6/UBXN4/FAF2/PPP1R15A/FBXO6/TBL2/TOR1B/CXXC1/DERL2/…
GO:0043161	proteasome-mediated ubiquitin-dependent protein catabolic process	1.95882e-10	5.88766e-08	142	AKT1/AUP1/CBFA2T3/CEBPA/CLU/CSNK1D/CSNK1E/DAB2/DDIT3/DVL1/GSK3B/DNAJB2/HSPA1A/HSPA1B/HSPA5/HSP90AB1/MAP1A/DNAJB9/MDM2/ATXN3/NEDD4/NFE2L2/PML/PPP2CB/PSMB6/PSMD5/PSMD8/SDCBP/SEL1L/SGTA/SIAH1/SKP1/SMARCC1/SUMO2/TBL1X/HSP90B1/UBE2A/UBE2E1/UBE2G1/UBE2G2/UBE2H/UBE3A/SUMO1/VCP/RNF103/UBXN8/CUL5/CUL4A/OGT/PIAS1/HERC2/BTRC/USP14/MTA1/PLAA/RNF14/SOCS5/N4BP1/RNF144A/PSMD6/BCAP31/TRIM13/TOPORS/MAEA/ANAPC10/E…
GO:0036498	IRE1-mediated unfolded protein response	4.82577e-08	6.4809e-06	33	ACADVL/ADD1/GET3/DCTN1/ERN1/EXTL2/GFPT1/HSPA5/LMNA/DNAJB9/DNAJC3/SRPRA/TLN1/XBP1/ZBTB17/VAPB/GOSR2/CUL7/PREB/PDIA6/HYOU1/YIF1A/PDIA5/COPS5/SEC31A/CXXC1/BFAR/DNAJB11/WIPI1/MYDGF/SRPRB/TSPYL2/PLA2G4B
GO:0030433	ubiquitin-dependent ERAD pathway	1.27461e-07	1.43667e-05	37	AUP1/DNAJB2/HSPA5/DNAJB9/NFE2L2/SEL1L/SGTA/HSP90B1/UBE2G2/VCP/RNF103/UBXN8/USP14/BCAP31/TRIM13/ERLIN1/USP19/OS9/MAN1B1/UBXN4/FAF2/ECPAS/FBXO6/ERLEC1/UBQLN1/DERL2/JKAMP/DNAJC10/ANKZF1/EDEM2/CCDC47/TMUB2/DNAJB14/EDEM3/DERL3/UBE2J2/STT3B
GO:0036500	ATF6-mediated unfolded protein response	0.00109739	0.0228809	7	CALR/DDIT3/HSPA5/HSP90B1/XBP1/MBTPS1/ATF6
GO:0016570	histone modification	6.32786e-16	6.65691e-13	168	ATRX/BMI1/CDK9/ATF2/DNMT3B/PHC1/EP300/GATA2/KAT2A/GFI1/PRMT2/PRMT1/JARID2/LMNA/SMAD4/KMT2A/MLLT6/MUC1/MYB/PER1/PHB/PHF1/PRKAA1/PRKCA/ARID4A/KDM5A/DPF2/REST/RLF/RNF2/SATB1/ATXN7/SFPQ/SKP1/SMARCB1/SUPT6H/TAF7/TAF10/TBL1X/TWIST1/UBE2A/UBE2E1/KDM6A/UTY/VEGFA/MAP3K12/BRPF1/KAT6A/KMT2D/KDM5C/KDM5D/TRRAP/SUPT3H/OGT/RUVBL1/NCOA1/SAP30/LDB1/MTA1/TRIP12/ATG5/MORF4L2/CTR9/PPM1F/KDM4A/DCAF1/SART3/KMT2B/RNF40…
GO:0016573	histone acetylation	6.63209e-09	1.1314e-06	64	ATF2/EP300/GATA2/KAT2A/SMAD4/KMT2A/MUC1/PER1/DPF2/SMARCB1/TAF7/TAF10/TWIST1/BRPF1/KAT6A/TRRAP/SUPT3H/OGT/RUVBL1/NCOA1/LDB1/ATG5/MORF4L2/SUPT7L/TRIM16/SRCAP/BRD8/MORF4L1/KAT7/BAZ1A/USP22/JADE2/SIRT1/KAT6B/WBP2/BRD1/SIN3A/ZNF451/CHD5/AUTS2/EPC2/NOC2L/BRPF3/BRD7/ING4/PHF20/MBIP/RSF1/KANSL2/MSL2/SETD5/IWS1/KANSL3/YEATS2/DMAP1/EP400/MEAF6/JADE1/KAT8/ING5/SGF29/KANSL1L/CRTC2/KANSL1
GO:0016571	histone methylation	1.94181e-06	0.000159178	53	ATRX/DNMT3B/GFI1/PRMT2/PRMT1/JARID2/LMNA/SMAD4/KMT2A/MLLT6/MYB/PHF1/ARID4A/RLF/SATB1/SMARCB1/SUPT6H/KDM6A/KMT2D/OGT/CTR9/KMT2B/SETDB1/PRMT3/EHMT2/MTF2/SNW1/KDM1A/KDM4C/SIRT1/CHD5/AUTS2/SETD2/CXXC1/KMT5B/ARID4B/PRMT7/NSD3/RIF1/SETD5/IWS1/KDM3A/ASH1L/KMT2E/SMYD2/KMT2C/NSD1/SMYD3/EHMT1/SETD3/PAXBP1/TET3/KMT5A
GO:0051567	histone H3-K9 methylation	0.000145177	0.00494078	18	ATRX/DNMT3B/JARID2/LMNA/MYB/ARID4A/SMARCB1/SETDB1/EHMT2/KDM1A/KDM4C/SIRT1/ARID4B/RIF1/SETD5/KDM3A/ASH1L/EHMT1
GO:0051568	histone H3-K4 methylation	0.00297641	0.0481721	21	DNMT3B/GFI1/SMAD4/KMT2A/MYB/ARID4A/RLF/KDM6A/KMT2D/OGT/CTR9/KMT2B/SNW1/KDM1A/AUTS2/CXXC1/ASH1L/KMT2E/KMT2C/SETD3/TET3
GO:0007050	cell cycle arrest	1.50788e-05	0.000842277	77	ABL1/AKT2/APC/CALR/CASP2/CDK6/CDK9/CDKN1A/CDKN1C/CDKN2A/GADD45A/DDIT3/DHCR24/EIF4G2/EP300/ERN1/MTOR/HRAS/PRMT1/HSP90AB1/ILK/MDM2/MUC1/MYC/NBN/CNOT2/CNOT3/CNOT4/NOTCH1/PKD1/PKD2/PLAGL1/PML/PPM1A/PRKAA1/PRKAB1/MAPK12/SKIL/SOX4/TFAP4/TFDP2/TGFBR1/TSG101/ZBTB17/CDC14A/CDC123/TBRG4/RRAGB/MYBBP1A/GAS2L1/CGRRF1/RRAGA/WDR6/RASSF1/RRP8/PPP1R15A/HBP1/PPP2R3B/CNOT7/ING4/TRIAP1/LAMTOR1/STRADB/KMT2E/RPTOR/RRA…
GO:1901990	regulation of mitotic cell cycle phase transition	0.00687515	0.0850902	114	AKT1/ANXA1/APC/APEX1/BCL2/CASP2/CCND2/SEPTIN7/CDK6/CDKN1A/CDKN1C/CDKN2A/CSNK1D/CSNK1E/DCTN1/GADD45A/DYNC1H1/EIF4G1/EP300/ERCC3/PRMT2/PRMT1/HSP90AA1/MDM2/MUC1/NBN/CNOT2/CNOT3/CNOT4/PAFAH1B1/PCM1/PCNT/PKD1/PKD2/PLAGL1/PML/PSMB6/PSMD5/PSMD8/RAD17/SKP1/SMARCD3/SOX4/ADAM17/TFAP4/TFDP2/TPR/TUBG1/UBE2E1/YWHAG/ZNF207/ALMS1/TUBA1A/MAD1L1/CUL4A/OFD1/CDC14A/CDK10/RIPK1/NAE1/BTRC/ADAMTS1/VPS4B/CEP57/SFI1/PSM…
GO:0016049	cell growth	0.000325613	0.00942784	132	ABL1/ACVR1B/ADAM10/AKT1/ALCAM/APOE/BCL2/BTG1/OSGIN2/CD38/CDKN1A/CDKN2A/CISH/CRKL/CSNK2A1/DBN1/DNM2/HBEGF/DVL1/MEGF8/EIF4G1/EIF4G2/FGF13/MTOR/G6PD/GDI1/GOLGA4/GSK3B/PRMT2/DNAJB2/HSPA1A/HSPA1B/HSP90AA1/HSP90AB1/IFRD1/IGFBP4/IGFBP7/ILK/ITGA4/ITGB1/KRT17/LAMB2/SMAD4/MMP14/PAFAH1B1/PHB/SERPINE2/PIN1/PML/PPARG/PRKCQ/MAP2K5/RYK/SDCBP/MAP2K4/SMARCA2/SMARCA4/SPP1/SUPV3L1/ADAM17/TGFBR1/TGFBR2/TSG101/VEGFA/…
GO:0030099	myeloid cell differentiation	0.000441885	0.0118688	115	ACTN1/ACVR1B/ADD1/JAG1/ATP6AP1/BGLAP/CASP3/CASP8/RUNX1/CBFA2T3/CD81/CDK6/CDKN1C/CEBPA/CEBPE/MAPK14/CSF3R/DNASE2/EP300/FASN/FOXO3/MTOR/G6PD/GATA2/GNAS/PRMT1/HSPA1A/HSPA1B/INPP5D/IRF7/ITGA2B/JAK3/JUN/KIT/LTBR/SMAD5/KMT2A/MOV10/MT1G/MYC/NF1/NFE2/NFE2L1/CNOT4/PAFAH1B1/PIK3R1/PKNOX1/PML/PPARG/PRKCA/PRKCQ/PRKX/PTPN11/PURB/ARID4A/STAT3/STAT5B/TCTA/TFRC/TGFBR2/THRA/TNF/TRAF6/VEGFA/ZBTB16/KAT6A/NR4A3/KMT2…
GO:0030218	erythrocyte differentiation	0.00118403	0.0245036	38	ACVR1B/ADD1/CASP3/CDK6/MAPK14/DNASE2/FOXO3/G6PD/GATA2/PRMT1/HSPA1A/HSPA1B/INPP5D/JAK3/KIT/SMAD5/NFE2L1/PKNOX1/ARID4A/STAT3/STAT5B/THRA/VEGFA/LDB1/PTBP3/MAEA/ACIN1/JMJD6/TRIM58/TMOD3/P4HTM/SLC25A38/KMT2E/MPIG6B/FAM210B/ANKRD54/ZFPM1/RHEX
GO:0030851	granulocyte differentiation	0.00397562	0.0575715	14	RUNX1/CBFA2T3/CEBPA/CEBPE/FASN/GATA2/INPP5D/CUL4A/HAX1/DHRS7B/TESC/NKAP/JAGN1/ZFPM1

## Sheet: 1f
Fig. 1e.
ID	Description	pvalue	FDR	Count	geneID
GO:0002283	neutrophil activation involved in immune response	7.83962e-16	7.79415e-13	62	ACPP/CD14/CD36/CDA/CTSH/CTSS/CTSZ/FABP5/FCAR/FCN1/FGR/FOLR3/FPR2/GM2A/HBB/HEXB/HK3/IGF2R/ITGAL/ITGAM/ITGB2/LTA4H/LYZ/PECAM1/SERPINB6/SERPINB10/PSAP/PTAFR/PTPRN2/S100A8/S100A9/S100A12/SELL/SLC11A1/STXBP2/TNFRSF1B/IQGAP1/GGH/RAB3D/SIRPB1/PRDX4/NPC2/FGL2/CKAP4/LILRB3/LILRA2/RAB31/PADI2/ENPP4/CD93/COTL1/ARHGAP45/QPCT/SIGLEC9/LAMTOR2/PYCARD/ADA2/CRISPLD2/SIRPA/MCEMP1/TUBB/SIGLEC14
GO:0002495	antigen processing and presentation of peptide antigen via MHC class II	6.84374e-11	2.00119e-08	22	CD74/CENPE/AP2S1/CTSS/HLA-DMA/HLA-DMB/HLA-DOA/HLA-DPA1/HLA-DPB1/HLA-DQA1/HLA-DQA2/HLA-DQB1/HLA-DRA/HLA-DRB1/HLA-DRB5/KIF11/KIF22/LGMN/AP1S2/IFI30/PYCARD/AP1S3
GO:0002468	dendritic cell antigen processing and presentation	6.50072e-05	0.00174676	5	CD74/SLC11A1/THBS1/FGL2/CLEC4A
GO:0002548	monocyte chemotaxis	0.000252141	0.00533278	10	CCR1/FPR2/LGMN/S100A12/CCL2/CCL3/CCL4/CCL5/CCL23/CCR2
GO:0072593	reactive oxygen species metabolic process	4.31306e-06	0.000175739	29	TSPO/CD36/CX3CR1/CYP1B1/DHFR/FOXM1/FPR2/GCHFR/HBA1/HBA2/HBM/HBB/HBD/ITGAM/ITGB2/P2RX7/RORA/SNCA/SOD2/SPR/PRDX2/THBS1/TLR4/KLF4/COQ7/PRDX4/CLEC7A/LRRK2/SIRPA
GO:0002755	MyD88-dependent toll-like receptor signaling pathway	7.3404e-05	0.00191043	8	CD14/CD36/TLR4/TLR5/UBA52/LY96/TLR8/CD300LF
GO:0051251	positive regulation of lymphocyte activation	7.81212e-16	7.79415e-13	50	BCL6/CD1D/CD3E/CD4/CD6/CD27/CD86/CD74/GPR183/GAS6/HLA-DMB/HLA-DPA1/HLA-DPB1/HLA-F/HLX/IGHA1/IGHA2/IGHG1/IGHG2/IGHG3/IGHG4/IGHM/IGKC/IGLC1/IGLC2/IGLC3/IL6ST/IL7R/IL12RB1/LCK/LGALS1/LGALS9/MEF2C/PAK1/CCL2/CCL5/TLR4/TNFSF13/CD83/RASGRP1/SIRPB1/LILRB1/LILRB4/TRBC2/TRBC1/PYCARD/VSIR/CLEC7A/SIRPA/CCR2
GO:0042110	T cell activation	2.35282e-10	4.67834e-08	50	BCL6/CD1D/CD3E/CD4/CD6/CD8A/CD27/CD86/CD74/GPR183/HLA-DMB/HLA-DOA/HLA-DPA1/HLA-DPB1/HLX/IL6ST/IL7R/IL12RB1/ITGAL/LCK/LGALS1/LGALS9/P2RX7/PAK1/PRLR/PSMB10/RORA/CCL2/CCL5/SLC11A1/PRDX2/TNFRSF1B/RAB29/CD83/MAFB/RASGRP1/SIRPB1/LILRB1/FGL2/LILRB4/PYCARD/CLEC4A/LEF1/VSIR/CLEC7A/BCL11B/JAML/SIRPA/CLEC4G/CCR2
GO:0046651	lymphocyte proliferation	3.30539e-10	5.86825e-08	36	AHR/BCL6/CD1D/CD3E/CD4/CD6/MS4A1/CD22/CD86/CD74/GPR183/HELLS/HLA-DMB/HLA-DPA1/HLA-DPB1/IL6ST/IL7R/IL12RB1/LGALS9/CD180/MEF2C/P2RX7/PSMB10/CCL5/SLC11A1/PRDX2/TLR4/TNFRSF1B/LST1/LILRB1/PLCL2/PYCARD/LEF1/VSIR/CLEC4G/CCR2
GO:0042113	B cell activation	3.70998e-07	2.3644e-05	33	AHR/BCL6/MS4A1/CD22/CD27/CD74/GPR183/IGHA1/IGHA2/IGHG1/IGHG2/IGHG3/IGHG4/IGHM/IGKC/IGLC1/IGLC2/IGLC3/IL7R/LGALS1/CD180/MEF2C/NOTCH2/POU2F2/TLR4/TPD52/TNFSF13/SKAP2/HDAC9/PLCL2/TRBC2/TRBC1/LEF1
GO:0002291	T cell activation via T cell receptor contact with antigen bound to MHC molecule on antigen presenting cell	2.2126e-05	0.000714209	5	HLA-DMB/ITGAL/LGALS9/LILRB1/FGL2
GO:0034341	response to interferon-gamma	2.70201e-14	1.67896e-11	36	CAMK2D/CASP1/FLNB/GBP1/HLA-DPA1/HLA-DPB1/HLA-DQA1/HLA-DQA2/HLA-DQB1/HLA-DRA/HLA-DRB1/HLA-DRB5/HLA-F/IRF8/IL12RB1/IRF5/LGALS9/MEFV/CIITA/OAS2/PTAFR/CCL2/CCL3/CCL4/CCL5/CCL23/SLC11A1/SNCA/STXBP2/TLR4/OASL/KYNU/IFI30/RPL13A/CXCL16/SIRPA
GO:0001819	positive regulation of cytokine production	7.14805e-10	1.07676e-07	49	APP/CASP1/CD3E/CD4/CD6/CD14/CD86/CD36/CD74/CYP1B1/EREG/FCN1/FGR/HLA-DPA1/HLA-DPB1/HLA-F/HMGB2/IRF8/IL1RN/IL6ST/IL12RB1/IRF5/LGALS9/LRP1/LTB/P2RX7/PF4/POLR2L/PTAFR/RORA/CCL3/SLC11A1/THBS1/TLR4/TLR5/CD83/RASGRP1/FLOT1/LILRB1/LILRA2/LY96/PYCARD/TLR8/SULF2/CLEC7A/NLRP12/LRRK2/LILRA5/CCR2
GO:0032640	tumor necrosis factor production	8.52513e-09	8.31705e-07	25	APP/TSPO/CD14/CD36/CX3CR1/GAS6/LGALS9/PF4/PTAFR/CCL3/THBS1/TLR4/ZFP36/RASGRP1/LILRB1/LILRA2/LY96/PYCARD/CLEC4A/VSIR/CLEC7A/LRRK2/SIRPA/LILRA5/CCR2
GO:0032612	interleukin-1 production	1.56538e-07	1.12776e-05	19	APP/CASP1/CD36/CX3CR1/GAS6/LGALS9/MEFV/P2RX7/CCL3/TLR4/LILRA2/PYCARD/TLR8/NLRC4/CLEC7A/NLRP12/CARD16/SIRPA/LILRA5
GO:0032609	interferon-gamma production	5.79853e-07	3.35169e-05	18	CD3E/CD14/GAS6/HLA-DPA1/HLA-DPB1/IRF8/IL12RB1/LGALS9/SLC11A1/TLR4/RASGRP1/LILRB1/PYCARD/TLR8/VSIR/CLEC7A/SIRPA/CCR2
GO:0032637	interleukin-8 production	0.000102617	0.00251286	12	CD14/CD74/FCN1/LGALS9/TLR4/TLR5/TMSB4X/KLF4/LILRA2/PYCARD/TLR8/CLEC7A

## Sheet: 1g
Fig. 1g.
TFs	NES	Pvalue
SMAD4	3.70617	0.000210418
RNF6	3.31411	0.000919349
MAX	2.96307	0.0030459
SP3	2.94958	0.00318205
ELF2	2.78794	0.0053045
RB1	2.66674	0.00765918
HIF1A	2.58336	0.00978442
MBD1	2.55721	0.0105514
TOP2B	2.17358	0.0297367
YY1	2.15592	0.0310899
PBX3	1.98719	0.0469018
RXRA	-1.91279	0.0557747
IRF1	-2.10785	0.0350436
FOS	-2.41733	0.0156349
KLF10	-2.44947	0.0143069
IRF8	-2.47947	0.0131576
HOXA10	-2.48318	0.0130215
SPI1	-2.53663	0.0111925
ERG	-2.74896	0.00597841
STAT1	-2.90419	0.00368202
HES1	-3.10377	0.00191071
CEBPA	-3.18399	0.00145259
BCL6	-3.62692	0.00028682
TFEC	-3.70019	0.000215439

## Sheet: s2
Fig. S2
Cell type	Count
APL blasts	6365
B cells	6
T/NK cells	15
Erythroid cells	2

## Sheet: s3
Fig. S3
CellType	Type	RUNX1	MYC	JAG1	EP300	DNMT3A	MBD1	CDK6	CCNA1	WT1	XBP1	ATF6	USP14	PSMB9	PSMB10	CTSS	CD74	HLA-DPA1	HLA-DRA	CLEC7A	CCR2	CCL3	IRF8	IRF5	IFI30
APL blasts	APL	1.93817	1.00265	0.454995	0.366142	0.432846	0.406783	3.4507	2.15454	0.385851	3.99144	0.875536	0.817237	0.782995	1.64204	0.861856	1.30264	0.253909	0.928861	0.0338889	0.00120838	1.05172	0.0664629	0.172936	0.25902
APL blasts	APL	2.72137	0.890206	1.10205	1.22907	0.975151	0.772532	4.86982	3.13256	0.751557	4.48835	1.39647	1.60683	1.02264	2.2951	1.51375	2.41956	0.0690154	0.464882	0.0148863	0.00874596	0.0306088	0.120647	0.664198	0.23635
APL blasts	APL	0.702271	0.0445774	0.143789	0.776009	0.148613	0.170108	1.38347	0.0977414	0.0111428	0.733909	0.526345	0.511639	0.888598	1.29914	1.40628	0.473451	0.00649123	0.0344507	0.32109	0.00821442	0.0604284	0.0442229	0.00421797	2.88331
APL blasts	APL	1.21857	0.181017	0.852182	0.783774	0.245001	0.433877	2.4789	0.288284	0.0629112	2.78141	0.381963	0.698773	0.928369	0.94492	0.303336	1.17691	0.0482869	0.197833	0.0436236	0.00173941	0.0314936	0.00584502	0.0115132	0.41983
APL blasts	APL	1.51502	0.605778	0.664642	0.5775	0.377867	0.359482	2.13198	0.853679	0.00606629	2.77522	0.379087	0.829734	1.04643	1.06733	0.16721	0.468563	0.0182348	0.0554914	0.0323827	0.00195445	0.118081	0.00852705	0.0186114	0.253555
APL blasts	APL	1.22217	0.183927	0.623995	0.672287	0.237796	0.32783	2.85837	0.259833	0.107409	2.33172	0.336312	0.714779	0.451913	0.871243	0.251076	0.675419	0.0158535	0.0320856	0.00352212	0.000718445	0.0210048	0.00536635	0.00921083	0.258031
APL blasts	APL	1.02411	0.116646	0.821101	0.832235	0.175253	0.132243	2.31514	0.618419	0.325911	3.54999	0.246279	0.784525	0.264133	0.550105	0.367767	0.552763	0.009972	0.194111	0.00205758	0	0.0914131	0.00675955	0.00202011	0.0610652
APL blasts	APL	0.911441	0.204026	0.464153	0.398403	0.177339	0.0963079	2.40223	0.242271	0.239987	2.38509	0.242616	0.385282	0.414142	0.409856	0.172641	0.0822961	0.00354711	0.0157493	0.00104706	0	0.070648	0.0135221	0.0181647	0.00393565
APL blasts	APL	1.27583	0.298266	0.418333	0.518719	0.363778	0.162211	3.66864	0.673941	0.420403	3.42917	0.34098	0.74763	0.357765	0.676227	0.30767	0.133956	0.0130213	0.0742204	0.00416724	0	0.0786408	0.0821679	0.0321715	0.0185431
APL blasts	APL	1.47891	0.666715	0.520761	0.561708	0.417625	0.176763	3.09	1.00433	0.396073	2.97348	0.438488	0.718716	0.575623	0.923889	0.518293	0.365637	0.0378326	0.0806697	0.00965486	0.000443925	0.643726	0.0158871	0.0414662	0.0405202
APL blasts	APL	2.76437	0.882231	1.01929	1.34922	0.529884	0.874833	3.78524	3.22237	0.371365	3.2064	1.22098	1.44104	1.79091	2.70256	1.63787	2.89191	0.254831	0.928905	0.0721195	0.0441336	0.860532	0.115425	0.582624	2.33188
APL blasts	APL	0.971763	0.0876053	0.41647	0.464022	0.147268	0.196931	1.71841	0.430202	0.0572921	2.36252	0.335026	0.689816	0.33332	0.473269	0.211083	0.10528	0.0304354	0.0649185	0.0142462	0.00107297	0.0607347	0.0116513	0.00986453	0.256837
APL blasts	APL	3.01592	1.53956	0.808918	1.51154	0.701555	0.616701	4.42507	4.451	0.621131	4.45855	1.3711	1.87839	1.30834	1.89399	1.25254	0.904027	0.108746	0.320216	0.188274	0.0117085	0.502395	0.0742099	0.129208	0.3242
APL blasts	APL	1.4642	0.775787	0.801141	1.25887	0.365339	0.484681	3.18406	0.819962	0.256374	2.79368	0.689611	0.888252	0.774068	1.21185	1.0124	0.952958	0.0509649	0.416224	0.0349472	0.000858544	0.0423531	0.00768746	0.00779258	0.218335
APL blasts	APL	2.76694	1.61291	0.714074	0.930808	0.683163	0.428069	4.21526	2.09982	0.658131	4.52836	1.02223	1.25453	1.7797	1.40703	0.844247	1.15861	0.318611	0.646762	0.0467913	0.00857451	0.458498	0.21372	0.140556	0.569289
APL blasts	APL	2.24617	1.05656	0.990926	1.26456	0.468319	0.559322	3.11664	1.73072	0.258442	3.0632	0.837948	1.11642	1.17967	2.20121	0.792571	1.35711	0.0494517	0.400528	0.0326636	0.00256169	0.0944792	0.0318147	0.189789	0.321985
HSPCs	CTRL	0.720386	1.20588	0	0.585831	0.714317	0.34501	0.627381	0	0	2.62173	1.41669	1.7927	1.72872	2.12227	2.621	5.02005	2.37207	3.89382	0.430733	0	1.47916	1.29883	0	0.630372
HSPCs	CTRL	1.86589	1.39039	0.0812988	0.582821	1.03421	0.469374	3.8496	0.0156515	0.0363061	2.74733	0.981049	1.16679	2.19752	2.64232	1.97774	5.25941	3.53625	4.8678	0.115047	0	0.0175916	0.592291	0.523471	0.326087
HSPCs	CTRL	1.53535	2.54583	0.0197834	0.527601	0.656664	0.489186	3.0756	0.0104979	0.0692089	3.31491	0.523001	0.855751	2.10094	2.41981	1.60404	5.86076	3.90054	5.0428	0.0985714	0.0821739	0.019919	0.714501	0.446734	1.1
HSPCs	CTRL	1.17397	1.08916	0	0.730958	0.678796	0.525477	2.37367	0	0	2.65642	0.878868	1.42587	2.72322	3.02724	1.79667	4.55848	2.49933	3.18754	0	0.0919706	0.202214	0.37089	0.191831	0.123603
HSPCs	CTRL	1.68206	0.919805	0.0563986	0.533451	0.725524	0.445231	2.92282	0.0172621	0.0533077	2.81996	0.784537	1.2027	2.04729	2.60448	1.76445	5.18124	3.38597	4.62224	0.0983288	0.0171589	0.294804	0.392302	0.461028	0.213848
HSPCs	CTRL	1.57506	0.810715	0.0608469	0.392286	0.394088	0.396003	3.1122	0	0.0117591	2.42111	0.684793	0.858054	1.21586	1.96935	0.977221	4.57392	2.92685	4.25962	0.0375286	0.0110233	0.0542598	0.371379	0.303139	0.238502
HSPCs	CTRL	1.35184	1.62141	0.0416978	0.336997	0.576874	0.356486	3.13605	0.0185407	0.0183144	2.00767	0.549235	0.714999	1.25599	1.81179	1.43275	5.62149	4.02716	5.08124	0	0	0.0659213	0.450971	0.215403	0.0466642
HSPCs	CTRL	0.924418	0.998491	0	0.529709	0.452924	0.283332	3.31768	0	0.0718425	2.48784	0.751355	0.868677	1.0756	1.73153	1.68504	5.196	3.07334	4.83444	0.0289702	0	0.10928	0.182253	0.221675	0.0924298
HSPCs	CTRL	1.57276	1.69546	0	0.577267	0.696753	0.476699	3.3052	0	0	1.86668	0.684864	0.756073	1.40845	1.615	1.21434	4.12659	2.87863	3.38037	0.106182	0	0.180713	0.560786	0.225122	0.207916
HSPCs	CTRL	1.61761	0.776937	0	0.588839	0.556312	0.289831	3.45072	0.0438732	0	3.33084	0.818123	1.09427	2.39435	2.37889	1.60313	5.44859	3.83238	4.85719	0.120373	0	0.245504	0.442386	0.511604	0.134485
HSPCs	CTRL	1.6198	1.24167	0.0219645	0.663804	0.832375	0.459571	2.90038	0	0	2.59305	0.883829	0.783747	2.02453	2.11826	1.63043	5.05883	2.85697	4.55027	0.0332377	0.0576235	0.166758	0.629448	0.454803	0.0550734
HSPCs	CTRL	1.38016	1.10065	0.0505241	0.595445	0.695855	0.748279	2.55631	0	0	2.62646	0.590656	1.34111	1.47123	1.80202	1.4482	4.8239	3.15968	4.55175	0.0923939	0	0.0471318	0.139066	0.317876	0.168944
HSPCs	CTRL	1.47265	0.686414	0.0259104	0.548319	0.73125	0.426483	2.62809	0.0266602	0	2.93634	0.547496	0.988587	1.62211	2.35994	1.94683	5.59254	3.65763	4.94108	0.0362045	0	0.416717	0.527553	0.388928	0.314533
HSPCs	CTRL	1.46264	2.53664	0.0286264	0.471953	0.704463	0.759149	3.3713	0	0.082557	2.52093	0.465739	1.23818	1.83527	2.51077	1.55565	4.57714	2.90131	4.37905	0.0314666	0	0.335082	0.372398	0.291604	0.0530859
HSPCs	CTRL	1.92038	0.846023	0.0851586	0.640314	0.536694	0.403123	3.26666	0	0.0769926	2.65186	0.881053	0.904053	1.58071	2.6377	1.55444	4.4163	3.11681	3.79051	0.169228	0.0802472	0.306084	0.436592	0.43163	0.309551
HSPCs	CTRL	1.83362	1.11765	0.0788698	0.803793	0.558267	0.530382	3.23232	0	0.0254586	2.47626	0.630111	0.943043	1.76341	2.53236	1.63738	4.90924	3.09979	4.2402	0.182533	0	0.170606	0.357716	0.349349	0.37442
HSPCs	CTRL	1.65709	1.93281	0.0324592	0.501715	0.554927	0.322963	3.09259	0.0293752	0.0166212	3.09721	0.617236	1.19358	2.32002	2.62579	1.82079	5.29558	3.67642	5.17062	0.0967181	0.0103687	0.168981	0.558306	0.669782	0.155461
HSPCs	CTRL	1.17704	1.8164	0.143477	0.887041	0.750174	0.80212	2.79951	0	0	2.99849	0.803138	1.46303	1.74397	1.81276	1.26123	4.64266	3.14474	4.21347	0	0	0.233281	0.26182	0.223605	0.28705
HSPCs	CTRL	1.32862	2.14294	0	0.401291	0.689873	0.430364	3.64746	0	0	2.98199	0.528849	0.991168	1.60933	2.03192	1.4027	4.82616	2.93639	4.34129	0.167277	0	0.278093	0.282465	0.323921	0
HSPCs	CTRL	1.13527	1.61092	0.0433252	0.518285	0.620826	0.505524	3.26879	0	0.0898469	2.7191	0.47425	1.16214	2.00218	2.47619	1.77459	5.19625	3.63878	4.59827	0.199521	0	0.044546	0.171942	0.383098	0.177449
HSPCs	CTRL	1.54602	1.11319	0.0194728	0.672011	0.713832	0.359064	3.22525	0	0	2.3919	0.526724	0.862924	1.96099	2.1143	1.58125	5.45911	3.55342	5.12718	0.0447306	0.0224413	0.141957	0.732145	0.377401	0.137964
HSPCs	CTRL	1.86622	1.56173	0.0423791	0.567716	0.713993	0.474851	2.9815	0.0185187	0	3.06584	0.748944	1.04194	2.52271	2.7204	1.65888	5.36419	3.66413	4.85267	0.0359674	0	0.387183	0.784895	0.709105	0.300258
HSPCs	CTRL	1.72793	1.80687	0.0366034	0.482014	0.402902	0.311173	3.44372	0	0	2.70932	0.658998	1.12959	1.22943	1.57592	1.47324	4.94838	2.55434	4.52059	0.0302204	0	0.0630359	0.171945	0.154085	0.0663314
GMPs	CTRL	0.724033	0.232008	0.0972587	1.99004	0.0869109	0.0805515	0.181124	0	0	1.92529	0.63322	0.711392	1.04246	1.9522	3.8137	4.77402	1.1829	4.24187	1.70307	0.149809	0.351998	0.690948	0.246888	3.80907
GMPs	CTRL	1.88654	0.263555	0.0618885	1.01953	0.213199	0.340788	0.90024	0.2155	0	2.46655	0.505572	1.00659	2.28358	2.54534	3.20904	5.58066	3.03255	5.27254	0.459799	0.243941	0.20526	1.98887	0.810561	2.71433
GMPs	CTRL	0.984247	0.283383	0.0478868	0.501014	0.193195	0.212489	0.508433	0.0587695	0	1.58647	0.332662	0.360962	1.57455	1.88796	1.99316	5.12665	1.67276	4.56196	0.549206	0.383588	0.315453	0.977312	0.418973	2.72345
GMPs	CTRL	1.20212	0.188755	0	0.53278	0	0.10858	0.311736	0	0	1.35161	0.355239	0.912569	2.17946	2.00606	2.64409	5.02983	1.72907	4.56084	0.718203	0	0.11382	1.4819	0.0881144	2.77044
GMPs	CTRL	1.09325	0.230507	0.0242571	0.497332	0.169851	0.211039	0.611546	0.0697606	0	1.84443	0.30858	0.625407	1.41575	1.77002	1.62522	4.45458	1.65246	4.35988	0.456935	0.0373649	0.99535	1.25152	0.458634	1.55682
GMPs	CTRL	1.36186	0.170991	0.13043	0.43007	0.0735632	0.236529	0.779085	0.0395203	0	1.65383	0.211648	0.22434	0.828955	1.1885	1.44043	4.29538	2.044	3.82729	0.484912	0.0555791	1.5577	1.09827	0.42136	1.27758
GMPs	CTRL	0.730201	0.0856602	0.0339923	0.320078	0.0904985	0.17859	0.559132	0	0	0.856577	0.112723	0.28445	1.2378	1.33317	1.36284	5.29376	1.56283	3.93525	0.229426	0.145907	0.493649	0.906668	0.22765	1.4687
GMPs	CTRL	0.702406	0.467818	0	0.141092	0.165559	0	0.141092	0	0	1.77374	0.141092	0.570156	1.42965	0.850283	1.87989	4.05426	1.75964	3.70269	0.760397	0	2.32478	0.826294	0	1.34704
GMPs	CTRL	0.810707	0.477371	0.121269	0.784668	0.338129	0.285751	0.835125	0.189041	0	1.83916	0.740768	0.543539	0.962896	1.09492	1.10075	4.23902	1.52762	3.35606	0.49348	0.0942159	0.991166	0.752869	0	1.06
GMPs	CTRL	1.0352	0.244842	0	0.477557	0.236219	0.193955	0.241247	0	0	1.70133	0.158211	0.337337	1.33953	1.61627	1.62364	4.4197	1.88864	3.68971	0.571293	0.0808418	1.08153	0.585596	0.33815	1.51633
GMPs	CTRL	0.867647	0.140378	0	0.330477	0.12284	0.146863	0.429561	0.0257097	0	1.27267	0.349678	0.412697	1.05082	0.921004	1.73576	3.96619	1.73284	3.95675	0.275767	0.0257097	1.21048	1.16074	0.380997	1.50154
GMPs	CTRL	1.16104	0.82184	0.229004	0.632491	0.179592	0.179592	0.697526	0	0	2.52511	0.219188	0.629694	1.20634	2.017	2.06608	3.88534	1.71921	3.64605	0.17269	0.219188	2.28388	0.671089	0.559903	1.22824
GMPs	CTRL	1.17354	0.0404099	0	0.46571	0.121327	0.133041	0.776641	0	0	2.04369	0.186461	0.285426	1.45265	1.9202	1.42306	3.97724	1.24102	4.13842	0.318234	0.0504069	2.61361	0.971738	0.236666	1.32998
GMPs	CTRL	0.736435	0.497352	0	0.60598	0.0366604	0.239298	0.504492	0	0	1.68761	0.197897	0.588431	1.45062	1.39558	2.00593	3.75707	1.20251	3.63685	0.437119	0.211024	1.04668	0.900355	0.551156	2.02473
GMPs	CTRL	0.699797	0.185683	0.158775	0.272436	0.515205	0	0.732875	0	0	1.61184	0	0.516313	1.6125	1.47765	2.44749	3.84514	1.505	3.05874	0.569101	0	1.73106	1.17995	0.254039	1.6705
GMPs	CTRL	0.979858	0.0572481	0.196955	0.395444	0	0.25949	0.518448	0	0	1.86578	0.387194	0.549517	1.53505	1.55688	1.44655	4.00143	1.86956	4.26211	0.447738	0	1.04906	0.912793	0.328311	1.99396
GMPs	CTRL	1.35019	0.447811	0.0833566	0.465836	0.189372	0.194033	0.754404	0.0187139	0	2.24278	0.151849	0.787459	1.81345	1.92014	2.46398	4.31525	2.35035	4.85766	0.580551	0.170246	0.980208	1.51588	0.387737	2.00756
GMPs	CTRL	1.79739	0.410421	0	0	0	0.505119	1.04119	0	0	2.3028	0	0	1.00084	1.33609	1.01547	3.29673	1.3624	2.66087	0.436443	0	1.38228	0.394412	0	0.935873
GMPs	CTRL	0.608395	0.258767	0	0.341994	0.073481	0.195424	0.320936	0	0	1.37186	0.192511	0.333471	0.955627	0.968911	1.75575	4.30294	1.01583	4.00959	0.426227	0.0621763	2.70669	0.778405	0.200139	0.80545
GMPs	CTRL	0.878117	0.306334	0	0.17527	0.126587	0.19376	0.547166	0	0	2.06152	0.320346	0.415124	2.26474	2.62838	2.60476	5.04635	2.42352	4.69567	0.2669	0.280283	0.702566	1.43081	0.486524	2.46964
GMPs	CTRL	1.6778	0.271215	0	0.56628	0.0779339	0.174112	0.609085	0	0	1.32943	0.232172	0.536356	1.34781	1.62266	1.93952	4.96299	2.43394	5.04309	0.499144	0.0778228	1.12663	1.09227	0.345872	1.61792
GMPs	CTRL	1.07443	0.142015	0.0361325	0.671724	0.103719	0.27121	0.214796	0.0364879	0	2.13614	0.133414	0.718094	2.34	1.85779	2.04162	4.90464	2.0903	4.4617	0.641305	0.0976138	2.26672	0.768744	0.542833	2.18626
GMPs	CTRL	0.838965	0.0505932	0.0380984	0.271269	0.156827	0.122488	0.204487	0.0493747	0	1.14391	0.358243	0.294473	1.10739	1.04964	1.66004	4.39966	1.46343	4.16624	0.396632	0.170128	0.637686	0.987078	0.192581	1.76922

## Sheet: s4b
Fig.s 4b
CellType	Type	Percentage
G1	CTRL	90.0777
G2M	CTRL	6.69456
S	CTRL	3.22773
G1	CTRL	77.9766
G2M	CTRL	8.82171
S	CTRL	13.2017
G1	CTRL	72.3443
G2M	CTRL	12.0274
S	CTRL	15.6284
G1	CTRL	80.5471
G2M	CTRL	10.0304
S	CTRL	9.42249
G1	CTRL	64.4505
G2M	CTRL	12.6187
S	CTRL	22.9308
G1	CTRL	63.4251
G2M	CTRL	14.2857
S	CTRL	22.2892
G1	CTRL	62.8898
G2M	CTRL	15.3846
S	CTRL	21.7256
G1	CTRL	66.2818
G2M	CTRL	10.3926
S	CTRL	23.3256
G1	CTRL	80.2658
G2M	CTRL	6.85072
S	CTRL	12.8834
G1	CTRL	77.3356
G2M	CTRL	7.43945
S	CTRL	15.2249
G1	CTRL	68.44
G2M	CTRL	12.2633
S	CTRL	19.2967
G1	CTRL	84.4869
G2M	CTRL	3.81862
S	CTRL	11.6945
G1	CTRL	78.9655
G2M	CTRL	6.43678
S	CTRL	14.5977
G1	CTRL	71.9792
G2M	CTRL	12.0833
S	CTRL	15.9375
G1	CTRL	89.4014
G2M	CTRL	3.82728
S	CTRL	6.77134
G1	CTRL	81.4278
G2M	CTRL	7.65649
S	CTRL	10.9157
G1	CTRL	55.9237
G2M	CTRL	16.0643
S	CTRL	28.012
G1	CTRL	77.7293
G2M	CTRL	8.29694
S	CTRL	13.9738
G1	CTRL	74.7525
G2M	CTRL	11.1386
S	CTRL	14.1089
G1	CTRL	80.6259
G2M	CTRL	8.19672
S	CTRL	11.1773
G1	CTRL	70.3598
G2M	CTRL	9.94318
S	CTRL	19.697
G1	CTRL	68.5437
G2M	CTRL	11.2621
S	CTRL	20.1942
G1	CTRL	70.0207
G2M	CTRL	12.1369
S	CTRL	17.8423
G1	APL	68.1366
G2M	APL	9.65362
S	APL	22.2097
G1	APL	81.9525
G2M	APL	3.17919
S	APL	14.8683
G1	APL	49.2143
G2M	APL	28.8184
S	APL	21.9673
G1	APL	69.4279
G2M	APL	15.0179
S	APL	15.5542
G1	APL	66.5551
G2M	APL	12.1024
S	APL	21.3425
G1	APL	48.2132
G2M	APL	23.7202
S	APL	28.0666
G1	APL	61.1413
G2M	APL	16.1248
S	APL	22.7339
G1	APL	52.6656
G2M	APL	16.7128
S	APL	30.6217
G1	APL	53.9773
G2M	APL	12.6299
S	APL	33.3929
G1	APL	67.1332
G2M	APL	13.1353
S	APL	19.7316
G1	APL	83.5044
G2M	APL	4.33628
S	APL	12.1593
G1	APL	55.2147
G2M	APL	15.5675
S	APL	29.2178
G1	APL	36.076
G2M	APL	16.1379
S	APL	47.7861
G1	APL	70.3771
G2M	APL	15.3873
S	APL	14.2356
G1	APL	60.7324
G2M	APL	13.0815
S	APL	26.1861
G1	APL	60.1618
G2M	APL	20.239
S	APL	19.5992

## Sheet: 2f
Fig. 2f
Gene	Pvalue	Qvalue
BHLHE40	9.70542e-10	8.02924e-09
ZBTB7A	5.19699e-10	4.3666e-09
IRF1	3.49253e-05	0.000195908
MECP2	1.8442e-13	1.92462e-12
NCOA2	1.06503e-09	8.78307e-09
SP3	4.34606e-39	1.18195e-37
CTCF	6.91167e-16	8.25261e-15
ZBTB16	4.47669e-28	8.82987e-27
ZBTB1	3.00914e-17	3.82906e-16
SMAD4	1.92406e-40	5.42871e-39
ZNF451	1.80064e-22	2.85792e-21
ELK4	1.94722e-10	1.68282e-09
PRDM2	1.81163e-24	3.13209e-23
ZNF675	1.01412e-05	5.99208e-05
MEF2D	7.14586e-19	9.71298e-18
FOXO3	2.70817e-10	2.31506e-09
YY1	0.00162127	0.00716838
ARNT	0.0104361	0.0394114
HSF1	0.00904588	0.0345774
KLF13	1.00358e-14	1.1257e-13
NCOA1	6.37162e-09	4.98404e-08
SMAD5	9.51991e-06	5.64169e-05
CREB1	0.00804513	0.0311634
STAT5B	9.25862e-06	5.49068e-05
FOS	1.3211e-126	1.4487e-124
SATB1	1.95977e-53	7.52082e-52
ATF5	1.95999e-37	5.10501e-36
TCF3	5.38622e-12	5.16315e-11
RUNX2	2.65309e-66	1.27521e-64
TCF7	1.76392e-17	2.26582e-16
MAFF	1.16586e-15	1.37128e-14
STAT4	4.91411e-29	1.00616e-27
NFE2L2	2.08876e-05	0.000119864
SP100	8.07165e-14	8.59843e-13
MAFG	0.0104858	0.0395903
REST	5.21307e-08	3.80465e-07
TGIF2	1.02249e-06	6.68493e-06
RUNX1	4.39344e-80	2.69215e-78
MAX	3.22715e-11	2.94758e-10
TCF7L2	0.000355264	0.00174698
STAT3	1.84939e-42	5.48761e-41
ZEB1	4.33353e-09	3.43179e-08
ERG	1.21817e-36	3.11304e-35
JUN	2.7824e-288	9.72e-286
MEF2A	8.85482e-47	2.93308e-45
KDM5B	1.84393e-95	1.43311e-93
FOXM1	1.03571e-10	9.14915e-10
NFATC2	2.2303e-12	2.19251e-11
NR2C1	1.51088e-45	4.83911e-44
DNMT1	8.38166e-92	6.0174e-90
TCF12	3.46529e-78	2.06734e-76
MBD1	6.31771e-21	9.47265e-20
KMT2B	1.94246e-25	3.47164e-24
KDM2A	9.71996e-67	4.73915e-65
KMT2A	3.26995e-43	9.89334e-42
HBP1	7.32189e-17	9.15872e-16
NR1H2	2.19509e-07	1.52237e-06
FOSB	1.7195e-204	3.489e-202
FOXP1	4.0237e-111	3.7665e-109
ZEB2	1.462e-232	3.7249e-230
ETV6	1.4906e-237	3.9461e-235
RREB1	1.034e-160	1.5038e-158
STAT1	4.58226e-30	9.73508e-29
E2F1	2.03783e-12	2.00738e-11
NFATC1	6.68066e-11	5.98416e-10
NR3C1	1.54426e-50	5.50829e-49
IKZF1	4.93595e-45	1.56026e-43
RFX3	6.96243e-13	7.03006e-12
NFKB1	1.76504e-85	1.16362e-83
ARID2	1.16016e-64	5.47539e-63
GATA2	4.58973e-38	1.21506e-36
ATF4	1.46542e-11	1.36346e-10
ELF1	2.63126e-17	3.34947e-16
WT1	1.64451e-14	1.8211e-13
NR4A1	0.000474027	0.00228621
PIN1	1.48635e-08	1.13285e-07
HHEX	1.41005e-06	9.09942e-06
KLF9	8.83798e-05	0.000472745
AHR	0.000213322	0.0010844
MEF2C	0.000279857	0.00139891
XBP1	1.60151e-45	5.11488e-44
YBX1	8.32907e-19	1.12895e-17
SOX4	6.31636e-41	1.80014e-39
NME2	2.63135e-06	1.64878e-05
IRX3	0.0134136	0.0494059
IRF7	4.02348e-05	0.000224059
ZNF467	2.75745e-11	2.52333e-10
IRF2	6.66256e-10	5.56763e-09
HLX	2.56136e-05	0.000145726
SPI1	6.95688e-72	3.74787e-70
NFE2	6.12569e-25	1.08e-23
JUNB	2.718e-101	2.263e-99
SP110	0.000800541	0.0037283
ELK3	1.23369e-10	1.08275e-09
MAFB	3.83346e-15	4.41388e-14
KLF10	2.54535e-19	3.52047e-18
GFI1	7.67121e-18	1.00133e-16
BCL6	3.7447e-10	3.16995e-09
KLF2	3.9052e-133	4.5165e-131
ZBTB7B	7.11291e-10	5.93227e-09
FLI1	0.000140048	0.00073044
STAT6	5.08819e-05	0.0002799
RXRA	1.37091e-10	1.19821e-09
MBD2	3.65267e-07	2.48393e-06
TFE3	0.000183523	0.000942109
JUND	3.01253e-21	4.58386e-20
TFDP1	5.2272e-08	3.81333e-07
CEBPD	2.7846e-203	5.5834e-201
OLIG1	1.39314e-43	4.24152e-42
BATF	1.12165e-10	9.8774e-10
CEBPE	7.4035e-189	1.3561e-186
CEBPA	1.05579e-22	1.69637e-21
HES6	2.93115e-10	2.49937e-09
DDIT3	2.87643e-46	9.35421e-45
CEBPB	1.216e-231	3.0751e-229
LYL1	5.8896e-45	1.85651e-43

## Sheet: 2gh-3gh-s7a
Fig. 2gh, Fig. 3gh
Branch	UMAP_1_proj	UMAP_2_proj	PML_RARA	PML_RARA>3reads	FLT3_ITD	FLT3_ITD>3reads
GMP-like	0.561656	-2.92207	0.477121	No	0	No
Cycling-GMP-like	4.0469	0.513723	0	No	0	No
GMP-like	1.23497	-1.25149	2.43775	Yes	0	No
Prog-like	0.356073	3.31345	2.24797	Yes	0	No
S100hiGMP-like	-0.207439	3.42433	0	No	0	No
GMP-like	0.569283	-1.58082	2.34635	Yes	0	No
S100hiGMP-like	-0.675725	1.96768	0	No	0	No
S100hiGMP-like	-3.55557	0.963789	3.43393	Yes	0	No
Cycling-GMP-like	3.88295	3.35898	0	No	0	No
Prog-like	0.667002	2.7029	0	No	0	No
S100hiGMP-like	-1.93576	-0.0551185	0	No	0	No
Prog-like	-1.2029	2.8392	0	No	0	No
S100hiGMP-like	-2.93634	3.40064	1.83251	Yes	0	No
Prog-like	1.12655	3.09457	2.80618	Yes	0.30103	No
GMP-like	0.658985	-2.26062	0	No	0	No
S100hiGMP-like	-3.30087	0.241215	0	No	0	No
S100hiGMP-like	-3.59525	0.18126	0	No	0	No
Prog-like	-0.634233	3.04026	3.27393	Yes	0	No
Cycling-GMP-like	6.80498	2.69536	0	No	0	No
MDP-like	-3.72664	5.42585	0	No	0	No
GMP-like	-5.42531	-2.70187	0.778151	Yes	0	No
S100hiGMP-like	-3.00289	1.71406	0	No	0.845098	Yes
Cycling-GMP-like	7.46188	2.47478	0.30103	No	0	No
Cycling-GMP-like	6.2649	2.0167	0	No	0	No
Cycling-GMP-like	8.32055	-0.635793	0	No	0	No
Prog-like	0.687973	4.47548	3.46982	Yes	0	No
Cycling-GMP-like	6.77918	2.52902	2.68305	Yes	0	No
Cycling-GMP-like	4.05156	3.41099	0	No	0	No
S100hiGMP-like	-0.155305	3.52287	0	No	0	No
GMP-like	0.78041	0.32277	0	No	0.477121	No
Cycling-GMP-like	6.93483	1.78856	0	No	0	No
S100hiGMP-like	-0.990157	3.25355	2.02938	Yes	0.69897	Yes
S100hiGMP-like	-1.61373	1.19502	0	No	0	No
S100hiGMP-like	-0.732805	3.7883	0	No	0.90309	Yes
MDP-like	-4.2949	4.3214	0	No	0	No
Stem-like	-1.47152	4.88032	0	No	0	No
Cycling-GMP-like	2.63111	4.15392	0	No	0	No
MDP-like	-2.1744	5.11746	0	No	0	No
Prog-like	-0.948923	3.18463	0	No	0.30103	No
Prog-like	-3.29337	0.820726	0	No	0	No
Cycling-GMP-like	3.65703	3.60838	0	No	0	No
S100hiGMP-like	-3.16954	1.80279	0	No	0	No
Stem-like	-0.730659	1.89229	0	No	0	No
MDP-like	-3.33616	5.53836	2.9345	Yes	0	No
GMP-like	1.26275	2.31267	1.64345	Yes	0	No
Cycling-GMP-like	4.19047	3.77683	0	No	0	No
Prog-like	-2.42243	-3.78979	0.30103	No	0	No
S100hiGMP-like	-3.71632	-2.02147	0	No	0	No
S100hiGMP-like	-1.41718	0.212261	0	No	0	No
S100hiGMP-like	-2.4804	-0.308928	0	No	0	No
Stem-like	0.0922674	4.49991	2.55991	Yes	0	No
GMP-like	1.62936	-0.17574	0.477121	No	0.30103	No
GMP-like	-0.765519	-3.18144	0	No	0	No
GMP-like	-2.19474	-3.98131	0.30103	No	0	No
Cycling-GMP-like	4.17351	4.26398	0.477121	No	1	Yes
Prog-like	-1.07194	3.77996	0	No	0	No
GMP-like	0.586818	-1.65947	2.86747	Yes	0	No
GMP-like	-0.163945	-2.79475	1.96848	Yes	0	No
GMP-like	-2.82132	-3.01983	0.30103	No	0	No
Stem-like	-1.81243	3.45426	3.28691	Yes	0	No
S100hiGMP-like	-0.181172	0.959356	0	No	0	No
Prog-like	-0.517983	2.96121	0	No	0	No
GMP-like	-2.52088	-1.79443	0	No	0	No
S100hiGMP-like	-3.23204	0.974606	0	No	0.477121	No
GMP-like	0.847246	-1.95729	0	No	0	No
Stem-like	-2.58737	-1.53378	0	No	0	No
Prog-like	0.5191	4.03013	0	No	1.11394	Yes
Prog-like	-0.597816	-0.0484646	0	No	1.25527	Yes
S100hiGMP-like	-3.14019	1.06639	0.30103	No	0	No
S100hiGMP-like	-0.415041	3.30422	1.70757	Yes	0	No
MDP-like	-3.86766	5.60355	0.30103	No	0	No
S100hiGMP-like	-3.43597	-0.546193	0	No	0	No
S100hiGMP-like	-0.323127	4.42769	2.91222	Yes	0	No
S100hiGMP-like	-3.90833	-0.248893	0.30103	No	0.477121	No
Prog-like	-1.12353	3.48756	0	No	0	No
Cycling-GMP-like	1.77202	4.04881	2.72016	Yes	0	No
MDP-like	-2.69293	5.24474	0.30103	No	0	No
Cycling-GMP-like	2.79838	2.63303	0	No	0	No
GMP-like	1.37183	-0.318078	3.858	Yes	0	No
S100hiGMP-like	-1.74625	2.11986	3.51654	Yes	0	No
GMP-like	1.20752	1.896	0	No	0	No
Prog-like	0.920874	2.02935	0	No	0	No
Cycling-GMP-like	6.52453	1.31889	0	No	0	No
Stem-like	-1.10746	5.14298	3.1345	Yes	0	No
MDP-like	-4.30609	5.17756	1.95424	Yes	0	No
GMP-like	0.38983	-0.386696	0	No	0	No
Cycling-GMP-like	7.77868	1.61833	3.21484	Yes	0	No
GMP-like	0.75456	0.708603	3.21139	Yes	0	No
MDP-like	-0.908259	2.75313	0.30103	No	0	No
GMP-like	1.5808	0.686258	0	No	0	No
MDP-like	-3.63138	4.46679	0	No	0	No
S100hiGMP-like	-2.62444	2.00567	0.30103	No	0	No
S100hiGMP-like	-2.39304	-2.11893	0.30103	No	0	No
GMP-like	2.37002	0.480552	0.30103	No	0	No
S100hiGMP-like	-3.43699	-0.235375	0	No	0	No
S100hiGMP-like	-2.82737	-1.33131	0	No	0	No
GMP-like	-5.50249	-2.50138	0	No	0	No
S100hiGMP-like	-1.98963	-1.41856	0.30103	No	0	No
GMP-like	2.22429	2.96581	2.15229	Yes	0	No
Cycling-GMP-like	0.961918	-2.4879	0.30103	No	0	No
Cycling-GMP-like	8.34553	1.27583	0.30103	No	0	No
S100hiGMP-like	-1.46306	4.34084	0	No	0.60206	Yes
Prog-like	-0.505998	4.423	0	No	0	No
S100hiGMP-like	-0.50077	1.48118	0	No	0	No
Stem-like	-2.18888	3.12675	0	No	0	No
GMP-like	-2.99432	-3.12709	0	No	0	No
GMP-like	-2.81815	-4.55772	2.72916	Yes	0	No
S100hiGMP-like	-2.05244	2.96108	0	No	0.60206	Yes
Stem-like	-3.4808	-2.42363	0	No	0	No
Cycling-GMP-like	3.11527	2.92312	0	No	0	No
Prog-like	-0.756002	4.10329	0	No	0	No
GMP-like	2.68066	-0.35622	0	No	0	No
S100hiGMP-like	-2.21698	-1.66877	0	No	0	No
S100hiGMP-like	-1.15132	0.428415	0	No	0	No
Stem-like	-3.08238	-3.5199	0	No	0.69897	Yes
S100hiGMP-like	-3.16665	0.0237218	0	No	0	No
Prog-like	0.525698	3.83085	0	No	0	No
S100hiGMP-like	-1.96192	1.74085	0	No	0	No
MDP-like	-3.01471	5.28426	0	No	0	No
S100hiGMP-like	-0.680257	2.20943	0.30103	No	0	No
Prog-like	0.913534	2.53285	0	No	0	No
S100hiGMP-like	-3.57887	-0.763996	0	No	0	No
S100hiGMP-like	-1.84407	-0.0930232	0	No	0	No
GMP-like	-0.0245062	0.406909	3.02979	Yes	0	No
Prog-like	-1.95077	1.62576	0	No	0	No
Prog-like	0.272291	3.87166	0	No	0.477121	No
Prog-like	0.502825	2.17086	0	No	0	No
S100hiGMP-like	0.483709	3.43514	0	No	0	No
S100hiGMP-like	-2.72386	-0.655249	0	No	0.30103	No
GMP-like	1.4331	-0.989385	0	No	0	No
Stem-like	-3.48495	-1.02967	0.477121	No	0	No
S100hiGMP-like	-2.39501	-1.04255	1.47712	Yes	0	No
Stem-like	-1.57543	5.0825	2.43297	Yes	0	No
S100hiGMP-like	-3.61615	-2.0745	0	No	0	No
MDP-like	-3.3975	5.42321	0.30103	No	0.69897	Yes
GMP-like	1.33812	-1.69191	0	No	0	No
S100hiGMP-like	-2.49931	-0.412186	3.41564	Yes	1	Yes
Prog-like	0.108868	3.97758	3.48813	Yes	0	No
Cycling-GMP-like	1.42898	-0.0646841	0	No	0	No
Cycling-GMP-like	3.26383	2.97057	0	No	0	No
MDP-like	-4.16364	4.59187	0	No	0	No
Prog-like	-1.71745	3.26561	0.30103	No	0.69897	Yes
GMP-like	1.57786	3.3517	0	No	0	No
Prog-like	1.75672	2.76347	0	No	0	No
Prog-like	-1.64334	2.31707	3.14395	Yes	0	No
S100hiGMP-like	-3.21465	-2.63578	2.51322	Yes	0	No
Prog-like	3.13497	3.51114	1.4624	Yes	0	No
MDP-like	-4.60619	4.31896	0.477121	No	0	No
Cycling-GMP-like	7.42542	2.02806	3.33345	Yes	0	No
Prog-like	2.22904	3.22541	0	No	0	No
Cycling-GMP-like	4.59044	3.85328	0	No	0	No
GMP-like	1.05046	-0.816047	1.60206	Yes	0	No
Prog-like	0.634137	2.55114	0.30103	No	0	No
S100hiGMP-like	-2.5341	3.7675	0	No	0	No
S100hiGMP-like	-3.43334	-0.93882	0	No	0	No
GMP-like	2.14682	0.370694	2.1271	Yes	0	No
S100hiGMP-like	-1.9904	-0.700564	2.47712	Yes	0	No
S100hiGMP-like	-3.77612	0.845683	2.6981	Yes	0	No
Prog-like	0.528042	2.78193	0	No	0	No
GMP-like	0.112353	-2.63475	0	No	0	No
S100hiGMP-like	-1.90364	3.93017	2.53403	Yes	0	No
S100hiGMP-like	-1.5302	3.13312	0	No	0	No
Cycling-GMP-like	-0.0792628	3.35614	0	No	0	No
GMP-like	-0.881104	-2.44459	0	No	0	No
Prog-like	-0.115325	3.91933	2.17898	Yes	0	No
S100hiGMP-like	-2.89692	2.63073	0	No	0	No
S100hiGMP-like	1.12515	1.67274	0	No	0	No
S100hiGMP-like	-1.86483	3.65829	0	No	0	No
GMP-like	2.27285	2.00546	0	No	0	No
Cycling-GMP-like	5.61428	0.0970028	0	No	0	No
Cycling-GMP-like	3.56011	3.70373	2.13354	Yes	0	No
Prog-like	0.646019	2.66951	0	No	0	No
S100hiGMP-like	-3.80867	1.0041	0	No	0	No
Prog-like	1.01862	2.61168	0	No	0	No
GMP-like	2.26936	0.944782	0	No	0.30103	No
GMP-like	2.13121	3.57356	0.477121	No	0	No
S100hiGMP-like	-3.51811	0.826573	0	No	0	No
S100hiGMP-like	-1.65578	2.67265	0.477121	No	0	No
Cycling-GMP-like	7.58012	2.54187	3.14489	Yes	0	No
Prog-like	0.10684	2.88296	0	No	0.90309	Yes
Cycling-GMP-like	3.43675	1.2506	2.88874	Yes	0	No
S100hiGMP-like	-2.94597	-2.45152	0	No	0	No
Prog-like	-0.951598	4.68045	0	No	0	No
Cycling-GMP-like	2.92926	-0.375768	0	No	0	No
Prog-like	-2.83242	-4.55183	0	No	0	No
GMP-like	2.09741	1.27733	0	No	0	No
Stem-like	0.23706	3.12204	0	No	0	No
Stem-like	-1.37297	2.226	3.57276	Yes	0	No
Prog-like	0.201675	3.85971	0.30103	No	0	No
Prog-like	1.42827	3.48969	0	No	0	No
S100hiGMP-like	-1.42879	1.56999	0	No	0.30103	No
GMP-like	0.789561	3.65171	0	No	0	No
S100hiGMP-like	-3.35093	1.59128	0	No	0	No
Prog-like	1.41592	2.1691	0	No	0	No
Stem-like	-1.34507	4.94386	0	No	0	No
S100hiGMP-like	-2.39345	1.21341	2.41497	Yes	0	No
Cycling-GMP-like	2.97267	3.22036	2.33445	Yes	0.845098	Yes
Prog-like	-1.56258	4.15055	0	No	0.778151	Yes
Stem-like	-1.30106	4.65587	3.19257	Yes	0	No
Prog-like	-0.641336	3.08817	2.33445	Yes	0	No
S100hiGMP-like	-3.22781	-1.58294	0	No	0	No
Prog-like	-2.07089	2.54022	0	No	0.69897	Yes
S100hiGMP-like	-2.75081	2.44873	0.30103	No	0	No
GMP-like	-0.507205	1.71336	0	No	0	No
S100hiGMP-like	-1.99305	3.98087	0.477121	No	0	No
S100hiGMP-like	0.182074	3.81475	0	No	0	No
S100hiGMP-like	-1.1209	3.12253	0	No	0	No
Cycling-GMP-like	8.67715	-0.37416	0	No	0	No
Cycling-GMP-like	5.28466	1.3771	0	No	0	No
Prog-like	-1.38694	0.458652	0	No	0	No
GMP-like	1.37577	1.99339	0	No	0.69897	Yes
Cycling-GMP-like	3.06631	1.32998	2.81491	Yes	0	No
GMP-like	2.09581	0.731572	2.37658	Yes	0	No
Prog-like	0.438023	2.35956	0	No	0	No
GMP-like	-0.451975	1.90545	0	No	0	No
S100hiGMP-like	-2.82432	-1.1228	2.68395	Yes	0	No
GMP-like	-0.609088	-2.47962	0	No	0.30103	No
Cycling-GMP-like	5.87859	1.41812	2.16137	Yes	0	No
GMP-like	-5.19014	-3.26696	0	No	0	No
Prog-like	-1.58755	2.71441	0	No	0	No
S100hiGMP-like	-3.71059	-1.29367	0.30103	No	0	No
GMP-like	3.12222	1.48183	2.78319	Yes	0	No
Prog-like	-0.112487	4.03354	2.45025	Yes	0	No
Cycling-GMP-like	5.00368	1.5863	0	No	0	No
S100hiGMP-like	-2.53475	2.42638	0	No	0	No
GMP-like	1.79939	1.52858	0	No	0.30103	No
GMP-like	1.41114	1.21189	0	No	0	No
Cycling-GMP-like	6.59027	3.17484	0	No	0	No
Prog-like	0.806757	3.75362	0	No	1.07918	Yes
S100hiGMP-like	-2.35595	3.97651	2.58883	Yes	0.60206	Yes
S100hiGMP-like	1.73996	2.20027	0	No	0	No
Prog-like	-0.274123	0.493131	0	No	0	No
Prog-like	-0.578468	3.86648	0	No	0	No
S100hiGMP-like	-0.777268	1.94257	0	No	0	No
MDP-like	-2.60797	4.65493	0	No	0	No
S100hiGMP-like	-0.341426	3.13507	0	No	0	No
S100hiGMP-like	-0.174706	2.74596	0.954243	Yes	0	No
Prog-like	-1.37286	1.91518	0	No	0	No
S100hiGMP-like	-2.98184	-2.88216	0	No	0	No
S100hiGMP-like	-0.594236	1.74897	0	No	0	No
Prog-like	0.917223	4.03309	0	No	0	No
MDP-like	-3.52799	5.17975	0.30103	No	0	No
Stem-like	-0.825337	4.01588	0	No	0	No
Prog-like	-3.09666	-3.94822	0	No	0	No
Stem-like	-3.52581	-3.65783	0	No	0	No
Prog-like	0.663844	4.13314	3.25672	Yes	0	No
GMP-like	0.337885	-2.49486	0	No	0	No
S100hiGMP-like	-0.960813	4.25281	0	No	0	No
Prog-like	0.46776	4.25174	0.845098	Yes	0.60206	Yes
Cycling-GMP-like	3.43984	3.80596	0	No	0	No
MDP-like	-3.62915	5.62165	0	No	0	No
S100hiGMP-like	-3.71575	-0.150106	0	No	0	No
S100hiGMP-like	-0.362583	3.92314	0	No	1.32222	Yes
S100hiGMP-like	0.0673229	2.11856	0	No	0	No
GMP-like	1.86584	1.2651	0	No	0	No
Cycling-GMP-like	0.394437	1.16044	0	No	0	No
Prog-like	0.953887	2.43289	0	No	0	No
Cycling-GMP-like	2.90488	3.76123	0	No	0	No
S100hiGMP-like	-1.25054	-0.457031	0	No	0	No
S100hiGMP-like	-4.22168	0.0220504	2.09342	Yes	0	No
S100hiGMP-like	1.57643	3.62947	1.5563	Yes	0	No
S100hiGMP-like	-3.70493	-1.4458	0	No	0.477121	No
Prog-like	-1.74848	0.68872	0	No	0	No
Cycling-GMP-like	3.51226	2.50279	2.34044	Yes	0	No
GMP-like	1.12383	3.12117	0.477121	No	0	No
S100hiGMP-like	-0.664813	3.39226	0	No	0	No
Stem-like	-0.144978	3.55419	2.34242	Yes	0	No
MDP-like	-3.99012	5.37872	0	No	0	No
S100hiGMP-like	-3.67322	-0.539156	0	No	0	No
Prog-like	0.502331	1.61878	3.31091	Yes	0.477121	No
Prog-like	0.874529	3.11553	0	No	0	No
S100hiGMP-like	-1.88327	3.66171	2.93551	Yes	0	No
S100hiGMP-like	-3.58237	0.263606	0	No	0	No
S100hiGMP-like	-2.40319	-2.35945	2.43457	Yes	0.60206	Yes
S100hiGMP-like	-3.83496	-0.437977	0	No	0	No
Cycling-GMP-like	2.84467	3.80435	3.47129	Yes	0	No
S100hiGMP-like	-3.59673	1.86148	0	No	0	No
S100hiGMP-like	-3.57589	-0.413649	2.82607	Yes	0	No
S100hiGMP-like	-1.97401	-4.08933	0	No	0	No
MDP-like	-4.5042	4.76132	0.30103	No	0	No
S100hiGMP-like	-3.64415	1.15859	0	No	0	No
S100hiGMP-like	-1.62915	3.70729	0	No	0	No
S100hiGMP-like	-1.58326	3.85615	0	No	0	No
GMP-like	0.425331	-2.89437	0	No	0.30103	No
S100hiGMP-like	-0.996801	1.07742	0.90309	Yes	0	No
S100hiGMP-like	-1.94917	3.50692	3.42374	Yes	0.845098	Yes
S100hiGMP-like	-2.69714	1.12847	0	No	0	No
GMP-like	2.48422	0.824736	3.0983	Yes	0	No
Prog-like	0.060453	0.868855	0	No	0	No
Stem-like	-1.41542	3.87221	0	No	0.30103	No
Cycling-GMP-like	7.34867	2.10227	0	No	0	No
Cycling-GMP-like	6.36862	2.60235	0.477121	No	0	No
MDP-like	-2.29366	5.42315	0	No	0	No
GMP-like	0.185067	-0.175513	0.30103	No	0	No
S100hiGMP-like	0.280338	3.38368	0	No	0	No
S100hiGMP-like	0.0782972	2.68977	2.04139	Yes	0	No
S100hiGMP-like	-1.81557	0.0089166	0	No	0.69897	Yes
GMP-like	-2.29733	-3.64782	0	No	0	No
Cycling-GMP-like	3.66359	2.84313	0	No	0	No
S100hiGMP-like	-1.92245	0.94516	0	No	0	No
Stem-like	-1.61943	2.32418	0	No	0	No
S100hiGMP-like	-3.13613	2.75025	0.30103	No	0	No
Prog-like	0.545649	3.16456	0	No	0	No
S100hiGMP-like	-1.93438	1.90441	2.85431	Yes	0	No
GMP-like	2.7387	0.900801	2.55023	Yes	0	No
MDP-like	-4.39595	4.26443	0	No	0	No
GMP-like	0.973051	0.542749	0.30103	No	0	No
Prog-like	1.23752	2.36919	0	No	0	No
Prog-like	0.486623	3.72164	3.34753	Yes	0	No
Stem-like	-1.27102	4.97692	0	No	0.60206	Yes
Prog-like	-0.519844	3.89875	0	No	0	No
Prog-like	1.74651	3.20776	1.66276	Yes	0.778151	Yes
S100hiGMP-like	-2.4644	-0.592057	0	No	0	No
GMP-like	-2.37352	1.2632	0	No	0	No
Prog-like	0.848139	3.10148	2.65418	Yes	0	No
S100hiGMP-like	-0.224746	2.95823	3.39111	Yes	0	No
GMP-like	-0.0240906	1.93898	0	No	0	No
S100hiGMP-like	-1.22797	3.62333	0	No	0	No
S100hiGMP-like	-0.785796	1.51075	0	No	0	No
S100hiGMP-like	-1.90626	3.09885	0	No	0	No
MDP-like	-4.50157	4.22478	0	No	0	No
GMP-like	0.445569	-2.70807	0	No	0	No
GMP-like	0.44738	0.409905	0	No	0	No
S100hiGMP-like	-0.0992516	0.336724	0	No	0	No
S100hiGMP-like	-0.719636	2.31686	0	No	0	No
S100hiGMP-like	-2.49172	2.20651	0	No	0	No
S100hiGMP-like	-2.18652	0.893972	0	No	0.69897	Yes
Stem-like	-1.17893	5.056	0	No	0	No
S100hiGMP-like	-0.882727	3.77278	1.54407	Yes	0	No
S100hiGMP-like	-3.6873	0.79351	0	No	0	No
S100hiGMP-like	-2.29523	0.161063	0	No	0	No
Cycling-GMP-like	5.07494	3.45441	2.60959	Yes	0.30103	No
S100hiGMP-like	-0.637085	2.88939	0	No	0	No
S100hiGMP-like	-2.20141	4.21576	0	No	0.845098	Yes
Prog-like	-0.580073	3.69436	0	No	0	No
S100hiGMP-like	-2.84431	-4.38816	0	No	0	No
Cycling-GMP-like	7.9567	2.17468	2.92376	Yes	0	No
S100hiGMP-like	-1.52417	4.07876	0	No	0	No
Stem-like	-3.16046	-3.58847	0	No	0	No
Prog-like	-1.3705	-2.72476	0	No	1.07918	Yes
GMP-like	-3.14683	-2.93791	0.30103	No	0	No
S100hiGMP-like	-2.15027	-0.153959	0	No	0	No
S100hiGMP-like	-2.98913	0.433686	0	No	0	No
Cycling-GMP-like	6.93923	2.96005	0	No	0	No
Prog-like	0.379038	1.52389	0	No	0	No
Cycling-GMP-like	6.72726	2.36106	0	No	0	No
S100hiGMP-like	-3.12199	-2.3608	0	No	0	No
S100hiGMP-like	-3.08215	-0.266266	0	No	0	No
Cycling-GMP-like	0.558608	2.44528	0	No	0	No
GMP-like	0.272746	0.824376	0	No	0	No
Prog-like	0.555224	2.47188	2.70415	Yes	0	No
Cycling-GMP-like	6.43427	3.34835	0	No	0	No
MDP-like	-2.45678	5.27498	0	No	0	No
Prog-like	2.07313	2.32065	0	No	0	No
GMP-like	-0.256348	-2.81261	0	No	0	No
GMP-like	1.47963	2.43093	0	No	0	No
Cycling-GMP-like	8.61453	0.392547	0	No	0	No
GMP-like	0.859116	-0.713077	2.42651	Yes	0	No
Stem-like	-2.50504	2.353	0	No	0	No
Stem-like	-1.57663	4.9794	0	No	0	No
Cycling-GMP-like	1.92059	3.82421	0	No	0	No
Prog-like	0.429113	2.64616	0	No	0	No
GMP-like	0.676703	1.59094	0	No	0	No
S100hiGMP-like	-2.94929	0.169293	0	No	0	No
Stem-like	-0.14248	4.62781	0	No	0	No
GMP-like	0.144471	-1.63308	0	No	0	No
Stem-like	0.466112	3.53561	0	No	0	No
Prog-like	-2.74436	-2.47728	0	No	0	No
MDP-like	-4.20355	4.16231	0.30103	No	1.44716	Yes
S100hiGMP-like	-2.67847	-3.33321	0	No	0	No
GMP-like	-0.459279	-1.6817	0	No	0	No
GMP-like	0.308182	-2.89603	0	No	0	No
S100hiGMP-like	-1.67894	4.06303	2.29226	Yes	0	No
Cycling-GMP-like	3.35857	3.56344	0	No	0	No
Prog-like	1.14689	3.83578	0.778151	Yes	0.90309	Yes
S100hiGMP-like	-2.11405	3.21006	2.27416	Yes	0	No
Stem-like	-0.258461	4.11361	2.19866	Yes	0.477121	No
Prog-like	1.18468	4.26432	0	No	0.60206	Yes
MDP-like	-3.46742	4.66497	0	No	0.90309	Yes
S100hiGMP-like	-3.66535	1.22816	0	No	0.69897	Yes
GMP-like	-2.13878	-1.42261	0	No	0	No
S100hiGMP-like	-2.04695	3.17063	0	No	0	No
Cycling-GMP-like	4.5659	3.30784	0.30103	No	0	No
Prog-like	1.1653	1.35187	0	No	0	No
Stem-like	-1.3264	5.17923	0	No	1.07918	Yes
Cycling-GMP-like	6.58521	2.12045	0	No	0	No
MDP-like	-2.75035	5.36328	2.75587	Yes	0	No
Prog-like	-1.32913	4.15445	0	No	0	No
S100hiGMP-like	-2.40229	2.77169	0.69897	Yes	0	No
Prog-like	0.961433	3.92608	0.69897	Yes	0	No
S100hiGMP-like	-2.27273	3.13161	0	No	0	No
Prog-like	-0.0465164	4.01262	1.79934	Yes	0	No
MDP-like	-3.99716	5.54068	0	No	0	No
GMP-like	1.31649	-0.759578	0	No	0	No
Cycling-GMP-like	2.29643	3.09274	0	No	0	No
Stem-like	-1.27398	2.2955	2.41162	Yes	0	No
GMP-like	-1.17727	-0.998832	0	No	0	No
Prog-like	-0.0738717	4.45393	0.30103	No	0	No
Cycling-GMP-like	1.69327	0.739014	1.79934	Yes	0	No
GMP-like	-0.57271	-2.37332	0	No	0	No
Cycling-GMP-like	7.09506	2.34043	0	No	0	No
S100hiGMP-like	-2.93038	0.147326	0	No	0	No
S100hiGMP-like	-0.456669	3.83089	0.477121	No	0	No
Prog-like	-0.895721	3.0142	0	No	0.477121	No
GMP-like	-1.53208	-2.01385	0	No	0	No
GMP-like	-0.558594	0.095274	0	No	0	No
Stem-like	-0.370684	4.80217	0.69897	Yes	0	No
GMP-like	1.26362	2.31037	0	No	0	No
S100hiGMP-like	-2.95948	0.342822	0	No	0.30103	No
S100hiGMP-like	-0.463444	3.32551	0	No	0	No
Prog-like	-3.55689	0.401804	0.30103	No	0	No
S100hiGMP-like	-1.44171	1.32922	1.95424	Yes	0	No
S100hiGMP-like	-1.33882	3.22933	0.30103	No	0	No
Stem-like	-0.708033	4.0059	0	No	0	No
S100hiGMP-like	-1.8907	1.89162	0	No	0.30103	No
GMP-like	0.353556	1.76387	2.86213	Yes	0	No
S100hiGMP-like	-2.26933	1.93561	0	No	0.60206	Yes
Stem-like	-1.18117	5.05761	2.19312	Yes	0	No
Cycling-GMP-like	7.60386	-0.617527	0	No	0	No
Cycling-GMP-like	1.2929	2.997	0	No	0	No
GMP-like	0.562056	-0.349744	0	No	0	No
MDP-like	-1.81152	5.26968	0	No	0	No
GMP-like	-0.0713663	-3.31532	0	No	0	No
GMP-like	1.00922	-1.88486	0	No	0	No
S100hiGMP-like	-2.28922	0.145919	0	No	0	No
GMP-like	1.26684	2.73419	0	No	0	No
S100hiGMP-like	-3.58177	-2.36944	0	No	0	No
S100hiGMP-like	-1.78058	0.609783	0	No	0	No
GMP-like	-0.222749	0.419573	0	No	0	No
S100hiGMP-like	-0.918987	3.61724	0.30103	No	0	No
Prog-like	1.28144	3.59976	2.85126	Yes	0	No
MDP-like	-4.26932	5.63955	0	No	0	No
S100hiGMP-like	-3.42193	-0.435779	2.77232	Yes	0	No
S100hiGMP-like	0.364816	3.56615	0	No	0	No
GMP-like	-0.118483	-1.787	3.50461	Yes	0	No
GMP-like	1.11086	0.873896	0.30103	No	0	No
Stem-like	-1.00302	4.24855	0	No	0.30103	No
Prog-like	0.4618	2.08437	0	No	0	No
S100hiGMP-like	-2.47819	2.64122	2.38917	Yes	0	No
GMP-like	1.34228	0.260926	3.23121	Yes	0	No
Stem-like	-0.200833	3.7356	0	No	0	No
MDP-like	-3.20291	1.22495	0	No	0	No
S100hiGMP-like	-0.308788	3.47671	0	No	0	No
Cycling-GMP-like	8.72397	0.580081	2.76938	Yes	0	No
S100hiGMP-like	0.321286	3.13454	0	No	0	No
Cycling-GMP-like	7.97432	0.850866	0.477121	No	0	No
Prog-like	-0.18722	4.14965	0	No	0	No
Stem-like	-0.281937	4.23552	0	No	0	No
S100hiGMP-like	-0.857145	3.08612	0	No	0	No
Prog-like	-1.31262	3.32454	0	No	0	No
GMP-like	0.707597	-2.72783	1.87506	Yes	0	No
Cycling-GMP-like	7.62577	1.53878	0	No	0	No
Prog-like	0.64093	3.01375	2.549	Yes	1	Yes
Cycling-GMP-like	4.57534	3.62314	2.80072	Yes	0	No
Cycling-GMP-like	6.42905	2.49269	1.70757	Yes	0	No
S100hiGMP-like	-4.47148	-1.63729	0	No	0	No
GMP-like	-2.36004	-3.36218	0	No	0	No
GMP-like	1.0447	-2.59485	0	No	0	No
Prog-like	1.01496	3.61105	2.78817	Yes	0	No
S100hiGMP-like	-2.04752	-0.325294	0	No	0	No
Cycling-GMP-like	7.41383	2.16286	0	No	0.778151	Yes
Cycling-GMP-like	4.29814	2.60955	0	No	0	No
Cycling-GMP-like	6.36309	2.70691	0	No	0.477121	No
MDP-like	-1.69158	5.21856	2.12385	Yes	0	No
Stem-like	-0.106107	4.10255	0	No	0	No
GMP-like	-1.75166	-3.71103	0	No	0	No
GMP-like	1.89616	-1.23762	2.10037	Yes	0	No
Cycling-GMP-like	4.69254	2.23725	0.30103	No	0	No
Cycling-GMP-like	7.97434	1.51017	0	No	0	No
Cycling-GMP-like	4.38294	2.68852	1.4624	Yes	0	No
Cycling-GMP-like	5.33705	3.1963	2.80072	Yes	0	No
GMP-like	-1.31181	-3.34922	0.30103	No	0	No
Cycling-GMP-like	4.29602	2.01996	0	No	0	No
S100hiGMP-like	-1.92046	0.467678	0	No	0	No
Cycling-GMP-like	6.97568	1.43101	0	No	0	No
S100hiGMP-like	0.525185	3.91714	0	No	1.27875	Yes
Stem-like	-1.32053	2.0353	0	No	0	No
Cycling-GMP-like	8.62713	-0.436908	0	No	0.30103	No
GMP-like	1.02897	-2.10441	0	No	0	No
S100hiGMP-like	-2.94609	-0.0952248	0	No	0	No
GMP-like	-1.90339	-2.5867	0	No	0	No
GMP-like	0.225964	1.70743	1.81291	Yes	0	No
GMP-like	-0.752765	-0.0912394	0	No	0	No
S100hiGMP-like	-0.925447	-0.60971	0	No	0	No
Cycling-GMP-like	8.47357	0.513803	0	No	0	No
S100hiGMP-like	-1.44172	1.07744	0	No	0	No
Prog-like	0.611252	2.28126	2.92634	Yes	0	No
Prog-like	-1.90069	-3.37401	3.01157	Yes	0	No
GMP-like	1.63883	0.546155	0	No	0	No
S100hiGMP-like	-0.504151	1.83753	0	No	0	No
MDP-like	-2.53591	5.31523	0	No	0.30103	No
Cycling-GMP-like	3.54049	0.781121	0	No	0.30103	No
S100hiGMP-like	-2.78467	2.56973	2.32634	Yes	0	No
Prog-like	-1.20506	3.66813	3.28959	Yes	0	No
GMP-like	-6.15545	-3.02457	0	No	0	No
S100hiGMP-like	-2.97738	2.1973	0.30103	No	0.69897	Yes
Prog-like	0.744906	2.58517	0.60206	Yes	0	No
Prog-like	-1.42213	2.32945	0.30103	No	0	No
Prog-like	-1.64767	2.77517	0	No	0	No
S100hiGMP-like	-1.81174	2.06202	0	No	0.477121	No
Cycling-GMP-like	2.86494	3.16692	0.30103	No	0	No
S100hiGMP-like	-0.968571	0.79701	0	No	0	No
GMP-like	1.53301	-1.16577	0	No	0	No
GMP-like	-6.08432	-1.65147	0	No	0	No
S100hiGMP-like	-2.49203	-2.86947	0	No	0	No
Prog-like	-0.227785	4.21211	3.23019	Yes	0	No
S100hiGMP-like	-1.9504	3.59213	0	No	0	No
GMP-like	1.51305	0.465644	2.73159	Yes	0	No
S100hiGMP-like	-2.65806	0.00529805	0	No	0	No
S100hiGMP-like	-1.11572	2.85849	0.30103	No	0	No
Cycling-GMP-like	5.61653	2.60709	0	No	0	No
S100hiGMP-like	-0.326362	4.28939	0	No	0	No
GMP-like	-2.64838	-2.66651	0	No	0	No
GMP-like	1.03909	-1.27283	0	No	0	No
Prog-like	-1.5419	-1.69015	0	No	0	No
Stem-like	-2.27424	1.83516	0	No	0	No
Cycling-GMP-like	0.889364	2.52889	0	No	0	No
GMP-like	-0.185889	0.940015	0	No	0	No
GMP-like	-0.49327	-3.54636	1.65321	Yes	0	No
Cycling-GMP-like	6.91021	2.73078	0	No	0	No
Stem-like	-1.72386	3.60738	0.477121	No	0	No
MDP-like	-4.3943	4.19907	0	No	0	No
Cycling-GMP-like	6.21693	1.83116	0.30103	No	0	No
Stem-like	-1.27334	5.10483	0	No	0	No
Cycling-GMP-like	8.36714	1.27797	0	No	0	No
Prog-like	0.259341	3.4579	0	No	0	No
S100hiGMP-like	-2.28037	3.31117	1.94939	Yes	0.30103	No
MDP-like	-4.28479	5.18819	1.8451	Yes	0	No
S100hiGMP-like	-2.31503	3.40159	3.44358	Yes	0	No
GMP-like	0.89193	1.59383	0.30103	No	1.11394	Yes
S100hiGMP-like	-1.81198	1.6276	0	No	0	No
Prog-like	0.814825	1.79463	0	No	0	No
Prog-like	0.235868	2.98365	0.477121	No	0	No
GMP-like	0.651548	2.47694	0	No	0	No
GMP-like	-1.93614	-2.14249	3.75427	Yes	0	No
S100hiGMP-like	-3.20132	-1.61226	0	No	0	No
GMP-like	-2.88108	-4.18627	0	No	0	No
Cycling-GMP-like	2.97873	1.1517	3.06145	Yes	0	No
GMP-like	-0.11155	-3.64543	0	No	0	No
S100hiGMP-like	-2.04989	0.980133	0	No	0	No
Stem-like	-0.427367	4.41221	0	No	0	No
S100hiGMP-like	-3.47936	-1.48238	0	No	0	No
Stem-like	-1.61676	4.33276	0	No	0	No
GMP-like	-0.909909	-3.29283	0	No	0	No
S100hiGMP-like	-0.652349	2.70561	0	No	0	No
Prog-like	1.74417	3.25854	0	No	0	No
S100hiGMP-like	-2.03807	4.07207	0.30103	No	0	No
S100hiGMP-like	-0.846466	3.29272	2.57634	Yes	0	No
Stem-like	-0.233193	3.39516	0	No	0	No
GMP-like	-2.35064	-2.48939	0	No	0	No
Stem-like	-2.61243	4.55651	0	No	0	No
Cycling-GMP-like	3.6826	4.2214	0	No	0	No
S100hiGMP-like	-1.36325	4.20332	2.56229	Yes	1.07918	Yes
Cycling-GMP-like	6.68314	2.25786	0	No	0	No
Cycling-GMP-like	8.56532	-0.0872754	0	No	0	No
S100hiGMP-like	-2.66562	1.61323	2.44091	Yes	0	No
GMP-like	-2.68638	-3.44021	0	No	0	No
GMP-like	0.550737	0.609064	0	No	0	No
Cycling-GMP-like	6.4672	2.00257	0	No	0	No
Prog-like	1.38313	3.61864	0	No	0	No
Stem-like	-0.959484	4.34673	0	No	0.69897	Yes
S100hiGMP-like	-1.65488	4.66982	0.30103	No	0.477121	No
GMP-like	1.52351	-2.41439	0.30103	No	0	No
GMP-like	0.285073	-2.57339	3.09552	Yes	0	No
Cycling-GMP-like	7.00994	2.4105	2.38561	Yes	1.32222	Yes
GMP-like	-2.97389	-1.02322	0	No	0	No
Prog-like	-1.24785	3.51355	0	No	0	No
Stem-like	-0.686918	3.95271	0	No	0.60206	Yes
Prog-like	-0.821423	4.27308	2.74036	Yes	0.845098	Yes
Prog-like	-1.20472	4.15732	0.477121	No	0	No
S100hiGMP-like	-1.9935	2.77099	0.477121	No	0.60206	Yes
GMP-like	-0.125604	-1.54393	0.30103	No	1.11394	Yes
S100hiGMP-like	-2.28813	3.2214	0	No	0	No
GMP-like	1.59444	1.9954	2.3784	Yes	0	No
S100hiGMP-like	0.377137	2.10957	0	No	0	No
Cycling-GMP-like	2.8927	2.82598	0	No	0	No
S100hiGMP-like	-1.05579	3.86244	0	No	0	No
GMP-like	-2.27181	-3.9136	0	No	0	No
Cycling-GMP-like	3.1614	-0.192466	0	No	0	No
Cycling-GMP-like	4.00567	1.49878	2.6721	Yes	0	No
Prog-like	-0.537913	2.77982	0	No	0.69897	Yes
GMP-like	1.3973	2.77995	0	No	0	No
Cycling-GMP-like	3.92332	3.92756	0.30103	No	0.30103	No
S100hiGMP-like	-0.995168	3.28633	2.13033	Yes	0	No
MDP-like	-3.12765	5.41642	0	No	0	No
Prog-like	0.0936038	3.01107	3.14829	Yes	0.778151	Yes
GMP-like	1.14966	-0.325982	2.64836	Yes	0	No
S100hiGMP-like	-3.11356	-2.41648	0	No	0	No
Prog-like	0.835046	2.97266	2.989	Yes	0	No
Stem-like	-0.345132	3.8917	2.17898	Yes	0	No
GMP-like	0.136254	-2.31076	0	No	0	No
MDP-like	-2.31298	4.96625	0	No	0.30103	No
GMP-like	0.701434	1.7274	2.21748	Yes	0	No
S100hiGMP-like	-2.63598	2.73351	0	No	0	No
S100hiGMP-like	-0.0152567	1.31447	0	No	0.477121	No
Prog-like	-1.83028	2.7902	0	No	0	No
Prog-like	-0.610081	3.53346	0	No	0	No
GMP-like	-2.15401	-2.80906	2.96142	Yes	0	No
Cycling-GMP-like	1.35895	3.33319	0	No	0	No
S100hiGMP-like	-2.68465	-1.61276	0	No	0	No
S100hiGMP-like	-2.05743	3.01774	0	No	0	No
S100hiGMP-like	-3.01534	1.58105	2.17609	Yes	0	No
Prog-like	-1.41246	-3.78075	1.62325	Yes	0	No
GMP-like	-1.0093	-1.0471	0	No	0	No
GMP-like	0.72982	2.84117	2.76641	Yes	0	No
S100hiGMP-like	-1.4175	3.61598	0	No	0	No
Prog-like	-2.72615	0.809377	0	No	0	No
MDP-like	-4.03538	5.69926	0	No	0.845098	Yes
Cycling-GMP-like	6.78356	2.99795	0.30103	No	0.30103	No
MDP-like	-3.69048	5.62239	0	No	0.69897	Yes
Cycling-GMP-like	0.367439	1.05524	0	No	0	No
MDP-like	-3.01729	5.11488	0	No	0	No
Prog-like	-1.2277	3.69739	0	No	0	No
S100hiGMP-like	-0.741574	-1.16072	0	No	0	No
S100hiGMP-like	-1.65155	4.38782	0	No	0	No
S100hiGMP-like	-2.63299	1.0674	0	No	1.20412	Yes
S100hiGMP-like	1.13425	1.83428	0.30103	No	1.51851	Yes
Cycling-GMP-like	6.97568	0.493141	0	No	0	No
S100hiGMP-like	-3.83059	-3.83816	0	No	0	No
Prog-like	0.051406	3.49141	0	No	0	No
Cycling-GMP-like	-0.370416	2.45284	0	No	0	No
Prog-like	-0.618316	-0.409646	3.70389	Yes	0.477121	No
Cycling-GMP-like	2.82938	4.05151	0	No	0.60206	Yes
S100hiGMP-like	-2.22498	-3.02847	0	No	0	No
S100hiGMP-like	-2.02094	2.6794	0	No	0	No
S100hiGMP-like	-3.60973	-1.94473	0	No	0	No
GMP-like	-0.765683	-3.35789	3.07591	Yes	0	No
Prog-like	0.311482	4.2556	0.30103	No	0	No
GMP-like	1.12538	-0.979773	3.16406	Yes	0.30103	No
Stem-like	-0.291748	4.28471	3.38399	Yes	0.60206	Yes
Stem-like	-3.42194	-2.89777	1.9345	Yes	0	No
GMP-like	1.53647	2.00111	2.55267	Yes	0	No
Cycling-GMP-like	8.50209	0.737752	0.30103	No	0	No
GMP-like	-1.15576	-3.98995	0	No	0	No
Cycling-GMP-like	5.54685	2.88625	0	No	0	No
Cycling-GMP-like	5.04701	2.7471	0.30103	No	0	No
Stem-like	-0.72763	4.77833	0	No	0	No
GMP-like	0.957797	0.316298	0	No	0	No
GMP-like	-1.85257	-3.88994	0.30103	No	0	No
GMP-like	-0.462993	-3.27022	0	No	0	No
Prog-like	-0.765237	4.24616	0	No	0	No
Prog-like	-1.42604	-1.76572	0	No	1.04139	Yes
Cycling-GMP-like	7.71039	1.55125	2.07188	Yes	0	No
GMP-like	0.555895	-1.67456	0	No	0	No
Cycling-GMP-like	6.08559	0.825803	0	No	0	No
GMP-like	2.17705	1.41765	0	No	0	No
GMP-like	-1.99005	-3.12869	0	No	0	No
S100hiGMP-like	-2.13622	-1.23769	0.30103	No	0	No
Prog-like	0.541291	2.88455	0	No	0	No
Cycling-GMP-like	8.64789	-0.216384	1.32222	Yes	0	No
Prog-like	2.50253	3.12847	0	No	0	No
Stem-like	-1.79351	2.3509	0	No	0	No
GMP-like	0.378438	1.18435	0	No	0	No
S100hiGMP-like	-1.37038	0.960487	1.30103	Yes	0	No
MDP-like	-4.45355	4.67491	0.30103	No	0	No
S100hiGMP-like	-1.33724	4.12421	0	No	0	No
Cycling-GMP-like	6.20023	3.16874	3.03543	Yes	0.778151	Yes
GMP-like	-6.16358	-2.62362	0	No	0	No
GMP-like	-1.48646	-3.73126	1.23045	Yes	0	No
GMP-like	1.42014	1.35598	2.51983	Yes	0	No
S100hiGMP-like	1.43784	2.09222	0	No	0	No
Cycling-GMP-like	7.23464	2.69474	0	No	0.30103	No
S100hiGMP-like	-0.447517	1.6594	0	No	0	No
S100hiGMP-like	-2.61363	2.51294	0	No	0	No
Cycling-GMP-like	2.85216	3.73264	0	No	0	No
MDP-like	-4.5449	4.4826	0	No	0	No
Cycling-GMP-like	3.17362	3.24587	0	No	0	No
S100hiGMP-like	-2.68472	2.76407	0.30103	No	0	No
Cycling-GMP-like	2.20804	4.2821	0.30103	No	0.954243	Yes
S100hiGMP-like	-0.711263	3.72867	0	No	0	No
S100hiGMP-like	-1.14969	4.8734	0	No	0	No
GMP-like	0.565011	1.53597	0	No	0	No
Prog-like	1.08136	3.85732	0	No	0.90309	Yes
S100hiGMP-like	-2.63206	2.28549	0	No	0	No
S100hiGMP-like	-3.30317	-0.807761	2.33041	Yes	0	No
GMP-like	-0.621346	-2.05642	2.36736	Yes	1.20412	Yes
GMP-like	2.65254	0.36432	0	No	0	No
Prog-like	-1.13472	3.86656	0	No	0	No
GMP-like	-1.04339	-1.42606	1.88081	Yes	0	No
Cycling-GMP-like	7.24247	1.64276	3.01157	Yes	0	No
S100hiGMP-like	-3.16158	-0.331718	0	No	0	No
Cycling-GMP-like	3.97507	3.57448	0	No	0	No
GMP-like	0.316126	-3.10669	1.91908	Yes	0	No
GMP-like	0.108163	-2.9947	0	No	0	No
Cycling-GMP-like	7.52944	2.83917	0	No	0	No
GMP-like	-0.0548811	-3.00463	0	No	0	No
GMP-like	1.76063	1.63818	3.35507	Yes	0	No
Prog-like	0.873825	1.84748	0.477121	No	0	No
GMP-like	-0.468639	-1.85282	0	No	0	No
GMP-like	-1.00254	-1.48502	0	No	0	No
Cycling-GMP-like	7.46803	1.7977	3.52595	Yes	0	No
GMP-like	-2.64644	-2.96002	0	No	0	No
Prog-like	0.0459586	3.68177	0	No	0	No
Cycling-GMP-like	7.25437	0.900881	1.34242	Yes	0	No
Cycling-GMP-like	6.79888	2.80465	0	No	0	No
S100hiGMP-like	0.0836247	3.46031	0	No	0	No
S100hiGMP-like	-1.13498	4.17685	0	No	0	No
S100hiGMP-like	-1.716	3.83353	2.98046	Yes	0	No
GMP-like	1.3068	0.0592743	0	No	0	No
Cycling-GMP-like	3.28697	0.13776	0	No	0	No
Stem-like	-0.409792	4.79656	0	No	0	No
Cycling-GMP-like	7.18134	1.9511	1.99564	Yes	0	No
Cycling-GMP-like	-0.511539	2.7455	0	No	0	No
GMP-like	1.15396	2.85327	0	No	0	No
S100hiGMP-like	-2.60533	1.38763	0.845098	Yes	0	No
S100hiGMP-like	-2.14495	1.24113	0	No	0	No
Prog-like	0.0952609	3.86308	0.30103	No	0	No
Cycling-GMP-like	8.2384	-0.520291	0	No	0	No
Prog-like	0.822172	4.00103	0.30103	No	0	No
S100hiGMP-like	0.881496	1.58024	0	No	0	No
MDP-like	-3.51072	2.90398	0	No	0	No
Cycling-GMP-like	1.62394	-1.03285	0	No	0	No
S100hiGMP-like	-1.12462	1.33766	0	No	0	No
S100hiGMP-like	-0.825433	2.36663	0	No	0.845098	Yes
GMP-like	1.28144	3.25393	0	No	0	No
Stem-like	-4.13245	-0.326143	0	No	0	No
GMP-like	0.968528	2.24177	2.47857	Yes	0	No
S100hiGMP-like	-0.322903	2.88317	0	No	0	No
GMP-like	-0.89986	-3.75428	3.40654	Yes	0	No
Cycling-GMP-like	1.01895	2.07959	0	No	0	No
S100hiGMP-like	-0.842095	3.39897	0	No	0.30103	No
GMP-like	-0.859403	-1.102	1.89763	Yes	0	No
Prog-like	0.832112	3.76819	3.67191	Yes	1.27875	Yes
Stem-like	-1.50476	5.05228	3.02572	Yes	0.954243	Yes
GMP-like	1.22702	0.566679	0	No	0	No
S100hiGMP-like	-0.857528	3.08763	0	No	0	No
GMP-like	-0.634768	-3.08363	0	No	0	No
MDP-like	-2.49152	4.74652	0	No	0	No
Prog-like	-0.828762	4.28919	0	No	0.69897	Yes
GMP-like	0.517018	1.93335	0	No	0	No
MDP-like	-4.80365	3.98391	0	No	0	No
Cycling-GMP-like	3.82316	1.02644	0	No	0	No
GMP-like	1.40314	-2.02427	0	No	0	No
S100hiGMP-like	-3.78226	0.683491	0	No	0	No
S100hiGMP-like	-3.905	0.192332	1.89763	Yes	0	No
Cycling-GMP-like	7.30451	2.38389	2.13033	Yes	0	No
Prog-like	-0.301528	4.07788	0	No	0	No
S100hiGMP-like	-2.40199	-1.04117	0	No	0	No
Prog-like	-2.05283	-2.70189	0	No	0	No
Prog-like	-2.12959	2.09627	0	No	0	No
S100hiGMP-like	-3.35972	0.24067	0	No	0	No
S100hiGMP-like	-0.402216	2.54674	0	No	0	No
Cycling-GMP-like	0.193566	3.78496	0	No	0	No
MDP-like	-3.49397	5.22006	0	No	0	No
S100hiGMP-like	-4.09503	0.55299	0	No	0	No
S100hiGMP-like	-1.87892	2.41831	0	No	0.30103	No
Prog-like	-0.0769145	3.01638	0	No	0	No
MDP-like	-3.43844	5.53081	0	No	0	No
S100hiGMP-like	-3.35075	-0.323806	0.60206	Yes	0	No
Cycling-GMP-like	7.35453	2.39503	0	No	1	Yes
GMP-like	-1.84679	-4.10945	2.83187	Yes	0	No
GMP-like	-2.03536	-4.77818	0	No	0	No
Prog-like	0.619589	2.86242	2.26245	Yes	0	No
Prog-like	-0.651418	3.7737	0	No	0	No
GMP-like	1.26904	2.36669	0	No	0	No
Prog-like	-0.557744	4.68598	0	No	0	No
GMP-like	-1.16626	-2.70932	0.30103	No	0	No
MDP-like	-3.87377	5.23416	0	No	0	No
Cycling-GMP-like	8.73915	-0.360839	3.52336	Yes	0	No
S100hiGMP-like	-3.10512	0.718049	2.7839	Yes	0	No
MDP-like	-3.63239	5.17783	3.24055	Yes	0	No
S100hiGMP-like	-3.09251	2.35853	0	No	0	No
Prog-like	0.472306	2.94425	0	No	0.90309	Yes
Prog-like	2.12181	3.36566	0.60206	Yes	0	No
Stem-like	-1.4114	5.15015	3.58838	Yes	0	No
S100hiGMP-like	-2.47987	4.00849	0	No	0	No
Cycling-GMP-like	7.71173	2.62204	0	No	0	No
Stem-like	0.738205	3.55047	3.65552	Yes	0	No
GMP-like	1.41935	1.33728	0	No	0	No
S100hiGMP-like	-3.15015	-1.73918	0	No	0	No
GMP-like	-0.291117	-3.30468	0	No	0	No
GMP-like	-2.63447	-3.45006	0	No	0	No
Stem-like	-1.48938	3.55397	1.79934	Yes	0	No
S100hiGMP-like	-3.13552	-3.61453	0	No	0	No
GMP-like	-3.39758	-3.39257	0	No	0	No
GMP-like	1.08481	-2.47138	0	No	0	No
S100hiGMP-like	-2.19132	2.83459	0.30103	No	0	No
Cycling-GMP-like	4.30129	3.40984	2.55871	Yes	0.60206	Yes
GMP-like	-0.63301	-2.54707	0	No	0	No
MDP-like	-4.46487	4.12325	0	No	0	No
Stem-like	-0.949399	5.15242	0.477121	No	0	No
Prog-like	-0.0415307	3.98818	2.99739	Yes	0	No
Prog-like	-0.749612	4.11015	0	No	0.778151	Yes
GMP-like	2.3305	-0.586319	0	No	0	No
S100hiGMP-like	-1.51192	0.501762	0	No	0	No
Cycling-GMP-like	4.1151	2.4744	0	No	0	No
GMP-like	-0.162334	1.67134	0	No	0	No
S100hiGMP-like	-3.81522	0.109268	0	No	0.30103	No
S100hiGMP-like	-0.489202	3.58449	0	No	0	No
S100hiGMP-like	-2.91402	0.982387	0	No	0	No
S100hiGMP-like	-2.66742	2.03166	2.85187	Yes	0	No
GMP-like	1.08116	1.939	0	No	0	No
S100hiGMP-like	1.54737	2.09396	0.30103	No	0	No
GMP-like	0.625965	-1.66099	0	No	0	No
S100hiGMP-like	-1.82054	2.4228	0	No	0	No
Prog-like	-1.26634	4.21954	0.30103	No	0	No
Cycling-GMP-like	6.79665	3.02322	2.37658	Yes	0	No
Prog-like	-0.368773	3.81636	0	No	0	No
GMP-like	-1.32315	-3.62523	0	No	0	No
Prog-like	0.47347	3.36224	0	No	0	No
GMP-like	0.73806	0.946578	2.37107	Yes	0	No
S100hiGMP-like	0.463337	4.08885	0	No	1.39794	Yes
S100hiGMP-like	-2.20032	0.0105546	2.29667	Yes	0	No
S100hiGMP-like	-3.31411	2.17379	0	No	0	No
Prog-like	-1.34374	0.539909	0	No	0	No
Cycling-GMP-like	2.14753	3.00038	0.477121	No	0.778151	Yes
MDP-like	-4.53551	5.0962	0	No	0.30103	No
GMP-like	0.2672	-2.92095	0	No	0	No
Cycling-GMP-like	5.21941	2.21892	3.12156	Yes	0	No
MDP-like	-3.72831	4.67272	3.22994	Yes	0.778151	Yes
S100hiGMP-like	-3.17991	-0.342166	0	No	0	No
S100hiGMP-like	-2.63355	1.06419	2.08991	Yes	0	No
Cycling-GMP-like	-0.134833	2.51686	0	No	0	No
GMP-like	1.86469	2.76525	0	No	0.30103	No
S100hiGMP-like	-1.19027	3.20436	2.7767	Yes	0	No
GMP-like	1.31959	2.1555	0	No	0	No
S100hiGMP-like	-1.58505	3.68006	0	No	0	No
Stem-like	-2.96282	0.910971	0	No	0	No
S100hiGMP-like	-3.04169	2.14031	0	No	0	No
Prog-like	-1.58614	-3.52499	0	No	0	No
MDP-like	-2.90161	4.82836	0	No	0	No
Prog-like	-0.0701759	3.52387	0	No	0	No
Prog-like	0.404489	1.95794	2.22272	Yes	0	No
S100hiGMP-like	-2.8538	1.16247	0	No	0	No
GMP-like	-2.56619	-3.4092	0	No	0	No
S100hiGMP-like	0.284389	3.13376	0	No	0	No
Cycling-GMP-like	6.53897	3.20524	3.26102	Yes	0	No
S100hiGMP-like	0.235524	2.14923	0	No	0	No
Cycling-GMP-like	5.32711	3.22071	0.477121	No	0	No
S100hiGMP-like	-1.86108	3.33728	0	No	0	No
GMP-like	-1.22345	-0.503383	0	No	0	No
GMP-like	-2.52046	-3.56228	0	No	0	No
Cycling-GMP-like	1.83052	1.91725	0	No	0	No
Stem-like	-0.625054	4.26791	0	No	1.20412	Yes
Cycling-GMP-like	-0.094373	3.12432	0	No	0	No
S100hiGMP-like	-2.9813	-0.152967	0	No	1	Yes
GMP-like	2.48361	-0.0480751	0	No	0	No
GMP-like	0.672461	-2.61039	0	No	0	No
Prog-like	0.27949	0.725207	0	No	0	No
Cycling-GMP-like	4.55171	2.44251	2.8704	Yes	0.60206	Yes
Prog-like	-1.37813	3.21836	2.68664	Yes	0	No
MDP-like	-3.00362	5.24392	0	No	0.90309	Yes
S100hiGMP-like	-1.81049	1.31606	0	No	1.04139	Yes
Prog-like	-0.604154	3.40396	0	No	0	No
S100hiGMP-like	-2.92633	-3.01499	0	No	0.30103	No
GMP-like	0.314689	0.343349	0	No	0	No
S100hiGMP-like	-2.27784	3.67921	0.69897	Yes	0	No
Prog-like	0.226824	3.50496	3.17056	Yes	0	No
GMP-like	-1.05165	-4.15217	0	No	0	No
GMP-like	1.42664	0.404266	0	No	0	No
S100hiGMP-like	-1.50589	1.61708	0	No	0	No
S100hiGMP-like	-0.47141	2.61	0.30103	No	0	No
MDP-like	-3.68398	4.61419	0	No	0	No
Cycling-GMP-like	6.80457	2.52518	0	No	0	No
GMP-like	-0.752987	-2.75631	0.30103	No	0	No
GMP-like	1.59102	0.67438	2.79934	Yes	0	No
Cycling-GMP-like	2.65575	3.80555	0	No	0	No
Cycling-GMP-like	-3.3475	4.94909	0	No	0	No
GMP-like	2.34496	1.24965	2.57054	Yes	1.20412	Yes
GMP-like	1.38735	-0.707741	0	No	0	No
Prog-like	-0.737391	2.98799	0	No	0	No
Cycling-GMP-like	7.73829	2.45418	2.67669	Yes	0	No
S100hiGMP-like	-3.43502	0.263452	0	No	1.38021	Yes
MDP-like	-3.55755	5.67927	2.67669	Yes	0	No
S100hiGMP-like	-3.59927	-0.822831	0	No	0	No
Cycling-GMP-like	8.63121	1.28873	0	No	0	No
GMP-like	-2.7995	-2.4853	0	No	0	No
MDP-like	-4.35349	5.63248	0	No	0	No
S100hiGMP-like	0.202973	3.96224	1	Yes	0	No
MDP-like	-1.87922	5.15633	0	No	0	No
S100hiGMP-like	-1.41851	1.38749	0	No	0.954243	Yes
GMP-like	0.744925	1.09435	0.60206	Yes	0	No
S100hiGMP-like	-2.17065	0.645371	0	No	0	No
S100hiGMP-like	-1.51353	0.506275	2.92788	Yes	0	No
GMP-like	2.35263	-0.387534	0	No	0	No
Prog-like	0.0545132	4.48748	0	No	0	No
S100hiGMP-like	1.72441	1.53041	0	No	0	No
Cycling-GMP-like	3.6753	1.90098	0	No	0.477121	No
S100hiGMP-like	-3.07875	0.660374	0	No	0	No
S100hiGMP-like	-2.30978	2.45947	3.31848	Yes	0	No
GMP-like	-0.914095	-3.16794	0	No	0	No
S100hiGMP-like	-2.90343	0.0440944	0	No	0	No
S100hiGMP-like	-3.02373	-2.39761	2.1271	Yes	0	No
MDP-like	-4.54428	4.98868	0	No	0	No
GMP-like	1.40319	1.67031	0	No	0	No
S100hiGMP-like	-1.22432	4.44505	0	No	0	No
S100hiGMP-like	-2.58202	-1.33932	0	No	0	No
S100hiGMP-like	-1.82145	3.53146	3.52466	Yes	0	No
Stem-like	0.0511461	2.90896	0	No	0	No
S100hiGMP-like	0.641038	3.25746	0	No	0	No
Prog-like	-3.1913	-3.85097	0	No	0	No
Prog-like	0.891738	2.07711	0	No	0	No
S100hiGMP-like	-1.42277	0.749109	0	No	0	No
S100hiGMP-like	-3.81744	-0.532388	0	No	0	No
Stem-like	-2.42663	0.817153	0	No	0.30103	No
Prog-like	-0.241044	2.38628	0.30103	No	0	No
Stem-like	-0.54406	3.69621	2.96047	Yes	0	No
S100hiGMP-like	0.679001	3.90605	2.13354	Yes	0	No
Cycling-GMP-like	6.86328	2.37734	0.30103	No	0	No
S100hiGMP-like	1.88885	2.88346	0	No	0	No
Stem-like	-1.83482	4.73559	0	No	0	No
S100hiGMP-like	1.09592	3.61198	0	No	0	No
S100hiGMP-like	-3.00673	-3.57696	0	No	0	No
S100hiGMP-like	-2.37282	1.51658	0	No	0	No
S100hiGMP-like	-2.49691	-0.902052	0	No	0	No
S100hiGMP-like	-2.66192	2.32882	2.44404	Yes	0	No
S100hiGMP-like	-3.69611	4.56487	0.30103	No	0	No
Prog-like	0.917624	2.3631	3.35468	Yes	0	No
MDP-like	-4.16523	4.35852	0	No	0	No
Prog-like	0.619426	2.54456	0	No	0	No
S100hiGMP-like	-1.59715	0.00429357	0	No	0	No
Cycling-GMP-like	6.84778	2.64373	3.07882	Yes	0	No
Cycling-GMP-like	8.1458	0.835301	0	No	0	No
S100hiGMP-like	-4.14611	3.17584	0	No	0	No
Cycling-GMP-like	3.83076	3.78942	0	No	0	No
S100hiGMP-like	-0.599325	1.73986	0	No	0	No
Prog-like	0.354875	4.22028	0.30103	No	0	No
Cycling-GMP-like	7.12246	2.68131	0.477121	No	0	No
S100hiGMP-like	-3.47345	1.25451	0.30103	No	0	No
Prog-like	1.70454	3.66853	0	No	0	No
S100hiGMP-like	-0.292539	3.36113	0	No	0	No
GMP-like	1.6781	1.41872	0	No	0	No
S100hiGMP-like	-1.20789	4.24646	0	No	0.30103	No
GMP-like	0.329727	-3.09582	0	No	0	No
GMP-like	0.0719171	-3.25473	0	No	0	No
Stem-like	-1.14767	3.67248	0.30103	No	0	No
GMP-like	0.773711	1.89378	0	No	0	No
Stem-like	-1.91333	4.76238	2.81954	Yes	0	No
Prog-like	0.568283	2.51269	0.30103	No	0	No
GMP-like	0.930051	1.90213	0	No	0.69897	Yes
S100hiGMP-like	1.57465	3.65025	0	No	0	No
Prog-like	0.797903	2.22188	3.20466	Yes	0.477121	No
Cycling-GMP-like	4.88037	2.47236	3.35832	Yes	0	No
S100hiGMP-like	-2.83954	0.347467	0	No	0	No
Cycling-GMP-like	0.873239	0.892805	0.778151	Yes	0	No
Cycling-GMP-like	8.56219	-0.538338	0	No	0	No
GMP-like	1.07026	-1.07229	0	No	0	No
Stem-like	-0.284612	3.76373	0	No	0	No
Cycling-GMP-like	6.71867	2.85409	2.34635	Yes	0	No
Stem-like	-2.31428	4.02743	0	No	0	No
Prog-like	1.48094	1.73092	2.97128	Yes	0	No
Cycling-GMP-like	2.43081	4.18862	0	No	0	No
GMP-like	-1.89886	-3.88823	0	No	0	No
S100hiGMP-like	-3.46252	-1.86151	0	No	0	No
MDP-like	-3.72415	5.28233	0.477121	No	0	No
Prog-like	0.238278	2.80166	0	No	0	No
GMP-like	0.757646	0.1826	2.88366	Yes	0.778151	Yes
Prog-like	0.386215	4.14819	3.33445	Yes	0.30103	No
Prog-like	-0.598808	3.30679	0	No	0	No
GMP-like	0.768274	-2.5084	0	No	0	No
Prog-like	0.243352	4.0528	2.52504	Yes	0	No
S100hiGMP-like	-2.22237	1.98836	0	No	0	No
S100hiGMP-like	0.923404	3.8415	0	No	0	No
Cycling-GMP-like	7.18922	2.29714	1.49136	Yes	0.477121	No
S100hiGMP-like	-3.61237	-0.610226	0	No	0	No
Cycling-GMP-like	4.21419	1.54106	0	No	0	No
Cycling-GMP-like	5.18258	3.20857	2.50651	Yes	0	No
S100hiGMP-like	-2.46047	4.27898	0.477121	No	0	No
S100hiGMP-like	-0.281979	3.40137	3.2413	Yes	0.69897	Yes
Prog-like	0.191216	3.88871	0	No	0	No
MDP-like	-4.08304	4.94565	0	No	0	No
Prog-like	-2.02919	2.50209	0	No	0	No
Cycling-GMP-like	7.14115	2.17755	0	No	0	No
MDP-like	-4.05725	4.44609	0	No	0	No
S100hiGMP-like	-1.84602	3.0958	0	No	0	No
GMP-like	-3.37069	0.215777	0	No	0	No
Stem-like	-1.61885	4.27122	2.98408	Yes	0	No
Prog-like	-2.54994	-1.21045	0	No	0	No
S100hiGMP-like	-1.71256	2.86933	0	No	0	No
S100hiGMP-like	-3.37604	-3.66984	0	No	0	No
S100hiGMP-like	0.133029	3.43008	0	No	0	No
MDP-like	-2.89051	4.60442	0	No	0	No
GMP-like	1.792	-0.598943	0	No	0	No
GMP-like	2.27359	-0.973177	0.30103	No	0	No
GMP-like	1.02576	1.84737	0	No	0	No
GMP-like	0.457009	-1.58642	0	No	0.845098	Yes
Prog-like	2.08625	4.34879	0	No	0	No
S100hiGMP-like	-1.97861	2.1813	0	No	1.17609	Yes
GMP-like	-2.10932	-3.37387	0	No	0	No
Prog-like	0.700246	2.51178	0	No	0	No
MDP-like	-1.7402	5.12676	3.4183	Yes	0.60206	Yes
Prog-like	-0.193421	4.13052	0	No	0	No
GMP-like	0.668016	-2.388	0	No	0	No
S100hiGMP-like	-1.36111	1.77978	2.8109	Yes	0	No
S100hiGMP-like	-3.37536	1.73051	0	No	0	No
S100hiGMP-like	-0.274478	3.28637	0	No	0	No
Cycling-GMP-like	0.458898	1.18407	0	No	0	No
Prog-like	0.164485	4.641	2.94841	Yes	0	No
Stem-like	-2.07762	4.97893	0	No	0	No
MDP-like	-4.37606	5.34933	0	No	0	No
Cycling-GMP-like	-0.3002	1.1945	0	No	0	No
S100hiGMP-like	-3.51392	0.971447	0	No	0	No
Prog-like	1.74685	2.70803	0.60206	Yes	0	No
S100hiGMP-like	-0.938369	2.53075	3.01452	Yes	0	No
MDP-like	-3.81673	4.6359	0	No	0	No
GMP-like	-0.949209	-2.89457	0	No	0	No
S100hiGMP-like	-0.509338	1.90468	2.95279	Yes	0	No
Cycling-GMP-like	5.65069	-0.192277	2.14301	Yes	0	No
Cycling-GMP-like	8.48216	0.460056	2.01284	Yes	0	No
GMP-like	2.39573	2.16653	0	No	0	No
Cycling-GMP-like	3.47534	2.62978	2.5682	Yes	0	No
MDP-like	-4.32783	5.63185	0	No	0	No
S100hiGMP-like	-2.06557	1.16674	0	No	0	No
GMP-like	-2.36953	-4.69522	1	Yes	0	No
S100hiGMP-like	-3.97814	0.886121	0	No	0	No
Cycling-GMP-like	8.56612	-0.488809	0	No	0	No
GMP-like	1.17814	2.66198	0	No	0	No
MDP-like	-3.79493	5.65533	0	No	0	No
S100hiGMP-like	-0.453655	-0.252535	0	No	0	No
S100hiGMP-like	-1.94627	3.22215	0	No	0	No
Prog-like	-0.837718	-3.49802	3.19229	Yes	0	No
Cycling-GMP-like	6.11614	2.00069	0	No	0	No
Prog-like	0.120217	1.77735	0	No	0	No
MDP-like	1.61499	4.89921	1.716	Yes	0	No
Cycling-GMP-like	5.71528	2.52367	3.45818	Yes	0.778151	Yes
S100hiGMP-like	-3.57155	1.56505	0.477121	No	0	No
S100hiGMP-like	-0.598767	3.51593	0	No	0	No
S100hiGMP-like	-1.5291	3.67052	0	No	0	No
Cycling-GMP-like	7.44001	2.47982	0	No	0.60206	Yes
Stem-like	-2.297	1.76813	0	No	0	No
GMP-like	1.95232	-1.90799	0	No	0	No
S100hiGMP-like	-4.19525	0.246964	1.07918	Yes	0	No
S100hiGMP-like	2.39351	3.55807	2.63448	Yes	0	No
GMP-like	2.05604	1.04697	2.60531	Yes	0	No
MDP-like	-4.44208	3.88922	0	No	0	No
Stem-like	-0.822553	2.68551	0	No	0.30103	No
Cycling-GMP-like	5.1027	0.219036	0	No	0	No
Cycling-GMP-like	6.79538	0.964214	0	No	0	No
Prog-like	0.442028	1.00574	0	No	0	No
Stem-like	-1.79369	2.73759	0	No	0	No
S100hiGMP-like	-1.83534	3.8597	2.60959	Yes	0	No
S100hiGMP-like	-0.889249	3.91281	2.7356	Yes	0.30103	No
S100hiGMP-like	-0.612573	1.90621	0	No	0	No
Prog-like	0.692333	3.33118	0	No	0	No
S100hiGMP-like	-3.8062	0.393932	0	No	0	No
GMP-like	-1.41135	-4.46889	0	No	0	No
S100hiGMP-like	-1.76781	0.952868	0.477121	No	0	No
Cycling-GMP-like	3.13748	3.57844	3.07555	Yes	0	No
Cycling-GMP-like	6.21604	2.62484	0	No	0	No
S100hiGMP-like	-4.51323	0.9202	0	No	0	No
Cycling-GMP-like	3.85909	3.20266	0.477121	No	0	No
MDP-like	-1.61562	5.34334	0	No	0	No
Cycling-GMP-like	8.01935	2.45743	0	No	0	No
GMP-like	1.58198	2.44268	2.85974	Yes	0	No
Cycling-GMP-like	4.83776	3.84559	0	No	0	No
S100hiGMP-like	0.177596	2.25366	0	No	0	No
S100hiGMP-like	-2.22242	0.54139	0	No	0	No
S100hiGMP-like	-1.86736	2.68764	2.15836	Yes	0	No
S100hiGMP-like	-2.56805	-2.46862	2.8791	Yes	0	No
S100hiGMP-like	1.80565	3.50776	0	No	0	No
S100hiGMP-like	-2.56569	4.32194	0	No	1.17609	Yes
S100hiGMP-like	0.681031	3.63503	0	No	0	No
S100hiGMP-like	-1.90351	-1.59475	0.477121	No	0	No
S100hiGMP-like	-2.38498	3.01782	0.30103	No	0	No
Stem-like	0.30011	2.41786	0	No	0	No
S100hiGMP-like	-1.73795	2.52042	0.30103	No	0	No
S100hiGMP-like	-1.74811	-1.51133	3.03862	Yes	0	No
Stem-like	-2.67862	4.84635	0	No	0.30103	No
S100hiGMP-like	0.679191	2.58659	0	No	0	No
S100hiGMP-like	-3.5608	1.29031	0	No	0	No
MDP-like	-4.06663	4.72883	0	No	0	No
GMP-like	2.22658	1.57996	2.75051	Yes	0	No
GMP-like	1.34723	0.279325	2.55751	Yes	0	No
Cycling-GMP-like	2.39828	2.19342	0.30103	No	0	No
GMP-like	-0.535054	-2.37642	0	No	0	No
S100hiGMP-like	-1.32874	2.99534	0	No	0	No
S100hiGMP-like	-2.90387	-1.02541	3.05956	Yes	0	No
Cycling-GMP-like	4.82287	3.80267	0	No	0	No
Cycling-GMP-like	5.74039	2.3946	2.81757	Yes	0	No
Prog-like	1.15628	2.95017	0	No	0	No
GMP-like	-0.296153	-2.90388	0	No	0	No
MDP-like	-4.60862	4.55981	0	No	0	No
Prog-like	0.901177	3.7318	0	No	0	No
S100hiGMP-like	-2.74246	-2.10202	0	No	0	No
S100hiGMP-like	-1.42136	1.61104	0	No	0.30103	No
Prog-like	-0.768563	-0.210721	0	No	0	No
GMP-like	1.77363	1.38816	0	No	0	No
S100hiGMP-like	0.105872	2.5305	0	No	0	No
Cycling-GMP-like	3.27248	2.97514	0	No	0.845098	Yes
GMP-like	1.42888	0.842782	0	No	0	No
S100hiGMP-like	-1.76956	-1.93068	2.83251	Yes	0	No
GMP-like	0.342583	-3.00008	0	No	0	No
GMP-like	0.178266	-3.20287	0	No	0	No
GMP-like	-1.47252	1.36807	0	No	0	No
GMP-like	-1.60082	-3.75836	0	No	0	No
MDP-like	-3.10851	5.12428	0.30103	No	0	No
S100hiGMP-like	-1.57382	3.58207	0	No	1.25527	Yes
S100hiGMP-like	-2.81015	-1.43569	2.20683	Yes	0	No
GMP-like	1.23273	-2.43931	0	No	0	No
Prog-like	0.781783	3.6664	3.68726	Yes	0	No
Prog-like	-2.23952	-4.06921	0	No	0	No
S100hiGMP-like	-4.36925	-0.138111	0	No	0	No
GMP-like	1.2085	-1.5239	0	No	0	No
Cycling-GMP-like	5.8655	3.23719	0	No	0.778151	Yes
GMP-like	1.44579	3.12915	0	No	0	No
Stem-like	-1.66897	4.53964	0	No	0.60206	Yes
GMP-like	0.497439	-2.51012	0	No	0	No
GMP-like	-5.90171	-1.98212	0	No	0	No
S100hiGMP-like	-1.16093	1.20671	0	No	0	No
Prog-like	0.876213	2.19454	0.30103	No	0	No
Prog-like	-0.0714528	3.52634	0.477121	No	0	No
GMP-like	-0.635913	-4.09782	0	No	0	No
GMP-like	1.22048	-0.545711	0.30103	No	0	No
MDP-like	-2.90158	5.5045	3.0667	Yes	1.04139	Yes
S100hiGMP-like	-2.4986	3.04402	0	No	1.25527	Yes
Prog-like	-0.916534	4.33394	0	No	0	No
Prog-like	-0.650638	2.01284	0	No	0	No
Prog-like	-0.623859	3.92891	0	No	0	No
S100hiGMP-like	-0.250203	2.62738	0	No	0.60206	Yes
Prog-like	0.689012	2.13029	3.05385	Yes	0	No
GMP-like	-0.991006	-3.34558	0	No	0	No
MDP-like	-4.25327	4.32272	0	No	0	No
Stem-like	-0.363592	4.78474	2.30963	Yes	1.20412	Yes
GMP-like	1.1842	-0.164137	0	No	0	No
Cycling-GMP-like	8.03995	-0.103404	2.18469	Yes	0	No
S100hiGMP-like	-1.22579	-0.669328	0	No	0	No
MDP-like	-3.38299	5.41575	2.58433	Yes	0	No
GMP-like	0.702367	-2.02588	0	No	0	No
GMP-like	-2.29824	-3.39653	0	No	0	No
Cycling-GMP-like	6.34066	3.27599	2.3962	Yes	1.11394	Yes
Prog-like	-1.49864	0.620063	0	No	0.477121	No
Prog-like	1.18326	3.0497	2.27646	Yes	0	No
S100hiGMP-like	-3.33701	0.948309	0	No	0	No
GMP-like	1.10277	-0.77825	2.01703	Yes	0	No
Cycling-GMP-like	4.03252	2.41644	0	No	0	No
GMP-like	-2.55152	-3.05756	0	No	0	No
S100hiGMP-like	-3.52318	-0.658412	0.30103	No	0	No
S100hiGMP-like	-1.95906	2.86392	3.78118	Yes	0	No
GMP-like	1.3175	1.5297	0	No	0	No
Prog-like	-1.01143	2.52861	1.94448	Yes	0	No
GMP-like	1.03955	-1.6845	0	No	0	No
GMP-like	-0.307846	-3.17318	0	No	0	No
Stem-like	-2.52607	-3.22013	2.44404	Yes	0	No
S100hiGMP-like	-1.05374	4.1863	0	No	0.30103	No
Prog-like	1.54077	2.90504	0	No	0	No
Prog-like	0.0891417	0.205982	0	No	0	No
Cycling-GMP-like	6.33561	2.40592	0	No	0	No
GMP-like	-0.364406	-2.20129	2.5563	Yes	0	No
GMP-like	1.21779	-1.25951	0	No	0	No
S100hiGMP-like	-2.30454	1.85315	0	No	0	No
GMP-like	-2.63865	-4.10858	0	No	0	No
Prog-like	1.30189	3.46985	2.04139	Yes	0.90309	Yes
S100hiGMP-like	-2.90004	1.27589	2.80482	Yes	0	No
GMP-like	1.4108	-2.09225	2.07188	Yes	0	No
GMP-like	0.927796	-0.182784	0	No	0	No
Stem-like	0.343163	2.59997	3.25164	Yes	0	No
GMP-like	-4.37047	-1.56956	0	No	0	No
S100hiGMP-like	-3.27052	0.823	3.25527	Yes	0	No
GMP-like	-2.78874	-4.45445	0	No	0	No
S100hiGMP-like	-2.98909	-1.51486	0	No	0	No
GMP-like	-1.05266	-3.41911	0	No	0	No
S100hiGMP-like	-0.507	3.42651	2.38561	Yes	0	No
Cycling-GMP-like	7.47328	2.5862	1.57978	Yes	0	No
Cycling-GMP-like	7.50038	2.63112	2.26007	Yes	0	No
GMP-like	1.38289	0.204134	2.42975	Yes	0	No
GMP-like	0.302912	-2.86929	0	No	0	No
MDP-like	-2.97246	5.18419	0	No	0	No
S100hiGMP-like	-2.17569	-1.83547	0	No	0	No
MDP-like	-2.80455	4.74327	0	No	0.845098	Yes
Prog-like	1.51907	2.18174	0	No	0	No
S100hiGMP-like	-1.70928	3.01558	0	No	0	No
Cycling-GMP-like	4.23326	3.15511	0	No	0	No
Cycling-GMP-like	4.14603	3.91102	2.36922	Yes	0.845098	Yes
Cycling-GMP-like	2.76765	3.24901	0.30103	No	0	No
GMP-like	0.48775	-2.56387	0	No	0	No
Cycling-GMP-like	3.91802	2.75265	0	No	0	No
S100hiGMP-like	-3.07222	-2.36184	0	No	0	No
S100hiGMP-like	-1.51985	-0.931811	0	No	0	No
MDP-like	-1.94245	5.35547	3.3995	Yes	0	No
S100hiGMP-like	-2.01665	1.29794	0	No	0	No
GMP-like	-1.46709	-3.48671	0	No	0	No
GMP-like	0.394733	-2.51608	0	No	0	No
MDP-like	-2.3508	4.97045	0	No	0	No
GMP-like	-6.38955	-2.3208	0.30103	No	0	No
Cycling-GMP-like	6.92959	2.75153	0	No	0	No
GMP-like	0.169865	-2.6581	0.30103	No	0.778151	Yes
S100hiGMP-like	-2.60559	2.58069	0	No	0	No
MDP-like	-2.23908	5.14283	0	No	0	No
S100hiGMP-like	-0.935711	1.54335	0	No	0.477121	No
MDP-like	-4.49556	3.6902	0	No	0	No
Cycling-GMP-like	4.74798	1.42973	0	No	0	No
GMP-like	1.77318	-0.317128	1.98227	Yes	0	No
GMP-like	1.67726	1.53005	2.17026	Yes	0	No
S100hiGMP-like	-1.78174	3.79795	0	No	0.477121	No
Stem-like	-1.86841	1.63867	0	No	0	No
GMP-like	-1.93039	-4.20943	0	No	0	No
S100hiGMP-like	-2.42779	1.98384	0.30103	No	0	No
MDP-like	-1.55967	4.71266	0	No	0	No
Cycling-GMP-like	6.34244	1.98291	0	No	0	No
S100hiGMP-like	-0.356183	1.16611	0	No	0	No
S100hiGMP-like	-3.46711	-2.28938	0	No	1.23045	Yes
Cycling-GMP-like	6.66363	2.29323	3.56608	Yes	0	No
S100hiGMP-like	-1.37633	3.52193	3.42325	Yes	0	No
GMP-like	-3.2381	-1.68944	0	No	0	No
S100hiGMP-like	0.704209	2.43532	0	No	0	No
GMP-like	1.55354	0.77456	3.0799	Yes	1.32222	Yes
S100hiGMP-like	-0.0193931	3.61168	0.30103	No	0	No
Prog-like	0.550105	3.31253	0	No	0	No
GMP-like	-4.79459	-2.73987	0	No	0	No
S100hiGMP-like	-1.92715	2.26342	3.33284	Yes	0.778151	Yes
S100hiGMP-like	-2.64399	-0.13331	0	No	0	No
Prog-like	-0.0913123	1.0766	0	No	0	No
GMP-like	-0.860739	-3.88582	2.33846	Yes	0	No
Prog-like	0.470551	3.56209	0	No	0	No
GMP-like	1.91444	-1.88876	0	No	0	No
GMP-like	1.55618	-0.116449	2.55751	Yes	0	No
Prog-like	-1.12347	4.01872	3.40756	Yes	0	No
GMP-like	0.886373	1.21566	2.33041	Yes	0	No
S100hiGMP-like	-2.4666	-1.83118	0	No	0	No
Cycling-GMP-like	7.06849	1.11151	0	No	0	No
S100hiGMP-like	-1.49386	1.73843	0.30103	No	0	No
GMP-like	-0.918193	-2.02499	0.69897	Yes	0	No
MDP-like	-1.67902	4.63181	0.30103	No	0	No
GMP-like	0.329355	-1.51148	0	No	0	No
Prog-like	0.79751	4.02058	0	No	1.23045	Yes
Prog-like	-0.750093	2.8154	1.44716	Yes	0	No
S100hiGMP-like	0.955451	0.038057	0	No	0	No
Prog-like	1.43399	2.02477	0	No	0	No
MDP-like	-1.62156	4.43075	2.57634	Yes	0.845098	Yes
S100hiGMP-like	-0.731375	3.84097	3.05538	Yes	0	No
S100hiGMP-like	-1.85929	3.13628	0	No	0	No
GMP-like	-2.69471	-3.63919	0	No	0	No
GMP-like	1.52034	1.28975	3.72074	Yes	0	No
GMP-like	1.78107	2.77164	0	No	1.04139	Yes
MDP-like	-3.25025	4.07624	0.477121	No	0	No
S100hiGMP-like	0.666234	2.55316	0	No	0	No
Cycling-GMP-like	7.62697	-0.751799	2.60423	Yes	0	No
GMP-like	-2.23893	-3.36024	0	No	0	No
S100hiGMP-like	-0.970364	2.54186	0	No	0	No
Prog-like	0.766332	4.39591	2.63246	Yes	0	No
MDP-like	-2.94117	4.02071	2.58433	Yes	0	No
Cycling-GMP-like	5.07613	-0.144584	0	No	0	No
S100hiGMP-like	-1.47832	3.09714	0	No	0	No
GMP-like	1.38443	-0.658787	1.60206	Yes	0	No
Prog-like	0.8938	2.58441	0	No	0	No
GMP-like	1.20071	0.861701	2.22789	Yes	0	No
GMP-like	1.11787	-1.69231	0	No	0	No
S100hiGMP-like	-2.41498	2.35763	0	No	0	No
Cycling-GMP-like	4.62609	3.88962	0	No	1	Yes
S100hiGMP-like	-1.68932	3.04921	0	No	0	No
Cycling-GMP-like	5.8796	2.74951	3.16256	Yes	0	No
Prog-like	-1.32931	3.13008	0	No	0	No
S100hiGMP-like	-2.45568	3.59806	0.60206	Yes	0	No
Cycling-GMP-like	5.13084	3.24997	1.32222	Yes	0	No
GMP-like	-0.0828099	-0.524418	1.88081	Yes	0	No
GMP-like	-2.69329	-1.89264	2.57171	Yes	0	No
S100hiGMP-like	1.35616	3.86338	0.477121	No	0	No
Prog-like	1.36705	3.29091	0	No	0	No
Stem-like	-1.9072	4.35896	3.0976	Yes	0	No
Prog-like	-0.177628	2.89535	0	No	0	No
Stem-like	-1.37518	5.23493	2.35793	Yes	0	No
S100hiGMP-like	-2.78074	2.38118	0	No	0	No
S100hiGMP-like	-0.219397	-1.93729	0	No	0	No
Cycling-GMP-like	5.56939	3.31712	0.60206	Yes	0	No
Prog-like	-0.797776	2.59153	0	No	0	No
S100hiGMP-like	-2.21782	-1.23212	0.30103	No	0	No
S100hiGMP-like	-2.66778	0.177646	0	No	0	No
S100hiGMP-like	-2.38878	2.39592	1.81291	Yes	0	No
Prog-like	-1.00811	-2.08322	0	No	0	No
MDP-like	-1.5177	4.84202	0	No	1.07918	Yes
GMP-like	1.13854	1.85134	2.77525	Yes	0	No
GMP-like	-0.505445	-2.58234	0	No	0	No
S100hiGMP-like	-0.743827	2.16707	0.60206	Yes	0	No
S100hiGMP-like	-2.01453	2.1844	2.00432	Yes	0	No
S100hiGMP-like	-3.24425	1.54359	0	No	0	No
GMP-like	-0.102952	-3.32503	0	No	0	No
S100hiGMP-like	-0.554847	3.84136	0	No	0	No
MDP-like	-4.00106	1.32638	2.96895	Yes	0	No
Cycling-GMP-like	6.55542	1.71098	0	No	0	No
Cycling-GMP-like	2.83598	2.90186	1.25527	Yes	0	No
S100hiGMP-like	-1.14369	0.862428	0	No	0	No
GMP-like	-2.20549	-0.655686	0	No	0	No
GMP-like	0.036694	-2.43081	0	No	0	No
Prog-like	1.14829	3.68088	0	No	1.07918	Yes
MDP-like	-3.60153	4.8393	1.70757	Yes	0	No
GMP-like	1.11764	2.39325	1.74819	Yes	0	No
S100hiGMP-like	-2.68634	0.363553	0	No	0.477121	No
Prog-like	1.13157	1.45318	0	No	0.90309	Yes
Cycling-GMP-like	5.05634	2.20893	0	No	0	No
GMP-like	0.98078	-1.26281	0	No	0	No
GMP-like	-0.183183	-3.33702	0	No	0	No
S100hiGMP-like	-0.956791	0.722991	0.477121	No	0	No
S100hiGMP-like	-2.40042	1.74816	0	No	0	No
Prog-like	0.591873	2.66266	0	No	0	No
Stem-like	-0.642009	3.88549	0	No	0.778151	Yes
Stem-like	-0.335473	4.81181	0	No	1.69897	Yes
S100hiGMP-like	-0.530361	4.34292	0	No	0	No
Prog-like	-1.90349	2.62978	0	No	0	No
Prog-like	0.737047	3.92983	2.25768	Yes	0	No
Stem-like	-0.262445	4.85401	2.11394	Yes	0	No
Cycling-GMP-like	8.77596	0.779116	0.477121	No	0	No
Cycling-GMP-like	5.33937	3.37786	1.66276	Yes	0.30103	No
Cycling-GMP-like	8.86016	0.0179244	0	No	0	No
MDP-like	-3.01674	5.44682	3.17696	Yes	1.04139	Yes
Cycling-GMP-like	6.69184	0.962062	2.74351	Yes	0	No
Cycling-GMP-like	7.00807	2.68663	0	No	0	No
GMP-like	0.704727	-0.459313	0	No	0	No
Prog-like	0.937682	2.83743	3.49318	Yes	0	No
MDP-like	-2.53285	5.05945	0	No	1.36173	Yes
S100hiGMP-like	-3.65081	-3.50212	0	No	0	No
Cycling-GMP-like	5.04756	3.18038	2.61909	Yes	0	No
S100hiGMP-like	-1.6701	3.16856	0	No	0	No
Prog-like	-1.26025	3.2038	2.3032	Yes	0	No
Prog-like	0.524871	3.72544	3.32077	Yes	0	No
S100hiGMP-like	-1.17159	4.00629	0.60206	Yes	0	No
GMP-like	0.54561	-3.0281	0	No	0	No
Stem-like	-1.34515	4.81029	3.09132	Yes	0	No
Prog-like	1.34892	3.6486	0	No	0	No
Cycling-GMP-like	5.8175	-0.0341218	3.10175	Yes	0	No
MDP-like	-3.38596	5.04865	0	No	0	No
Cycling-GMP-like	1.36799	3.79611	0	No	0	No
MDP-like	-2.16765	4.94695	0	No	0	No
Prog-like	0.633212	4.5423	2.93197	Yes	1.04139	Yes
S100hiGMP-like	1.29851	3.24909	0.30103	No	0	No
S100hiGMP-like	-1.70764	1.34524	3.12969	Yes	0	No
S100hiGMP-like	-1.47108	2.65002	0	No	0.69897	Yes
S100hiGMP-like	-2.01695	2.24152	0	No	0	No
Prog-like	0.143027	4.13641	0	No	0	No
GMP-like	-1.95306	-4.40052	2.84572	Yes	0	No
Cycling-GMP-like	-2.08906	5.21718	0	No	0.477121	No
Prog-like	-0.921435	3.64087	0	No	0	No
Cycling-GMP-like	3.33735	0.941613	0	No	0	No
Cycling-GMP-like	7.62592	2.72969	0.477121	No	0	No
Cycling-GMP-like	7.42174	1.2693	0	No	0	No
Stem-like	-0.0461753	3.93982	0	No	0	No
GMP-like	-1.16392	-2.80536	0	No	0	No
GMP-like	-2.41154	-4.23049	0.30103	No	0	No
Prog-like	-0.372175	4.5884	1.70757	Yes	0.60206	Yes
S100hiGMP-like	-4.03271	0.212319	0	No	0	No
S100hiGMP-like	-0.313018	1.3853	0	No	0	No
Stem-like	-1.39665	4.99526	0	No	0	No
S100hiGMP-like	-3.27436	2.01217	0	No	0	No
Cycling-GMP-like	5.59531	3.22471	2.35411	Yes	0.30103	No
MDP-like	-2.28306	4.71289	0	No	1.39794	Yes
Prog-like	0.772186	2.36486	0	No	0	No
Cycling-GMP-like	6.05798	2.83251	3.36791	Yes	0	No
GMP-like	0.688905	-2.6647	3.0216	Yes	0.60206	Yes
Cycling-GMP-like	3.74163	2.47073	0.30103	No	0.30103	No
GMP-like	-5.84732	-1.20198	0	No	0	No
S100hiGMP-like	0.27804	2.55143	0	No	1	Yes
GMP-like	1.03998	-1.76211	0	No	0	No
Prog-like	0.919727	3.31589	0	No	1.04139	Yes
S100hiGMP-like	-2.42462	2.30318	0	No	0	No
Prog-like	0.310847	4.05048	3.49248	Yes	0	No
Prog-like	1.27357	3.47203	0.778151	Yes	0	No
S100hiGMP-like	-2.37892	1.42581	0	No	0	No
Prog-like	-1.57911	3.39198	0	No	0	No
S100hiGMP-like	-3.70317	-0.863234	0	No	0	No
MDP-like	-2.5064	5.11511	2.8704	Yes	0	No
S100hiGMP-like	-1.31888	-0.706943	0	No	0	No
Cycling-GMP-like	4.36767	2.88456	0	No	0	No
Cycling-GMP-like	7.56212	2.03649	0	No	0.69897	Yes
S100hiGMP-like	-1.76794	0.125073	0	No	0	No
Cycling-GMP-like	8.54614	-0.510514	2.4609	Yes	0	No
Prog-like	0.144886	1.20853	2.46538	Yes	0	No
S100hiGMP-like	-2.88284	1.49201	0.30103	No	0	No
Prog-like	-0.589014	4.24833	0	No	0	No
Cycling-GMP-like	8.00001	1.22211	0	No	0	No
Stem-like	-0.274878	4.33647	0	No	0	No
GMP-like	0.966526	1.74541	2.26951	Yes	0	No
Prog-like	-0.0901911	4.01782	3.44295	Yes	0.477121	No
S100hiGMP-like	-3.16781	-0.0972831	0	No	0	No
GMP-like	1.68414	1.42057	0	No	0	No
Prog-like	0.489509	3.67881	0	No	0.90309	Yes
S100hiGMP-like	-3.02042	-2.41226	0	No	0	No
Prog-like	-0.751561	3.69444	0	No	0.477121	No
Cycling-GMP-like	7.19479	2.05831	0	No	0	No
Cycling-GMP-like	8.84853	-0.209535	2.51188	Yes	0	No
Prog-like	0.178414	3.02177	0.30103	No	0	No
Cycling-GMP-like	4.29083	3.63923	0	No	0	No
MDP-like	-3.38418	5.14761	0	No	0	No
Stem-like	-1.85474	5.17803	2.89432	Yes	0.30103	No
S100hiGMP-like	-0.129432	2.90859	0.30103	No	0.778151	Yes
S100hiGMP-like	-0.976866	3.4801	0	No	1.36173	Yes
S100hiGMP-like	-3.64387	-0.883892	0	No	0	No
GMP-like	0.322899	-1.73587	0	No	0	No
GMP-like	1.61007	2.0362	2.60423	Yes	0	No
S100hiGMP-like	-2.02931	2.66142	0	No	1	Yes
GMP-like	0.920292	2.91143	0.30103	No	0	No
MDP-like	-4.41979	4.00336	0	No	0	No
S100hiGMP-like	-2.13939	2.7503	0	No	0	No
S100hiGMP-like	-1.16066	2.17086	0	No	0	No
Prog-like	-0.641574	0.703599	0	No	0	No
GMP-like	1.59134	0.616869	3.42975	Yes	0.60206	Yes
Cycling-GMP-like	5.85398	2.52552	0.477121	No	0	No
GMP-like	1.41209	2.12792	0	No	0	No
MDP-like	-3.21976	5.65716	0	No	0	No
S100hiGMP-like	-3.05499	-3.41665	0	No	0	No
Cycling-GMP-like	2.77719	1.50611	2.21219	Yes	0	No
GMP-like	1.00799	-0.926014	0	No	0	No
S100hiGMP-like	-3.04977	1.47717	0	No	0	No
S100hiGMP-like	-0.148365	-0.294484	0	No	0	No
Prog-like	-0.322924	4.39427	3.33082	Yes	0	No
S100hiGMP-like	-2.70883	0.599625	1.49136	Yes	0	No
MDP-like	-1.9094	5.00696	1.78533	Yes	0	No
S100hiGMP-like	-1.66869	1.61219	0.30103	No	0.30103	No
MDP-like	-4.01922	4.92107	0	No	0	No
GMP-like	-0.660425	-2.95987	3.43759	Yes	0	No
GMP-like	-0.462307	-3.78918	1.80618	Yes	0	No
GMP-like	1.51353	0.0181919	0	No	0	No
Cycling-GMP-like	4.22924	3.18069	0	No	0	No
S100hiGMP-like	-0.356788	1.61218	0.60206	Yes	0	No
MDP-like	-2.91771	5.05255	0	No	0	No
Prog-like	0.749297	3.13038	2.26951	Yes	0	No
GMP-like	0.668633	1.74346	2.30963	Yes	0	No
GMP-like	0.637135	1.18042	2.92012	Yes	0	No
GMP-like	-1.4108	1.81792	0	No	0	No
GMP-like	-0.622299	-3.35674	2.32428	Yes	0	No
S100hiGMP-like	-1.68134	2.80006	0	No	0	No
Prog-like	-0.120833	2.91765	0	No	0	No
S100hiGMP-like	-2.08491	2.44343	0	No	0	No
S100hiGMP-like	-1.24058	3.16672	0	No	0	No
S100hiGMP-like	-3.25192	-0.731677	0	No	0	No
MDP-like	-3.50284	5.38398	3.30728	Yes	1	Yes
S100hiGMP-like	-0.488314	1.84717	0	No	0	No
S100hiGMP-like	-3.81069	0.845195	0	No	0	No
S100hiGMP-like	-1.43499	2.42021	3.35774	Yes	0	No
MDP-like	-2.80961	5.26807	0	No	1.14613	Yes
GMP-like	-1.63686	-3.72013	0	No	0	No
S100hiGMP-like	-0.278218	3.80288	0	No	0	No
S100hiGMP-like	-2.12709	4.27597	2.65225	Yes	1.27875	Yes
S100hiGMP-like	-1.70127	-0.770777	0	No	0	No
Prog-like	-0.818787	4.24362	2.15229	Yes	0.778151	Yes
S100hiGMP-like	-3.49324	0.854054	0	No	0	No
Prog-like	0.182772	3.60277	3.58546	Yes	0.60206	Yes
Cycling-GMP-like	7.24322	2.75975	0	No	0.30103	No
S100hiGMP-like	-2.49623	0.184457	0	No	0	No
Stem-like	-1.60699	5.15139	0	No	0.778151	Yes
Prog-like	-0.318818	4.3637	0	No	0	No
S100hiGMP-like	-1.0692	3.43373	0	No	0	No
Prog-like	1.4637	2.35637	2.07188	Yes	0	No
Stem-like	-2.70743	2.67542	0	No	0.477121	No
S100hiGMP-like	1.10347	4.05129	0.477121	No	0	No
S100hiGMP-like	-0.0214238	2.09874	0	No	0	No
Stem-like	0.968763	3.82381	0	No	0	No
GMP-like	-0.318569	-2.41467	0	No	0	No
GMP-like	1.19058	2.42031	3.09307	Yes	0	No
GMP-like	-0.811217	0.401873	0	No	0	No
GMP-like	-6.30354	-2.47983	0	No	0	No
Cycling-GMP-like	8.52352	-0.544415	3.50338	Yes	0	No
Prog-like	-1.60225	1.90014	0	No	0	No
S100hiGMP-like	-1.01467	3.49769	0.60206	Yes	1.17609	Yes
GMP-like	0.495525	-1.41628	0	No	0	No
Prog-like	-1.7579	2.79532	2.76268	Yes	0	No
S100hiGMP-like	-0.125689	3.25873	0	No	0	No
Cycling-GMP-like	7.16573	1.17164	0	No	0	No
GMP-like	-0.654991	-2.68113	0	No	0	No
S100hiGMP-like	-3.02936	-2.89102	3.58138	Yes	0	No
GMP-like	-3.30976	0.819331	0	No	0	No
S100hiGMP-like	-2.72294	-0.985382	2.64738	Yes	0.954243	Yes
Prog-like	-2.40029	-4.00788	0	No	0	No
S100hiGMP-like	-3.2802	-1.81451	0	No	0	No
Cycling-GMP-like	1.37234	-1.60605	0	No	0	No
S100hiGMP-like	-2.56685	1.86688	0.30103	No	0	No
S100hiGMP-like	-2.86627	1.37104	1.94939	Yes	0	No
Prog-like	1.15726	2.31227	0	No	0	No
GMP-like	2.10838	1.49828	0	No	0	No
GMP-like	-0.0846966	-2.81642	0	No	0	No
S100hiGMP-like	-0.397315	1.41711	0	No	0	No
Cycling-GMP-like	8.5729	0.674575	0	No	0	No
Prog-like	0.981547	4.01118	0	No	0.30103	No
Stem-like	-1.75507	5.13924	3.07225	Yes	0	No
S100hiGMP-like	-1.60371	1.63402	0	No	0	No
S100hiGMP-like	-3.20847	2.04522	2.43775	Yes	0	No
GMP-like	0.5402	0.0168837	2.71517	Yes	0	No
GMP-like	0.286131	-0.518696	0	No	0	No
Stem-like	-1.37428	5.11155	1.76343	Yes	0	No
S100hiGMP-like	-2.00574	1.9682	2.17898	Yes	0	No
S100hiGMP-like	-0.736409	3.8641	3.39742	Yes	0	No
S100hiGMP-like	-2.88375	-0.509252	0.778151	Yes	0	No
Stem-like	-0.677031	4.87879	0	No	0	No
GMP-like	0.999683	2.94228	2.40824	Yes	0	No
S100hiGMP-like	-1.43241	0.172235	2.83822	Yes	0	No
GMP-like	0.238381	1.86952	2.26007	Yes	0.845098	Yes
GMP-like	-1.6839	-3.40198	0	No	0.69897	Yes
S100hiGMP-like	-3.71705	0.978498	3.6668	Yes	0	No
Prog-like	-0.499741	4.39657	0	No	0	No
GMP-like	1.47689	1.44979	0.30103	No	0	No
S100hiGMP-like	-1.9479	3.7819	0	No	0	No
Prog-like	-1.62968	3.53503	0.30103	No	1.17609	Yes
Cycling-GMP-like	6.75522	2.20827	2.233	Yes	0	No
GMP-like	0.283494	-0.373617	0	No	0	No
Stem-like	-0.91836	3.95336	0.845098	Yes	0	No
GMP-like	0.821556	-0.643699	0	No	0	No
GMP-like	-1.47996	-3.47243	0	No	0	No
Prog-like	0.184999	4.24624	2.58771	Yes	1.25527	Yes
MDP-like	-4.29449	4.17199	0	No	0	No
Prog-like	0.79225	2.93775	0	No	0.60206	Yes
GMP-like	-5.78173	-1.79651	2.11727	Yes	0	No
S100hiGMP-like	-2.21944	1.3816	0	No	0.477121	No
Prog-like	0.171912	3.75389	0	No	0	No
S100hiGMP-like	-3.56448	0.615414	0	No	0	No
Stem-like	-1.03159	3.54577	0	No	0	No
S100hiGMP-like	-0.121579	3.35562	0	No	0	No
Cycling-GMP-like	2.72378	3.59795	0	No	0	No
S100hiGMP-like	-3.78023	1.06995	0	No	0	No
GMP-like	1.85294	1.35201	3.19976	Yes	0	No
Prog-like	-1.91477	1.46192	0	No	0	No
S100hiGMP-like	-1.61321	4.49539	0.30103	No	0	No
Prog-like	-1.50515	2.19973	3.22634	Yes	0	No
GMP-like	-1.06941	-4.04892	2.53656	Yes	0	No
Prog-like	0.82878	3.64152	0	No	0	No
S100hiGMP-like	-2.22607	1.6875	0	No	0	No
Cycling-GMP-like	-2.39262	-0.0302425	0	No	0	No
Cycling-GMP-like	7.01149	1.91882	0	No	0	No
S100hiGMP-like	-3.72858	0.915886	0	No	0	No
S100hiGMP-like	-2.87901	1.62253	0	No	1.25527	Yes
GMP-like	-0.487024	-3.55517	0	No	0	No
GMP-like	1.91749	2.04702	0	No	0.30103	No
MDP-like	-3.95748	4.50128	2.95809	Yes	0	No
Cycling-GMP-like	3.43244	2.06688	2.52763	Yes	0	No
S100hiGMP-like	-0.14513	1.82196	0	No	0	No
GMP-like	1.24507	-1.8707	0	No	0	No
Prog-like	-1.67899	2.17127	0.477121	No	0.60206	Yes
Prog-like	-2.34981	-3.05214	0	No	0	No
Prog-like	-1.10159	2.96092	0	No	0	No
S100hiGMP-like	-2.47135	1.97124	0	No	0	No
GMP-like	-2.23489	-3.87789	0	No	0	No
S100hiGMP-like	-1.55368	2.46709	0	No	0	No
S100hiGMP-like	0.447277	2.68251	0	No	0	No
GMP-like	-0.810622	-3.02101	0	No	0	No
S100hiGMP-like	-0.509343	1.77261	0	No	0	No
Stem-like	-0.830909	4.92176	0	No	0	No
Prog-like	0.1153	0.759101	3.45484	Yes	0	No
S100hiGMP-like	-3.83352	-2.3615	2.95182	Yes	0	No
Prog-like	0.47506	3.11665	0	No	0	No
GMP-like	0.0753201	-2.78545	0	No	0	No
S100hiGMP-like	-2.83853	1.1291	0	No	0	No
S100hiGMP-like	-1.71337	2.49238	0	No	0	No
Cycling-GMP-like	7.09799	1.45896	2.53529	Yes	0	No
GMP-like	0.19508	-3.1454	0	No	0	No
S100hiGMP-like	-2.66976	3.08984	2.79588	Yes	0	No
S100hiGMP-like	-1.77068	1.64792	2.71265	Yes	0	No
GMP-like	-1.8714	-2.11207	0	No	0	No
GMP-like	1.10427	1.51434	0	No	0	No
MDP-like	-3.50767	4.67031	0	No	0	No
GMP-like	-1.24888	-3.81933	0	No	0	No
GMP-like	0.685367	-0.160911	0	No	0	No
MDP-like	-3.59832	5.6281	0	No	0	No
S100hiGMP-like	-2.97709	3.65249	0	No	0.477121	No
Prog-like	1.13534	3.14286	0	No	0.60206	Yes
Prog-like	-1.60015	-1.28877	0	No	0	No
GMP-like	1.39327	1.77602	0.30103	No	0	No
Cycling-GMP-like	3.13049	-0.492018	0.30103	No	0	No
S100hiGMP-like	-3.93138	2.39439	0	No	0	No
Prog-like	-1.13037	0.939928	3.0249	Yes	0	No
S100hiGMP-like	-1.23757	0.238393	0	No	0	No
S100hiGMP-like	-0.00441452	3.00455	0.477121	No	0	No
S100hiGMP-like	-0.592876	2.19337	3.63337	Yes	0	No
Prog-like	0.220099	3.20019	2.78817	Yes	0	No
Cycling-GMP-like	8.66941	0.132701	1.86332	Yes	0	No
MDP-like	-4.04261	3.62745	0	No	0	No
Stem-like	-1.57785	1.21858	0	No	0	No
Cycling-GMP-like	4.62484	3.17958	3.17638	Yes	0	No
GMP-like	-3.76038	-4.95815	0	No	0.30103	No
Cycling-GMP-like	4.0763	0.595483	2.10721	Yes	0	No
MDP-like	-1.83625	5.37302	0	No	0.954243	Yes
S100hiGMP-like	-3.24617	-0.755448	0	No	0	No
Prog-like	-0.252472	3.68871	2.90363	Yes	0	No
GMP-like	0.618689	1.72128	0.477121	No	0	No
GMP-like	-3.14981	-2.91636	0	No	0	No
Cycling-GMP-like	6.60878	2.21078	1.96848	Yes	0	No
S100hiGMP-like	0.999955	2.43463	0	No	0	No
Cycling-GMP-like	2.44685	3.12408	0.30103	No	0	No
MDP-like	-4.3253	5.33767	0	No	0	No
Cycling-GMP-like	0.970166	1.64437	3.15806	Yes	1	Yes
Prog-like	1.32118	3.60333	0	No	0.69897	Yes
S100hiGMP-like	-3.28312	-0.281246	0	No	0	No
GMP-like	0.276761	-1.75505	2.37658	Yes	0	No
S100hiGMP-like	-1.36277	1.47577	3.0187	Yes	0	No
Cycling-GMP-like	8.79395	0.240574	0	No	0	No
GMP-like	1.84445	0.620139	0	No	0.30103	No
Cycling-GMP-like	3.1373	3.65306	2.60314	Yes	0	No
Prog-like	-1.71863	2.75507	0	No	0	No
Prog-like	0.679212	0.782973	0	No	0	No
S100hiGMP-like	-1.72855	4.11663	2.989	Yes	0	No
Stem-like	0.318545	4.16352	2.87679	Yes	0.69897	Yes
GMP-like	-0.571843	-3.22039	0.30103	No	0	No
MDP-like	-3.17125	4.67826	0	No	0	No
GMP-like	-0.496882	-3.37465	0	No	0.69897	Yes
Cycling-GMP-like	3.10659	0.954038	0	No	0	No
Prog-like	0.00562982	-0.858995	0	No	0	No
Prog-like	0.566681	4.24192	0	No	0	No
MDP-like	0.0549475	0.952038	0	No	0	No
GMP-like	0.886384	1.58696	0	No	0	No
Stem-like	-0.94939	3.88302	0	No	0	No
Prog-like	0.581751	2.56533	0	No	0	No
Prog-like	0.339023	3.89833	2.36361	Yes	0	No
GMP-like	1.69898	0.0531896	2.716	Yes	0	No
GMP-like	1.52583	-1.85113	0	No	0	No
GMP-like	0.372693	0.399433	1.97313	Yes	0	No
S100hiGMP-like	-2.06075	-1.51614	0.30103	No	0	No
MDP-like	-3.63333	5.57616	2.30103	Yes	0	No
Prog-like	0.383879	4.13984	0.477121	No	0	No
Cycling-GMP-like	6.20528	2.55045	0.30103	No	0.477121	No
S100hiGMP-like	-2.35515	-1.81024	0	No	0	No
GMP-like	-0.154157	-1.51665	0	No	0	No
Cycling-GMP-like	7.3791	2.77204	0	No	0	No
Prog-like	0.906786	2.36232	0	No	0	No
S100hiGMP-like	-0.385516	3.95828	0.30103	No	0	No
S100hiGMP-like	-2.39626	2.2611	2.2833	Yes	0	No
S100hiGMP-like	-1.11558	2.92121	3.27715	Yes	0	No
Cycling-GMP-like	4.71961	3.61583	1.4624	Yes	0.477121	No
Prog-like	-1.76401	1.0181	0	No	0	No
Prog-like	-1.59537	3.00173	0.90309	Yes	0.477121	No
Prog-like	0.92356	3.47558	0	No	0	No
S100hiGMP-like	-3.42481	-2.19668	0	No	0	No
GMP-like	-1.02052	-0.867242	0	No	0	No
GMP-like	1.26501	1.4925	0	No	0	No
Prog-like	0.375678	3.53528	0	No	0	No
Cycling-GMP-like	3.21935	1.59526	0	No	0	No
Stem-like	-0.380707	3.94698	0	No	0	No
S100hiGMP-like	-0.68519	-0.449659	0.30103	No	0	No
GMP-like	-2.84282	-2.20236	0	No	0	No
GMP-like	1.44589	2.67238	2.7364	Yes	0.845098	Yes
S100hiGMP-like	-1.3902	3.72941	0	No	0	No
Cycling-GMP-like	4.57826	3.35113	0	No	0	No
Stem-like	-1.16011	4.43611	0	No	0	No
S100hiGMP-like	-0.448051	3.66122	3.05994	Yes	0	No
GMP-like	0.303101	-0.996262	3.33183	Yes	0	No
Prog-like	-0.276111	3.80011	0.30103	No	0.778151	Yes
S100hiGMP-like	1.88249	3.15246	0	No	0	No
Prog-like	0.614198	2.98286	1.32222	Yes	0	No
GMP-like	1.53864	-1.52907	0	No	0	No
GMP-like	2.73918	0.774673	2.50651	Yes	0	No
Prog-like	-0.385039	3.45746	2.36361	Yes	0	No
S100hiGMP-like	-0.772856	2.97758	4.00238	Yes	0.477121	No
GMP-like	-1.91191	-2.55932	0	No	0	No
Prog-like	-2.65197	-3.05336	0.60206	Yes	0	No
Stem-like	-0.930923	4.05155	0	No	0.30103	No
MDP-like	-2.59287	4.87278	0	No	1.11394	Yes
Stem-like	-0.272024	3.51716	0	No	0	No
Cycling-GMP-like	5.0095	3.5532	0	No	0	No
S100hiGMP-like	1.80948	3.04905	2.51055	Yes	0	No
MDP-like	-4.13475	5.66381	0	No	0	No
Prog-like	2.31203	3.7145	0	No	1.30103	Yes
Cycling-GMP-like	4.60783	-0.0529501	2.66181	Yes	0.30103	No
S100hiGMP-like	-1.66137	-0.152472	0	No	0	No
Stem-like	-0.817739	4.21272	1.86923	Yes	0	No
Cycling-GMP-like	3.19141	2.55481	0	No	0	No
GMP-like	1.40255	1.50679	2.03342	Yes	0.845098	Yes
Cycling-GMP-like	6.79204	2.04692	0	No	0.778151	Yes
S100hiGMP-like	-2.89699	-1.45555	0	No	0	No
MDP-like	-3.31645	5.06928	0	No	0	No
Cycling-GMP-like	6.55212	1.76488	0.477121	No	0	No
S100hiGMP-like	-3.32486	-1.00676	3.37858	Yes	0	No
GMP-like	0.16132	-2.85489	0.30103	No	0	No
Cycling-GMP-like	4.11791	3.10384	0	No	0	No
GMP-like	1.1318	-1.16907	0	No	0	No
Cycling-GMP-like	4.37517	4.25302	0.30103	No	0	No
MDP-like	-2.6853	4.39224	0.30103	No	0	No
Cycling-GMP-like	7.31798	-0.558817	0	No	0	No
Stem-like	0.129388	3.72751	0	No	1.11394	Yes
GMP-like	-3.19044	-3.36973	0	No	0	No
Prog-like	-1.69424	-4.13473	0.30103	No	0	No
S100hiGMP-like	-3.34571	0.744344	0	No	0	No
S100hiGMP-like	-1.27728	2.7125	0.30103	No	0.845098	Yes
Prog-like	-1.30519	4.62512	0	No	0	No
Prog-like	1.1492	4.27849	0	No	0	No
GMP-like	0.755031	2.46551	0	No	0	No
Prog-like	-0.532954	0.990637	0	No	0	No
S100hiGMP-like	-0.883402	3.69953	0	No	1.59106	Yes
Prog-like	-0.627878	4.10445	0	No	0	No
Prog-like	0.691012	3.598	0	No	1.04139	Yes
GMP-like	0.302289	1.77546	0	No	0	No
S100hiGMP-like	-3.73724	-1.31678	0	No	0	No
S100hiGMP-like	-1.8205	1.6563	0	No	0	No
S100hiGMP-like	0.0249762	1.98187	0	No	0	No
S100hiGMP-like	-2.73154	-0.672929	0	No	0	No
GMP-like	-2.33345	-3.06466	0	No	0	No
GMP-like	-0.640373	-0.141425	0	No	0	No
MDP-like	-4.43918	4.17454	0	No	0	No
Cycling-GMP-like	6.89566	2.19397	2.71349	Yes	0.845098	Yes
Cycling-GMP-like	3.49325	2.35922	0.30103	No	0	No
S100hiGMP-like	-2.68198	-2.2889	0	No	0	No
Prog-like	-2.92569	-2.70687	2.45025	Yes	0.30103	No
Prog-like	-3.35563	-0.351245	2.98498	Yes	0	No
GMP-like	1.65104	-0.497437	0	No	0	No
Prog-like	-0.275371	4.89489	0	No	1.07918	Yes
Prog-like	-1.16066	4.20466	0	No	0	No
Cycling-GMP-like	4.19944	2.38652	0	No	0	No
S100hiGMP-like	-3.33212	0.131876	0.30103	No	0	No
Prog-like	-0.120883	3.70335	0	No	0	No
S100hiGMP-like	-1.96155	2.84252	0	No	0	No
GMP-like	0.129875	-1.0985	0	No	0	No
S100hiGMP-like	-4.00189	3.81656	0	No	0	No
GMP-like	1.63406	2.27992	3.36418	Yes	0.30103	No
MDP-like	-2.08127	5.01216	2.85065	Yes	0	No
S100hiGMP-like	-1.70569	4.36836	0.30103	No	0	No
Prog-like	1.74891	3.20594	3.17551	Yes	0	No
GMP-like	3.01026	1.1609	0	No	0	No
GMP-like	1.072	1.3882	0.477121	No	0	No
GMP-like	1.14062	1.22643	3.4606	Yes	0	No
GMP-like	-0.550528	-3.14286	0	No	0	No
Cycling-GMP-like	3.99205	1.4906	0	No	0	No
MDP-like	-2.3506	5.11993	0	No	0	No
Prog-like	-1.105	4.03223	0	No	0	No
MDP-like	-3.47189	4.52286	0	No	1.27875	Yes
GMP-like	1.21037	2.6896	2.79865	Yes	0.954243	Yes
S100hiGMP-like	-1.63967	4.43908	3.77181	Yes	0	No
Stem-like	-0.118213	4.0945	0.30103	No	0	No
Cycling-GMP-like	5.11572	3.46045	0.477121	No	0	No
Prog-like	0.609037	2.5179	0	No	0	No
Prog-like	0.746438	4.10562	1.47712	Yes	0	No
Stem-like	-0.600206	4.40454	2.5832	Yes	0	No
GMP-like	1.06429	1.28895	0	No	0	No
Cycling-GMP-like	7.10006	2.47639	0.30103	No	1.20412	Yes
Cycling-GMP-like	2.01258	1.94764	0	No	0	No
MDP-like	-4.32537	5.57099	0	No	0	No
Stem-like	-0.186801	4.63741	3.13735	Yes	0	No
Prog-like	-0.369532	4.27213	0	No	0	No
Stem-like	-1.88906	-4.52033	0	No	0	No
GMP-like	2.14513	-0.212772	0	No	0	No
Cycling-GMP-like	-1.09952	4.28952	0	No	0.69897	Yes
Cycling-GMP-like	6.19765	2.70277	2.69197	Yes	0	No
GMP-like	1.73438	2.00563	0.30103	No	0	No
Stem-like	-2.11265	3.76493	0.60206	Yes	0	No
Prog-like	-0.435263	-0.672068	0	No	0	No
MDP-like	-2.30114	5.0834	0	No	0	No
GMP-like	0.962321	-1.2768	0	No	0.778151	Yes
GMP-like	-0.259306	-2.75662	0	No	0	No
GMP-like	0.717483	-0.00265237	3.04179	Yes	0	No
Prog-like	0.555936	3.93271	0.60206	Yes	0	No
S100hiGMP-like	-0.125404	3.68379	0	No	0	No
Cycling-GMP-like	4.05827	2.81454	0	No	0	No
Prog-like	-0.381894	4.13273	0	No	0	No
Prog-like	-0.433854	-0.957955	0	No	0	No
S100hiGMP-like	-1.6785	3.79702	2.30535	Yes	0.477121	No
GMP-like	0.949022	2.71732	1.86923	Yes	0	No
Prog-like	0.880309	4.18175	2.41664	Yes	0.30103	No
GMP-like	-2.25849	-3.23175	0	No	0	No
MDP-like	-3.42495	4.74838	0	No	0	No
Prog-like	0.0999817	3.75101	0	No	0.69897	Yes
Prog-like	-0.316525	3.14364	0	No	0	No
S100hiGMP-like	-1.46768	0.0244845	0	No	0	No
Prog-like	-0.0853025	3.49484	3.29645	Yes	0	No
Prog-like	-1.13353	3.32287	0	No	0	No
GMP-like	-0.040856	-0.921529	2.59106	Yes	0	No
Prog-like	0.331844	2.51511	3.57864	Yes	0	No
MDP-like	-2.96345	5.35676	0	No	0	No
S100hiGMP-like	-2.72271	-1.88085	0	No	0	No
Cycling-GMP-like	3.02593	1.57348	2.57864	Yes	0	No
S100hiGMP-like	-3.01899	-2.24204	0.30103	No	0	No
MDP-like	-4.41949	4.23384	0.30103	No	0	No
Stem-like	-1.98968	4.21957	0	No	0	No
S100hiGMP-like	-3.4664	-0.770146	0	No	0	No
Cycling-GMP-like	6.89828	2.45643	1.32222	Yes	0	No
S100hiGMP-like	-3.13027	-2.01122	1.83885	Yes	0	No
S100hiGMP-like	-1.86503	0.749819	0	No	0.845098	Yes
S100hiGMP-like	-2.55673	3.47254	0	No	0	No
Cycling-GMP-like	-0.519508	4.1807	0.477121	No	0	No
GMP-like	2.75197	2.28206	2.82866	Yes	0	No
S100hiGMP-like	-0.790499	1.56902	0.30103	No	0	No
Cycling-GMP-like	5.54286	2.11675	0	No	0	No
S100hiGMP-like	-0.763975	2.95326	0	No	0	No
Cycling-GMP-like	3.06592	1.48809	0	No	0	No
Prog-like	-0.937953	3.39149	2.52375	Yes	0	No
GMP-like	1.06017	-0.794289	0	No	0	No
GMP-like	0.545053	-1.81015	0	No	0	No
GMP-like	4.64198	-0.0318415	0	No	0	No
GMP-like	0.805227	0.219595	2.72835	Yes	0	No
Cycling-GMP-like	4.73615	1.98374	2.91487	Yes	0	No
S100hiGMP-like	-3.52551	-1.40634	0	No	0	No
GMP-like	1.9098	1.01345	2.39094	Yes	0	No
S100hiGMP-like	-1.63541	3.8344	3.50133	Yes	0.477121	No
GMP-like	1.47274	2.20278	3.54642	Yes	0	No
GMP-like	0.984018	1.96018	0	No	0	No
S100hiGMP-like	-2.51268	-1.62512	0	No	0	No
Cycling-GMP-like	3.08364	3.5059	0.30103	No	0.30103	No
S100hiGMP-like	-3.50644	-2.49249	0	No	0	No
S100hiGMP-like	-2.58695	1.0785	0.477121	No	0	No
S100hiGMP-like	-0.930861	2.09209	3.27323	Yes	0	No
Prog-like	-1.1873	3.35603	3.07628	Yes	0	No
MDP-like	-4.3624	4.23422	0	No	0	No
S100hiGMP-like	-3.23793	1.02557	0	No	0	No
S100hiGMP-like	-1.15522	3.65128	2.17026	Yes	0	No
Cycling-GMP-like	6.17633	1.00328	0	No	0	No
GMP-like	0.637948	-2.54453	0	No	0	No
Stem-like	-0.613228	4.12394	0	No	0	No
GMP-like	1.81398	1.17631	0	No	0	No
Cycling-GMP-like	6.38956	2.50311	0.30103	No	0	No
Cycling-GMP-like	3.24672	3.2014	0	No	0	No
Cycling-GMP-like	6.36466	2.93546	0	No	0	No
Cycling-GMP-like	6.68197	1.92515	0	No	0	No
Stem-like	0.722484	3.4581	1.6721	Yes	0	No
Prog-like	2.09287	3.07332	0	No	0	No
Cycling-GMP-like	3.6947	3.90713	4.25928	Yes	0	No
GMP-like	-5.93848	-2.59283	0	No	0	No
MDP-like	-3.20097	3.65605	0.30103	No	0	No
Prog-like	-0.392246	3.32882	0	No	0	No
GMP-like	0.371285	-2.86068	0	No	0	No
Stem-like	-0.323939	4.42027	3.28466	Yes	0	No
MDP-like	-3.35431	4.24134	0.477121	No	0	No
S100hiGMP-like	-1.54223	1.54595	0.30103	No	0	No
MDP-like	-2.9736	5.59392	3.01745	Yes	0.30103	No
MDP-like	-3.9603	4.32305	0	No	0	No
Prog-like	-0.441154	2.83258	2.44716	Yes	0	No
Prog-like	1.29392	2.75772	3.02694	Yes	0	No
GMP-like	1.97778	1.73852	0	No	0.30103	No
MDP-like	-4.39742	4.44921	0	No	0	No
GMP-like	-2.62751	-1.9743	3.24477	Yes	0	No
S100hiGMP-like	-3.33844	-1.41043	0	No	0	No
Prog-like	0.404981	2.87645	0	No	0.778151	Yes
MDP-like	-4.48486	5.0104	0	No	0	No
MDP-like	-4.00808	5.02324	0	No	0	No
S100hiGMP-like	-1.50123	3.3827	0	No	0	No
S100hiGMP-like	-3.42367	0.501631	2.80277	Yes	0	No
GMP-like	-1.51598	-3.45268	0	No	0	No
GMP-like	0.671618	-1.18903	0	No	0	No
S100hiGMP-like	-3.11781	0.807688	0	No	0	No
S100hiGMP-like	-1.26377	1.35837	0	No	0	No
Prog-like	-0.263396	0.745297	2.13672	Yes	0.477121	No
GMP-like	2.18934	-0.986093	0	No	0	No
S100hiGMP-like	-2.24998	2.84342	0	No	0	No
Prog-like	0.487357	3.9939	0	No	0	No
Cycling-GMP-like	7.0537	2.47627	0	No	0.30103	No
S100hiGMP-like	-3.80833	1.39048	0	No	0.69897	Yes
GMP-like	0.473988	-0.213325	0	No	0	No
GMP-like	1.33973	1.26009	1.91381	Yes	0	No
S100hiGMP-like	-1.86451	2.33534	0.30103	No	0	No
Cycling-GMP-like	2.49076	0.619625	0	No	0	No
GMP-like	1.42943	-0.444008	0	No	0	No
GMP-like	1.89617	2.18374	0.30103	No	0	No
Prog-like	1.70448	2.62773	0.30103	No	0	No
GMP-like	1.26303	1.70846	2.83059	Yes	0	No
GMP-like	-2.51552	-4.25002	1.89763	Yes	0	No
S100hiGMP-like	-3.02469	-0.397037	0	No	0	No
MDP-like	-4.06181	4.00368	0.30103	No	0	No
S100hiGMP-like	-1.74556	2.77187	2.65321	Yes	0	No
S100hiGMP-like	-0.852611	2.94543	0	No	0	No
Prog-like	0.712716	3.01049	0	No	0	No
Prog-like	0.548708	3.53394	0	No	0	No
S100hiGMP-like	-3.68536	0.00936921	0	No	0	No
GMP-like	0.375936	-1.14828	0	No	0	No
Stem-like	-1.29358	4.13062	0	No	0	No
Prog-like	1.32575	2.68075	3.02979	Yes	0	No
MDP-like	-3.56849	5.00536	3.02119	Yes	0	No
Cycling-GMP-like	3.87209	3.5719	0	No	0	No
Stem-like	-1.3504	3.74306	0	No	0	No
Stem-like	-0.658156	4.93328	0	No	0	No
S100hiGMP-like	-2.44741	2.24988	0	No	0	No
GMP-like	0.184882	-0.469838	0.30103	No	0	No
Prog-like	1.04766	3.05113	3.23223	Yes	0	No
Stem-like	0.197935	3.90753	0	No	0	No
GMP-like	1.35184	3.60991	2.1038	Yes	0	No
S100hiGMP-like	-2.37085	1.58433	0.30103	No	0	No
Cycling-GMP-like	7.02851	2.51784	3.03463	Yes	0	No
Prog-like	0.704388	3.74077	0	No	0.90309	Yes
MDP-like	-3.68212	5.58433	0.477121	No	1.17609	Yes
GMP-like	-1.48199	1.08466	0	No	0	No
S100hiGMP-like	-1.8889	3.90813	0	No	0	No
Cycling-GMP-like	7.56204	1.03861	3.44762	Yes	0	No
S100hiGMP-like	-1.19647	2.12436	0	No	0	No
MDP-like	-4.30362	4.17869	0	No	0	No
GMP-like	-1.56104	-2.84654	2.2833	Yes	0	No
MDP-like	-4.22531	5.34442	0	No	0.845098	Yes
S100hiGMP-like	0.569225	3.68039	0	No	1	Yes
Cycling-GMP-like	7.78811	1.68857	0.30103	No	0	No
GMP-like	0.399638	-1.75153	0	No	1.23045	Yes
Prog-like	1.24022	3.44444	0	No	0	No
S100hiGMP-like	-0.543961	0.4232	0.30103	No	0	No
GMP-like	-0.122689	-2.50523	0	No	0	No
S100hiGMP-like	-2.46712	2.41822	0	No	0	No
GMP-like	1.17283	1.07074	0	No	0	No
GMP-like	0.480279	-2.01042	0	No	0	No
S100hiGMP-like	-1.65757	3.14412	0	No	0	No
Stem-like	-1.20986	2.69577	2.72591	Yes	0	No
S100hiGMP-like	-1.42929	3.61536	0.30103	No	0.30103	No
Cycling-GMP-like	8.16624	1.41417	2.2878	Yes	0	No
S100hiGMP-like	-0.360393	2.23325	0	No	0.477121	No
MDP-like	-3.25714	4.91174	3.12646	Yes	0	No
Stem-like	-0.704275	4.36813	0	No	0.778151	Yes
S100hiGMP-like	-0.873548	1.83767	0	No	0	No
Cycling-GMP-like	6.92687	1.47462	0	No	0	No
MDP-like	-4.46906	4.03759	0	No	0	No
GMP-like	1.06739	2.19408	2.73719	Yes	0	No
S100hiGMP-like	-0.861468	3.16204	0	No	0	No
GMP-like	0.143738	2.27517	0	No	0.30103	No
MDP-like	-1.38236	4.19813	0	No	0	No
GMP-like	0.745201	-2.61192	0	No	0	No
Cycling-GMP-like	5.32719	2.66312	0.30103	No	0	No
MDP-like	-3.65083	4.90352	0.30103	No	0	No
GMP-like	-3.02658	-3.30565	0	No	0	No
Cycling-GMP-like	8.12587	-0.631925	0	No	0	No
Prog-like	-0.0601752	3.95122	3.49388	Yes	0	No
S100hiGMP-like	-1.34948	3.99188	0	No	0	No
Stem-like	-2.77028	2.20836	2.82672	Yes	0	No
GMP-like	0.663839	0.106476	0.30103	No	0	No
MDP-like	-4.48571	4.0476	0	No	0	No
GMP-like	0.494807	-0.078101	0	No	0	No
GMP-like	3.36062	0.790155	2.78462	Yes	0	No
S100hiGMP-like	-0.358284	2.90489	0	No	0	No
Prog-like	1.82373	3.89058	2.45179	Yes	0	No
Prog-like	0.571744	3.29394	3.14737	Yes	0	No
S100hiGMP-like	-2.51326	0.896529	0	No	0	No
GMP-like	-0.0349977	-1.43572	0	No	0	No
MDP-like	-2.38228	5.18193	0	No	0	No
S100hiGMP-like	-3.11866	3.57033	2.35603	Yes	0	No
GMP-like	1.91817	-1.41072	0	No	0	No
GMP-like	-0.195716	-3.10296	0	No	0	No
Prog-like	0.709265	2.27694	0	No	0	No
Prog-like	1.72884	3.62662	2.68931	Yes	1.39794	Yes
S100hiGMP-like	-3.81353	-0.497612	0	No	0	No
Prog-like	0.39648	2.03106	2.17026	Yes	0	No
GMP-like	1.50074	2.71932	2.92891	Yes	0	No
Cycling-GMP-like	8.47143	-0.485815	0	No	0	No
GMP-like	0.806849	-0.151024	0	No	0	No
GMP-like	1.84419	1.28262	2.48001	Yes	0	No
S100hiGMP-like	0.675113	1.1634	0	No	0	No
Stem-like	-2.15762	1.81958	0.30103	No	0	No
GMP-like	0.0360123	-2.25031	0	No	0	No
Cycling-GMP-like	3.50258	3.51847	0.477121	No	0	No
Cycling-GMP-like	7.08483	-0.366728	2.71181	Yes	0.60206	Yes
GMP-like	2.19633	-0.619899	0	No	0	No
S100hiGMP-like	-1.08762	4.35327	0	No	0	No
Stem-like	2.92768	4.71544	0	No	0.845098	Yes
Cycling-GMP-like	3.06716	3.9659	0	No	0	No
MDP-like	-3.35213	4.85152	0	No	1	Yes
S100hiGMP-like	-2.54831	3.98123	0	No	1	Yes
GMP-like	0.873295	0.556662	2.88024	Yes	0	No
Cycling-GMP-like	8.39843	-0.414621	2.96237	Yes	0	No
Cycling-GMP-like	4.70318	2.82461	0.477121	No	0	No
GMP-like	0.401478	-0.948556	2.16732	Yes	0	No
MDP-like	-2.57388	5.08765	0	No	0	No
Prog-like	-0.373357	4.25436	0	No	0.30103	No
S100hiGMP-like	1.09084	2.16104	2.46389	Yes	0	No
S100hiGMP-like	-1.00633	3.85916	3.35122	Yes	0	No
GMP-like	-0.288951	2.8768	3.01157	Yes	0	No
Cycling-GMP-like	4.96499	1.95737	3.04218	Yes	0.778151	Yes
S100hiGMP-like	-0.698921	1.9935	0.30103	No	0	No
GMP-like	2.00275	-1.7705	0	No	0	No
GMP-like	0.972298	2.54546	2.40654	Yes	0	No
Prog-like	-1.46333	-1.58633	0	No	0	No
S100hiGMP-like	-1.89951	3.06691	0	No	0	No
Prog-like	-2.15569	-0.502418	0.60206	Yes	0	No
Cycling-GMP-like	4.08437	4.4321	2.11727	Yes	0	No
MDP-like	-3.93431	5.62699	0	No	0.30103	No
Prog-like	-0.813592	4.71319	3.62086	Yes	0.477121	No
MDP-like	-1.30688	5.072	0	No	0.30103	No
S100hiGMP-like	2.11475	2.49028	0	No	0	No
S100hiGMP-like	-1.45783	4.66217	2.97955	Yes	1.11394	Yes
S100hiGMP-like	-3.39909	-0.294442	0	No	0	No
S100hiGMP-like	-0.533721	2.88477	0	No	0	No
Prog-like	1.0318	2.22148	0	No	0	No
S100hiGMP-like	-3.73181	-1.37541	0	No	0	No
Prog-like	0.0627736	4.42202	3.04218	Yes	0.69897	Yes
GMP-like	-0.997904	-2.97262	0.30103	No	0	No
S100hiGMP-like	-2.19303	-0.235264	0	No	0	No
S100hiGMP-like	-0.692902	3.39524	0	No	0	No
Prog-like	0.672857	2.90048	0	No	0	No
Cycling-GMP-like	7.84583	2.62551	0	No	0	No
S100hiGMP-like	-3.05377	2.40831	1.66276	Yes	0	No
Prog-like	-1.1525	3.85469	3.23905	Yes	0	No
GMP-like	0.983482	1.59305	0	No	0	No
S100hiGMP-like	-1.50969	2.19477	0	No	0.30103	No
S100hiGMP-like	-3.72604	-3.17676	2.22272	Yes	0	No
GMP-like	1.56674	-0.812826	2.13033	Yes	0	No
S100hiGMP-like	0.918464	3.06597	0	No	0.60206	Yes
Stem-like	-0.0341914	4.37193	3.3897	Yes	0	No
Prog-like	0.463776	0.0839964	0	No	0	No
S100hiGMP-like	-2.02351	3.7034	0	No	0.60206	Yes
Prog-like	1.3824	2.53982	0	No	0	No
Cycling-GMP-like	7.20163	2.21648	0	No	0	No
Cycling-GMP-like	6.46341	2.43494	1.43136	Yes	0	No
GMP-like	-5.87947	-2.71764	1.77815	Yes	0	No
S100hiGMP-like	-3.8531	-0.0466516	0	No	0	No
GMP-like	2.13866	2.77642	0	No	0	No
MDP-like	-4.64605	4.49139	0	No	0	No
GMP-like	-1.08568	-1.08733	0	No	0	No
Prog-like	1.54648	3.0686	0	No	0	No
GMP-like	1.70443	2.13241	2.55267	Yes	0	No
S100hiGMP-like	-1.682	3.77372	2.64738	Yes	0	No
Prog-like	1.14686	2.47684	0	No	0	No
GMP-like	-0.564587	-3.07148	2.68124	Yes	0	No
Cycling-GMP-like	4.83994	3.4816	0	No	0	No
Prog-like	-1.07786	2.76555	0.477121	No	0	No
S100hiGMP-like	-2.94111	2.83104	2.52244	Yes	0	No
Cycling-GMP-like	7.43809	1.62925	0	No	0	No
S100hiGMP-like	-1.5762	4.12287	1.66276	Yes	0	No
S100hiGMP-like	-3.43965	2.44995	0.30103	No	0	No
Cycling-GMP-like	6.291	2.14508	0	No	0	No
Stem-like	-1.98286	4.88345	0	No	0.30103	No
Prog-like	1.55625	2.4463	2.37658	Yes	0	No
Prog-like	-1.11516	3.99092	0	No	0	No
Cycling-GMP-like	4.05985	3.39508	0	No	0	No
Cycling-GMP-like	7.94913	1.54518	0.30103	No	0	No
Cycling-GMP-like	4.00299	2.18284	0	No	0	No
GMP-like	1.67544	2.90841	0.69897	Yes	0	No
S100hiGMP-like	-2.14905	3.35101	2.27416	Yes	0	No
GMP-like	-0.547222	1.32989	0.30103	No	0	No
S100hiGMP-like	0.0328928	3.64088	0	No	0.90309	Yes
S100hiGMP-like	-0.907226	2.98215	0	No	0.778151	Yes
Cycling-GMP-like	3.48477	3.51617	2.43297	Yes	0	No
S100hiGMP-like	-2.2352	2.17105	2.28103	Yes	0	No
Cycling-GMP-like	3.85749	3.93085	0.30103	No	0.30103	No
Cycling-GMP-like	8.31693	-0.616842	2.33244	Yes	0	No
S100hiGMP-like	-2.15065	2.96703	2.76567	Yes	0.60206	Yes
S100hiGMP-like	-2.36131	0.498362	0	No	0	No
[truncated: 18,945 more rows]

## Sheet: s7b
Fig. S7b
Sample	Term	Count	Overlap	P.value	Adjusted.P.value	Genes
APL_stem_like	Branched-Chain Amino Acid Catabolic Process	4	4/17	0.000250937	0.109659	MCCC2;ALDH6A1;HIBADH;MCCC1
APL_stem_like	VEGF signaling pathway	5	5/59	0.00521113	0.291823	CASP9;MAPK11;AKT2;PXN;NFATC2
APL_stem_like	Positive Regulation Of Stem Cell Population Maintenance	4	4/40	0.00683553	0.253217	REST;DPF2;SMARCA2;SMARCA4
APL_stem_like	GPI Anchor Biosynthetic Process	3	3/30	0.0189012	0.367104	PGAP2;PIGP;PIGV
APL_stem_like	cGMP-PKG signaling pathway	7	7/167	0.0407031	0.483808	AKT2;FXYD2;NFATC2;NFATC1;ATP2B1;PIK3R6;PIK3R5
CMP_like	Myc Targets V2	3	3/58	0.000211878	0.00402568	NPM1;PPAN;SORD
CMP_like	Fatty Acid Metabolic Process	3	3/122	0.00185572	0.0509777	XBP1;ALKBH7;SLC27A5
CMP_like	Regulation Of Cell Population Proliferation	5	5/766	0.0176611	0.0965893	CEBPA;XBP1;NPM1;OSM;MATK
S100hiGMP_like	Negative Regulation Of Cytokine Production	4	4/178	0.00300513	0.182655	SRGN;DDIT3;HOMER3;BPI
S100hiGMP_like	Exocytosis	3	3/86	0.00301548	0.182655	TMEM167B;DNAJC5;RAB27A
S100hiGMP_like	Proteolysis	5	5/330	0.00496916	0.19651	SRGN;PLAU;ANPEP;CPD;CXCR4
S100hiGMP_like	Regulation Of Tumor Necrosis Factor Production	3	3/127	0.00891274	0.19651	SPN;MAPKAPK2;BPI
S100hiGMP_like	Regulation Of Cell Adhesion	3	3/144	0.0125162	0.19651	SPN;PLAU;CXCR4
GMP_like	Ribosome	18	18/158	3.40931e-10	7.12547e-08	RPL21;RPL31;RPL23;RPLP1;RPL12;RPL22;RPL13A;RPS15;RPS14;RPS28;RPS19;RPL36;RPLP2;RPL13;RPL37;RPS11;RPL39;RSL24D1
GMP_like	Translation	18	18/234	1.68562e-07	4.72213e-05	RPL21;RPL31;RPLP1;RPL12;RPL22;RPL13A;RRBP1;RPS15;RPS14;RPS28;RPS19;RPL36;RPLP2;RPL13;ETF1;RPL37;RPS11;RPL39
GMP_like	Regulation Of RNA Splicing	11	11/102	1.6873e-06	0.000367644	ERN1;CLK1;HNRNPL;MBNL1;POLR2A;FUS;TRA2B;USP22;DYRK1A;PIK3R1;SLC38A2
GMP_like	Unfolded Protein Response	10	10/113	2.9096e-05	0.00122203	TSPYL2;ERN1;RPS14;SLC7A5;XPOT;FUS;HYOU1;DCP1A;SEC31A;VEGFA
GMP_like	Positive Regulation Of Mitotic Cell Cycle	5	5/27	9.25329e-05	0.00852334	PPP1R10;CCDC57;CUL3;USP22;PKN2
GMP_like	Response To Endoplasmic Reticulum Stress	8	8/114	0.000877776	0.0400307	ERN1;GSK3B;MBTPS1;RNF139;SEC16A;ATP2A2;HYOU1;PIK3R1
Cycling_GMP_like	E2F Targets	90	90/200	1.67756e-84	7.04573e-83	TOP2A;POP7;CSE1L;HMGB2;CCP110;BUB1B;BRCA1;SMC3;IPO7;CKS1B;LMNB1;CDC20;XPO1;STMN1;MYBL2;TK1;KPNA2;POLE;DLGAP5;TMPO;LIG1;EED;RFC2;TUBB;CTPS1;KIF22;TUBG1;SMC1A;CDC25A;CDC25B;DDX39A;MELK;MSH2;CCNE1;CKS2;SRSF2;MCM3;MCM4;KIF2C;MCM5;NAA38;TP53;DCTPP1;SNRPB;SLBP;PRPS1;DNMT1;PCNA;RNASEH2A;CDCA3;SHMT1;SRSF1;AK2;CDCA8;PDS5B;GSPT1;AURKB;UNG;PSMC3IP;RACGAP1;POLD1;PPP1R8;POLD2;USP1;RBBP7;BARD1;NOP56;CBX5;RRM2;…
Cycling_GMP_like	G2-M Checkpoint	64	64/200	1.01219e-48	2.1256e-47	TOP2A;CCNF;LMNB1;CKS1B;CDC20;MT2A;CHAF1A;XPO1;STMN1;CDC27;NUSAP1;MYBL2;KMT5A;KPNA2;HMGN2;POLE;TMPO;KIF23;KNL1;KIF22;SMC1A;CDC25A;CDC25B;SAP30;DDX39A;TFDP1;NCL;NUP50;MTF2;CKS2;SRSF2;MCM3;KIF2C;MCM5;KPNB1;DTYMK;TROAP;ODC1;SRSF1;PDS5B;CENPA;GSPT1;AURKB;RACGAP1;NSD2;G3BP1;MAP3K20;E2F1;BUB3;SRSF10;BUB1;BARD1;GINS2;STIL;RPA2;CDC6;POLA2;NASP;UBE2S;CDK4;PRC1;HNRNPD;TACC3;EZH2
Cycling_GMP_like	Cell cycle	27	27/124	2.16191e-16	5.53449e-14	PCNA;BUB1B;SMC3;PKMYT1;ANAPC11;CDC20;CCNB1;ORC1;CDC27;E2F1;BUB3;SKP2;BUB1;CDC6;SMC1A;CDC25A;CDC25B;RBX1;MAD2L2;WEE1;TFDP1;CCNE1;CDK4;MCM3;MCM4;MCM5;TP53
MDP_like	Regulation Of I-kappaB kinase/NF-kappaB Signaling	15	15/232	9.95422e-06	0.00199537	MAP3K3;SLC44A2;STAT1;PDPK1;CARD8;CARD9;RELA;PER1;CD4;TBK1;TNIP2;REL;PELI1;TRIM25;HMOX1
MDP_like	Interferon-Mediated Signaling Pathway	7	7/49	1.69476e-05	0.00287457	TBK1;STAT1;IRF1;STAT2;TYK2;JAK1;IFNAR1
MDP_like	Regulation Of Interferon-Beta Production	7	7/50	1.94243e-05	0.00305933	MORC3;TBK1;RNF216;IRF1;REL;SIRPA;ISG15

## Sheet: s8
Fig. S8
ID	Branch	setSize	enrichmentScore	NES	pvalue	FDR	core_enrichment
APL_stem_gene	Branch_1	991	0.784552	3.46448	0.00502513	0.0301508	LMNA/PRF1/TNFRSF18/COL6A1/SLC38A1/CAMK1D/ALDH2/CRIP2/RHOC/EVL/SCPEP1/ADGRG1/PHLDA2/LPXN/FSCN1/S100B/IFITM1/TRG-AS1/VIM/ICAM4/UCP2/LY6E/MILR1/CD9/AHNAK/ARTN/SPON2/FXYD2/TUBA1A/LTBP4/CASP3/FADS3/PDE6G/FCGR2A/NUDT5/JUP/TAGLN2/EHD2/TTLL10/SPATC1L/ITM2C/TMBIM1/PMAIP1/CKB/HVCN1/ITGAL/DPYSL2/SSBP2/VWA1/ADAMTSL4/HSPA8/LGALS1/MTSS1/MTURN/CPPED1/TPPP3/TEX30/TWF2/RAB7B/GSN/SNAI3/CISH/DBI/SELPLG/MICAL2/STN1/…
APL_stem_gene	Branch_2	977	0.586679	3.22628	0.1	0.6	ALDH2/ADGRG1/COL6A1/TNFRSF18/ARTN/RHEX/CASP3/SPATC1L/RAB7B/BCL2L10/EVL/TRG-AS1/FCGR2A/HSH2D/ICAM4/FSCN1/SLC38A1/LTBP4/QPRT/TPM4/PLIN3/PLTP/PRF1/ATP5F1B/IFITM1/SNAI1/CISH/PRMT1/SSBP2/ING4/PYCR1/P2RX5/ST3GAL4/RAB8A/RPUSD3/HIST1H2BN/JUP/SNHG15/EIF4A1/LY6E/NTHL1/HAGHL/ITM2C/SINHCAF/IRX3/PHB/HYAL2/CHST13/RPL7L1/STN1/FLT3/MILR1/DAD1/DLX4/TTLL10/LDHA/C14orf119/CTSC/HSPA8/SCPEP1/CYP2E1/GIPC1/TSC22D4/FAH/…
APL_stem_gene	Branch_3	955	0.547815	2.90635	0.0434783	0.26087	PADI4/LGALS1/IFI30/ADAM8/PLEC/FCER1G/SH3BGRL3/CRIP1/S100A11/EMP3/OSCAR/CDKN2D/HCK/CAPG/RAB31/VIM/CCND3/PDLIM7/PTPN6/MYO1G/HSD3B7/TMEM173/ARRB2/G6PD/CD9/TP53I11/F11R/TAGLN2/ALOX5AP/AHNAK/GPSM3/ARPC1B/TIMP1/SPI1/ALDOA/CORO1A/PTGDS/OSTF1/CAP1/CRIP2/ADGRE5/SH3BP1/RAC2/CSTB/RHOC/FERMT3/NCF4/IFITM3/LMNA/ARHGAP30/GSN/SMIM29/TMBIM1/PTMS/RGS19/FAM214B/TGFB1/PLCB2/PLP2/RHOG/MYADM/ACTB/MAP1LC3B/ATP6V0D1/TXN…
APL_stem_gene	Branch_4	978	-0.637623	-2.56883	0.00497512	0.0298507	PTGES2/C18orf32/GNPTAB/TEFM/BSCL2/SSH2/NUBP1/DNAJA1/PPP6R1/SCYL1/KIF1BP/DUSP3/ERI1/USP10/RNF41/COQ6/NFYC/BAG6/AGRN/ARHGEF3/RAB14/TCTN1/RAB10/IQGAP1/ABRAXAS2/SPIB/TFE3/SNX8/WDR1/ACTR3/KCTD9/CHST13/NRBP1/DEDD/TIPARP/AP1B1/DNAJA2/SIGIRR/TMEM134/MAP4K2/NSDHL/ARMC7/MAEA/ARID5A/LDLR/CAMK2G/A1BG-AS1/MTFR1L/DNM1/PRKCB/POR/PTPN9/NUCB1/IDH1/TMEM53/SNUPN/SNX1/GCDH/TTC9C/CYP2R1/HSPA4/CYP2E1/G6PC3/PBRM1/C6orf…
APL_stem_gene	Branch_5	957	0.221768	0.8489	0.935323	1	CARHSP1/FDPS/CRIP1/FKBP5/RAC3/JPT1/SLC1A5/VPS29/SDC4/TEX30/HSP90AA1/GPN3/HILPDA/PIGX/GALK1/VDAC3/ACOT7/PHB/FADS2/HSPA8/DPYSL2/PPIA/PSMA6/PYCR1/CHCHD1/UBE2N/MPDU1/ARPC5L/PTGES3/MTCH2/CLPP/CCDC137/MFAP1/STIP1/FAH/ARTN/ABHD12/PSMA5/PRPSAP1/GSS/ST3GAL4/PSMD8/PIH1D1/NUTF2/COPE/RALY/SARNP/MRPS6/PRMT1/S100B/HAGH/COA4/AAAS/TSTA3/CLTA/TSPAN4/SLC38A1/ECHS1/RAB8A/ALDH16A1/PRELID1/FUOM/ARL3/TMEM11/CKB/LDHA/P…
APL_stem_gene	Branch_6	983	0.633848	2.135	0.00497512	0.0298507	LGALS2/IFI30/SAMHD1/CCL3/S100B/SLC38A1/ALOX5AP/SCPEP1/ITGB7/IFITM1/RCBTB2/CYTH4/LMNA/PHLDA2/EVL/ITGAL/RAB31/FCER1G/LPXN/RHOC/PADI4/ADAM8/SPECC1/IRF7/GSN/HCK/CREB5/DPYSL2/HVCN1/PRF1/GNG2/CD9/ZNF385A/ADCY7/MTSS1/PLD3/UCP2/IFITM3/MILR1/TNFRSF18/PLEC/CLIC3/S100A11/PTMS/MAP2K1/SH3BGRL3/IFNGR1/CPPED1/SNAI3/ARRB2/SH3TC1/CORO1A/CTSB/AHNAK/PLCB2/RGS19/GPSM3/CAP1/SELPLG/ARHGAP30/SLC12A9/ARPC1B/G6PD/TUBA1A/…

[truncated: 23 more sheets: 2i, 3a, 3c, 3d, 3e, 3f, 4b, 5abcd, s12-s13-s14-s15, s13, s16, s18, 6ab, 6c, 6d, 6e, 6f, 6gh, 6ij, s20b …]
